# Supplementary material for: Proteogenomic Analysis of Breast Cancer Transcriptomic and Proteomic Data, Using De Novo Transcript Assembly: Genome-Wide Identification of Novel Peptides and Clinical Implications
Source: Mol Cell Proteomics. 2022 Feb 26;21(4):100220. doi: 10.1016/j.mcpro.2022.100220 (PMC9020135; doi:10.1016/j.mcpro.2022.100220)
Supplement: Supplemental Table S1 [file mmc1.xlsx]

## Sheet: Supplemental Table 1
Supplemental Table 1. List of novel peptides identified with the proteogenomics pipeline along with the respective peptide sequences, their Ensembl gene ID, gene symbol, novel peptide category, chromosomal location, variable and fixed modifications, total number of PSMs, PeptideShaker confidence score, retention time, precursor m/z, charge, theoretical mass, modified peptide sequence and spectrum…
Peptide sequence	Ensembl ID	Gene symbol	Peptide category	Chromosome	Start	End	Peptide match with uncharacterized ORFs	Variable modifications	Fixed modifications	Total no. of PSMs	PeptideShaker confidence score	RT	Precursor m/z	Charge	Theoretical mass	Modified peptide sequence	Spectrum ID/TCGA file name
AAAAAAAAAMAQYK	ENSG00000071859	FAM50A	5`-UTR(ChrX:g.154444236)	ChrX	154444209	154444250	No	Oxidation of M(10)	iTRAQ 4-plex of K(14), iTRAQ 4-plex of peptide N-term(1)	1	93.19	802.732	528.621	3+	1582.84	iTRAQ-AAAAAAAAAM<ox>AQYK<iTRAQ>-COOH	TCGA_AR-A0TR_AO-A03O_BH-A18R_117C_W_BI_20130825_H-PM_f23.3650.3650.3
AAAAAASSPR	ENSG00000134317	GRHL1	5`-UTR(Chr2:g.9951834)	Chr2	9951741	9951770	No		iTRAQ 4-plex of peptide N-term(1)	2	96.8254	1086.45	508.786	2+	1015.55	iTRAQ-AAAAAASSPR-COOH	TCGA_AR-A1AP_AN-A0FK_AO-A0J6_117C_W_BI_20130517_H-PM_f14.6808.6808.2
AAAAAASSPR	ENSG00000134317	GRHL1	5`-UTR(Chr2:g.9951834)	Chr2	9951741	9951770	No		iTRAQ 4-plex of peptide N-term(1)	2	96.3091	1144.62	508.787	2+	1015.55	iTRAQ-AAAAAASSPR-COOH	TCGA_AO-A12D_AN-A04A_BH-A0AV_117C_W_BI_20130416_H-PM_f14.6310.6310.2
AAAAADPGEPRSE	ENSG00000083642	PDS5B	5`-UTR(Chr13:g.32648773)	Chr13	32586529	32586567	No		iTRAQ 4-plex of peptide N-term(1)	1	93.9024	845.205	462.564	3+	1384.67	iTRAQ-AAAAADPGEPRSE-COOH	TCGA_A2-A0T7_C8-A12Q_A8-A079_117C_W_BI_20130820_H-PM_f05.5142.5142.3
AAAAAGLQGR	ENSG00000103495	MAZ	5`-UTR(Chr16:g.29808660)	Chr16	29808062	29808091	No		iTRAQ 4-plex of peptide N-term(1)	1	94.2993	1521.34	515.299	2+	1028.58	iTRAQ-AAAAAGLQGR-COOH	TCGA_AR-A0TV_C8-A12Z_AO-A0JJ_117C_W_BI_20130730_H-PM_f23.7999.7999.2
AAAARPGMEEECR	ENSG00000160209	PDXK	5`-UTR(Chr21:g.43719295)	Chr21	43719274	43719312	No		Carbamidomethylation of C(12), iTRAQ 4-plex of peptide N-term(1)	16	100	889.293	531.251	3+	1590.74	iTRAQ-AAAARPGMEEEC<cmm>R-COOH	TCGA_AN-A0FL_BH-A0DG_AN-A0AS_117C_W_BI_20130726_H-PM_f08.4752.4752.3
AAAARPGMEEECR	ENSG00000160209	PDXK	5`-UTR(Chr21:g.43719295)	Chr21	43719274	43719312	No		Carbamidomethylation of C(12), iTRAQ 4-plex of peptide N-term(1)	16	100	834.226	531.251	3+	1590.74	iTRAQ-AAAARPGMEEEC<cmm>R-COOH	TCGA_AR-A0TT_AR-A1AQ_AO-A12B_117C_W_BI_20131022_H-PM_f08.4493.4493.3
AAAARPGMEEECR	ENSG00000160209	PDXK	5`-UTR(Chr21:g.43719295)	Chr21	43719274	43719312	No		Carbamidomethylation of C(12), iTRAQ 4-plex of peptide N-term(1)	16	100	935.854	531.253	3+	1590.74	iTRAQ-AAAARPGMEEEC<cmm>R-COOH	TCGA_AO-A0JM_C8-A12V_A8-A08G_117C_W_BI_20130927_H-PM_f08.4750.4750.3
AAAARPGMEEECR	ENSG00000160209	PDXK	5`-UTR(Chr21:g.43719295)	Chr21	43719274	43719312	No		Carbamidomethylation of C(12), iTRAQ 4-plex of peptide N-term(1)	16	100	779.741	531.252	3+	1590.74	iTRAQ-AAAARPGMEEEC<cmm>R-COOH	TCGA_A2-A0T6_E2-A158_E2-A15A_117C_W_BI_20130918_H-PM_f08.4302.4302.3
AAAARPGMEEECR	ENSG00000160209	PDXK	5`-UTR(Chr21:g.43719295)	Chr21	43719274	43719312	No		Carbamidomethylation of C(12), iTRAQ 4-plex of peptide N-term(1)	16	100	780.019	531.252	3+	1590.74	iTRAQ-AAAARPGMEEEC<cmm>R-COOH	TCGA_C8-A138_E2-A154_BH-A0BZ_117C_W_BI_20130225_H-PM_f08.4315.4315.3
AAAARPGMEEECR	ENSG00000160209	PDXK	5`-UTR(Chr21:g.43719295)	Chr21	43719274	43719312	No		Carbamidomethylation of C(12), iTRAQ 4-plex of peptide N-term(1)	16	100	790.134	531.251	3+	1590.74	iTRAQ-AAAARPGMEEEC<cmm>R-COOH	TCGA_E2-A10A_BH-A18Q_C8-A130_117C_W_BI_20130222_H-PM_f08.4540.4540.3
AAAARPGMEEECR	ENSG00000160209	PDXK	5`-UTR(Chr21:g.43719295)	Chr21	43719274	43719312	No		Carbamidomethylation of C(12), iTRAQ 4-plex of peptide N-term(1)	16	100	968.928	531.254	3+	1590.74	iTRAQ-AAAARPGMEEEC<cmm>R-COOH	TCGA_A8-A09G_C8-A131_C8-A134_117C_W_BI_20131011_H-PM_f08.5224.5224.3
AAAARPGMEEECR	ENSG00000160209	PDXK	5`-UTR(Chr21:g.43719295)	Chr21	43719274	43719312	No		Carbamidomethylation of C(12), iTRAQ 4-plex of peptide N-term(1)	16	100	817.716	531.251	3+	1590.74	iTRAQ-AAAARPGMEEEC<cmm>R-COOH	TCGA_AO-A0JC_A8-A08Z_AR-A0TX_117C_W_BI_20130527_H-PM_f08.4882.4882.3
AAAARPGMEEECR	ENSG00000160209	PDXK	5`-UTR(Chr21:g.43719295)	Chr21	43719274	43719312	No		Carbamidomethylation of C(12), iTRAQ 4-plex of peptide N-term(1)	16	100	792.453	531.253	3+	1590.74	iTRAQ-AAAARPGMEEEC<cmm>R-COOH	TCGA_A7-A0CE_BH-A0C0_A2-A0YC_117C_W_BI_20130524_H-PM_f08.4704.4704.3
AAAARPGMEEECR	ENSG00000160209	PDXK	5`-UTR(Chr21:g.43719295)	Chr21	43719274	43719312	No		Carbamidomethylation of C(12), iTRAQ 4-plex of peptide N-term(1)	16	100	867.187	531.254	3+	1590.74	iTRAQ-AAAARPGMEEEC<cmm>R-COOH	TCGA_AR-A1AP_AN-A0FK_AO-A0J6_117C_W_BI_20130517_H-PM_f08.5198.5198.3
AAAARPGMEEECR	ENSG00000160209	PDXK	5`-UTR(Chr21:g.43719295)	Chr21	43719274	43719312	No		Carbamidomethylation of C(12), iTRAQ 4-plex of peptide N-term(1)	16	100	1205.14	531.254	3+	1590.74	iTRAQ-AAAARPGMEEEC<cmm>R-COOH	TCGA_AO-A0JE_A2-A0T2_AN-A0AJ_117C_W_BI_20130802_H-PM_f08.6384.6384.3
AAAARPGMEEECR	ENSG00000160209	PDXK	5`-UTR(Chr21:g.43719295)	Chr21	43719274	43719312	No		Carbamidomethylation of C(12), iTRAQ 4-plex of peptide N-term(1)	16	100	957.298	531.253	3+	1590.74	iTRAQ-AAAARPGMEEEC<cmm>R-COOH	TCGA_A2-A0D2_C8-A12U_AR-A1AS_117C_W_BI_20131010_H-PM_f08.5290.5290.3
AAAARPGMEEECR	ENSG00000160209	PDXK	5`-UTR(Chr21:g.43719295)	Chr21	43719274	43719312	No		Carbamidomethylation of C(12), iTRAQ 4-plex of peptide N-term(1)	16	100	831.873	531.253	3+	1590.74	iTRAQ-AAAARPGMEEEC<cmm>R-COOH	TCGA_A2-A0EV_AN-A0AM_D8-A142_117C_W_BI_20130625_H-PM_f08.4371.4371.3
AAAARPGMEEECR	ENSG00000160209	PDXK	5`-UTR(Chr21:g.43719295)	Chr21	43719274	43719312	No		Carbamidomethylation of C(12), iTRAQ 4-plex of peptide N-term(1)	16	100	885.649	531.253	3+	1590.74	iTRAQ-AAAARPGMEEEC<cmm>R-COOH	TCGA_A2-A0T7_C8-A12Q_A8-A079_117C_W_BI_20130820_H-PM_f08.5304.5304.3
AAAARPGMEEECR	ENSG00000160209	PDXK	5`-UTR(Chr21:g.43719295)	Chr21	43719274	43719312	No		Carbamidomethylation of C(12), iTRAQ 4-plex of peptide N-term(1)	16	100	816.47	531.253	3+	1590.74	iTRAQ-AAAARPGMEEEC<cmm>R-COOH	TCGA_BH-A18V_A7-A13F_BH-A0E1_117C_W_BI_20130520_H-PM_f08.4835.4835.3
AAAARPGMEEECR	ENSG00000160209	PDXK	5`-UTR(Chr21:g.43719295)	Chr21	43719274	43719312	No		Carbamidomethylation of C(12), iTRAQ 4-plex of peptide N-term(1)	16	100	1177.38	531.255	3+	1590.74	iTRAQ-AAAARPGMEEEC<cmm>R-COOH	TCGA_A7-A0CJ_AO-A12F_A2-A0YL_117C_W_BI_20130805_H-PM_f08.6363.6363.3
AAAATAAILR	ENSG00000227855	DPY19L2P3	Pseudo	Chr7	29685593	29685622	No		iTRAQ 4-plex of peptide N-term(1)	1	82.2222	2299.92	358.224	3+	1071.65	iTRAQ-AAAATAAILR-COOH	TCGA_AR-A1AP_AN-A0FK_AO-A0J6_117C_W_BI_20130517_H-PM_f11.16387.16387.3
AAADGGGTWLRSGVR	ENSG00000168944	CEP120	5`-UTR(Chr5:g.123422998)	Chr5	123423116	123423160	No		iTRAQ 4-plex of peptide N-term(1)	1	82.4841	1885.11	809.435	2+	1616.85	iTRAQ-AAADGGGTWLRSGVR-COOH	TCGA_C8-A12P_BH-A0C1_A2-A0EY_117C_W_BI_20130622_H-PM_f06.12780.12780.2
AAAEAAASAAGGRQK	ENSG00000134602	STK26	5`-UTR(ChrX:g.132023618)	ChrX	132023362	132023406	No		iTRAQ 4-plex of K(15), iTRAQ 4-plex of peptide N-term(1)	1	98.2533	1261.59	539.971	3+	1616.88	iTRAQ-AAAEAAASAAGGRQK<iTRAQ>-COOH	TCGA_A2-A0YG_E2-A150_BH-A18N_117C_W_BI_20130912_H-PM_f23.4643.4643.3
AAAEGQGRAAAAAGGARAGGMAPAK	ENSG00000126001	CEP250	FS	Chr20	35473879	35473953	No		iTRAQ 4-plex of K(25), iTRAQ 4-plex of peptide N-term(1)	1	91.9463	3899	607.58	4+	2426.28	iTRAQ-AAAEGQGRAAAAAGGARAGGMAPAK<iTRAQ>-COOH	TCGA_AO-A0JM_C8-A12V_A8-A08G_117C_W_BI_20130927_H-PM_f18.26353.26353.4
AAAGLETPPGEPPAGTMLACLTR	ENSG00000150764	DIXDC1	5`-UTR(Chr11:g.111937500)	Chr11	111937452	111937520	No		Carbamidomethylation of C(20), iTRAQ 4-plex of peptide N-term(1)	1	70.614	3888.48	809.083	3+	2424.23	iTRAQ-AAAGLETPPGEPPAGTMLAC<cmm>LTR-COOH	TCGA_E2-A10A_BH-A18Q_C8-A130_117C_W_BI_20130222_H-PM_f24.30797.30797.3
AAAIMSDQAPK	ENSG00000157212	PAXIP1	5`-UTR(Chr7:g.155002929)	Chr7	155002909	155002941	No	Oxidation of M(5)	iTRAQ 4-plex of K(11), iTRAQ 4-plex of peptide N-term(1)	1	66.2192	2581.96	469.593	3+	1405.75	iTRAQ-AAAIM<ox>SDQAPK<iTRAQ>-COOH	TCGA_AR-A0TY_AR-A0U4_BH-A0HP_117C_W_BI_20130408_H-JQ_f02.14607.14607.3
AAAIPPIVTK	ENSG00000196498	NCOR2	Jnc(Chr12:g.124362294ggac>g---)	Chr12	124362286	124362294	No		iTRAQ 4-plex of K(10), iTRAQ 4-plex of peptide N-term(1)	17	100	2814.92	634.915	2+	1267.81	iTRAQ-AAAIPPIVTK<iTRAQ>-COOH	TCGA_AO-A12D_AN-A04A_BH-A0AV_117C_W_BI_20130416_H-PM_f12.20947.20947.2
AAAIPPIVTK	ENSG00000196498	NCOR2	Jnc(Chr12:g.124362294ggac>g---)	Chr12	124362286	124362294	No		iTRAQ 4-plex of K(10), iTRAQ 4-plex of peptide N-term(1)	17	100	2926.74	634.914	2+	1267.81	iTRAQ-AAAIPPIVTK<iTRAQ>-COOH	TCGA_BH-A18V_A7-A13F_BH-A0E1_117C_W_BI_20130520_H-PM_f11.20820.20820.2
AAAIPPIVTK	ENSG00000196498	NCOR2	Jnc(Chr12:g.124362294ggac>g---)	Chr12	124362286	124362294	No		iTRAQ 4-plex of K(10), iTRAQ 4-plex of peptide N-term(1)	17	100	2834.55	634.91	2+	1267.81	iTRAQ-AAAIPPIVTK<iTRAQ>-COOH	TCGA_C8-A12P_BH-A0C1_A2-A0EY_117C_W_BI_20130622_H-PM_f11.19999.19999.2
AAAIPPIVTK	ENSG00000196498	NCOR2	Jnc(Chr12:g.124362294ggac>g---)	Chr12	124362286	124362294	No		iTRAQ 4-plex of K(10), iTRAQ 4-plex of peptide N-term(1)	17	100	3444.51	423.613	3+	1267.81	iTRAQ-AAAIPPIVTK<iTRAQ>-COOH	TCGA_A7-A0CJ_AO-A12F_A2-A0YL_117C_W_BI_20130805_H-PM_f12.22917.22917.3
AAAIPPIVTK	ENSG00000196498	NCOR2	Jnc(Chr12:g.124362294ggac>g---)	Chr12	124362286	124362294	No		iTRAQ 4-plex of K(10), iTRAQ 4-plex of peptide N-term(1)	17	100	2950.49	423.612	3+	1267.81	iTRAQ-AAAIPPIVTK<iTRAQ>-COOH	TCGA_A2-A0YF_BH-A0DD_BH-A0E9_117C_W_BI_20131018_H-PM_f12.20770.20770.3
AAAIPPIVTK	ENSG00000196498	NCOR2	Jnc(Chr12:g.124362294ggac>g---)	Chr12	124362286	124362294	No		iTRAQ 4-plex of K(10), iTRAQ 4-plex of peptide N-term(1)	17	100	3451.88	634.916	2+	1267.81	iTRAQ-AAAIPPIVTK<iTRAQ>-COOH	TCGA_A7-A0CJ_AO-A12F_A2-A0YL_117C_W_BI_20130805_H-PM_f12.22969.22969.2
AAAIPPIVTK	ENSG00000196498	NCOR2	Jnc(Chr12:g.124362294ggac>g---)	Chr12	124362286	124362294	No		iTRAQ 4-plex of K(10), iTRAQ 4-plex of peptide N-term(1)	17	100	2814.92	634.915	2+	1267.81	iTRAQ-AAAIPPIVTK<iTRAQ>-COOH	TCGA_AO-A12D_AN-A04A_BH-A0AV_117C_W_BI_20130416_H-PM_f12.20947.20947.2
AAAIPPIVTK	ENSG00000196498	NCOR2	Jnc(Chr12:g.124362294ggac>g---)	Chr12	124362286	124362294	No		iTRAQ 4-plex of K(10), iTRAQ 4-plex of peptide N-term(1)	17	100	2834.55	634.91	2+	1267.81	iTRAQ-AAAIPPIVTK<iTRAQ>-COOH	TCGA_C8-A12P_BH-A0C1_A2-A0EY_117C_W_BI_20130622_H-PM_f11.19999.19999.2
AAAIPPIVTK	ENSG00000196498	NCOR2	Jnc(Chr12:g.124362294ggac>g---)	Chr12	124362286	124362294	No		iTRAQ 4-plex of K(10), iTRAQ 4-plex of peptide N-term(1)	17	100	3029.11	634.915	2+	1267.81	iTRAQ-AAAIPPIVTK<iTRAQ>-COOH	TCGA_A8-A09G_C8-A131_C8-A134_117C_W_BI_20131011_H-PM_f12.21587.21587.2
AAAIPPIVTK	ENSG00000196498	NCOR2	Jnc(Chr12:g.124362294ggac>g---)	Chr12	124362286	124362294	No		iTRAQ 4-plex of K(10), iTRAQ 4-plex of peptide N-term(1)	17	100	2758.9	423.613	3+	1267.81	iTRAQ-AAAIPPIVTK<iTRAQ>-COOH	TCGA_AR-A0TR_AO-A03O_BH-A18R_117C_W_BI_20130825_H-PM_f12.21798.21798.3
AAAIPPIVTK	ENSG00000196498	NCOR2	Jnc(Chr12:g.124362294ggac>g---)	Chr12	124362286	124362294	No		iTRAQ 4-plex of K(10), iTRAQ 4-plex of peptide N-term(1)	17	100	2871.82	423.614	3+	1267.81	iTRAQ-AAAIPPIVTK<iTRAQ>-COOH	TCGA_BH-A18U_A2-A0YI_A2-A0EQ_117C_W_BI_20130405_H-JQ_f12.17893.17893.3
AAAIPPIVTK	ENSG00000196498	NCOR2	Jnc(Chr12:g.124362294ggac>g---)	Chr12	124362286	124362294	No		iTRAQ 4-plex of K(10), iTRAQ 4-plex of peptide N-term(1)	17	100	3444.51	423.613	3+	1267.81	iTRAQ-AAAIPPIVTK<iTRAQ>-COOH	TCGA_A7-A0CJ_AO-A12F_A2-A0YL_117C_W_BI_20130805_H-PM_f12.22917.22917.3
AAAIPPIVTK	ENSG00000196498	NCOR2	Jnc(Chr12:g.124362294ggac>g---)	Chr12	124362286	124362294	No		iTRAQ 4-plex of K(10), iTRAQ 4-plex of peptide N-term(1)	17	100	2699.28	423.61	3+	1267.81	iTRAQ-AAAIPPIVTK<iTRAQ>-COOH	TCGA_C8-A138_E2-A154_BH-A0BZ_117C_W_BI_20130225_H-PM_f12.21304.21304.3
AAAIPPIVTK	ENSG00000196498	NCOR2	Jnc(Chr12:g.124362294ggac>g---)	Chr12	124362286	124362294	No		iTRAQ 4-plex of K(10), iTRAQ 4-plex of peptide N-term(1)	17	100	3029.11	634.915	2+	1267.81	iTRAQ-AAAIPPIVTK<iTRAQ>-COOH	TCGA_A8-A09G_C8-A131_C8-A134_117C_W_BI_20131011_H-PM_f12.21587.21587.2
AAAIPPIVTK	ENSG00000196498	NCOR2	Jnc(Chr12:g.124362294ggac>g---)	Chr12	124362286	124362294	No		iTRAQ 4-plex of K(10), iTRAQ 4-plex of peptide N-term(1)	17	100	2926.74	634.914	2+	1267.81	iTRAQ-AAAIPPIVTK<iTRAQ>-COOH	TCGA_BH-A18V_A7-A13F_BH-A0E1_117C_W_BI_20130520_H-PM_f11.20820.20820.2
AAAIPPIVTK	ENSG00000196498	NCOR2	Jnc(Chr12:g.124362294ggac>g---)	Chr12	124362286	124362294	No		iTRAQ 4-plex of K(10), iTRAQ 4-plex of peptide N-term(1)	17	100	2680.05	634.909	2+	1267.81	iTRAQ-AAAIPPIVTK<iTRAQ>-COOH	TCGA_E2-A10A_BH-A18Q_C8-A130_117C_W_BI_20130222_H-PM_f12.21426.21426.2
AAAIPPIVTK	ENSG00000196498	NCOR2	Jnc(Chr12:g.124362294ggac>g---)	Chr12	124362286	124362294	No		iTRAQ 4-plex of K(10), iTRAQ 4-plex of peptide N-term(1)	17	100	3451.88	634.916	2+	1267.81	iTRAQ-AAAIPPIVTK<iTRAQ>-COOH	TCGA_A7-A0CJ_AO-A12F_A2-A0YL_117C_W_BI_20130805_H-PM_f12.22969.22969.2
AAAIPPIVTK	ENSG00000196498	NCOR2	Jnc(Chr12:g.124362294ggac>g---)	Chr12	124362286	124362294	No		iTRAQ 4-plex of K(10), iTRAQ 4-plex of peptide N-term(1)	17	100	2724.07	634.915	2+	1267.81	iTRAQ-AAAIPPIVTK<iTRAQ>-COOH	TCGA_A2-A0T6_E2-A158_E2-A15A_117C_W_BI_20130918_H-PM_f12.19957.19957.2
AAAIPPIVTK	ENSG00000196498	NCOR2	Jnc(Chr12:g.124362294ggac>g---)	Chr12	124362286	124362294	No		iTRAQ 4-plex of K(10), iTRAQ 4-plex of peptide N-term(1)	17	100	2727.07	634.91	2+	1267.81	iTRAQ-AAAIPPIVTK<iTRAQ>-COOH	TCGA_A8-A09I_C8-A12L_A2-A0EX_117C_W_BI_20130302_H-PM_f12.20768.20768.2
AAAIPPIVTK	ENSG00000196498	NCOR2	Jnc(Chr12:g.124362294ggac>g---)	Chr12	124362286	124362294	No		iTRAQ 4-plex of K(10), iTRAQ 4-plex of peptide N-term(1)	17	100	2955.11	634.912	2+	1267.81	iTRAQ-AAAIPPIVTK<iTRAQ>-COOH	TCGA_AR-A0TT_AR-A1AQ_AO-A12B_117C_W_BI_20131022_H-PM_f12.20349.20349.2
AAAIPPIVTK	ENSG00000196498	NCOR2	Jnc(Chr12:g.124362294ggac>g---)	Chr12	124362286	124362294	No		iTRAQ 4-plex of K(10), iTRAQ 4-plex of peptide N-term(1)	17	100	3005.74	423.613	3+	1267.81	iTRAQ-AAAIPPIVTK<iTRAQ>-COOH	TCGA_A7-A0CE_BH-A0C0_A2-A0YC_117C_W_BI_20130524_H-PM_f11.22062.22062.3
AAAIPPIVTK	ENSG00000196498	NCOR2	Jnc(Chr12:g.124362294ggac>g---)	Chr12	124362286	124362294	No		iTRAQ 4-plex of K(10), iTRAQ 4-plex of peptide N-term(1)	17	100	2759.91	423.613	3+	1267.81	iTRAQ-AAAIPPIVTK<iTRAQ>-COOH	TCGA_A7-A0CD_C8-A12W_AN-A0AL_117C_W_BI_20130913_H-PM_f12_130917034515.19572.19572.3
AAAIPPIVTK	ENSG00000196498	NCOR2	Jnc(Chr12:g.124362294ggac>g---)	Chr12	124362286	124362294	No		iTRAQ 4-plex of K(10), iTRAQ 4-plex of peptide N-term(1)	17	100	2717.43	423.611	3+	1267.81	iTRAQ-AAAIPPIVTK<iTRAQ>-COOH	TCGA_A2-A0T6_E2-A158_E2-A15A_117C_W_BI_20130918_H-PM_f12.19898.19898.3
AAAIPPIVTK	ENSG00000196498	NCOR2	Jnc(Chr12:g.124362294ggac>g---)	Chr12	124362286	124362294	No		iTRAQ 4-plex of K(10), iTRAQ 4-plex of peptide N-term(1)	17	100	2955.11	634.912	2+	1267.81	iTRAQ-AAAIPPIVTK<iTRAQ>-COOH	TCGA_AR-A0TT_AR-A1AQ_AO-A12B_117C_W_BI_20131022_H-PM_f12.20349.20349.2
AAAIPPIVTK	ENSG00000196498	NCOR2	Jnc(Chr12:g.124362294ggac>g---)	Chr12	124362286	124362294	No		iTRAQ 4-plex of K(10), iTRAQ 4-plex of peptide N-term(1)	17	100	2758.9	423.613	3+	1267.81	iTRAQ-AAAIPPIVTK<iTRAQ>-COOH	TCGA_AR-A0TR_AO-A03O_BH-A18R_117C_W_BI_20130825_H-PM_f12.21798.21798.3
AAAIPPIVTK	ENSG00000196498	NCOR2	Jnc(Chr12:g.124362294ggac>g---)	Chr12	124362286	124362294	No		iTRAQ 4-plex of K(10), iTRAQ 4-plex of peptide N-term(1)	17	100	2871.82	423.614	3+	1267.81	iTRAQ-AAAIPPIVTK<iTRAQ>-COOH	TCGA_BH-A18U_A2-A0YI_A2-A0EQ_117C_W_BI_20130405_H-JQ_f12.17893.17893.3
AAAIPPIVTK	ENSG00000196498	NCOR2	Jnc(Chr12:g.124362294ggac>g---)	Chr12	124362286	124362294	No		iTRAQ 4-plex of K(10), iTRAQ 4-plex of peptide N-term(1)	17	100	2680.05	634.909	2+	1267.81	iTRAQ-AAAIPPIVTK<iTRAQ>-COOH	TCGA_E2-A10A_BH-A18Q_C8-A130_117C_W_BI_20130222_H-PM_f12.21426.21426.2
AAAIPPIVTK	ENSG00000196498	NCOR2	Jnc(Chr12:g.124362294ggac>g---)	Chr12	124362286	124362294	No		iTRAQ 4-plex of K(10), iTRAQ 4-plex of peptide N-term(1)	17	100	2727.07	634.91	2+	1267.81	iTRAQ-AAAIPPIVTK<iTRAQ>-COOH	TCGA_A8-A09I_C8-A12L_A2-A0EX_117C_W_BI_20130302_H-PM_f12.20768.20768.2
AAAIPPIVTK	ENSG00000196498	NCOR2	Jnc(Chr12:g.124362294ggac>g---)	Chr12	124362286	124362294	No		iTRAQ 4-plex of K(10), iTRAQ 4-plex of peptide N-term(1)	17	100	2759.91	423.613	3+	1267.81	iTRAQ-AAAIPPIVTK<iTRAQ>-COOH	TCGA_A7-A0CD_C8-A12W_AN-A0AL_117C_W_BI_20130913_H-PM_f12_130917034515.19572.19572.3
AAAIPPIVTK	ENSG00000196498	NCOR2	Jnc(Chr12:g.124362294ggac>g---)	Chr12	124362286	124362294	No		iTRAQ 4-plex of K(10), iTRAQ 4-plex of peptide N-term(1)	17	100	2717.43	423.611	3+	1267.81	iTRAQ-AAAIPPIVTK<iTRAQ>-COOH	TCGA_A2-A0T6_E2-A158_E2-A15A_117C_W_BI_20130918_H-PM_f12.19898.19898.3
AAAIPPIVTK	ENSG00000196498	NCOR2	Jnc(Chr12:g.124362294ggac>g---)	Chr12	124362286	124362294	No		iTRAQ 4-plex of K(10), iTRAQ 4-plex of peptide N-term(1)	17	100	2699.28	423.61	3+	1267.81	iTRAQ-AAAIPPIVTK<iTRAQ>-COOH	TCGA_C8-A138_E2-A154_BH-A0BZ_117C_W_BI_20130225_H-PM_f12.21304.21304.3
AAAIPPIVTK	ENSG00000196498	NCOR2	Jnc(Chr12:g.124362294ggac>g---)	Chr12	124362286	124362294	No		iTRAQ 4-plex of K(10), iTRAQ 4-plex of peptide N-term(1)	17	100	2950.49	423.612	3+	1267.81	iTRAQ-AAAIPPIVTK<iTRAQ>-COOH	TCGA_A2-A0YF_BH-A0DD_BH-A0E9_117C_W_BI_20131018_H-PM_f12.20770.20770.3
AAAIPPIVTK	ENSG00000196498	NCOR2	Jnc(Chr12:g.124362294ggac>g---)	Chr12	124362286	124362294	No		iTRAQ 4-plex of K(10), iTRAQ 4-plex of peptide N-term(1)	17	100	2724.07	634.915	2+	1267.81	iTRAQ-AAAIPPIVTK<iTRAQ>-COOH	TCGA_A2-A0T6_E2-A158_E2-A15A_117C_W_BI_20130918_H-PM_f12.19957.19957.2
AAAIPPIVTK	ENSG00000196498	NCOR2	Jnc(Chr12:g.124362294ggac>g---)	Chr12	124362286	124362294	No		iTRAQ 4-plex of K(10), iTRAQ 4-plex of peptide N-term(1)	17	100	3005.74	423.613	3+	1267.81	iTRAQ-AAAIPPIVTK<iTRAQ>-COOH	TCGA_A7-A0CE_BH-A0C0_A2-A0YC_117C_W_BI_20130524_H-PM_f11.22062.22062.3
AAALAHPLPRKGSGPR	ENSG00000172031	EPHX4	5`-UTR(Chr1:g.92030080)	Chr1	92030020	92030067	No		iTRAQ 4-plex of K(11), iTRAQ 4-plex of peptide N-term(1)	1	94.7644	3066.63	629.715	3+	1886.12	iTRAQ-AAALAHPLPRK<iTRAQ>GSGPR-COOH	TCGA_A2-A0YM_BH-A0C7_A2-A0SX_117C_W_BI_20131025_H-PM_f21.15280.15280.3
AAAMGVQGFQDYIEK	ENSG00000048828	FAM120A	5`-UTR(Chr9:g.93451916)	Chr9	93451907	93451951	No		iTRAQ 4-plex of K(15), iTRAQ 4-plex of peptide N-term(1)	1	99.8706	3723.62	639.337	3+	1914.98	iTRAQ-AAAMGVQGFQDYIEK<iTRAQ>-COOH	TCGA_BH-A18U_A2-A0YI_A2-A0EQ_117C_W_BI_20130405_H-JQ_f07.24163.24163.3
AAANGQLTR	ENSG00000236420	CHCHD3P1	Pseudo	Chr10	8620222	8620248	No	Deamidation of N(4)	iTRAQ 4-plex of peptide N-term(1)	1	93.6364	954.728	523.788	2+	1045.56	iTRAQ-AAAN<deam>GQLTR-COOH	TCGA_AO-A12E_A8-A06N_A2-A0T1_117C_W_BI_20130909_H-PM_f09.3956.3956.2
AAAPPGPSLNR	ENSG00000163171	CDC42EP3	5`-UTR(Chr2:g.37646587)	Chr2	37671960	37671992	Yes		iTRAQ 4-plex of peptide N-term(1)	1	79.9043	1865.27	398.894	3+	1193.66	iTRAQ-AAAPPGPSLNR-COOH	TCGA_A7-A0CJ_AO-A12F_A2-A0YL_117C_W_BI_20130805_H-PM_f14.11069.11069.3
AAARPFPRGPLLR	ENSG00000141736	ERBB2	5`-UTR(Chr17:g.39700239)	Chr17	39700104	39700142	No		iTRAQ 4-plex of peptide N-term(1)	1	88	5984.34	783.478	2+	1564.94	iTRAQ-AAARPFPRGPLLR-COOH	TCGA_AR-A0TR_AO-A03O_BH-A18R_117C_W_BI_20130825_H-PM_f12.48058.48058.2
AAASGPTPPTSIR	ENSG00000110900	TSPAN11	FS	Chr12	30982647	30982685	Yes		iTRAQ 4-plex of peptide N-term(1)	1	69.191	1879.64	685.383	2+	1368.75	iTRAQ-AAASGPTPPTSIR-COOH	TCGA_AR-A1AW_AR-A1AV_C8-A135_117C_W_BI_20130628_H-PM_f19.12390.12390.2
AACFVLHR	ENSG00000157851	DPYSL5	3`-UTR(Chr2:g.26946992)	Chr2	26949162	26949185	Yes		Carbamidomethylation of C(3), iTRAQ 4-plex of peptide N-term(1)	1	84.2022	2197.08	373.206	3+	1116.6	iTRAQ-AAC<cmm>FVLHR-COOH	TCGA_A2-A0T6_E2-A158_E2-A15A_117C_W_BI_20130918_H-PM_f22.15177.15177.3
AADAILTEFGGR	ENSG00000130589	HELZ2	Exon-Extension	Chr20	63572650	63572685	No		iTRAQ 4-plex of peptide N-term(1)	13	100	3835.32	682.869	2+	1363.72	iTRAQ-AADAILTEFGGR-COOH	TCGA_AR-A1AW_AR-A1AV_C8-A135_117C_W_BI_20130628_H-PM_f08.27799.27799.2
AADAILTEFGGR	ENSG00000130589	HELZ2	Exon-Extension	Chr20	63572650	63572685	No		iTRAQ 4-plex of peptide N-term(1)	13	100	3592.22	682.866	2+	1363.72	iTRAQ-AADAILTEFGGR-COOH	TCGA_E2-A10A_BH-A18Q_C8-A130_117C_W_BI_20130222_H-PM_f08.29511.29511.2
AADAILTEFGGR	ENSG00000130589	HELZ2	Exon-Extension	Chr20	63572650	63572685	No		iTRAQ 4-plex of peptide N-term(1)	13	100	3653.62	682.867	2+	1363.72	iTRAQ-AADAILTEFGGR-COOH	TCGA_A2-A0T6_E2-A158_E2-A15A_117C_W_BI_20130918_H-PM_f08.27765.27765.2
AADAILTEFGGR	ENSG00000130589	HELZ2	Exon-Extension	Chr20	63572650	63572685	No		iTRAQ 4-plex of peptide N-term(1)	13	100	3748.69	455.583	3+	1363.72	iTRAQ-AADAILTEFGGR-COOH	TCGA_A8-A06Z_A2-A0D1_A2-A0CM_117C_W_BI_20130401_H-JQ_f08.24193.24193.3
AADAILTEFGGR	ENSG00000130589	HELZ2	Exon-Extension	Chr20	63572650	63572685	No		iTRAQ 4-plex of peptide N-term(1)	13	100	3743.87	682.869	2+	1363.72	iTRAQ-AADAILTEFGGR-COOH	TCGA_C8-A12P_BH-A0C1_A2-A0EY_117C_W_BI_20130622_H-PM_f07.27711.27711.2
AADAILTEFGGR	ENSG00000130589	HELZ2	Exon-Extension	Chr20	63572650	63572685	No		iTRAQ 4-plex of peptide N-term(1)	13	100	3786.85	682.867	2+	1363.72	iTRAQ-AADAILTEFGGR-COOH	TCGA_AR-A0TT_AR-A1AQ_AO-A12B_117C_W_BI_20131022_H-PM_f09.27338.27338.2
AADAILTEFGGR	ENSG00000130589	HELZ2	Exon-Extension	Chr20	63572650	63572685	No		iTRAQ 4-plex of peptide N-term(1)	13	100	3589.97	682.868	2+	1363.72	iTRAQ-AADAILTEFGGR-COOH	TCGA_C8-A138_E2-A154_BH-A0BZ_117C_W_BI_20130225_H-PM_f08.29336.29336.2
AADAILTEFGGR	ENSG00000130589	HELZ2	Exon-Extension	Chr20	63572650	63572685	No		iTRAQ 4-plex of peptide N-term(1)	13	100	3786.42	455.581	3+	1363.72	iTRAQ-AADAILTEFGGR-COOH	TCGA_AR-A0TT_AR-A1AQ_AO-A12B_117C_W_BI_20131022_H-PM_f09.27334.27334.3
AADAILTEFGGR	ENSG00000130589	HELZ2	Exon-Extension	Chr20	63572650	63572685	No		iTRAQ 4-plex of peptide N-term(1)	13	100	3669.48	682.873	2+	1363.72	iTRAQ-AADAILTEFGGR-COOH	TCGA_A2-A0YG_E2-A150_BH-A18N_117C_W_BI_20130912_H-PM_f08_130918182213.26999.26999.2
AADAILTEFGGR	ENSG00000130589	HELZ2	Exon-Extension	Chr20	63572650	63572685	No		iTRAQ 4-plex of peptide N-term(1)	13	100	4394.36	682.871	2+	1363.72	iTRAQ-AADAILTEFGGR-COOH	TCGA_A7-A0CJ_AO-A12F_A2-A0YL_117C_W_BI_20130805_H-PM_f08.30998.30998.2
AADAILTEFGGR	ENSG00000130589	HELZ2	Exon-Extension	Chr20	63572650	63572685	No		iTRAQ 4-plex of peptide N-term(1)	13	100	3653.25	682.869	2+	1363.72	iTRAQ-AADAILTEFGGR-COOH	TCGA_AR-A0TR_AO-A03O_BH-A18R_117C_W_BI_20130825_H-PM_f08.29866.29866.2
AADAILTEFGGR	ENSG00000130589	HELZ2	Exon-Extension	Chr20	63572650	63572685	No		iTRAQ 4-plex of peptide N-term(1)	13	100	3654.64	455.582	3+	1363.72	iTRAQ-AADAILTEFGGR-COOH	TCGA_AR-A0TR_AO-A03O_BH-A18R_117C_W_BI_20130825_H-PM_f08.29879.29879.3
AADAILTEFGGR	ENSG00000130589	HELZ2	Exon-Extension	Chr20	63572650	63572685	No		iTRAQ 4-plex of peptide N-term(1)	13	100	3787.37	682.87	2+	1363.72	iTRAQ-AADAILTEFGGR-COOH	TCGA_A2-A0YF_BH-A0DD_BH-A0E9_117C_W_BI_20131018_H-PM_f08.26527.26527.2
AADAVLDK	ENSG00000213088	ACKR1	Intronic	Chr1	159203660	159203683	Yes		iTRAQ 4-plex of K(8), iTRAQ 4-plex of peptide N-term(1)	1	90.8815	1261.62	545.821	2+	1089.63	iTRAQ-AADAVLDK<iTRAQ>-COOH	TCGA_A7-A0CD_C8-A12W_AN-A0AL_117C_W_BI_20130913_H-PM_f10_130916230028.8122.8122.2
AADGCEALGTGVLMANFK	ENSG00000151715	TMEM45B	5`-UTR(Chr11:g.129852483)	Chr11	129815868	129815898	No	Deamidation of N(16)	Carbamidomethylation of C(5), iTRAQ 4-plex of K(18), iTRAQ 4-plex of peptide N-term(1)	1	81.9753	4948.47	705.354	3+	2113.04	iTRAQ-AADGC<cmm>EALGTGVLMAN<deam>FK<iTRAQ>-COOH	TCGA_D8-A13Y_A8-A076_AO-A126_117C_W_BI_20130617_H-PM_f12.38209.38209.3
AADGCEALGTGVLMANFK	ENSG00000151715	TMEM45B	5`-UTR(Chr11:g.129852483)	Chr11	129815868	129815898	No	Deamidation of N(16)	Carbamidomethylation of C(5), iTRAQ 4-plex of K(18), iTRAQ 4-plex of peptide N-term(1)	1	81.9753	4948.47	705.354	3+	2113.04	iTRAQ-AADGC<cmm>EALGTGVLMAN<deam>FK<iTRAQ>-COOH	TCGA_D8-A13Y_A8-A076_AO-A126_117C_W_BI_20130617_H-PM_f12.38209.38209.3
AADLSGALSSQILQK	ENSG00000084444	FAM234B	Intronic	Chr12	13073928	13073972	Yes		iTRAQ 4-plex of K(15), iTRAQ 4-plex of peptide N-term(1)	1	63.1988	4799.87	597.352	3+	1789.02	iTRAQ-AADLSGALSSQILQK<iTRAQ>-COOH	TCGA_A8-A06Z_A2-A0D1_A2-A0CM_117C_W_BI_20130401_H-JQ_f17.30690.30690.3
AADLSQMLPGGRC	ENSG00000265688	MAFG-AS1	Pseudo	Chr17	81930088	81930126	No		Carbamidomethylation of C(13), iTRAQ 4-plex of peptide N-term(1)	2	89.4366	1100.71	507.253	3+	1518.74	iTRAQ-AADLSQMLPGGRC<cmm>-COOH	TCGA_A2-A0D2_C8-A12U_AR-A1AS_117C_W_BI_20131010_H-PM_f06.6613.6613.3
AADLSQMLPGGRC	ENSG00000265688	MAFG-AS1	Pseudo	Chr17	81930088	81930126	No		Carbamidomethylation of C(13), iTRAQ 4-plex of peptide N-term(1)	2	92.1429	902.125	760.376	2+	1518.74	iTRAQ-AADLSQMLPGGRC<cmm>-COOH	TCGA_A8-A09I_C8-A12L_A2-A0EX_117C_W_BI_20130302_H-PM_f06.5481.5481.2
AADPSQGEMSADAAAGAPLPR	ENSG00000109062	SLC9A3R1	5`-UTR(Chr17:g.74748847)	Chr17	74748823	74748885	No		iTRAQ 4-plex of peptide N-term(1)	4	100	2678.8	709.679	3+	2126.02	iTRAQ-AADPSQGEMSADAAAGAPLPR-COOH	TCGA_AO-A0JM_C8-A12V_A8-A08G_117C_W_BI_20130927_H-PM_f17.16877.16877.3
AADPSQGEMSADAAAGAPLPR	ENSG00000109062	SLC9A3R1	5`-UTR(Chr17:g.74748847)	Chr17	74748823	74748885	No		iTRAQ 4-plex of peptide N-term(1)	4	100	2760.93	709.679	3+	2126.02	iTRAQ-AADPSQGEMSADAAAGAPLPR-COOH	TCGA_A2-A0D2_C8-A12U_AR-A1AS_117C_W_BI_20131010_H-PM_f17.18178.18178.3
AADPSQGEMSADAAAGAPLPR	ENSG00000109062	SLC9A3R1	5`-UTR(Chr17:g.74748847)	Chr17	74748823	74748885	No		iTRAQ 4-plex of peptide N-term(1)	4	100	2914.3	709.681	3+	2126.02	iTRAQ-AADPSQGEMSADAAAGAPLPR-COOH	TCGA_A2-A0YG_E2-A150_BH-A18N_117C_W_BI_20130912_H-PM_f17.15951.15951.3
AADPSQGEMSADAAAGAPLPR	ENSG00000109062	SLC9A3R1	5`-UTR(Chr17:g.74748847)	Chr17	74748823	74748885	No		iTRAQ 4-plex of peptide N-term(1)	4	100	2446.02	709.678	3+	2126.02	iTRAQ-AADPSQGEMSADAAAGAPLPR-COOH	TCGA_C8-A138_E2-A154_BH-A0BZ_117C_W_BI_20130225_H-PM_f17.18345.18345.3
AAEAEASMAEGGSPDGRAGPGSAGRNLK	ENSG00000065802	ASB1	5`-UTR(Chr2:g.238427071)	Chr2	238433554	238433567	No	Deamidation of N(26), Oxidation of M(8)	iTRAQ 4-plex of K(28), iTRAQ 4-plex of peptide N-term(1)	1	81.25	3559.51	730.606	4+	2918.4	iTRAQ-AAEAEASM<ox>AEGGSPDGRAGPGSAGRN<deam>LK<iTRAQ>-COOH	TCGA_A2-A0D2_C8-A12U_AR-A1AS_117C_W_BI_20131010_H-PM_f09.25544.25544.4
AAEAEASMAEGGSPDGRAGPGSAGRNLK	ENSG00000065802	ASB1	5`-UTR(Chr2:g.238427071)	Chr2	238433554	238433567	No	Deamidation of N(26), Oxidation of M(8)	iTRAQ 4-plex of K(28), iTRAQ 4-plex of peptide N-term(1)	1	81.25	3559.51	730.606	4+	2918.4	iTRAQ-AAEAEASM<ox>AEGGSPDGRAGPGSAGRN<deam>LK<iTRAQ>-COOH	TCGA_A2-A0D2_C8-A12U_AR-A1AS_117C_W_BI_20131010_H-PM_f09.25544.25544.4
AAEFWVLIR	ENSG00000164144	ARFIP1	Exon_Extension	Chr4	152807204	152807221	Yes		iTRAQ 4-plex of peptide N-term(1)	2	98.9071	2444.8	416.912	3+	1247.71	iTRAQ-AAEFWVLIR-COOH	TCGA_AR-A1AW_AR-A1AV_C8-A135_117C_W_BI_20130628_H-PM_f08.16985.16985.3
AAEFWVLIR	ENSG00000164144	ARFIP1	Exon_Extension	Chr4	152807204	152807221	Yes		iTRAQ 4-plex of peptide N-term(1)	2	78.6312	2423.33	416.914	3+	1247.71	iTRAQ-AAEFWVLIR-COOH	TCGA_A8-A06Z_A2-A0D1_A2-A0CM_117C_W_BI_20130401_H-JQ_f08.14814.14814.3
AAEFWVLIR	ENSG00000164144	ARFIP1	Exon_Extension	Chr4	152807204	152807221	Yes		iTRAQ 4-plex of peptide N-term(1)	2	78.6312	2423.33	416.914	3+	1247.71	iTRAQ-AAEFWVLIR-COOH	TCGA_A8-A06Z_A2-A0D1_A2-A0CM_117C_W_BI_20130401_H-JQ_f08.14814.14814.3
AAEFWVLIR	ENSG00000164144	ARFIP1	Exon_Extension	Chr4	152807204	152807221	Yes		iTRAQ 4-plex of peptide N-term(1)	2	98.9071	2444.8	416.912	3+	1247.71	iTRAQ-AAEFWVLIR-COOH	TCGA_AR-A1AW_AR-A1AV_C8-A135_117C_W_BI_20130628_H-PM_f08.16985.16985.3
AAGAMAEPGSRESETRAR	ENSG00000128309	MPST	5`-UTR(Chr22:g.37019837)	Chr22	37024192	37024197	No		iTRAQ 4-plex of peptide N-term(1)	1	83.705	5341.83	664.335	3+	1989.98	iTRAQ-AAGAMAEPGSRESETRAR-COOH	TCGA_AR-A0TV_C8-A12Z_AO-A0JJ_117C_W_BI_20130730_H-PM_f04.35829.35829.3
AAGAMAEPGSRESETRAR	ENSG00000128309	MPST	5`-UTR(Chr22:g.37019837)	Chr22	37024192	37024197	No		iTRAQ 4-plex of peptide N-term(1)	1	83.705	5341.83	664.335	3+	1989.98	iTRAQ-AAGAMAEPGSRESETRAR-COOH	TCGA_AR-A0TV_C8-A12Z_AO-A0JJ_117C_W_BI_20130730_H-PM_f04.35829.35829.3
AAGAVATQVSPAVPLPPR	ENSG00000187091	PLCD1	5`-UTR(Chr3:g.38029539)	Chr3	38029552	38029605	No		iTRAQ 4-plex of peptide N-term(1)	2	98.7448	2665.37	462.27	4+	1845.06	iTRAQ-AAGAVATQVSPAVPLPPR-COOH	TCGA_AO-A0JE_A2-A0T2_AN-A0AJ_117C_W_BI_20130802_H-PM_f12.17252.17252.4
AAGAVATQVSPAVPLPPR	ENSG00000187091	PLCD1	5`-UTR(Chr3:g.38029539)	Chr3	38029552	38029605	No		iTRAQ 4-plex of peptide N-term(1)	2	94.8276	2664.61	462.27	4+	1845.06	iTRAQ-AAGAVATQVSPAVPLPPR-COOH	TCGA_AO-A0JE_A2-A0T2_AN-A0AJ_117C_W_BI_20130802_H-PM_f11.17021.17021.4
AAGIPDR	ENSG00000168528	SERINC2	Intronic	Chr1	31413039	31413059	No		iTRAQ 4-plex of peptide N-term(1)	9	84.4311	1084.56	422.242	2+	842.473	iTRAQ-AAGIPDR-COOH	TCGA_AO-A0JM_C8-A12V_A8-A08G_117C_W_BI_20130927_H-PM_f13.5736.5736.2
AAGIPDR	ENSG00000168528	SERINC2	Intronic	Chr1	31413039	31413059	No		iTRAQ 4-plex of peptide N-term(1)	9	92.4205	983.538	422.244	2+	842.473	iTRAQ-AAGIPDR-COOH	TCGA_E2-A159_A2-A0T3_A2-A0YD_117C_W_BI_20130823_H-PM_f13.5792.5792.2
AAGIPDR	ENSG00000168528	SERINC2	Intronic	Chr1	31413039	31413059	No		iTRAQ 4-plex of peptide N-term(1)	9	96.3283	956.342	422.244	2+	842.473	iTRAQ-AAGIPDR-COOH	TCGA_A2-A0T7_C8-A12Q_A8-A079_117C_W_BI_20130820_H-PM_f13.5814.5814.2
AAGIPDR	ENSG00000168528	SERINC2	Intronic	Chr1	31413039	31413059	No		iTRAQ 4-plex of peptide N-term(1)	9	97.0149	1167.95	422.247	2+	842.473	iTRAQ-AAGIPDR-COOH	TCGA_BH-A18U_A2-A0YI_A2-A0EQ_117C_W_BI_20130405_H-JQ_f13.5393.5393.2
AAGIPDR	ENSG00000168528	SERINC2	Intronic	Chr1	31413039	31413059	No		iTRAQ 4-plex of peptide N-term(1)	9	82.7338	1072.16	422.242	2+	842.473	iTRAQ-AAGIPDR-COOH	TCGA_AO-A0JM_C8-A12V_A8-A08G_117C_W_BI_20130927_H-PM_f12.5756.5756.2
AAGIPDR	ENSG00000168528	SERINC2	Intronic	Chr1	31413039	31413059	No		iTRAQ 4-plex of peptide N-term(1)	9	97.0516	1013.01	422.242	2+	842.473	iTRAQ-AAGIPDR-COOH	TCGA_AR-A1AP_AN-A0FK_AO-A0J6_117C_W_BI_20130517_H-PM_f12.6203.6203.2
AAGIPDR	ENSG00000168528	SERINC2	Intronic	Chr1	31413039	31413059	No		iTRAQ 4-plex of peptide N-term(1)	9	86.5044	1376.73	422.245	2+	842.473	iTRAQ-AAGIPDR-COOH	TCGA_AR-A0TV_C8-A12Z_AO-A0JJ_117C_W_BI_20130730_H-PM_f12.7667.7667.2
AAGIPDR	ENSG00000168528	SERINC2	Intronic	Chr1	31413039	31413059	No		iTRAQ 4-plex of peptide N-term(1)	9	93.578	964.566	422.244	2+	842.473	iTRAQ-AAGIPDR-COOH	TCGA_E2-A159_A2-A0T3_A2-A0YD_117C_W_BI_20130823_H-PM_f12.5749.5749.2
AAGIPDR	ENSG00000168528	SERINC2	Intronic	Chr1	31413039	31413059	No		iTRAQ 4-plex of peptide N-term(1)	9	97.7528	1151.18	422.247	2+	842.473	iTRAQ-AAGIPDR-COOH	TCGA_BH-A18U_A2-A0YI_A2-A0EQ_117C_W_BI_20130405_H-JQ_f12.5292.5292.2
AAGLEVSSSFRTEPG	ENSG00000106069	CHN2	Intronic	Chr7	29471736	29471780	Yes		iTRAQ 4-plex of peptide N-term(1)	1	95.2756	2244.36	551.286	3+	1650.83	iTRAQ-AAGLEVSSSFRTEPG-COOH	TCGA_A8-A09I_C8-A12L_A2-A0EX_117C_W_BI_20130302_H-PM_f23.16315.16315.3
AAGLLLLPPRAPAAMFNR	ENSG00000148908	RGS10	5`-UTR(Chr10:g.119542638)	Chr10	119542627	119542680	No	Deamidation of N(17), Oxidation of M(15)	iTRAQ 4-plex of peptide N-term(1)	1	78.7321	5740.01	680.72	3+	2039.15	iTRAQ-AAGLLLLPPRAPAAM<ox>FN<deam>R-COOH	TCGA_A2-A0T7_C8-A12Q_A8-A079_117C_W_BI_20130820_H-PM_f13.43194.43194.3
AAIIDLLR	ENSG00000075151	EIF4G3	Exon-Skipping(Chr1:g.20807500)	Chr1	20813158	20813170	No		iTRAQ 4-plex of peptide N-term(1)	2	88.4746	4048.74	514.831	2+	1027.65	iTRAQ-AAIIDLLR-COOH	TCGA_AO-A0JM_C8-A12V_A8-A08G_117C_W_BI_20130927_H-PM_f20.28016.28016.2
AAIIDLLR	ENSG00000075151	EIF4G3	Exon-Skipping(Chr1:g.20807500)	Chr1	20813158	20813170	No		iTRAQ 4-plex of peptide N-term(1)	2	83.7877	4151.85	514.831	2+	1027.65	iTRAQ-AAIIDLLR-COOH	TCGA_AR-A1AP_AN-A0FK_AO-A0J6_117C_W_BI_20130517_H-PM_f20.31095.31095.2
AAIIDLLR	ENSG00000075151	EIF4G3	Exon-Skipping(Chr1:g.20807500)	Chr1	20813158	20813170	No		iTRAQ 4-plex of peptide N-term(1)	2	88.4746	4048.74	514.831	2+	1027.65	iTRAQ-AAIIDLLR-COOH	TCGA_AO-A0JM_C8-A12V_A8-A08G_117C_W_BI_20130927_H-PM_f20.28016.28016.2
AAIIDLLR	ENSG00000075151	EIF4G3	Exon-Skipping(Chr1:g.20807500)	Chr1	20813158	20813170	No		iTRAQ 4-plex of peptide N-term(1)	2	83.7877	4151.85	514.831	2+	1027.65	iTRAQ-AAIIDLLR-COOH	TCGA_AR-A1AP_AN-A0FK_AO-A0J6_117C_W_BI_20130517_H-PM_f20.31095.31095.2
AAIMIVDNLLQVSRWSWCWR	ENSG00000264187	RP11-45M22.4	Intronic	Chr17	17211735	17211794	Yes	Deamidation of N(8)	Carbamidomethylation of C(18), iTRAQ 4-plex of peptide N-term(1)	1	87.9699	3626.82	663.096	4+	2648.35	iTRAQ-AAIMIVDN<deam>LLQVSRWSWC<cmm>WR-COOH	TCGA_A8-A09G_C8-A131_C8-A134_117C_W_BI_20131011_H-PM_f02.24257.24257.4
AALDNPSPGGHGCAPIK	ENSG00000070495	JMJD6	Intronic	Chr17	76722108	76722158	Yes		Carbamidomethylation of C(13), iTRAQ 4-plex of K(17), iTRAQ 4-plex of peptide N-term(1)	5	90.1685	4398.6	975.514	2+	1949	iTRAQ-AALDNPSPGGHGC<cmm>APIK<iTRAQ>-COOH	TCGA_AR-A0TR_AO-A03O_BH-A18R_117C_W_BI_20130825_H-PM_f19.35790.35790.2
AALDNPSPGGHGCAPIK	ENSG00000070495	JMJD6	Intronic	Chr17	76722108	76722158	Yes		Carbamidomethylation of C(13), iTRAQ 4-plex of K(17), iTRAQ 4-plex of peptide N-term(1)	5	67.378	4467.94	650.679	3+	1949	iTRAQ-AALDNPSPGGHGC<cmm>APIK<iTRAQ>-COOH	TCGA_AR-A0TR_AO-A03O_BH-A18R_117C_W_BI_20130825_H-PM_f19.36392.36392.3
AALDNPSPGGHGCAPIK	ENSG00000070495	JMJD6	Intronic	Chr17	76722108	76722158	Yes		Carbamidomethylation of C(13), iTRAQ 4-plex of K(17), iTRAQ 4-plex of peptide N-term(1)	5	99.0881	4417.43	650.677	3+	1949	iTRAQ-AALDNPSPGGHGC<cmm>APIK<iTRAQ>-COOH	TCGA_AR-A0TR_AO-A03O_BH-A18R_117C_W_BI_20130825_H-PM_f19.35955.35955.3
AALDNPSPGGHGCAPIK	ENSG00000070495	JMJD6	Intronic	Chr17	76722108	76722158	Yes		Carbamidomethylation of C(13), iTRAQ 4-plex of K(17), iTRAQ 4-plex of peptide N-term(1)	5	76.2195	4396.43	650.677	3+	1949	iTRAQ-AALDNPSPGGHGC<cmm>APIK<iTRAQ>-COOH	TCGA_AR-A0TR_AO-A03O_BH-A18R_117C_W_BI_20130825_H-PM_f19.35771.35771.3
AALDNPSPGGHGCAPIK	ENSG00000070495	JMJD6	Intronic	Chr17	76722108	76722158	Yes		Carbamidomethylation of C(13), iTRAQ 4-plex of K(17), iTRAQ 4-plex of peptide N-term(1)	5	97.5	4363.43	975.513	2+	1949	iTRAQ-AALDNPSPGGHGC<cmm>APIK<iTRAQ>-COOH	TCGA_A2-A0T7_C8-A12Q_A8-A079_117C_W_BI_20130820_H-PM_f18.35072.35072.2
AALPLPAK	ENSG00000106785	TRIM14	Intronic	Chr9	98096084	98096107	No		iTRAQ 4-plex of K(8), iTRAQ 4-plex of peptide N-term(1)	2	100	2701.46	356.908	3+	1067.69	iTRAQ-AALPLPAK<iTRAQ>-COOH	TCGA_A2-A0YF_BH-A0DD_BH-A0E9_117C_W_BI_20131018_H-PM_f12.18804.18804.3
AALPLPAK	ENSG00000106785	TRIM14	Intronic	Chr9	98096084	98096107	No		iTRAQ 4-plex of K(8), iTRAQ 4-plex of peptide N-term(1)	2	97.1554	2644.42	356.908	3+	1067.69	iTRAQ-AALPLPAK<iTRAQ>-COOH	TCGA_A2-A0YF_BH-A0DD_BH-A0E9_117C_W_BI_20131018_H-PM_f11.17208.17208.3
AALSLDNR	ENSG00000132676	DAP3	Intronic	Chr1	155737605	155737628	Yes		iTRAQ 4-plex of peptide N-term(1)	7	83.6041	1082.1	502.286	2+	1002.56	iTRAQ-AALSLDNR-COOH	TCGA_A2-A0EV_AN-A0AM_D8-A142_117C_W_BI_20130625_H-PM_f14.6036.6036.2
AALSLDNR	ENSG00000132676	DAP3	Intronic	Chr1	155737605	155737628	Yes		iTRAQ 4-plex of peptide N-term(1)	7	96.0815	1227.28	502.288	2+	1002.56	iTRAQ-AALSLDNR-COOH	TCGA_A8-A06Z_A2-A0D1_A2-A0CM_117C_W_BI_20130401_H-JQ_f14.6089.6089.2
AALSLDNR	ENSG00000132676	DAP3	Intronic	Chr1	155737605	155737628	Yes		iTRAQ 4-plex of peptide N-term(1)	7	80.354	1132.28	502.286	2+	1002.56	iTRAQ-AALSLDNR-COOH	TCGA_AO-A12D_C8-A131_AO-A12B_117C_W_BI_20130208_H-PM_f14.6031.6031.2
AALSLDNR	ENSG00000132676	DAP3	Intronic	Chr1	155737605	155737628	Yes		iTRAQ 4-plex of peptide N-term(1)	7	90.1408	1277.14	502.287	2+	1002.56	iTRAQ-AALSLDNR-COOH	TCGA_AO-A12E_A8-A06N_A2-A0T1_117C_W_BI_20130909_H-PM_f14.6752.6752.2
AALSLDNR	ENSG00000132676	DAP3	Intronic	Chr1	155737605	155737628	Yes		iTRAQ 4-plex of peptide N-term(1)	7	87.8244	1066	502.287	2+	1002.56	iTRAQ-AALSLDNR-COOH	TCGA_E2-A159_A2-A0T3_A2-A0YD_117C_W_BI_20130823_H-PM_f14.6456.6456.2
AALSLDNR	ENSG00000132676	DAP3	Intronic	Chr1	155737605	155737628	Yes		iTRAQ 4-plex of peptide N-term(1)	7	95.9559	1023	502.287	2+	1002.56	iTRAQ-AALSLDNR-COOH	TCGA_C8-A138_E2-A154_BH-A0BZ_117C_W_BI_20130225_H-PM_f14.6352.6352.2
AALSLDNR	ENSG00000132676	DAP3	Intronic	Chr1	155737605	155737628	Yes		iTRAQ 4-plex of peptide N-term(1)	7	82.2622	991.243	502.286	2+	1002.56	iTRAQ-AALSLDNR-COOH	TCGA_A2-A0T6_E2-A158_E2-A15A_117C_W_BI_20130918_H-PM_f14.5956.5956.2
AAMSILAK	ENSG00000137203	TFAP2A	5`-UTR(Chr6:g.10419450)	Chr6	10419433	10419456	No		iTRAQ 4-plex of K(8), iTRAQ 4-plex of peptide N-term(1)	2	70.6667	2429.47	546.843	2+	1091.66	iTRAQ-AAMSILAK<iTRAQ>-COOH	TCGA_AO-A12D_AN-A04A_BH-A0AV_117C_W_BI_20130416_H-PM_f12.17597.17597.2
AAMSILAK	ENSG00000137203	TFAP2A	5`-UTR(Chr6:g.10419450)	Chr6	10419433	10419456	No		iTRAQ 4-plex of K(8), iTRAQ 4-plex of peptide N-term(1)	2	87.0504	2556.79	546.838	2+	1091.66	iTRAQ-AAMSILAK<iTRAQ>-COOH	TCGA_AO-A0JM_C8-A12V_A8-A08G_117C_W_BI_20130927_H-PM_f12.16709.16709.2
AAPCGVGTEGHRHLYFR	ENSG00000165792	METTL17	5`-UTR(Chr14:g.20990003)	Chr14	20989931	20989981	No		Carbamidomethylation of C(4), iTRAQ 4-plex of peptide N-term(1)	2	86.6044	2284.65	691.353	3+	2071.03	iTRAQ-AAPC<cmm>GVGTEGHRHLYFR-COOH	TCGA_A2-A0YF_BH-A0DD_BH-A0E9_117C_W_BI_20131018_H-PM_f20.14966.14966.3
AAPCGVGTEGHRHLYFR	ENSG00000165792	METTL17	5`-UTR(Chr14:g.20990003)	Chr14	20989931	20989981	No		Carbamidomethylation of C(4), iTRAQ 4-plex of peptide N-term(1)	2	75.2249	2261.59	691.351	3+	2071.03	iTRAQ-AAPC<cmm>GVGTEGHRHLYFR-COOH	TCGA_AR-A1AW_AR-A1AV_C8-A135_117C_W_BI_20130628_H-PM_f20.14839.14839.3
AAPCLPACLSSEARR	ENSG00000118156	ZNF541	FS	Chr19	47545325	47545369	Yes		Carbamidomethylation of C(4, 8), iTRAQ 4-plex of peptide N-term(1)	1	80.5755	1159.46	601.643	3+	1801.9	iTRAQ-AAPC<cmm>LPAC<cmm>LSSEARR-COOH	TCGA_A8-A09G_C8-A131_C8-A134_117C_W_BI_20131011_H-PM_f13.6544.6544.3
AAPPPALSAAAASAWAGR	ENSG00000121864	ZNF639	5`-UTR(Chr3:g.179328294)	Chr3	179323216	179323269	No		iTRAQ 4-plex of peptide N-term(1)	1	96.7828	3512.94	593.991	3+	1778.95	iTRAQ-AAPPPALSAAAASAWAGR-COOH	TCGA_AR-A1AW_AR-A1AV_C8-A135_117C_W_BI_20130628_H-PM_f18.24757.24757.3
AAPPSGGTRSGAAVPSTEQR	ENSG00000091527	CDV3	5`-UTR(Chr3:g.133575105)	Chr3	133574526	133574585	Yes		iTRAQ 4-plex of peptide N-term(1)	2	98.9971	1777.52	681.025	3+	2040.05	iTRAQ-AAPPSGGTRSGAAVPSTEQR-COOH	TCGA_AR-A0TY_AR-A0U4_BH-A0HP_117C_W_BI_20130408_H-JQ_f24.9147.9147.3
AAPPSGGTRSGAAVPSTEQR	ENSG00000091527	CDV3	5`-UTR(Chr3:g.133575105)	Chr3	133574526	133574585	Yes		iTRAQ 4-plex of peptide N-term(1)	2	94.0299	1754.58	681.028	3+	2040.05	iTRAQ-AAPPSGGTRSGAAVPSTEQR-COOH	TCGA_BH-A18U_A2-A0YI_A2-A0EQ_117C_W_BI_20130405_H-JQ_f24.9295.9295.3
AAPPSSPGR	ENSG00000164916	FOXK1	FS	Chr7	4761206	4761232	Yes		iTRAQ 4-plex of peptide N-term(1)	1	78.3646	598.319	492.272	2+	982.532	iTRAQ-AAPPSSPGR-COOH	TCGA_AO-A0JC_A8-A08Z_AR-A0TX_117C_W_BI_20130527_H-PM_f08.2915.2915.2
AAPPVAPVW	ENSG00000077616	NAALAD2	Intronic	Chr11	90167549	90167575	Yes		iTRAQ 4-plex of peptide N-term(1)	1	98.7903	1343.11	526.304	2+	1050.6	iTRAQ-AAPPVAPVW-COOH	TCGA_AO-A0JM_C8-A12V_A8-A08G_117C_W_BI_20130927_H-PM_f14.7547.7547.2
AAPRPRVPGGPGIR	ENSG00000167470	MIDN	5`-UTR(Chr19:g.1250297)	Chr19	1250175	1250216	Yes		iTRAQ 4-plex of peptide N-term(1)	1	99.6988	2789.31	772.971	2+	1543.92	iTRAQ-AAPRPRVPGGPGIR-COOH	TCGA_AO-A12E_A8-A06N_A2-A0T1_117C_W_BI_20130909_H-PM_f09.18357.18357.2
AAPTMSNYLTQDANSAETEK	ENSG00000146122	DAAM2	Intronic	Chr6	39872992	39873051	Yes	Deamidation of N(14), Oxidation of M(5)	iTRAQ 4-plex of K(20), iTRAQ 4-plex of peptide N-term(1)	2	75.1055	6165.71	816.385	3+	2446.14	iTRAQ-AAPTM<ox>SNYLTQDAN<deam>SAETEK<iTRAQ>-COOH	TCGA_BH-A18V_A7-A13F_BH-A0E1_117C_W_BI_20130520_H-PM_f07.46006.46006.3
AAPTMSNYLTQDANSAETEK	ENSG00000146122	DAAM2	Intronic	Chr6	39872992	39873051	Yes	Deamidation of N(14), Oxidation of M(5)	iTRAQ 4-plex of K(20), iTRAQ 4-plex of peptide N-term(1)	2	68.6441	6140.42	816.384	3+	2446.14	iTRAQ-AAPTM<ox>SNYLTQDAN<deam>SAETEK<iTRAQ>-COOH	TCGA_BH-A18V_A7-A13F_BH-A0E1_117C_W_BI_20130520_H-PM_f07.45845.45845.3
AAPTPGPSAAAMAR	ENSG00000099804	CDC34	5`-UTR(Chr19:g.531932)	Chr19	531899	531940	No		iTRAQ 4-plex of peptide N-term(1)	1	100	1726.1	706.874	2+	1411.74	iTRAQ-AAPTPGPSAAAMAR-COOH	TCGA_AR-A0TR_AO-A03O_BH-A18R_117C_W_BI_20130825_H-PM_f22.11515.11515.2
AARPEGAGVESFTPIPFLAMTDGILGK	ENSG00000132254	ARFIP2	5`-UTR(Chr11:g.6480421)	Chr11	6480398	6480463	No		iTRAQ 4-plex of K(27), iTRAQ 4-plex of peptide N-term(1)	1	100	5781.69	759.165	4+	3032.62	iTRAQ-AARPEGAGVESFTPIPFLAMTDGILGK<iTRAQ>-COOH	TCGA_AR-A0TR_AO-A03O_BH-A18R_117C_W_BI_20130825_H-PM_f09.46566.46566.4
AARPEGAGVESFTPIPFLAMTDGILGK	ENSG00000132254	ARFIP2	5`-UTR(Chr11:g.6480421)	Chr11	6480398	6480463	No		iTRAQ 4-plex of K(27), iTRAQ 4-plex of peptide N-term(1)	1	100	5781.69	759.165	4+	3032.62	iTRAQ-AARPEGAGVESFTPIPFLAMTDGILGK<iTRAQ>-COOH	TCGA_AR-A0TR_AO-A03O_BH-A18R_117C_W_BI_20130825_H-PM_f09.46566.46566.4
AARRPLAAAR	ENSG00000260305	NTRK3-AS1	Intronic	Chr15	88257029	88257058	Yes		iTRAQ 4-plex of peptide N-term(1)	1	99.5495	1047.18	399.587	3+	1195.74	iTRAQ-AARRPLAAAR-COOH	TCGA_A7-A0CE_BH-A0C0_A2-A0YC_117C_W_BI_20130524_H-PM_f12.6584.6584.3
AASLPQMAAQIR	ENSG00000186166	CCDC84	Exon-Extension	Chr11	119011203	119011238	No	Oxidation of M(7)	iTRAQ 4-plex of peptide N-term(1)	1	81.5457	2258.95	708.891	2+	1415.77	iTRAQ-AASLPQM<ox>AAQIR-COOH	TCGA_BH-A0EE_AO-A0J9_BH-A0E0_117C_W_BI_20130412_H-PM_f07.16040.16040.2
AASPPLGPGASGWR	ENSG00000244486	SCARF2	3`-UTR(Chr22:g.20425378)	Chr22	20424941	20424982	Yes		iTRAQ 4-plex of peptide N-term(1)	1	96.5839	2671.74	734.397	2+	1466.78	iTRAQ-AASPPLGPGASGWR-COOH	TCGA_AR-A1AP_AN-A0FK_AO-A0J6_117C_W_BI_20130517_H-PM_f19.19853.19853.2
AATAVAAAAK	ENSG00000070366	SMG6	5`-UTR(Chr17:g.2303720)	Chr17	2303721	2303750	No		iTRAQ 4-plex of K(10), iTRAQ 4-plex of peptide N-term(1)	1	94.4043	1136.87	378.236	3+	1131.69	iTRAQ-AATAVAAAAK<iTRAQ>-COOH	TCGA_AN-A0FL_BH-A0DG_AN-A0AS_117C_W_BI_20130726_H-PM_f08.6664.6664.3
AATGPHIR	ENSG00000177666	PNPLA2	Exon-Extension	Chr11	822349	822372	No	Acetylation of protein N-term(1)	iTRAQ 4-plex of peptide N-term(1)	1	74.6606	1075.52	336.862	3+	1007.56	iTRAQ-AATGPHIR-COOH	TCGA_BH-A0EE_AO-A0J9_BH-A0E0_117C_W_BI_20130412_H-PM_f15.5596.5596.3
AAVAAATAAVK	ENSG00000203879	GDI1	5`-UTR(ChrX:g.154437255)	ChrX	154437180	154437212	No		iTRAQ 4-plex of K(11), iTRAQ 4-plex of peptide N-term(1)	4	71.871	666.802	411.257	3+	1230.75	iTRAQ-AAVAAATAAVK<iTRAQ>-COOH	TCGA_C8-A138_E2-A154_BH-A0BZ_117C_W_BI_20130225_H-PM_f23.2546.2546.3
AAVAAATAAVK	ENSG00000203879	GDI1	5`-UTR(ChrX:g.154437255)	ChrX	154437180	154437212	No		iTRAQ 4-plex of K(11), iTRAQ 4-plex of peptide N-term(1)	4	87.9093	753.827	411.257	3+	1230.75	iTRAQ-AAVAAATAAVK<iTRAQ>-COOH	TCGA_A2-A0D2_C8-A12U_AR-A1AS_117C_W_BI_20131010_H-PM_f22.2929.2929.3
AAVAAATAAVK	ENSG00000203879	GDI1	5`-UTR(ChrX:g.154437255)	ChrX	154437180	154437212	No		iTRAQ 4-plex of K(11), iTRAQ 4-plex of peptide N-term(1)	4	85.4737	756.788	411.256	3+	1230.75	iTRAQ-AAVAAATAAVK<iTRAQ>-COOH	TCGA_A2-A0D2_C8-A12U_AR-A1AS_117C_W_BI_20131010_H-PM_f23.2898.2898.3
AAVAAATAAVK	ENSG00000203879	GDI1	5`-UTR(ChrX:g.154437255)	ChrX	154437180	154437212	No		iTRAQ 4-plex of K(11), iTRAQ 4-plex of peptide N-term(1)	4	88.1517	669.865	411.257	3+	1230.75	iTRAQ-AAVAAATAAVK<iTRAQ>-COOH	TCGA_C8-A138_E2-A154_BH-A0BZ_117C_W_BI_20130225_H-PM_f22.2540.2540.3
AAVADAVAVWGAPGGDGGSR	ENSG00000110048	OSBP	5`-UTR(Chr11:g.59615664)	Chr11	59615704	59615763	No		iTRAQ 4-plex of peptide N-term(1)	1	80.7522	4794.61	964.489	2+	1926.97	iTRAQ-AAVADAVAVWGAPGGDGGSR-COOH	TCGA_AR-A0TV_C8-A12Z_AO-A0JJ_117C_W_BI_20130730_H-PM_f12.32973.32973.2
AAVVLIGLLHK	ENSG00000132359	RAP1GAP2	Intronic	Chr17	2854044	2854076	No		iTRAQ 4-plex of K(11), iTRAQ 4-plex of peptide N-term(1)	6	100	4119.86	474.655	3+	1420.94	iTRAQ-AAVVLIGLLHK<iTRAQ>-COOH	TCGA_E2-A159_A2-A0T3_A2-A0YD_117C_W_BI_20130823_H-PM_f15.32648.32648.3
AAVVLIGLLHK	ENSG00000132359	RAP1GAP2	Intronic	Chr17	2854044	2854076	No		iTRAQ 4-plex of K(11), iTRAQ 4-plex of peptide N-term(1)	6	100	4094.66	474.652	3+	1420.94	iTRAQ-AAVVLIGLLHK<iTRAQ>-COOH	TCGA_A2-A0T6_E2-A158_E2-A15A_117C_W_BI_20130918_H-PM_f15.30695.30695.3
AAVVLIGLLHK	ENSG00000132359	RAP1GAP2	Intronic	Chr17	2854044	2854076	No		iTRAQ 4-plex of K(11), iTRAQ 4-plex of peptide N-term(1)	6	100	4085.62	474.655	3+	1420.94	iTRAQ-AAVVLIGLLHK<iTRAQ>-COOH	TCGA_A2-A0YG_E2-A150_BH-A18N_117C_W_BI_20130912_H-PM_f15_130918204556.30090.30090.3
AAVVLIGLLHK	ENSG00000132359	RAP1GAP2	Intronic	Chr17	2854044	2854076	No		iTRAQ 4-plex of K(11), iTRAQ 4-plex of peptide N-term(1)	6	100	4050.99	474.65	3+	1420.94	iTRAQ-AAVVLIGLLHK<iTRAQ>-COOH	TCGA_E2-A10A_BH-A18Q_C8-A130_117C_W_BI_20130222_H-PM_f15.32702.32702.3
AAVVLIGLLHK	ENSG00000132359	RAP1GAP2	Intronic	Chr17	2854044	2854076	No		iTRAQ 4-plex of K(11), iTRAQ 4-plex of peptide N-term(1)	6	100	4253.22	474.652	3+	1420.94	iTRAQ-AAVVLIGLLHK<iTRAQ>-COOH	TCGA_C8-A12P_BH-A0C1_A2-A0EY_117C_W_BI_20130622_H-PM_f16.29107.29107.3
AAVVLIGLLHK	ENSG00000132359	RAP1GAP2	Intronic	Chr17	2854044	2854076	No		iTRAQ 4-plex of K(11), iTRAQ 4-plex of peptide N-term(1)	6	100	4220.25	474.655	3+	1420.94	iTRAQ-AAVVLIGLLHK<iTRAQ>-COOH	TCGA_A8-A06Z_A2-A0D1_A2-A0CM_117C_W_BI_20130401_H-JQ_f15.27384.27384.3
AAWAAVAR	ENSG00000119138	KLF9	5`-UTR(Chr9:g.70413363)	Chr9	70413367	70413390	No		iTRAQ 4-plex of peptide N-term(1)	7	86.6792	1843.46	480.282	2+	958.547	iTRAQ-AAWAAVAR-COOH	TCGA_BH-A18V_A7-A13F_BH-A0E1_117C_W_BI_20130520_H-PM_f08.12916.12916.2
AAWAAVAR	ENSG00000119138	KLF9	5`-UTR(Chr9:g.70413363)	Chr9	70413367	70413390	No		iTRAQ 4-plex of peptide N-term(1)	7	85.9589	1974.71	480.28	2+	958.547	iTRAQ-AAWAAVAR-COOH	TCGA_AO-A0JM_C8-A12V_A8-A08G_117C_W_BI_20130927_H-PM_f08.12490.12490.2
AAWAAVAR	ENSG00000119138	KLF9	5`-UTR(Chr9:g.70413363)	Chr9	70413367	70413390	No		iTRAQ 4-plex of peptide N-term(1)	7	97.5962	2435.67	480.282	2+	958.547	iTRAQ-AAWAAVAR-COOH	TCGA_A7-A0CJ_AO-A12F_A2-A0YL_117C_W_BI_20130805_H-PM_f08.16109.16109.2
AAWAAVAR	ENSG00000119138	KLF9	5`-UTR(Chr9:g.70413363)	Chr9	70413367	70413390	No		iTRAQ 4-plex of peptide N-term(1)	7	84.6547	2051.01	480.283	2+	958.547	iTRAQ-AAWAAVAR-COOH	TCGA_AO-A12E_A8-A06N_A2-A0T1_117C_W_BI_20130909_H-PM_f08.13063.13063.2
AAWAAVAR	ENSG00000119138	KLF9	5`-UTR(Chr9:g.70413363)	Chr9	70413367	70413390	No		iTRAQ 4-plex of peptide N-term(1)	7	83.8057	1712.36	480.282	2+	958.547	iTRAQ-AAWAAVAR-COOH	TCGA_A2-A0T6_E2-A158_E2-A15A_117C_W_BI_20130918_H-PM_f08.12082.12082.2
AAWAAVAR	ENSG00000119138	KLF9	5`-UTR(Chr9:g.70413363)	Chr9	70413367	70413390	No		iTRAQ 4-plex of peptide N-term(1)	7	88.3534	2194.26	480.282	2+	958.547	iTRAQ-AAWAAVAR-COOH	TCGA_A7-A0CD_C8-A12W_AN-A0AL_117C_W_BI_20130913_H-PM_f08.12164.12164.2
AAWAAVAR	ENSG00000119138	KLF9	5`-UTR(Chr9:g.70413363)	Chr9	70413367	70413390	No		iTRAQ 4-plex of peptide N-term(1)	7	92.8975	1772.59	480.282	2+	958.547	iTRAQ-AAWAAVAR-COOH	TCGA_AR-A1AW_AR-A1AV_C8-A135_117C_W_BI_20130628_H-PM_f09.12095.12095.2
AAWVVAGNCGPGLAAARR	ENSG00000005339	CREBBP	3`-UTR(Chr16:g.3727721)	Chr16	3726454	3726507	Yes		Carbamidomethylation of C(9), iTRAQ 4-plex of peptide N-term(1)	1	96.728	4487.31	486.012	4+	1940.03	iTRAQ-AAWVVAGNC<cmm>GPGLAAARR-COOH	TCGA_AO-A0JC_A8-A08Z_AR-A0TX_117C_W_BI_20130527_H-PM_f08.34247.34247.4
ACPGTSGSPDPPRP	ENSG00000084652	TXLNA	5`-UTR(Chr1:g.32180346)	Chr1	32180133	32180174	No		Carbamidomethylation of C(2), iTRAQ 4-plex of peptide N-term(1)	2	92.3954	2187.75	770.37	2+	1538.73	iTRAQ-AC<cmm>PGTSGSPDPPRP-COOH	TCGA_AO-A0JM_C8-A12V_A8-A08G_117C_W_BI_20130927_H-PM_f19.13743.13743.2
ACPGTSGSPDPPRP	ENSG00000084652	TXLNA	5`-UTR(Chr1:g.32180346)	Chr1	32180133	32180174	No		Carbamidomethylation of C(2), iTRAQ 4-plex of peptide N-term(1)	2	90.625	1957.69	770.369	2+	1538.73	iTRAQ-AC<cmm>PGTSGSPDPPRP-COOH	TCGA_C8-A138_E2-A154_BH-A0BZ_117C_W_BI_20130225_H-PM_f20.14094.14094.2
ACPLLYLDSLLK	ENSG00000164830	OXR1	Intronic	Chr8	106517286	106517321	Yes		Carbamidomethylation of C(2), iTRAQ 4-plex of K(12), iTRAQ 4-plex of peptide N-term(1)	1	81.0036	4333.67	565.328	3+	1692.97	iTRAQ-AC<cmm>PLLYLDSLLK<iTRAQ>-COOH	TCGA_A8-A09G_C8-A131_C8-A134_117C_W_BI_20131011_H-PM_f18.30789.30789.3
ACRASDFNSHK	ENSG00000121005	CRISPLD1	Intronic	Chr8	75023293	75023325	Yes	Deamidation of N(8)	Carbamidomethylation of C(2), iTRAQ 4-plex of K(11), iTRAQ 4-plex of peptide N-term(1)	1	84.8896	1639.16	791.392	2+	1580.76	iTRAQ-AC<cmm>RASDFN<deam>SHK<iTRAQ>-COOH	TCGA_AR-A0TV_C8-A12Z_AO-A0JJ_117C_W_BI_20130730_H-PM_f21.9025.9025.2
ADFILVNK	ENSG00000187699	C2orf88	Intronic	Chr2	190190799	190190822	Yes	Deamidation of N(7)	iTRAQ 4-plex of K(8), iTRAQ 4-plex of peptide N-term(1)	2	99.6888	3032.1	604.862	2+	1207.71	iTRAQ-ADFILVN<deam>K<iTRAQ>-COOH	TCGA_D8-A13Y_A8-A076_AO-A126_117C_W_BI_20130617_H-PM_f23.21899.21899.2
ADFILVNK	ENSG00000187699	C2orf88	Intronic	Chr2	190190799	190190822	Yes	Deamidation of N(7)	iTRAQ 4-plex of K(8), iTRAQ 4-plex of peptide N-term(1)	2	99.842	2920	604.863	2+	1207.71	iTRAQ-ADFILVN<deam>K<iTRAQ>-COOH	TCGA_A7-A0CD_C8-A12W_AN-A0AL_117C_W_BI_20130913_H-PM_f24.20240.20240.2
ADGALYSQPQK	ENSG00000170579	DLGAP1	3`-UTR(Chr18:g.3499188)	Chr18	3498660	3498692	Yes		iTRAQ 4-plex of K(11), iTRAQ 4-plex of peptide N-term(1)	1	82.72	2434.81	733.399	2+	1464.78	iTRAQ-ADGALYSQPQK<iTRAQ>-COOH	TCGA_AR-A1AW_AR-A1AV_C8-A135_117C_W_BI_20130628_H-PM_f24.15755.15755.2
ADGLGGAGLTR	ENSG00000102854	MSLN	Intronic	Chr16	710498	710530	Yes		iTRAQ 4-plex of peptide N-term(1)	1	95.8678	1376.65	377.88	3+	1130.62	iTRAQ-ADGLGGAGLTR-COOH	TCGA_A8-A09G_C8-A131_C8-A134_117C_W_BI_20131011_H-PM_f12.8353.8353.3
ADGTLGPR	ENSG00000275179	RP4-737E23.7	Intronic	Chr20	23180771	23180794	Yes		iTRAQ 4-plex of peptide N-term(1)	1	77.9018	4188.52	466.264	2+	929.505	iTRAQ-ADGTLGPR-COOH	TCGA_AR-A0TY_AR-A0U4_BH-A0HP_117C_W_BI_20130408_H-JQ_f08.26486.26486.2
ADILSLGR	ENSG00000224086	LL22NC03-86G7.1	Pseudo	Chr22	21957136	21957159	No		iTRAQ 4-plex of peptide N-term(1)	1	90.7646	1794.95	494.799	2+	987.583	iTRAQ-ADILSLGR-COOH	TCGA_A8-A09G_C8-A131_C8-A134_117C_W_BI_20131011_H-PM_f22.11190.11190.2
ADLGCPFITSHGRR	ENSG00000160190	SLC37A1	Intronic	Chr21	42572863	42572904	Yes		Carbamidomethylation of C(5), iTRAQ 4-plex of peptide N-term(1)	1	98.9247	830.254	577.638	3+	1729.88	iTRAQ-ADLGC<cmm>PFITSHGRR-COOH	TCGA_BH-A0EE_AO-A0J9_BH-A0E0_117C_W_BI_20130412_H-PM_f14.3391.3391.3
ADLGLGDELDAADTRQGHA	ENSG00000182533	CAV3	Intronic	Chr3	8767372	8767428	Yes		iTRAQ 4-plex of peptide N-term(1)	1	79.2717	4164.78	1035.01	2+	2067.99	iTRAQ-ADLGLGDELDAADTRQGHA-COOH	TCGA_AR-A0TR_AO-A03O_BH-A18R_117C_W_BI_20130825_H-PM_f06.33798.33798.2
ADLLLQNGAACTPGHSESTPNK	ENSG00000177410	ZFAS1	Intronic	Chr20	49287131	49287196	Yes	Deamidation of N(7)	Carbamidomethylation of C(11), iTRAQ 4-plex of K(22), iTRAQ 4-plex of peptide N-term(1)	1	86.8493	5129.18	857.433	3+	2569.27	iTRAQ-ADLLLQN<deam>GAAC<cmm>TPGHSESTPNK<iTRAQ>-COOH	TCGA_AR-A0TT_AR-A1AQ_AO-A12B_117C_W_BI_20131022_H-PM_f09.36564.36564.3
ADPEGAAGVR	ENSG00000167967	E4F1	5`-UTR(Chr16:g.2223839)	Chr16	2223779	2223808	No		iTRAQ 4-plex of peptide N-term(1)	3	99.6974	1201.18	543.786	2+	1085.56	iTRAQ-ADPEGAAGVR-COOH	TCGA_A8-A09G_C8-A131_C8-A134_117C_W_BI_20131011_H-PM_f08.7210.7210.2
ADPEGAAGVR	ENSG00000167967	E4F1	5`-UTR(Chr16:g.2223839)	Chr16	2223779	2223808	No		iTRAQ 4-plex of peptide N-term(1)	3	99.6933	1119.51	543.787	2+	1085.56	iTRAQ-ADPEGAAGVR-COOH	TCGA_A2-A0T7_C8-A12Q_A8-A079_117C_W_BI_20130820_H-PM_f09.7111.7111.2
ADPEGAAGVR	ENSG00000167967	E4F1	5`-UTR(Chr16:g.2223839)	Chr16	2223779	2223808	No		iTRAQ 4-plex of peptide N-term(1)	3	99.696	1250.94	543.787	2+	1085.56	iTRAQ-ADPEGAAGVR-COOH	TCGA_AO-A12E_A8-A06N_A2-A0T1_117C_W_BI_20130909_H-PM_f09.6387.6387.2
ADPPAGDGSTAS	ENSG00000103549	RNF40	5`-UTR(Chr16:g.30762546)	Chr16	30762475	30762494	No		iTRAQ 4-plex of peptide N-term(1)	1	96.4497	1745.72	595.279	2+	1188.54	iTRAQ-ADPPAGDGSTAS-COOH	TCGA_AR-A1AW_AR-A1AV_C8-A135_117C_W_BI_20130628_H-PM_f17.11187.11187.2
ADPPAGDGSTAS	ENSG00000103549	RNF40	5`-UTR(Chr16:g.30762546)	Chr16	30762475	30762494	No		iTRAQ 4-plex of peptide N-term(1)	1	96.4497	1745.72	595.279	2+	1188.54	iTRAQ-ADPPAGDGSTAS-COOH	TCGA_AR-A1AW_AR-A1AV_C8-A135_117C_W_BI_20130628_H-PM_f17.11187.11187.2
ADPSSNPK	ENSG00000229043	AC091729.9	Intronic	Chr7	1161600	1161623	Yes		iTRAQ 4-plex of K(8), iTRAQ 4-plex of peptide N-term(1)	1	98.2808	3527.32	552.302	2+	1102.59	iTRAQ-ADPSSNPK<iTRAQ>-COOH	TCGA_BH-A0EE_AO-A0J9_BH-A0E0_117C_W_BI_20130412_H-PM_f24.25698.25698.2
ADSSGVR	ENSG00000183098	GPC6	Intronic	Chr13	93773946	93773966	No		iTRAQ 4-plex of peptide N-term(1)	1	76.0851	625.48	418.727	2+	834.432	iTRAQ-ADSSGVR-COOH	TCGA_BH-A18V_A7-A13F_BH-A0E1_117C_W_BI_20130520_H-PM_f03.2680.2680.2
ADYNIIPIYSHGE	ENSG00000132466	ANKRD17	Exon_Extension	Chr4	73113273	73113311	Yes		iTRAQ 4-plex of peptide N-term(1)	4	100	3553.12	818.412	2+	1634.81	iTRAQ-ADYNIIPIYSHGE-COOH	TCGA_A2-A0T6_E2-A158_E2-A15A_117C_W_BI_20130918_H-PM_f08.26954.26954.2
ADYNIIPIYSHGE	ENSG00000132466	ANKRD17	Exon_Extension	Chr4	73113273	73113311	Yes		iTRAQ 4-plex of peptide N-term(1)	4	99.5444	3665.06	818.408	2+	1634.81	iTRAQ-ADYNIIPIYSHGE-COOH	TCGA_C8-A12P_BH-A0C1_A2-A0EY_117C_W_BI_20130622_H-PM_f07.27093.27093.2
ADYNIIPIYSHGE	ENSG00000132466	ANKRD17	Exon_Extension	Chr4	73113273	73113311	Yes		iTRAQ 4-plex of peptide N-term(1)	4	99.6983	3807.12	818.412	2+	1634.81	iTRAQ-ADYNIIPIYSHGE-COOH	TCGA_A8-A09G_C8-A131_C8-A134_117C_W_BI_20131011_H-PM_f08.27430.27430.2
ADYNIIPIYSHGE	ENSG00000132466	ANKRD17	Exon_Extension	Chr4	73113273	73113311	Yes		iTRAQ 4-plex of peptide N-term(1)	4	100	3757.34	818.414	2+	1634.81	iTRAQ-ADYNIIPIYSHGE-COOH	TCGA_A7-A0CE_BH-A0C0_A2-A0YC_117C_W_BI_20130524_H-PM_f07.29535.29535.2
ADYQAFK	ENSG00000143079	CTTNBP2NL	5`-UTR(Chr1:g.112416166)	Chr1	112416157	112416165	No		iTRAQ 4-plex of K(7), iTRAQ 4-plex of peptide N-term(1)	1	97.076	1071.3	565.807	2+	1129.6	iTRAQ-ADYQAFK<iTRAQ>-COOH	TCGA_A2-A0D2_C8-A12U_AR-A1AS_117C_W_BI_20131010_H-PM_f01.5338.5338.2
ADYQAFK	ENSG00000143079	CTTNBP2NL	5`-UTR(Chr1:g.112416166)	Chr1	112416157	112416165	No		iTRAQ 4-plex of K(7), iTRAQ 4-plex of peptide N-term(1)	1	97.076	1071.3	565.807	2+	1129.6	iTRAQ-ADYQAFK<iTRAQ>-COOH	TCGA_A2-A0D2_C8-A12U_AR-A1AS_117C_W_BI_20131010_H-PM_f01.5338.5338.2
AEAAAAVGTAR	ENSG00000143870	PDIA6	5`-UTR(Chr2:g.10810252)	Chr2	10812712	10812744	No		iTRAQ 4-plex of peptide N-term(1)	1	87.0833	1276.14	566.318	2+	1130.62	iTRAQ-AEAAAAVGTAR-COOH	TCGA_AR-A0TT_AR-A1AQ_AO-A12B_117C_W_BI_20131022_H-PM_f12.7493.7493.2
AEADDEFRSA	ENSG00000137055	PLAA	5`-UTR(Chr9:g.26947045)	Chr9	26947247	26947276	No		iTRAQ 4-plex of peptide N-term(1)	8	93.0939	178.316	627.792	2+	1253.56	iTRAQ-AEADDEFRSA-COOH	TCGA_A2-A0T6_E2-A158_E2-A15A_117C_W_BI_20130918_H-PM_f01.718.718.2
AEADDEFRSA	ENSG00000137055	PLAA	5`-UTR(Chr9:g.26947045)	Chr9	26947247	26947276	No		iTRAQ 4-plex of peptide N-term(1)	8	90.991	915.706	627.79	2+	1253.56	iTRAQ-AEADDEFRSA-COOH	TCGA_AR-A0TY_AR-A0U4_BH-A0HP_117C_W_BI_20130408_H-JQ_f03.3108.3108.2
AEADDEFRSA	ENSG00000137055	PLAA	5`-UTR(Chr9:g.26947045)	Chr9	26947247	26947276	No		iTRAQ 4-plex of peptide N-term(1)	8	97.5855	158.061	627.791	2+	1253.56	iTRAQ-AEADDEFRSA-COOH	TCGA_A2-A0T6_E2-A158_E2-A15A_117C_W_BI_20130918_H-PM_f05.797.797.2
AEADDEFRSA	ENSG00000137055	PLAA	5`-UTR(Chr9:g.26947045)	Chr9	26947247	26947276	No		iTRAQ 4-plex of peptide N-term(1)	8	91.4027	845.792	627.791	2+	1253.56	iTRAQ-AEADDEFRSA-COOH	TCGA_AO-A12E_A8-A06N_A2-A0T1_117C_W_BI_20130909_H-PM_f05.3255.3255.2
AEADDEFRSA	ENSG00000137055	PLAA	5`-UTR(Chr9:g.26947045)	Chr9	26947247	26947276	No		iTRAQ 4-plex of peptide N-term(1)	8	88.7052	137.936	627.793	2+	1253.56	iTRAQ-AEADDEFRSA-COOH	TCGA_A2-A0T6_E2-A158_E2-A15A_117C_W_BI_20130918_H-PM_f01.554.554.2
AEADDEFRSA	ENSG00000137055	PLAA	5`-UTR(Chr9:g.26947045)	Chr9	26947247	26947276	No		iTRAQ 4-plex of peptide N-term(1)	8	92.2652	158.081	627.792	2+	1253.56	iTRAQ-AEADDEFRSA-COOH	TCGA_A2-A0T6_E2-A158_E2-A15A_117C_W_BI_20130918_H-PM_f01.636.636.2
AEADDEFRSA	ENSG00000137055	PLAA	5`-UTR(Chr9:g.26947045)	Chr9	26947247	26947276	No		iTRAQ 4-plex of peptide N-term(1)	8	88.5542	198.656	627.791	2+	1253.56	iTRAQ-AEADDEFRSA-COOH	TCGA_A2-A0T6_E2-A158_E2-A15A_117C_W_BI_20130918_H-PM_f05.1007.1007.2
AEADDEFRSA	ENSG00000137055	PLAA	5`-UTR(Chr9:g.26947045)	Chr9	26947247	26947276	No		iTRAQ 4-plex of peptide N-term(1)	8	96.4356	745.739	627.788	2+	1253.56	iTRAQ-AEADDEFRSA-COOH	TCGA_AO-A0JM_C8-A12V_A8-A08G_117C_W_BI_20130927_H-PM_f03.2834.2834.2
AEATESAME	ENSG00000122566	HNRNPA2B1	5`-UTR(Chr7:g.26200577)	Chr7	26200572	26200598	No	Oxidation of M(8)	iTRAQ 4-plex of peptide N-term(1)	7	98.5075	831.138	549.74	2+	1097.47	iTRAQ-AEATESAM<ox>E-COOH	TCGA_A8-A09G_C8-A131_C8-A134_117C_W_BI_20131011_H-PM_f02.3377.3377.2
AEATESAME	ENSG00000122566	HNRNPA2B1	5`-UTR(Chr7:g.26200577)	Chr7	26200572	26200598	No		iTRAQ 4-plex of peptide N-term(1)	7	93.7173	1641.06	541.745	2+	1081.47	iTRAQ-AEATESAME-COOH	TCGA_A7-A0CJ_AO-A12F_A2-A0YL_117C_W_BI_20130805_H-PM_f03.9378.9378.2
AEATESAME	ENSG00000122566	HNRNPA2B1	5`-UTR(Chr7:g.26200577)	Chr7	26200572	26200598	No		iTRAQ 4-plex of peptide N-term(1)	7	98.5348	1335.5	541.745	2+	1081.47	iTRAQ-AEATESAME-COOH	TCGA_A8-A09G_C8-A131_C8-A134_117C_W_BI_20131011_H-PM_f02.6938.6938.2
AEATESAME	ENSG00000122566	HNRNPA2B1	5`-UTR(Chr7:g.26200577)	Chr7	26200572	26200598	No		iTRAQ 4-plex of peptide N-term(1)	7	98.0922	1362.12	541.746	2+	1081.47	iTRAQ-AEATESAME-COOH	TCGA_BH-A18U_A2-A0YI_A2-A0EQ_117C_W_BI_20130405_H-JQ_f02.6429.6429.2
AEATESAME	ENSG00000122566	HNRNPA2B1	5`-UTR(Chr7:g.26200577)	Chr7	26200572	26200598	No		iTRAQ 4-plex of peptide N-term(1)	7	98.2036	1671.12	541.745	2+	1081.47	iTRAQ-AEATESAME-COOH	TCGA_AR-A0TV_C8-A12Z_AO-A0JJ_117C_W_BI_20130730_H-PM_f03.9184.9184.2
AEATESAME	ENSG00000122566	HNRNPA2B1	5`-UTR(Chr7:g.26200577)	Chr7	26200572	26200598	No		iTRAQ 4-plex of peptide N-term(1)	7	93.5685	1178.76	541.744	2+	1081.47	iTRAQ-AEATESAME-COOH	TCGA_AR-A1AW_AR-A1AV_C8-A135_117C_W_BI_20130628_H-PM_f01.6117.6117.2
AEATESAME	ENSG00000122566	HNRNPA2B1	5`-UTR(Chr7:g.26200577)	Chr7	26200572	26200598	No		iTRAQ 4-plex of peptide N-term(1)	7	96.25	1221.52	541.743	2+	1081.47	iTRAQ-AEATESAME-COOH	TCGA_A2-A0T7_C8-A12Q_A8-A079_117C_W_BI_20130820_H-PM_f03.7230.7230.2
AEATESAMEK	ENSG00000122566	HNRNPA2B1	5`-UTR(Chr7:g.26200577)	Chr7	26200572	26200598	No	Oxidation of M(8)	iTRAQ 4-plex of K(10), iTRAQ 4-plex of peptide N-term(1)	102	100	682.875	685.836	2+	1369.66	iTRAQ-AEATESAM<ox>EK<iTRAQ>-COOH	TCGA_AR-A0TT_AR-A1AQ_AO-A12B_117C_W_BI_20131022_H-PM_f04.3182.3182.2
AEATESAMEK	ENSG00000122566	HNRNPA2B1	5`-UTR(Chr7:g.26200577)	Chr7	26200572	26200598	No		iTRAQ 4-plex of K(10), iTRAQ 4-plex of peptide N-term(1)	102	100	1078.14	452.232	3+	1353.67	iTRAQ-AEATESAMEK<iTRAQ>-COOH	TCGA_A2-A0YF_BH-A0DD_BH-A0E9_117C_W_BI_20131018_H-PM_f06.6331.6331.3
AEATESAMEK	ENSG00000122566	HNRNPA2B1	5`-UTR(Chr7:g.26200577)	Chr7	26200572	26200598	No		iTRAQ 4-plex of K(10), iTRAQ 4-plex of peptide N-term(1)	102	100	1181.42	677.846	2+	1353.67	iTRAQ-AEATESAMEK<iTRAQ>-COOH	TCGA_A8-A06Z_A2-A0D1_A2-A0CM_117C_W_BI_20130401_H-JQ_f06.6007.6007.2
AEATESAMEK	ENSG00000122566	HNRNPA2B1	5`-UTR(Chr7:g.26200577)	Chr7	26200572	26200598	No		iTRAQ 4-plex of K(10), iTRAQ 4-plex of peptide N-term(1)	102	100	1122.44	452.228	3+	1353.67	iTRAQ-AEATESAMEK<iTRAQ>-COOH	TCGA_AR-A0TT_AR-A1AQ_AO-A12B_117C_W_BI_20131022_H-PM_f06.6490.6490.3
AEATESAMEK	ENSG00000122566	HNRNPA2B1	5`-UTR(Chr7:g.26200577)	Chr7	26200572	26200598	No		iTRAQ 4-plex of K(10), iTRAQ 4-plex of peptide N-term(1)	102	100	1044.63	677.844	2+	1353.67	iTRAQ-AEATESAMEK<iTRAQ>-COOH	TCGA_A2-A0EV_AN-A0AM_D8-A142_117C_W_BI_20130625_H-PM_f06.6125.6125.2
AEATESAMEK	ENSG00000122566	HNRNPA2B1	5`-UTR(Chr7:g.26200577)	Chr7	26200572	26200598	No		iTRAQ 4-plex of K(10), iTRAQ 4-plex of peptide N-term(1)	102	100	1125.25	677.84	2+	1353.67	iTRAQ-AEATESAMEK<iTRAQ>-COOH	TCGA_AR-A0TT_AR-A1AQ_AO-A12B_117C_W_BI_20131022_H-PM_f06.6506.6506.2
AEATESAMEK	ENSG00000122566	HNRNPA2B1	5`-UTR(Chr7:g.26200577)	Chr7	26200572	26200598	No		iTRAQ 4-plex of K(10), iTRAQ 4-plex of peptide N-term(1)	102	100	1227.56	677.84	2+	1353.67	iTRAQ-AEATESAMEK<iTRAQ>-COOH	TCGA_AO-A0JM_C8-A12V_A8-A08G_117C_W_BI_20130927_H-PM_f07.6988.6988.2
AEATESAMEK	ENSG00000122566	HNRNPA2B1	5`-UTR(Chr7:g.26200577)	Chr7	26200572	26200598	No		iTRAQ 4-plex of K(10), iTRAQ 4-plex of peptide N-term(1)	102	100	1072.24	677.845	2+	1353.67	iTRAQ-AEATESAMEK<iTRAQ>-COOH	TCGA_A2-A0YF_BH-A0DD_BH-A0E9_117C_W_BI_20131018_H-PM_f06.6299.6299.2
AEATESAMEK	ENSG00000122566	HNRNPA2B1	5`-UTR(Chr7:g.26200577)	Chr7	26200572	26200598	No		iTRAQ 4-plex of K(10), iTRAQ 4-plex of peptide N-term(1)	102	100	1225.19	452.23	3+	1353.67	iTRAQ-AEATESAMEK<iTRAQ>-COOH	TCGA_AO-A0JM_C8-A12V_A8-A08G_117C_W_BI_20130927_H-PM_f07.6968.6968.3
AEATESAMEK	ENSG00000122566	HNRNPA2B1	5`-UTR(Chr7:g.26200577)	Chr7	26200572	26200598	No		iTRAQ 4-plex of K(10), iTRAQ 4-plex of peptide N-term(1)	102	100	1254.67	677.846	2+	1353.67	iTRAQ-AEATESAMEK<iTRAQ>-COOH	TCGA_BH-A18U_A2-A0YI_A2-A0EQ_117C_W_BI_20130405_H-JQ_f07.6264.6264.2
AEATESAMEK	ENSG00000122566	HNRNPA2B1	5`-UTR(Chr7:g.26200577)	Chr7	26200572	26200598	No		iTRAQ 4-plex of K(10), iTRAQ 4-plex of peptide N-term(1)	102	100	1548.3	452.233	3+	1353.67	iTRAQ-AEATESAMEK<iTRAQ>-COOH	TCGA_AR-A0TV_C8-A12Z_AO-A0JJ_117C_W_BI_20130730_H-PM_f07.9143.9143.3
AEATESAMEK	ENSG00000122566	HNRNPA2B1	5`-UTR(Chr7:g.26200577)	Chr7	26200572	26200598	No	Oxidation of M(8)	iTRAQ 4-plex of K(10), iTRAQ 4-plex of peptide N-term(1)	102	100	810.993	457.56	3+	1369.66	iTRAQ-AEATESAM<ox>EK<iTRAQ>-COOH	TCGA_A2-A0D2_C8-A12U_AR-A1AS_117C_W_BI_20131010_H-PM_f06.4133.4133.3
AEATESAMEK	ENSG00000122566	HNRNPA2B1	5`-UTR(Chr7:g.26200577)	Chr7	26200572	26200598	No		iTRAQ 4-plex of K(10), iTRAQ 4-plex of peptide N-term(1)	102	100	1225.19	452.23	3+	1353.67	iTRAQ-AEATESAMEK<iTRAQ>-COOH	TCGA_AO-A0JM_C8-A12V_A8-A08G_117C_W_BI_20130927_H-PM_f07.6968.6968.3
AEATESAMEK	ENSG00000122566	HNRNPA2B1	5`-UTR(Chr7:g.26200577)	Chr7	26200572	26200598	No		iTRAQ 4-plex of K(10), iTRAQ 4-plex of peptide N-term(1)	102	100	1181.42	677.846	2+	1353.67	iTRAQ-AEATESAMEK<iTRAQ>-COOH	TCGA_A8-A06Z_A2-A0D1_A2-A0CM_117C_W_BI_20130401_H-JQ_f06.6007.6007.2
AEATESAMEK	ENSG00000122566	HNRNPA2B1	5`-UTR(Chr7:g.26200577)	Chr7	26200572	26200598	No		iTRAQ 4-plex of K(10), iTRAQ 4-plex of peptide N-term(1)	102	100	1125.25	677.84	2+	1353.67	iTRAQ-AEATESAMEK<iTRAQ>-COOH	TCGA_AR-A0TT_AR-A1AQ_AO-A12B_117C_W_BI_20131022_H-PM_f06.6506.6506.2
AEATESAMEK	ENSG00000122566	HNRNPA2B1	5`-UTR(Chr7:g.26200577)	Chr7	26200572	26200598	No	Oxidation of M(8)	iTRAQ 4-plex of K(10), iTRAQ 4-plex of peptide N-term(1)	102	99.4876	673.142	457.564	3+	1369.66	iTRAQ-AEATESAM<ox>EK<iTRAQ>-COOH	TCGA_AO-A0JC_A8-A08Z_AR-A0TX_117C_W_BI_20130527_H-PM_f04.3531.3531.3
AEATESAMEK	ENSG00000122566	HNRNPA2B1	5`-UTR(Chr7:g.26200577)	Chr7	26200572	26200598	No		iTRAQ 4-plex of K(10), iTRAQ 4-plex of peptide N-term(1)	102	100	1044.63	677.844	2+	1353.67	iTRAQ-AEATESAMEK<iTRAQ>-COOH	TCGA_A2-A0EV_AN-A0AM_D8-A142_117C_W_BI_20130625_H-PM_f06.6125.6125.2
AEATESAMEK	ENSG00000122566	HNRNPA2B1	5`-UTR(Chr7:g.26200577)	Chr7	26200572	26200598	No	Oxidation of M(8)	iTRAQ 4-plex of K(10), iTRAQ 4-plex of peptide N-term(1)	102	100	813.942	685.838	2+	1369.66	iTRAQ-AEATESAM<ox>EK<iTRAQ>-COOH	TCGA_A2-A0D2_C8-A12U_AR-A1AS_117C_W_BI_20131010_H-PM_f06.4159.4159.2
AEATESAMEK	ENSG00000122566	HNRNPA2B1	5`-UTR(Chr7:g.26200577)	Chr7	26200572	26200598	No	Oxidation of M(8)	iTRAQ 4-plex of K(10), iTRAQ 4-plex of peptide N-term(1)	102	100	947.062	685.84	2+	1369.66	iTRAQ-AEATESAM<ox>EK<iTRAQ>-COOH	TCGA_A2-A0YG_E2-A150_BH-A18N_117C_W_BI_20130912_H-PM_f07.3600.3600.2
AEATESAMEK	ENSG00000122566	HNRNPA2B1	5`-UTR(Chr7:g.26200577)	Chr7	26200572	26200598	No		iTRAQ 4-plex of K(10), iTRAQ 4-plex of peptide N-term(1)	102	100	1267.55	677.843	2+	1353.67	iTRAQ-AEATESAMEK<iTRAQ>-COOH	TCGA_AO-A12E_A8-A06N_A2-A0T1_117C_W_BI_20130909_H-PM_f06.6865.6865.2
AEATESAMEK	ENSG00000122566	HNRNPA2B1	5`-UTR(Chr7:g.26200577)	Chr7	26200572	26200598	No		iTRAQ 4-plex of K(10), iTRAQ 4-plex of peptide N-term(1)	102	100	1254.67	677.846	2+	1353.67	iTRAQ-AEATESAMEK<iTRAQ>-COOH	TCGA_BH-A18U_A2-A0YI_A2-A0EQ_117C_W_BI_20130405_H-JQ_f07.6264.6264.2
AEATESAMEK	ENSG00000122566	HNRNPA2B1	5`-UTR(Chr7:g.26200577)	Chr7	26200572	26200598	No	Oxidation of M(8)	iTRAQ 4-plex of K(10), iTRAQ 4-plex of peptide N-term(1)	102	100	928.825	685.841	2+	1369.66	iTRAQ-AEATESAM<ox>EK<iTRAQ>-COOH	TCGA_A7-A0CJ_AO-A12F_A2-A0YL_117C_W_BI_20130805_H-PM_f07.4660.4660.2
AEATESAMEK	ENSG00000122566	HNRNPA2B1	5`-UTR(Chr7:g.26200577)	Chr7	26200572	26200598	No	Oxidation of M(8)	iTRAQ 4-plex of K(10), iTRAQ 4-plex of peptide N-term(1)	102	100	952.578	457.562	3+	1369.66	iTRAQ-AEATESAM<ox>EK<iTRAQ>-COOH	TCGA_A7-A0CD_C8-A12W_AN-A0AL_117C_W_BI_20130913_H-PM_f07.3681.3681.3
AEATESAMEK	ENSG00000122566	HNRNPA2B1	5`-UTR(Chr7:g.26200577)	Chr7	26200572	26200598	No	Oxidation of M(8)	iTRAQ 4-plex of K(10), iTRAQ 4-plex of peptide N-term(1)	102	100	694.559	457.56	3+	1369.66	iTRAQ-AEATESAM<ox>EK<iTRAQ>-COOH	TCGA_E2-A10A_BH-A18Q_C8-A130_117C_W_BI_20130222_H-PM_f06.3605.3605.3
AEATESAMEK	ENSG00000122566	HNRNPA2B1	5`-UTR(Chr7:g.26200577)	Chr7	26200572	26200598	No		iTRAQ 4-plex of K(10), iTRAQ 4-plex of peptide N-term(1)	102	100	1104.65	452.235	3+	1353.67	iTRAQ-AEATESAMEK<iTRAQ>-COOH	TCGA_AO-A0JC_A8-A08Z_AR-A0TX_117C_W_BI_20130527_H-PM_f06.7135.7135.3
AEATESAMEK	ENSG00000122566	HNRNPA2B1	5`-UTR(Chr7:g.26200577)	Chr7	26200572	26200598	No		iTRAQ 4-plex of K(10), iTRAQ 4-plex of peptide N-term(1)	102	100	1234.77	677.843	2+	1353.67	iTRAQ-AEATESAMEK<iTRAQ>-COOH	TCGA_A8-A09G_C8-A131_C8-A134_117C_W_BI_20131011_H-PM_f06.7523.7523.2
AEATESAMEK	ENSG00000122566	HNRNPA2B1	5`-UTR(Chr7:g.26200577)	Chr7	26200572	26200598	No		iTRAQ 4-plex of K(10), iTRAQ 4-plex of peptide N-term(1)	102	100	1548.37	677.845	2+	1353.67	iTRAQ-AEATESAMEK<iTRAQ>-COOH	TCGA_AR-A0TV_C8-A12Z_AO-A0JJ_117C_W_BI_20130730_H-PM_f07.9144.9144.2
AEATESAMEK	ENSG00000122566	HNRNPA2B1	5`-UTR(Chr7:g.26200577)	Chr7	26200572	26200598	No		iTRAQ 4-plex of K(10), iTRAQ 4-plex of peptide N-term(1)	102	100	1548.3	452.233	3+	1353.67	iTRAQ-AEATESAMEK<iTRAQ>-COOH	TCGA_AR-A0TV_C8-A12Z_AO-A0JJ_117C_W_BI_20130730_H-PM_f07.9143.9143.3
AEATESAMEK	ENSG00000122566	HNRNPA2B1	5`-UTR(Chr7:g.26200577)	Chr7	26200572	26200598	No	Oxidation of M(8)	iTRAQ 4-plex of K(10), iTRAQ 4-plex of peptide N-term(1)	102	100	731.439	457.563	3+	1369.66	iTRAQ-AEATESAM<ox>EK<iTRAQ>-COOH	TCGA_A2-A0YF_BH-A0DD_BH-A0E9_117C_W_BI_20131018_H-PM_f06.3498.3498.3
AEATESAMEK	ENSG00000122566	HNRNPA2B1	5`-UTR(Chr7:g.26200577)	Chr7	26200572	26200598	No		iTRAQ 4-plex of K(10), iTRAQ 4-plex of peptide N-term(1)	102	100	1416.87	677.839	2+	1353.67	iTRAQ-AEATESAMEK<iTRAQ>-COOH	TCGA_A7-A0CD_C8-A12W_AN-A0AL_117C_W_BI_20130913_H-PM_f07.6925.6925.2
AEATESAMEK	ENSG00000122566	HNRNPA2B1	5`-UTR(Chr7:g.26200577)	Chr7	26200572	26200598	No		iTRAQ 4-plex of K(10), iTRAQ 4-plex of peptide N-term(1)	102	100	1161.17	452.229	3+	1353.67	iTRAQ-AEATESAMEK<iTRAQ>-COOH	TCGA_AN-A0FL_BH-A0DG_AN-A0AS_117C_W_BI_20130726_H-PM_f06.6816.6816.3
AEATESAMEK	ENSG00000122566	HNRNPA2B1	5`-UTR(Chr7:g.26200577)	Chr7	26200572	26200598	No		iTRAQ 4-plex of K(10), iTRAQ 4-plex of peptide N-term(1)	102	100	1193.12	677.838	2+	1353.67	iTRAQ-AEATESAMEK<iTRAQ>-COOH	TCGA_AN-A0FL_BH-A0DG_AN-A0AS_117C_W_BI_20130726_H-PM_f07.7159.7159.2
AEATESAMEK	ENSG00000122566	HNRNPA2B1	5`-UTR(Chr7:g.26200577)	Chr7	26200572	26200598	No		iTRAQ 4-plex of K(10), iTRAQ 4-plex of peptide N-term(1)	102	100	1192.06	452.231	3+	1353.67	iTRAQ-AEATESAMEK<iTRAQ>-COOH	TCGA_A2-A0D0_BH-A0HK_C8-A12T_117C_W_BI_20130326_H-JQ_f06.6174.6174.3
AEATESAMEK	ENSG00000122566	HNRNPA2B1	5`-UTR(Chr7:g.26200577)	Chr7	26200572	26200598	No		iTRAQ 4-plex of K(10), iTRAQ 4-plex of peptide N-term(1)	102	100	1072.24	677.845	2+	1353.67	iTRAQ-AEATESAMEK<iTRAQ>-COOH	TCGA_A2-A0YF_BH-A0DD_BH-A0E9_117C_W_BI_20131018_H-PM_f06.6299.6299.2
AEATESAMEK	ENSG00000122566	HNRNPA2B1	5`-UTR(Chr7:g.26200577)	Chr7	26200572	26200598	No		iTRAQ 4-plex of K(10), iTRAQ 4-plex of peptide N-term(1)	102	100	1171.39	452.233	3+	1353.67	iTRAQ-AEATESAMEK<iTRAQ>-COOH	TCGA_A8-A06Z_A2-A0D1_A2-A0CM_117C_W_BI_20130401_H-JQ_f06.5941.5941.3
AEATESAMEK	ENSG00000122566	HNRNPA2B1	5`-UTR(Chr7:g.26200577)	Chr7	26200572	26200598	No	Oxidation of M(8)	iTRAQ 4-plex of K(10), iTRAQ 4-plex of peptide N-term(1)	102	99.4876	673.142	457.564	3+	1369.66	iTRAQ-AEATESAM<ox>EK<iTRAQ>-COOH	TCGA_AO-A0JC_A8-A08Z_AR-A0TX_117C_W_BI_20130527_H-PM_f04.3531.3531.3
AEATESAMEK	ENSG00000122566	HNRNPA2B1	5`-UTR(Chr7:g.26200577)	Chr7	26200572	26200598	No	Oxidation of M(8)	iTRAQ 4-plex of K(10), iTRAQ 4-plex of peptide N-term(1)	102	100	682.875	685.836	2+	1369.66	iTRAQ-AEATESAM<ox>EK<iTRAQ>-COOH	TCGA_AR-A0TT_AR-A1AQ_AO-A12B_117C_W_BI_20131022_H-PM_f04.3182.3182.2
AEATESAMEK	ENSG00000122566	HNRNPA2B1	5`-UTR(Chr7:g.26200577)	Chr7	26200572	26200598	No		iTRAQ 4-plex of K(10), iTRAQ 4-plex of peptide N-term(1)	102	100	1161.35	677.841	2+	1353.67	iTRAQ-AEATESAMEK<iTRAQ>-COOH	TCGA_AN-A0FL_BH-A0DG_AN-A0AS_117C_W_BI_20130726_H-PM_f06.6818.6818.2
AEATESAMEK	ENSG00000122566	HNRNPA2B1	5`-UTR(Chr7:g.26200577)	Chr7	26200572	26200598	No		iTRAQ 4-plex of K(10), iTRAQ 4-plex of peptide N-term(1)	102	100	1264.1	452.23	3+	1353.67	iTRAQ-AEATESAMEK<iTRAQ>-COOH	TCGA_AO-A12E_A8-A06N_A2-A0T1_117C_W_BI_20130909_H-PM_f06.6842.6842.3
AEATESAMEK	ENSG00000122566	HNRNPA2B1	5`-UTR(Chr7:g.26200577)	Chr7	26200572	26200598	No		iTRAQ 4-plex of K(10), iTRAQ 4-plex of peptide N-term(1)	102	100	1548.37	677.845	2+	1353.67	iTRAQ-AEATESAMEK<iTRAQ>-COOH	TCGA_AR-A0TV_C8-A12Z_AO-A0JJ_117C_W_BI_20130730_H-PM_f07.9144.9144.2
AEATESAMEK	ENSG00000122566	HNRNPA2B1	5`-UTR(Chr7:g.26200577)	Chr7	26200572	26200598	No		iTRAQ 4-plex of K(10), iTRAQ 4-plex of peptide N-term(1)	102	100	1196.63	452.229	3+	1353.67	iTRAQ-AEATESAMEK<iTRAQ>-COOH	TCGA_AN-A0FL_BH-A0DG_AN-A0AS_117C_W_BI_20130726_H-PM_f07.7184.7184.3
AEATESAMEK	ENSG00000122566	HNRNPA2B1	5`-UTR(Chr7:g.26200577)	Chr7	26200572	26200598	No		iTRAQ 4-plex of K(10), iTRAQ 4-plex of peptide N-term(1)	102	100	1213.75	452.23	3+	1353.67	iTRAQ-AEATESAMEK<iTRAQ>-COOH	TCGA_A2-A0D2_C8-A12U_AR-A1AS_117C_W_BI_20131010_H-PM_f06.7515.7515.3
AEATESAMEK	ENSG00000122566	HNRNPA2B1	5`-UTR(Chr7:g.26200577)	Chr7	26200572	26200598	No		iTRAQ 4-plex of K(10), iTRAQ 4-plex of peptide N-term(1)	102	100	1397.23	452.231	3+	1353.67	iTRAQ-AEATESAMEK<iTRAQ>-COOH	TCGA_A2-A0YG_E2-A150_BH-A18N_117C_W_BI_20130912_H-PM_f07.6638.6638.3
AEATESAMEK	ENSG00000122566	HNRNPA2B1	5`-UTR(Chr7:g.26200577)	Chr7	26200572	26200598	No		iTRAQ 4-plex of K(10), iTRAQ 4-plex of peptide N-term(1)	102	100	1547.38	677.843	2+	1353.67	iTRAQ-AEATESAMEK<iTRAQ>-COOH	TCGA_A7-A0CJ_AO-A12F_A2-A0YL_117C_W_BI_20130805_H-PM_f07.9373.9373.2
AEATESAMEK	ENSG00000122566	HNRNPA2B1	5`-UTR(Chr7:g.26200577)	Chr7	26200572	26200598	No	Oxidation of M(8)	iTRAQ 4-plex of K(10), iTRAQ 4-plex of peptide N-term(1)	102	100	690.566	685.836	2+	1369.66	iTRAQ-AEATESAM<ox>EK<iTRAQ>-COOH	TCGA_AR-A0TT_AR-A1AQ_AO-A12B_117C_W_BI_20131022_H-PM_f06.3225.3225.2
AEATESAMEK	ENSG00000122566	HNRNPA2B1	5`-UTR(Chr7:g.26200577)	Chr7	26200572	26200598	No	Oxidation of M(8)	iTRAQ 4-plex of K(10), iTRAQ 4-plex of peptide N-term(1)	102	100	731.439	457.563	3+	1369.66	iTRAQ-AEATESAM<ox>EK<iTRAQ>-COOH	TCGA_A2-A0YF_BH-A0DD_BH-A0E9_117C_W_BI_20131018_H-PM_f06.3498.3498.3
AEATESAMEK	ENSG00000122566	HNRNPA2B1	5`-UTR(Chr7:g.26200577)	Chr7	26200572	26200598	No		iTRAQ 4-plex of K(10), iTRAQ 4-plex of peptide N-term(1)	102	100	1078.79	677.84	2+	1353.67	iTRAQ-AEATESAMEK<iTRAQ>-COOH	TCGA_A2-A0EV_AN-A0AM_D8-A142_117C_W_BI_20130625_H-PM_f07.6491.6491.2
AEATESAMEK	ENSG00000122566	HNRNPA2B1	5`-UTR(Chr7:g.26200577)	Chr7	26200572	26200598	No	Oxidation of M(8)	iTRAQ 4-plex of K(10), iTRAQ 4-plex of peptide N-term(1)	102	100	947.365	457.562	3+	1369.66	iTRAQ-AEATESAM<ox>EK<iTRAQ>-COOH	TCGA_A2-A0YG_E2-A150_BH-A18N_117C_W_BI_20130912_H-PM_f07.3603.3603.3
AEATESAMEK	ENSG00000122566	HNRNPA2B1	5`-UTR(Chr7:g.26200577)	Chr7	26200572	26200598	No	Oxidation of M(8)	iTRAQ 4-plex of K(10), iTRAQ 4-plex of peptide N-term(1)	102	100	928.52	457.563	3+	1369.66	iTRAQ-AEATESAM<ox>EK<iTRAQ>-COOH	TCGA_A7-A0CJ_AO-A12F_A2-A0YL_117C_W_BI_20130805_H-PM_f07.4658.4658.3
AEATESAMEK	ENSG00000122566	HNRNPA2B1	5`-UTR(Chr7:g.26200577)	Chr7	26200572	26200598	No		iTRAQ 4-plex of K(10), iTRAQ 4-plex of peptide N-term(1)	102	100	1213.75	452.23	3+	1353.67	iTRAQ-AEATESAMEK<iTRAQ>-COOH	TCGA_A2-A0D2_C8-A12U_AR-A1AS_117C_W_BI_20131010_H-PM_f06.7515.7515.3
AEATESAMEK	ENSG00000122566	HNRNPA2B1	5`-UTR(Chr7:g.26200577)	Chr7	26200572	26200598	No		iTRAQ 4-plex of K(10), iTRAQ 4-plex of peptide N-term(1)	102	100	1058.88	677.844	2+	1353.67	iTRAQ-AEATESAMEK<iTRAQ>-COOH	TCGA_AR-A1AW_AR-A1AV_C8-A135_117C_W_BI_20130628_H-PM_f06.6690.6690.2
AEATESAMEK	ENSG00000122566	HNRNPA2B1	5`-UTR(Chr7:g.26200577)	Chr7	26200572	26200598	No		iTRAQ 4-plex of K(10), iTRAQ 4-plex of peptide N-term(1)	102	100	1211.93	677.843	2+	1353.67	iTRAQ-AEATESAMEK<iTRAQ>-COOH	TCGA_A2-A0D2_C8-A12U_AR-A1AS_117C_W_BI_20131010_H-PM_f06.7505.7505.2
AEATESAMEK	ENSG00000122566	HNRNPA2B1	5`-UTR(Chr7:g.26200577)	Chr7	26200572	26200598	No	Oxidation of M(8)	iTRAQ 4-plex of K(10), iTRAQ 4-plex of peptide N-term(1)	102	100	694.559	457.56	3+	1369.66	iTRAQ-AEATESAM<ox>EK<iTRAQ>-COOH	TCGA_E2-A10A_BH-A18Q_C8-A130_117C_W_BI_20130222_H-PM_f06.3605.3605.3
AEATESAMEK	ENSG00000122566	HNRNPA2B1	5`-UTR(Chr7:g.26200577)	Chr7	26200572	26200598	No		iTRAQ 4-plex of K(10), iTRAQ 4-plex of peptide N-term(1)	102	100	1045.47	677.846	2+	1353.67	iTRAQ-AEATESAMEK<iTRAQ>-COOH	TCGA_A7-A0CE_BH-A0C0_A2-A0YC_117C_W_BI_20130524_H-PM_f06.7124.7124.2
AEATESAMEK	ENSG00000122566	HNRNPA2B1	5`-UTR(Chr7:g.26200577)	Chr7	26200572	26200598	No	Oxidation of M(8)	iTRAQ 4-plex of K(10), iTRAQ 4-plex of peptide N-term(1)	102	98.995	652.616	457.565	3+	1369.66	iTRAQ-AEATESAM<ox>EK<iTRAQ>-COOH	TCGA_A7-A0CE_BH-A0C0_A2-A0YC_117C_W_BI_20130524_H-PM_f04.3575.3575.3
AEATESAMEK	ENSG00000122566	HNRNPA2B1	5`-UTR(Chr7:g.26200577)	Chr7	26200572	26200598	No	Oxidation of M(8)	iTRAQ 4-plex of K(10), iTRAQ 4-plex of peptide N-term(1)	102	99.761	763.275	457.561	3+	1369.66	iTRAQ-AEATESAM<ox>EK<iTRAQ>-COOH	TCGA_BH-A18V_A7-A13F_BH-A0E1_117C_W_BI_20130520_H-PM_f04.4165.4165.3
AEATESAMEK	ENSG00000122566	HNRNPA2B1	5`-UTR(Chr7:g.26200577)	Chr7	26200572	26200598	No	Oxidation of M(8)	iTRAQ 4-plex of K(10), iTRAQ 4-plex of peptide N-term(1)	102	100	730.598	685.842	2+	1369.66	iTRAQ-AEATESAM<ox>EK<iTRAQ>-COOH	TCGA_A2-A0YF_BH-A0DD_BH-A0E9_117C_W_BI_20131018_H-PM_f06.3490.3490.2
AEATESAMEK	ENSG00000122566	HNRNPA2B1	5`-UTR(Chr7:g.26200577)	Chr7	26200572	26200598	No		iTRAQ 4-plex of K(10), iTRAQ 4-plex of peptide N-term(1)	102	100	1046.06	452.232	3+	1353.67	iTRAQ-AEATESAMEK<iTRAQ>-COOH	TCGA_A7-A0CE_BH-A0C0_A2-A0YC_117C_W_BI_20130524_H-PM_f06.7128.7128.3
AEATESAMEK	ENSG00000122566	HNRNPA2B1	5`-UTR(Chr7:g.26200577)	Chr7	26200572	26200598	No	Oxidation of M(8)	iTRAQ 4-plex of K(10), iTRAQ 4-plex of peptide N-term(1)	102	99.8561	738.744	457.561	3+	1369.66	iTRAQ-AEATESAM<ox>EK<iTRAQ>-COOH	TCGA_A2-A0EV_AN-A0AM_D8-A142_117C_W_BI_20130625_H-PM_f04.3580.3580.3
AEATESAMEK	ENSG00000122566	HNRNPA2B1	5`-UTR(Chr7:g.26200577)	Chr7	26200572	26200598	No	Oxidation of M(8)	iTRAQ 4-plex of K(10), iTRAQ 4-plex of peptide N-term(1)	102	100	724.424	685.839	2+	1369.66	iTRAQ-AEATESAM<ox>EK<iTRAQ>-COOH	TCGA_A2-A0T7_C8-A12Q_A8-A079_117C_W_BI_20130820_H-PM_f07.4013.4013.2
AEATESAMEK	ENSG00000122566	HNRNPA2B1	5`-UTR(Chr7:g.26200577)	Chr7	26200572	26200598	No		iTRAQ 4-plex of K(10), iTRAQ 4-plex of peptide N-term(1)	102	100	1132.81	677.839	2+	1353.67	iTRAQ-AEATESAMEK<iTRAQ>-COOH	TCGA_AR-A1AP_AN-A0FK_AO-A0J6_117C_W_BI_20130517_H-PM_f06.7339.7339.2
AEATESAMEK	ENSG00000122566	HNRNPA2B1	5`-UTR(Chr7:g.26200577)	Chr7	26200572	26200598	No	Oxidation of M(8)	iTRAQ 4-plex of K(10), iTRAQ 4-plex of peptide N-term(1)	102	100	943.356	685.842	2+	1369.66	iTRAQ-AEATESAM<ox>EK<iTRAQ>-COOH	TCGA_AR-A0TV_C8-A12Z_AO-A0JJ_117C_W_BI_20130730_H-PM_f07.4653.4653.2
AEATESAMEK	ENSG00000122566	HNRNPA2B1	5`-UTR(Chr7:g.26200577)	Chr7	26200572	26200598	No	Oxidation of M(8)	iTRAQ 4-plex of K(10), iTRAQ 4-plex of peptide N-term(1)	102	100	947.062	685.84	2+	1369.66	iTRAQ-AEATESAM<ox>EK<iTRAQ>-COOH	TCGA_A2-A0YG_E2-A150_BH-A18N_117C_W_BI_20130912_H-PM_f07.3600.3600.2
AEATESAMEK	ENSG00000122566	HNRNPA2B1	5`-UTR(Chr7:g.26200577)	Chr7	26200572	26200598	No		iTRAQ 4-plex of K(10), iTRAQ 4-plex of peptide N-term(1)	102	100	1104.65	452.235	3+	1353.67	iTRAQ-AEATESAMEK<iTRAQ>-COOH	TCGA_AO-A0JC_A8-A08Z_AR-A0TX_117C_W_BI_20130527_H-PM_f06.7135.7135.3
AEATESAMEK	ENSG00000122566	HNRNPA2B1	5`-UTR(Chr7:g.26200577)	Chr7	26200572	26200598	No		iTRAQ 4-plex of K(10), iTRAQ 4-plex of peptide N-term(1)	102	100	1558.97	452.231	3+	1353.67	iTRAQ-AEATESAMEK<iTRAQ>-COOH	TCGA_AO-A0JE_A2-A0T2_AN-A0AJ_117C_W_BI_20130802_H-PM_f06.9038.9038.3
AEATESAMEK	ENSG00000122566	HNRNPA2B1	5`-UTR(Chr7:g.26200577)	Chr7	26200572	26200598	No		iTRAQ 4-plex of K(10), iTRAQ 4-plex of peptide N-term(1)	102	100	987.713	452.232	3+	1353.67	iTRAQ-AEATESAMEK<iTRAQ>-COOH	TCGA_C8-A138_E2-A154_BH-A0BZ_117C_W_BI_20130225_H-PM_f06.6413.6413.3
AEATESAMEK	ENSG00000122566	HNRNPA2B1	5`-UTR(Chr7:g.26200577)	Chr7	26200572	26200598	No		iTRAQ 4-plex of K(10), iTRAQ 4-plex of peptide N-term(1)	102	100	1078.14	452.232	3+	1353.67	iTRAQ-AEATESAMEK<iTRAQ>-COOH	TCGA_A2-A0YF_BH-A0DD_BH-A0E9_117C_W_BI_20131018_H-PM_f06.6331.6331.3
AEATESAMEK	ENSG00000122566	HNRNPA2B1	5`-UTR(Chr7:g.26200577)	Chr7	26200572	26200598	No		iTRAQ 4-plex of K(10), iTRAQ 4-plex of peptide N-term(1)	102	100	982.972	677.841	2+	1353.67	iTRAQ-AEATESAMEK<iTRAQ>-COOH	TCGA_E2-A10A_BH-A18Q_C8-A130_117C_W_BI_20130222_H-PM_f06.6470.6470.2
AEATESAMEK	ENSG00000122566	HNRNPA2B1	5`-UTR(Chr7:g.26200577)	Chr7	26200572	26200598	No		iTRAQ 4-plex of K(10), iTRAQ 4-plex of peptide N-term(1)	102	100	1045.47	677.846	2+	1353.67	iTRAQ-AEATESAMEK<iTRAQ>-COOH	TCGA_A7-A0CE_BH-A0C0_A2-A0YC_117C_W_BI_20130524_H-PM_f06.7124.7124.2
AEATESAMEK	ENSG00000122566	HNRNPA2B1	5`-UTR(Chr7:g.26200577)	Chr7	26200572	26200598	No		iTRAQ 4-plex of K(10), iTRAQ 4-plex of peptide N-term(1)	102	100	988.778	677.844	2+	1353.67	iTRAQ-AEATESAMEK<iTRAQ>-COOH	TCGA_C8-A138_E2-A154_BH-A0BZ_117C_W_BI_20130225_H-PM_f06.6424.6424.2
AEATESAMEK	ENSG00000122566	HNRNPA2B1	5`-UTR(Chr7:g.26200577)	Chr7	26200572	26200598	No		iTRAQ 4-plex of K(10), iTRAQ 4-plex of peptide N-term(1)	102	100	1161.35	677.841	2+	1353.67	iTRAQ-AEATESAMEK<iTRAQ>-COOH	TCGA_AN-A0FL_BH-A0DG_AN-A0AS_117C_W_BI_20130726_H-PM_f06.6818.6818.2
AEATESAMEK	ENSG00000122566	HNRNPA2B1	5`-UTR(Chr7:g.26200577)	Chr7	26200572	26200598	No	Oxidation of M(8)	iTRAQ 4-plex of K(10), iTRAQ 4-plex of peptide N-term(1)	102	100	810.993	457.56	3+	1369.66	iTRAQ-AEATESAM<ox>EK<iTRAQ>-COOH	TCGA_A2-A0D2_C8-A12U_AR-A1AS_117C_W_BI_20131010_H-PM_f06.4133.4133.3
AEATESAMEK	ENSG00000122566	HNRNPA2B1	5`-UTR(Chr7:g.26200577)	Chr7	26200572	26200598	No	Oxidation of M(8)	iTRAQ 4-plex of K(10), iTRAQ 4-plex of peptide N-term(1)	102	100	952.578	457.562	3+	1369.66	iTRAQ-AEATESAM<ox>EK<iTRAQ>-COOH	TCGA_A7-A0CD_C8-A12W_AN-A0AL_117C_W_BI_20130913_H-PM_f07.3681.3681.3
AEATESAMEK	ENSG00000122566	HNRNPA2B1	5`-UTR(Chr7:g.26200577)	Chr7	26200572	26200598	No	Oxidation of M(8)	iTRAQ 4-plex of K(10), iTRAQ 4-plex of peptide N-term(1)	102	100	947.365	457.562	3+	1369.66	iTRAQ-AEATESAM<ox>EK<iTRAQ>-COOH	TCGA_A2-A0YG_E2-A150_BH-A18N_117C_W_BI_20130912_H-PM_f07.3603.3603.3
AEATESAMEK	ENSG00000122566	HNRNPA2B1	5`-UTR(Chr7:g.26200577)	Chr7	26200572	26200598	No		iTRAQ 4-plex of K(10), iTRAQ 4-plex of peptide N-term(1)	102	100	1227.56	677.84	2+	1353.67	iTRAQ-AEATESAMEK<iTRAQ>-COOH	TCGA_AO-A0JM_C8-A12V_A8-A08G_117C_W_BI_20130927_H-PM_f07.6988.6988.2
AEATESAMEK	ENSG00000122566	HNRNPA2B1	5`-UTR(Chr7:g.26200577)	Chr7	26200572	26200598	No		iTRAQ 4-plex of K(10), iTRAQ 4-plex of peptide N-term(1)	102	100	1022.79	677.838	2+	1353.67	iTRAQ-AEATESAMEK<iTRAQ>-COOH	TCGA_E2-A10A_BH-A18Q_C8-A130_117C_W_BI_20130222_H-PM_f07.6946.6946.2
AEATESAMEK	ENSG00000122566	HNRNPA2B1	5`-UTR(Chr7:g.26200577)	Chr7	26200572	26200598	No		iTRAQ 4-plex of K(10), iTRAQ 4-plex of peptide N-term(1)	102	100	1128	677.842	2+	1353.67	iTRAQ-AEATESAMEK<iTRAQ>-COOH	TCGA_AO-A12D_C8-A131_AO-A12B_117C_W_BI_20130208_H-PM_f07.5901.5901.2
AEATESAMEK	ENSG00000122566	HNRNPA2B1	5`-UTR(Chr7:g.26200577)	Chr7	26200572	26200598	No		iTRAQ 4-plex of K(10), iTRAQ 4-plex of peptide N-term(1)	102	100	1046.06	452.232	3+	1353.67	iTRAQ-AEATESAMEK<iTRAQ>-COOH	TCGA_A7-A0CE_BH-A0C0_A2-A0YC_117C_W_BI_20130524_H-PM_f06.7128.7128.3
AEATESAMEK	ENSG00000122566	HNRNPA2B1	5`-UTR(Chr7:g.26200577)	Chr7	26200572	26200598	No		iTRAQ 4-plex of K(10), iTRAQ 4-plex of peptide N-term(1)	102	100	1234.77	677.843	2+	1353.67	iTRAQ-AEATESAMEK<iTRAQ>-COOH	TCGA_A8-A09G_C8-A131_C8-A134_117C_W_BI_20131011_H-PM_f06.7523.7523.2
AEATESAMEK	ENSG00000122566	HNRNPA2B1	5`-UTR(Chr7:g.26200577)	Chr7	26200572	26200598	No		iTRAQ 4-plex of K(10), iTRAQ 4-plex of peptide N-term(1)	102	100	1192.06	452.231	3+	1353.67	iTRAQ-AEATESAMEK<iTRAQ>-COOH	TCGA_A2-A0D0_BH-A0HK_C8-A12T_117C_W_BI_20130326_H-JQ_f06.6174.6174.3
AEATESAMEK	ENSG00000122566	HNRNPA2B1	5`-UTR(Chr7:g.26200577)	Chr7	26200572	26200598	No	Oxidation of M(8)	iTRAQ 4-plex of K(10), iTRAQ 4-plex of peptide N-term(1)	102	100	646.106	685.842	2+	1369.66	iTRAQ-AEATESAM<ox>EK<iTRAQ>-COOH	TCGA_A7-A0CE_BH-A0C0_A2-A0YC_117C_W_BI_20130524_H-PM_f06.3631.3631.2
AEATESAMEK	ENSG00000122566	HNRNPA2B1	5`-UTR(Chr7:g.26200577)	Chr7	26200572	26200598	No	Oxidation of M(8)	iTRAQ 4-plex of K(10), iTRAQ 4-plex of peptide N-term(1)	102	99.761	763.275	457.561	3+	1369.66	iTRAQ-AEATESAM<ox>EK<iTRAQ>-COOH	TCGA_BH-A18V_A7-A13F_BH-A0E1_117C_W_BI_20130520_H-PM_f04.4165.4165.3
AEATESAMEK	ENSG00000122566	HNRNPA2B1	5`-UTR(Chr7:g.26200577)	Chr7	26200572	26200598	No		iTRAQ 4-plex of K(10), iTRAQ 4-plex of peptide N-term(1)	102	100	1555.57	452.233	3+	1353.67	iTRAQ-AEATESAMEK<iTRAQ>-COOH	TCGA_A7-A0CJ_AO-A12F_A2-A0YL_117C_W_BI_20130805_H-PM_f07.9438.9438.3
AEATESAMEK	ENSG00000122566	HNRNPA2B1	5`-UTR(Chr7:g.26200577)	Chr7	26200572	26200598	No	Oxidation of M(8)	iTRAQ 4-plex of K(10), iTRAQ 4-plex of peptide N-term(1)	102	100	800.026	457.56	3+	1369.66	iTRAQ-AEATESAM<ox>EK<iTRAQ>-COOH	TCGA_AO-A0JM_C8-A12V_A8-A08G_117C_W_BI_20130927_H-PM_f07.3686.3686.3
AEATESAMEK	ENSG00000122566	HNRNPA2B1	5`-UTR(Chr7:g.26200577)	Chr7	26200572	26200598	No		iTRAQ 4-plex of K(10), iTRAQ 4-plex of peptide N-term(1)	102	100	1211.93	677.843	2+	1353.67	iTRAQ-AEATESAMEK<iTRAQ>-COOH	TCGA_A2-A0D2_C8-A12U_AR-A1AS_117C_W_BI_20131010_H-PM_f06.7505.7505.2
AEATESAMEK	ENSG00000122566	HNRNPA2B1	5`-UTR(Chr7:g.26200577)	Chr7	26200572	26200598	No	Oxidation of M(8)	iTRAQ 4-plex of K(10), iTRAQ 4-plex of peptide N-term(1)	102	100	688.486	457.56	3+	1369.66	iTRAQ-AEATESAM<ox>EK<iTRAQ>-COOH	TCGA_AR-A0TT_AR-A1AQ_AO-A12B_117C_W_BI_20131022_H-PM_f06.3208.3208.3
AEATESAMEK	ENSG00000122566	HNRNPA2B1	5`-UTR(Chr7:g.26200577)	Chr7	26200572	26200598	No	Oxidation of M(8)	iTRAQ 4-plex of K(10), iTRAQ 4-plex of peptide N-term(1)	102	98.995	652.616	457.565	3+	1369.66	iTRAQ-AEATESAM<ox>EK<iTRAQ>-COOH	TCGA_A7-A0CE_BH-A0C0_A2-A0YC_117C_W_BI_20130524_H-PM_f04.3575.3575.3
AEATESAMEK	ENSG00000122566	HNRNPA2B1	5`-UTR(Chr7:g.26200577)	Chr7	26200572	26200598	No	Oxidation of M(8)	iTRAQ 4-plex of K(10), iTRAQ 4-plex of peptide N-term(1)	102	99.8561	738.744	457.561	3+	1369.66	iTRAQ-AEATESAM<ox>EK<iTRAQ>-COOH	TCGA_A2-A0EV_AN-A0AM_D8-A142_117C_W_BI_20130625_H-PM_f04.3580.3580.3
AEATESAMEK	ENSG00000122566	HNRNPA2B1	5`-UTR(Chr7:g.26200577)	Chr7	26200572	26200598	No	Oxidation of M(8)	iTRAQ 4-plex of K(10), iTRAQ 4-plex of peptide N-term(1)	102	100	928.825	685.841	2+	1369.66	iTRAQ-AEATESAM<ox>EK<iTRAQ>-COOH	TCGA_A7-A0CJ_AO-A12F_A2-A0YL_117C_W_BI_20130805_H-PM_f07.4660.4660.2
AEATESAMEK	ENSG00000122566	HNRNPA2B1	5`-UTR(Chr7:g.26200577)	Chr7	26200572	26200598	No		iTRAQ 4-plex of K(10), iTRAQ 4-plex of peptide N-term(1)	102	100	1066.34	677.845	2+	1353.67	iTRAQ-AEATESAMEK<iTRAQ>-COOH	TCGA_A7-A0CE_BH-A0C0_A2-A0YC_117C_W_BI_20130524_H-PM_f06.7243.7243.2
AEATESAMEK	ENSG00000122566	HNRNPA2B1	5`-UTR(Chr7:g.26200577)	Chr7	26200572	26200598	No	Oxidation of M(8)	iTRAQ 4-plex of K(10), iTRAQ 4-plex of peptide N-term(1)	102	100	822.802	685.839	2+	1369.66	iTRAQ-AEATESAM<ox>EK<iTRAQ>-COOH	TCGA_A8-A09G_C8-A131_C8-A134_117C_W_BI_20131011_H-PM_f06.4099.4099.2
AEATESAMEK	ENSG00000122566	HNRNPA2B1	5`-UTR(Chr7:g.26200577)	Chr7	26200572	26200598	No		iTRAQ 4-plex of K(10), iTRAQ 4-plex of peptide N-term(1)	102	100	1109.51	677.842	2+	1353.67	iTRAQ-AEATESAMEK<iTRAQ>-COOH	TCGA_BH-A18V_A7-A13F_BH-A0E1_117C_W_BI_20130520_H-PM_f06.7206.7206.2
AEATESAMEK	ENSG00000122566	HNRNPA2B1	5`-UTR(Chr7:g.26200577)	Chr7	26200572	26200598	No		iTRAQ 4-plex of K(10), iTRAQ 4-plex of peptide N-term(1)	102	100	1416.87	677.839	2+	1353.67	iTRAQ-AEATESAMEK<iTRAQ>-COOH	TCGA_A7-A0CD_C8-A12W_AN-A0AL_117C_W_BI_20130913_H-PM_f07.6925.6925.2
AEATESAMEK	ENSG00000122566	HNRNPA2B1	5`-UTR(Chr7:g.26200577)	Chr7	26200572	26200598	No		iTRAQ 4-plex of K(10), iTRAQ 4-plex of peptide N-term(1)	102	100	1058.88	677.844	2+	1353.67	iTRAQ-AEATESAMEK<iTRAQ>-COOH	TCGA_AR-A1AW_AR-A1AV_C8-A135_117C_W_BI_20130628_H-PM_f06.6690.6690.2
AEATESAMEK	ENSG00000122566	HNRNPA2B1	5`-UTR(Chr7:g.26200577)	Chr7	26200572	26200598	No		iTRAQ 4-plex of K(10), iTRAQ 4-plex of peptide N-term(1)	102	100	982.972	677.841	2+	1353.67	iTRAQ-AEATESAMEK<iTRAQ>-COOH	TCGA_E2-A10A_BH-A18Q_C8-A130_117C_W_BI_20130222_H-PM_f06.6470.6470.2
AEATESAMEK	ENSG00000122566	HNRNPA2B1	5`-UTR(Chr7:g.26200577)	Chr7	26200572	26200598	No	Oxidation of M(8)	iTRAQ 4-plex of K(10), iTRAQ 4-plex of peptide N-term(1)	102	100	799.723	685.838	2+	1369.66	iTRAQ-AEATESAM<ox>EK<iTRAQ>-COOH	TCGA_AO-A0JM_C8-A12V_A8-A08G_117C_W_BI_20130927_H-PM_f07.3683.3683.2
AEATESAMEK	ENSG00000122566	HNRNPA2B1	5`-UTR(Chr7:g.26200577)	Chr7	26200572	26200598	No		iTRAQ 4-plex of K(10), iTRAQ 4-plex of peptide N-term(1)	102	100	987.713	452.232	3+	1353.67	iTRAQ-AEATESAMEK<iTRAQ>-COOH	TCGA_C8-A138_E2-A154_BH-A0BZ_117C_W_BI_20130225_H-PM_f06.6413.6413.3
AEATESAMEK	ENSG00000122566	HNRNPA2B1	5`-UTR(Chr7:g.26200577)	Chr7	26200572	26200598	No		iTRAQ 4-plex of K(10), iTRAQ 4-plex of peptide N-term(1)	102	100	1205.2	452.232	3+	1353.67	iTRAQ-AEATESAMEK<iTRAQ>-COOH	TCGA_BH-A18U_A2-A0YI_A2-A0EQ_117C_W_BI_20130405_H-JQ_f06.5929.5929.3
AEATESAMEK	ENSG00000122566	HNRNPA2B1	5`-UTR(Chr7:g.26200577)	Chr7	26200572	26200598	No		iTRAQ 4-plex of K(10), iTRAQ 4-plex of peptide N-term(1)	102	100	984.875	452.228	3+	1353.67	iTRAQ-AEATESAMEK<iTRAQ>-COOH	TCGA_E2-A10A_BH-A18Q_C8-A130_117C_W_BI_20130222_H-PM_f06.6489.6489.3
AEATESAMEK	ENSG00000122566	HNRNPA2B1	5`-UTR(Chr7:g.26200577)	Chr7	26200572	26200598	No		iTRAQ 4-plex of K(10), iTRAQ 4-plex of peptide N-term(1)	102	100	1122.44	452.228	3+	1353.67	iTRAQ-AEATESAMEK<iTRAQ>-COOH	TCGA_AR-A0TT_AR-A1AQ_AO-A12B_117C_W_BI_20131022_H-PM_f06.6490.6490.3
AEATESAMEK	ENSG00000122566	HNRNPA2B1	5`-UTR(Chr7:g.26200577)	Chr7	26200572	26200598	No	Oxidation of M(8)	iTRAQ 4-plex of K(10), iTRAQ 4-plex of peptide N-term(1)	102	99.9829	852.875	457.564	3+	1369.66	iTRAQ-AEATESAM<ox>EK<iTRAQ>-COOH	TCGA_AO-A12D_AN-A04A_BH-A0AV_117C_W_BI_20130416_H-PM_f04.3789.3789.3
AEATESAMEK	ENSG00000122566	HNRNPA2B1	5`-UTR(Chr7:g.26200577)	Chr7	26200572	26200598	No		iTRAQ 4-plex of K(10), iTRAQ 4-plex of peptide N-term(1)	102	100	1128.61	452.232	3+	1353.67	iTRAQ-AEATESAMEK<iTRAQ>-COOH	TCGA_AO-A12D_C8-A131_AO-A12B_117C_W_BI_20130208_H-PM_f07.5906.5906.3
AEATESAMEK	ENSG00000122566	HNRNPA2B1	5`-UTR(Chr7:g.26200577)	Chr7	26200572	26200598	No		iTRAQ 4-plex of K(10), iTRAQ 4-plex of peptide N-term(1)	102	100	1022.79	677.838	2+	1353.67	iTRAQ-AEATESAMEK<iTRAQ>-COOH	TCGA_E2-A10A_BH-A18Q_C8-A130_117C_W_BI_20130222_H-PM_f07.6946.6946.2
AEATESAMEK	ENSG00000122566	HNRNPA2B1	5`-UTR(Chr7:g.26200577)	Chr7	26200572	26200598	No	Oxidation of M(8)	iTRAQ 4-plex of K(10), iTRAQ 4-plex of peptide N-term(1)	102	100	839.232	457.564	3+	1369.66	iTRAQ-AEATESAM<ox>EK<iTRAQ>-COOH	TCGA_A8-A06Z_A2-A0D1_A2-A0CM_117C_W_BI_20130401_H-JQ_f06.3328.3328.3
AEATESAMEK	ENSG00000122566	HNRNPA2B1	5`-UTR(Chr7:g.26200577)	Chr7	26200572	26200598	No		iTRAQ 4-plex of K(10), iTRAQ 4-plex of peptide N-term(1)	102	100	1049.01	677.841	2+	1353.67	iTRAQ-AEATESAMEK<iTRAQ>-COOH	TCGA_AR-A0TR_AO-A03O_BH-A18R_117C_W_BI_20130825_H-PM_f07.7040.7040.2
AEATESAMEK	ENSG00000122566	HNRNPA2B1	5`-UTR(Chr7:g.26200577)	Chr7	26200572	26200598	No		iTRAQ 4-plex of K(10), iTRAQ 4-plex of peptide N-term(1)	102	100	1267.55	677.843	2+	1353.67	iTRAQ-AEATESAMEK<iTRAQ>-COOH	TCGA_AO-A12E_A8-A06N_A2-A0T1_117C_W_BI_20130909_H-PM_f06.6865.6865.2
AEATESAMEK	ENSG00000122566	HNRNPA2B1	5`-UTR(Chr7:g.26200577)	Chr7	26200572	26200598	No		iTRAQ 4-plex of K(10), iTRAQ 4-plex of peptide N-term(1)	102	100	1205.2	452.232	3+	1353.67	iTRAQ-AEATESAMEK<iTRAQ>-COOH	TCGA_BH-A18U_A2-A0YI_A2-A0EQ_117C_W_BI_20130405_H-JQ_f06.5929.5929.3
AEATESAMEK	ENSG00000122566	HNRNPA2B1	5`-UTR(Chr7:g.26200577)	Chr7	26200572	26200598	No	Oxidation of M(8)	iTRAQ 4-plex of K(10), iTRAQ 4-plex of peptide N-term(1)	102	100	646.106	685.842	2+	1369.66	iTRAQ-AEATESAM<ox>EK<iTRAQ>-COOH	TCGA_A7-A0CE_BH-A0C0_A2-A0YC_117C_W_BI_20130524_H-PM_f06.3631.3631.2
AEATESAMEK	ENSG00000122566	HNRNPA2B1	5`-UTR(Chr7:g.26200577)	Chr7	26200572	26200598	No	Oxidation of M(8)	iTRAQ 4-plex of K(10), iTRAQ 4-plex of peptide N-term(1)	102	100	932.118	685.841	2+	1369.66	iTRAQ-AEATESAM<ox>EK<iTRAQ>-COOH	TCGA_AR-A0TV_C8-A12Z_AO-A0JJ_117C_W_BI_20130730_H-PM_f04.4520.4520.2
AEATESAMEK	ENSG00000122566	HNRNPA2B1	5`-UTR(Chr7:g.26200577)	Chr7	26200572	26200598	No		iTRAQ 4-plex of K(10), iTRAQ 4-plex of peptide N-term(1)	102	100	1155.4	677.842	2+	1353.67	iTRAQ-AEATESAMEK<iTRAQ>-COOH	TCGA_AO-A12D_AN-A04A_BH-A0AV_117C_W_BI_20130416_H-PM_f06.6588.6588.2
AEATESAMEK	ENSG00000122566	HNRNPA2B1	5`-UTR(Chr7:g.26200577)	Chr7	26200572	26200598	No		iTRAQ 4-plex of K(10), iTRAQ 4-plex of peptide N-term(1)	102	100	1161.17	452.229	3+	1353.67	iTRAQ-AEATESAMEK<iTRAQ>-COOH	TCGA_AN-A0FL_BH-A0DG_AN-A0AS_117C_W_BI_20130726_H-PM_f06.6816.6816.3
AEATESAMEK	ENSG00000122566	HNRNPA2B1	5`-UTR(Chr7:g.26200577)	Chr7	26200572	26200598	No		iTRAQ 4-plex of K(10), iTRAQ 4-plex of peptide N-term(1)	102	100	1555.57	452.233	3+	1353.67	iTRAQ-AEATESAMEK<iTRAQ>-COOH	TCGA_A7-A0CJ_AO-A12F_A2-A0YL_117C_W_BI_20130805_H-PM_f07.9438.9438.3
AEATESAMEK	ENSG00000122566	HNRNPA2B1	5`-UTR(Chr7:g.26200577)	Chr7	26200572	26200598	No		iTRAQ 4-plex of K(10), iTRAQ 4-plex of peptide N-term(1)	102	100	1027.49	677.84	2+	1353.67	iTRAQ-AEATESAMEK<iTRAQ>-COOH	TCGA_A8-A09I_C8-A12L_A2-A0EX_117C_W_BI_20130302_H-PM_f07.6569.6569.2
AEATESAMEK	ENSG00000122566	HNRNPA2B1	5`-UTR(Chr7:g.26200577)	Chr7	26200572	26200598	No	Oxidation of M(8)	iTRAQ 4-plex of K(10), iTRAQ 4-plex of peptide N-term(1)	102	100	688.486	457.56	3+	1369.66	iTRAQ-AEATESAM<ox>EK<iTRAQ>-COOH	TCGA_AR-A0TT_AR-A1AQ_AO-A12B_117C_W_BI_20131022_H-PM_f06.3208.3208.3
AEATESAMEK	ENSG00000122566	HNRNPA2B1	5`-UTR(Chr7:g.26200577)	Chr7	26200572	26200598	No		iTRAQ 4-plex of K(10), iTRAQ 4-plex of peptide N-term(1)	102	100	1128.61	452.232	3+	1353.67	iTRAQ-AEATESAMEK<iTRAQ>-COOH	TCGA_AO-A12D_C8-A131_AO-A12B_117C_W_BI_20130208_H-PM_f07.5906.5906.3
AEATESAMEK	ENSG00000122566	HNRNPA2B1	5`-UTR(Chr7:g.26200577)	Chr7	26200572	26200598	No		iTRAQ 4-plex of K(10), iTRAQ 4-plex of peptide N-term(1)	102	100	1171.39	452.233	3+	1353.67	iTRAQ-AEATESAMEK<iTRAQ>-COOH	TCGA_A8-A06Z_A2-A0D1_A2-A0CM_117C_W_BI_20130401_H-JQ_f06.5941.5941.3
AEATESAMEK	ENSG00000122566	HNRNPA2B1	5`-UTR(Chr7:g.26200577)	Chr7	26200572	26200598	No		iTRAQ 4-plex of K(10), iTRAQ 4-plex of peptide N-term(1)	102	100	1253.76	677.837	2+	1353.67	iTRAQ-AEATESAMEK<iTRAQ>-COOH	TCGA_AR-A0TY_AR-A0U4_BH-A0HP_117C_W_BI_20130408_H-JQ_f07.5964.5964.2
AEATESAMEK	ENSG00000122566	HNRNPA2B1	5`-UTR(Chr7:g.26200577)	Chr7	26200572	26200598	No		iTRAQ 4-plex of K(10), iTRAQ 4-plex of peptide N-term(1)	102	100	1004.35	677.843	2+	1353.67	iTRAQ-AEATESAMEK<iTRAQ>-COOH	TCGA_C8-A12P_BH-A0C1_A2-A0EY_117C_W_BI_20130622_H-PM_f06.6167.6167.2
AEATESAMEK	ENSG00000122566	HNRNPA2B1	5`-UTR(Chr7:g.26200577)	Chr7	26200572	26200598	No		iTRAQ 4-plex of K(10), iTRAQ 4-plex of peptide N-term(1)	102	100	1029.51	677.841	2+	1353.67	iTRAQ-AEATESAMEK<iTRAQ>-COOH	TCGA_D8-A13Y_A8-A076_AO-A126_117C_W_BI_20130617_H-PM_f06.6946.6946.2
AEATESAMEK	ENSG00000122566	HNRNPA2B1	5`-UTR(Chr7:g.26200577)	Chr7	26200572	26200598	No		iTRAQ 4-plex of K(10), iTRAQ 4-plex of peptide N-term(1)	102	100	1023.41	452.231	3+	1353.67	iTRAQ-AEATESAMEK<iTRAQ>-COOH	TCGA_D8-A13Y_A8-A076_AO-A126_117C_W_BI_20130617_H-PM_f06.6907.6907.3
AEATESAMEK	ENSG00000122566	HNRNPA2B1	5`-UTR(Chr7:g.26200577)	Chr7	26200572	26200598	No		iTRAQ 4-plex of K(10), iTRAQ 4-plex of peptide N-term(1)	102	100	1389.09	677.84	2+	1353.67	iTRAQ-AEATESAMEK<iTRAQ>-COOH	TCGA_A2-A0YG_E2-A150_BH-A18N_117C_W_BI_20130912_H-PM_f07.6580.6580.2
AEATESAMEK	ENSG00000122566	HNRNPA2B1	5`-UTR(Chr7:g.26200577)	Chr7	26200572	26200598	No	Oxidation of M(8)	iTRAQ 4-plex of K(10), iTRAQ 4-plex of peptide N-term(1)	102	100	935.447	457.563	3+	1369.66	iTRAQ-AEATESAM<ox>EK<iTRAQ>-COOH	TCGA_AO-A0JE_A2-A0T2_AN-A0AJ_117C_W_BI_20130802_H-PM_f04.4516.4516.3
AEATESAMEK	ENSG00000122566	HNRNPA2B1	5`-UTR(Chr7:g.26200577)	Chr7	26200572	26200598	No		iTRAQ 4-plex of K(10), iTRAQ 4-plex of peptide N-term(1)	102	100	1574.39	677.842	2+	1353.67	iTRAQ-AEATESAMEK<iTRAQ>-COOH	TCGA_AO-A0JE_A2-A0T2_AN-A0AJ_117C_W_BI_20130802_H-PM_f07.9041.9041.2
AEATESAMEK	ENSG00000122566	HNRNPA2B1	5`-UTR(Chr7:g.26200577)	Chr7	26200572	26200598	No		iTRAQ 4-plex of K(10), iTRAQ 4-plex of peptide N-term(1)	102	100	1574.39	677.842	2+	1353.67	iTRAQ-AEATESAMEK<iTRAQ>-COOH	TCGA_AO-A0JE_A2-A0T2_AN-A0AJ_117C_W_BI_20130802_H-PM_f07.9041.9041.2
AEATESAMEK	ENSG00000122566	HNRNPA2B1	5`-UTR(Chr7:g.26200577)	Chr7	26200572	26200598	No	Oxidation of M(8)	iTRAQ 4-plex of K(10), iTRAQ 4-plex of peptide N-term(1)	102	99.8152	757.769	457.561	3+	1369.66	iTRAQ-AEATESAM<ox>EK<iTRAQ>-COOH	TCGA_AR-A1AP_AN-A0FK_AO-A0J6_117C_W_BI_20130517_H-PM_f04.3908.3908.3
AEATESAMEK	ENSG00000122566	HNRNPA2B1	5`-UTR(Chr7:g.26200577)	Chr7	26200572	26200598	No		iTRAQ 4-plex of K(10), iTRAQ 4-plex of peptide N-term(1)	102	100	1554.07	677.842	2+	1353.67	iTRAQ-AEATESAMEK<iTRAQ>-COOH	TCGA_AO-A0JE_A2-A0T2_AN-A0AJ_117C_W_BI_20130802_H-PM_f06.9012.9012.2
AEATESAMEK	ENSG00000122566	HNRNPA2B1	5`-UTR(Chr7:g.26200577)	Chr7	26200572	26200598	No		iTRAQ 4-plex of K(10), iTRAQ 4-plex of peptide N-term(1)	102	100	1106.12	677.844	2+	1353.67	iTRAQ-AEATESAMEK<iTRAQ>-COOH	TCGA_AO-A0JC_A8-A08Z_AR-A0TX_117C_W_BI_20130527_H-PM_f06.7144.7144.2
AEATESAMEK	ENSG00000122566	HNRNPA2B1	5`-UTR(Chr7:g.26200577)	Chr7	26200572	26200598	No		iTRAQ 4-plex of K(10), iTRAQ 4-plex of peptide N-term(1)	102	100	1196.63	452.229	3+	1353.67	iTRAQ-AEATESAMEK<iTRAQ>-COOH	TCGA_AN-A0FL_BH-A0DG_AN-A0AS_117C_W_BI_20130726_H-PM_f07.7184.7184.3
AEATESAMEK	ENSG00000122566	HNRNPA2B1	5`-UTR(Chr7:g.26200577)	Chr7	26200572	26200598	No	Oxidation of M(8)	iTRAQ 4-plex of K(10), iTRAQ 4-plex of peptide N-term(1)	102	100	822.802	685.839	2+	1369.66	iTRAQ-AEATESAM<ox>EK<iTRAQ>-COOH	TCGA_A8-A09G_C8-A131_C8-A134_117C_W_BI_20131011_H-PM_f06.4099.4099.2
AEATESAMEK	ENSG00000122566	HNRNPA2B1	5`-UTR(Chr7:g.26200577)	Chr7	26200572	26200598	No		iTRAQ 4-plex of K(10), iTRAQ 4-plex of peptide N-term(1)	102	100	1257.21	452.231	3+	1353.67	iTRAQ-AEATESAMEK<iTRAQ>-COOH	TCGA_A8-A09G_C8-A131_C8-A134_117C_W_BI_20131011_H-PM_f06.7637.7637.3
AEATESAMEK	ENSG00000122566	HNRNPA2B1	5`-UTR(Chr7:g.26200577)	Chr7	26200572	26200598	No		iTRAQ 4-plex of K(10), iTRAQ 4-plex of peptide N-term(1)	102	100	1175.84	677.842	2+	1353.67	iTRAQ-AEATESAMEK<iTRAQ>-COOH	TCGA_AO-A12D_AN-A04A_BH-A0AV_117C_W_BI_20130416_H-PM_f06.6699.6699.2
AEATESAMEK	ENSG00000122566	HNRNPA2B1	5`-UTR(Chr7:g.26200577)	Chr7	26200572	26200598	No		iTRAQ 4-plex of K(10), iTRAQ 4-plex of peptide N-term(1)	102	100	1049.01	677.841	2+	1353.67	iTRAQ-AEATESAMEK<iTRAQ>-COOH	TCGA_AR-A0TR_AO-A03O_BH-A18R_117C_W_BI_20130825_H-PM_f07.7040.7040.2
AEATESAMEK	ENSG00000122566	HNRNPA2B1	5`-UTR(Chr7:g.26200577)	Chr7	26200572	26200598	No		iTRAQ 4-plex of K(10), iTRAQ 4-plex of peptide N-term(1)	102	100	1109.51	677.842	2+	1353.67	iTRAQ-AEATESAMEK<iTRAQ>-COOH	TCGA_BH-A18V_A7-A13F_BH-A0E1_117C_W_BI_20130520_H-PM_f06.7206.7206.2
AEATESAMEK	ENSG00000122566	HNRNPA2B1	5`-UTR(Chr7:g.26200577)	Chr7	26200572	26200598	No	Oxidation of M(8)	iTRAQ 4-plex of K(10), iTRAQ 4-plex of peptide N-term(1)	102	100	800.026	457.56	3+	1369.66	iTRAQ-AEATESAM<ox>EK<iTRAQ>-COOH	TCGA_AO-A0JM_C8-A12V_A8-A08G_117C_W_BI_20130927_H-PM_f07.3686.3686.3
AEATESAMEK	ENSG00000122566	HNRNPA2B1	5`-UTR(Chr7:g.26200577)	Chr7	26200572	26200598	No	Oxidation of M(8)	iTRAQ 4-plex of K(10), iTRAQ 4-plex of peptide N-term(1)	102	100	799.723	685.838	2+	1369.66	iTRAQ-AEATESAM<ox>EK<iTRAQ>-COOH	TCGA_AO-A0JM_C8-A12V_A8-A08G_117C_W_BI_20130927_H-PM_f07.3683.3683.2
AEATESAMEK	ENSG00000122566	HNRNPA2B1	5`-UTR(Chr7:g.26200577)	Chr7	26200572	26200598	No	Oxidation of M(8)	iTRAQ 4-plex of K(10), iTRAQ 4-plex of peptide N-term(1)	102	100	738.427	685.837	2+	1369.66	iTRAQ-AEATESAM<ox>EK<iTRAQ>-COOH	TCGA_E2-A159_A2-A0T3_A2-A0YD_117C_W_BI_20130823_H-PM_f04.3871.3871.2
AEATESAMEK	ENSG00000122566	HNRNPA2B1	5`-UTR(Chr7:g.26200577)	Chr7	26200572	26200598	No		iTRAQ 4-plex of K(10), iTRAQ 4-plex of peptide N-term(1)	102	100	1132.81	677.839	2+	1353.67	iTRAQ-AEATESAMEK<iTRAQ>-COOH	TCGA_AR-A1AP_AN-A0FK_AO-A0J6_117C_W_BI_20130517_H-PM_f06.7339.7339.2
AEATESAMEK	ENSG00000122566	HNRNPA2B1	5`-UTR(Chr7:g.26200577)	Chr7	26200572	26200598	No		iTRAQ 4-plex of K(10), iTRAQ 4-plex of peptide N-term(1)	102	100	1558.97	452.231	3+	1353.67	iTRAQ-AEATESAMEK<iTRAQ>-COOH	TCGA_AO-A0JE_A2-A0T2_AN-A0AJ_117C_W_BI_20130802_H-PM_f06.9038.9038.3
AEATESAMEK	ENSG00000122566	HNRNPA2B1	5`-UTR(Chr7:g.26200577)	Chr7	26200572	26200598	No	Oxidation of M(8)	iTRAQ 4-plex of K(10), iTRAQ 4-plex of peptide N-term(1)	102	100	813.942	685.838	2+	1369.66	iTRAQ-AEATESAM<ox>EK<iTRAQ>-COOH	TCGA_A2-A0D2_C8-A12U_AR-A1AS_117C_W_BI_20131010_H-PM_f06.4159.4159.2
AEATESAMEK	ENSG00000122566	HNRNPA2B1	5`-UTR(Chr7:g.26200577)	Chr7	26200572	26200598	No		iTRAQ 4-plex of K(10), iTRAQ 4-plex of peptide N-term(1)	102	100	1079.49	452.23	3+	1353.67	iTRAQ-AEATESAMEK<iTRAQ>-COOH	TCGA_A2-A0EV_AN-A0AM_D8-A142_117C_W_BI_20130625_H-PM_f07.6496.6496.3
AEATESAMEK	ENSG00000122566	HNRNPA2B1	5`-UTR(Chr7:g.26200577)	Chr7	26200572	26200598	No		iTRAQ 4-plex of K(10), iTRAQ 4-plex of peptide N-term(1)	102	100	1079.49	452.23	3+	1353.67	iTRAQ-AEATESAMEK<iTRAQ>-COOH	TCGA_A2-A0EV_AN-A0AM_D8-A142_117C_W_BI_20130625_H-PM_f07.6496.6496.3
AEATESAMEK	ENSG00000122566	HNRNPA2B1	5`-UTR(Chr7:g.26200577)	Chr7	26200572	26200598	No		iTRAQ 4-plex of K(10), iTRAQ 4-plex of peptide N-term(1)	102	100	1175.84	677.842	2+	1353.67	iTRAQ-AEATESAMEK<iTRAQ>-COOH	TCGA_AO-A12D_AN-A04A_BH-A0AV_117C_W_BI_20130416_H-PM_f06.6699.6699.2
AEATESAMEK	ENSG00000122566	HNRNPA2B1	5`-UTR(Chr7:g.26200577)	Chr7	26200572	26200598	No		iTRAQ 4-plex of K(10), iTRAQ 4-plex of peptide N-term(1)	102	100	1253.76	677.837	2+	1353.67	iTRAQ-AEATESAMEK<iTRAQ>-COOH	TCGA_AR-A0TY_AR-A0U4_BH-A0HP_117C_W_BI_20130408_H-JQ_f07.5964.5964.2
AEATESAMEK	ENSG00000122566	HNRNPA2B1	5`-UTR(Chr7:g.26200577)	Chr7	26200572	26200598	No		iTRAQ 4-plex of K(10), iTRAQ 4-plex of peptide N-term(1)	102	100	1004.35	677.843	2+	1353.67	iTRAQ-AEATESAMEK<iTRAQ>-COOH	TCGA_C8-A12P_BH-A0C1_A2-A0EY_117C_W_BI_20130622_H-PM_f06.6167.6167.2
AEATESAMEK	ENSG00000122566	HNRNPA2B1	5`-UTR(Chr7:g.26200577)	Chr7	26200572	26200598	No	Oxidation of M(8)	iTRAQ 4-plex of K(10), iTRAQ 4-plex of peptide N-term(1)	102	100	935.447	457.563	3+	1369.66	iTRAQ-AEATESAM<ox>EK<iTRAQ>-COOH	TCGA_AO-A0JE_A2-A0T2_AN-A0AJ_117C_W_BI_20130802_H-PM_f04.4516.4516.3
AEATESAMEK	ENSG00000122566	HNRNPA2B1	5`-UTR(Chr7:g.26200577)	Chr7	26200572	26200598	No		iTRAQ 4-plex of K(10), iTRAQ 4-plex of peptide N-term(1)	102	100	1130.04	677.843	2+	1353.67	iTRAQ-AEATESAMEK<iTRAQ>-COOH	TCGA_BH-A18V_A7-A13F_BH-A0E1_117C_W_BI_20130520_H-PM_f06.7307.7307.2
AEATESAMEK	ENSG00000122566	HNRNPA2B1	5`-UTR(Chr7:g.26200577)	Chr7	26200572	26200598	No		iTRAQ 4-plex of K(10), iTRAQ 4-plex of peptide N-term(1)	102	100	1130.04	677.843	2+	1353.67	iTRAQ-AEATESAMEK<iTRAQ>-COOH	TCGA_BH-A18V_A7-A13F_BH-A0E1_117C_W_BI_20130520_H-PM_f06.7307.7307.2
AEATESAMEK	ENSG00000122566	HNRNPA2B1	5`-UTR(Chr7:g.26200577)	Chr7	26200572	26200598	No		iTRAQ 4-plex of K(10), iTRAQ 4-plex of peptide N-term(1)	102	100	1106.12	677.844	2+	1353.67	iTRAQ-AEATESAMEK<iTRAQ>-COOH	TCGA_AO-A0JC_A8-A08Z_AR-A0TX_117C_W_BI_20130527_H-PM_f06.7144.7144.2
AEATESAMEK	ENSG00000122566	HNRNPA2B1	5`-UTR(Chr7:g.26200577)	Chr7	26200572	26200598	No	Oxidation of M(8)	iTRAQ 4-plex of K(10), iTRAQ 4-plex of peptide N-term(1)	102	100	738.427	685.837	2+	1369.66	iTRAQ-AEATESAM<ox>EK<iTRAQ>-COOH	TCGA_E2-A159_A2-A0T3_A2-A0YD_117C_W_BI_20130823_H-PM_f04.3871.3871.2
AEATESAMEK	ENSG00000122566	HNRNPA2B1	5`-UTR(Chr7:g.26200577)	Chr7	26200572	26200598	No		iTRAQ 4-plex of K(10), iTRAQ 4-plex of peptide N-term(1)	102	100	1128.36	452.233	3+	1353.67	iTRAQ-AEATESAMEK<iTRAQ>-COOH	TCGA_A2-A0T7_C8-A12Q_A8-A079_117C_W_BI_20130820_H-PM_f07.7559.7559.3
AEATESAMEK	ENSG00000122566	HNRNPA2B1	5`-UTR(Chr7:g.26200577)	Chr7	26200572	26200598	No	Oxidation of M(8)	iTRAQ 4-plex of K(10), iTRAQ 4-plex of peptide N-term(1)	102	99.8991	828.782	457.562	3+	1369.66	iTRAQ-AEATESAM<ox>EK<iTRAQ>-COOH	TCGA_A2-A0D0_BH-A0HK_C8-A12T_117C_W_BI_20130326_H-JQ_f07.3310.3310.3
AEATESAMEK	ENSG00000122566	HNRNPA2B1	5`-UTR(Chr7:g.26200577)	Chr7	26200572	26200598	No		iTRAQ 4-plex of K(10), iTRAQ 4-plex of peptide N-term(1)	102	100	1044.71	452.229	3+	1353.67	iTRAQ-AEATESAMEK<iTRAQ>-COOH	TCGA_A2-A0EV_AN-A0AM_D8-A142_117C_W_BI_20130625_H-PM_f06.6126.6126.3
AEATESAMEK	ENSG00000122566	HNRNPA2B1	5`-UTR(Chr7:g.26200577)	Chr7	26200572	26200598	No	Oxidation of M(8)	iTRAQ 4-plex of K(10), iTRAQ 4-plex of peptide N-term(1)	102	100	945.001	457.564	3+	1369.66	iTRAQ-AEATESAM<ox>EK<iTRAQ>-COOH	TCGA_AR-A0TV_C8-A12Z_AO-A0JJ_117C_W_BI_20130730_H-PM_f07.4665.4665.3
AEATESAMEK	ENSG00000122566	HNRNPA2B1	5`-UTR(Chr7:g.26200577)	Chr7	26200572	26200598	No	Oxidation of M(8)	iTRAQ 4-plex of K(10), iTRAQ 4-plex of peptide N-term(1)	102	100	839.232	457.564	3+	1369.66	iTRAQ-AEATESAM<ox>EK<iTRAQ>-COOH	TCGA_A8-A06Z_A2-A0D1_A2-A0CM_117C_W_BI_20130401_H-JQ_f06.3328.3328.3
AEATESAMEK	ENSG00000122566	HNRNPA2B1	5`-UTR(Chr7:g.26200577)	Chr7	26200572	26200598	No		iTRAQ 4-plex of K(10), iTRAQ 4-plex of peptide N-term(1)	102	100	1193.12	677.838	2+	1353.67	iTRAQ-AEATESAMEK<iTRAQ>-COOH	TCGA_AN-A0FL_BH-A0DG_AN-A0AS_117C_W_BI_20130726_H-PM_f07.7159.7159.2
AEATESAMEK	ENSG00000122566	HNRNPA2B1	5`-UTR(Chr7:g.26200577)	Chr7	26200572	26200598	No		iTRAQ 4-plex of K(10), iTRAQ 4-plex of peptide N-term(1)	102	100	1128	677.842	2+	1353.67	iTRAQ-AEATESAMEK<iTRAQ>-COOH	TCGA_AO-A12D_C8-A131_AO-A12B_117C_W_BI_20130208_H-PM_f07.5901.5901.2
AEATESAMEK	ENSG00000122566	HNRNPA2B1	5`-UTR(Chr7:g.26200577)	Chr7	26200572	26200598	No		iTRAQ 4-plex of K(10), iTRAQ 4-plex of peptide N-term(1)	102	100	1236.34	452.231	3+	1353.67	iTRAQ-AEATESAMEK<iTRAQ>-COOH	TCGA_A8-A09G_C8-A131_C8-A134_117C_W_BI_20131011_H-PM_f06.7532.7532.3
AEATESAMEK	ENSG00000122566	HNRNPA2B1	5`-UTR(Chr7:g.26200577)	Chr7	26200572	26200598	No		iTRAQ 4-plex of K(10), iTRAQ 4-plex of peptide N-term(1)	102	100	1310.65	677.843	2+	1353.67	iTRAQ-AEATESAMEK<iTRAQ>-COOH	TCGA_AO-A12E_A8-A06N_A2-A0T1_117C_W_BI_20130909_H-PM_f07.7249.7249.2
AEATESAMEK	ENSG00000122566	HNRNPA2B1	5`-UTR(Chr7:g.26200577)	Chr7	26200572	26200598	No		iTRAQ 4-plex of K(10), iTRAQ 4-plex of peptide N-term(1)	102	100	1236.34	452.231	3+	1353.67	iTRAQ-AEATESAMEK<iTRAQ>-COOH	TCGA_A8-A09G_C8-A131_C8-A134_117C_W_BI_20131011_H-PM_f06.7532.7532.3
AEATESAMEK	ENSG00000122566	HNRNPA2B1	5`-UTR(Chr7:g.26200577)	Chr7	26200572	26200598	No		iTRAQ 4-plex of K(10), iTRAQ 4-plex of peptide N-term(1)	102	100	1023.41	452.231	3+	1353.67	iTRAQ-AEATESAMEK<iTRAQ>-COOH	TCGA_D8-A13Y_A8-A076_AO-A126_117C_W_BI_20130617_H-PM_f06.6907.6907.3
AEATESAMEK	ENSG00000122566	HNRNPA2B1	5`-UTR(Chr7:g.26200577)	Chr7	26200572	26200598	No		iTRAQ 4-plex of K(10), iTRAQ 4-plex of peptide N-term(1)	102	100	1029.51	677.841	2+	1353.67	iTRAQ-AEATESAMEK<iTRAQ>-COOH	TCGA_D8-A13Y_A8-A076_AO-A126_117C_W_BI_20130617_H-PM_f06.6946.6946.2
AEATESAMEK	ENSG00000122566	HNRNPA2B1	5`-UTR(Chr7:g.26200577)	Chr7	26200572	26200598	No		iTRAQ 4-plex of K(10), iTRAQ 4-plex of peptide N-term(1)	102	100	1058.7	452.231	3+	1353.67	iTRAQ-AEATESAMEK<iTRAQ>-COOH	TCGA_AR-A1AW_AR-A1AV_C8-A135_117C_W_BI_20130628_H-PM_f06.6688.6688.3
AEATESAMEK	ENSG00000122566	HNRNPA2B1	5`-UTR(Chr7:g.26200577)	Chr7	26200572	26200598	No		iTRAQ 4-plex of K(10), iTRAQ 4-plex of peptide N-term(1)	102	100	1159.14	452.231	3+	1353.67	iTRAQ-AEATESAMEK<iTRAQ>-COOH	TCGA_AO-A12D_AN-A04A_BH-A0AV_117C_W_BI_20130416_H-PM_f06.6606.6606.3
AEATESAMEK	ENSG00000122566	HNRNPA2B1	5`-UTR(Chr7:g.26200577)	Chr7	26200572	26200598	No		iTRAQ 4-plex of K(10), iTRAQ 4-plex of peptide N-term(1)	102	100	1155.4	677.842	2+	1353.67	iTRAQ-AEATESAMEK<iTRAQ>-COOH	TCGA_AO-A12D_AN-A04A_BH-A0AV_117C_W_BI_20130416_H-PM_f06.6588.6588.2
AEATESAMEK	ENSG00000122566	HNRNPA2B1	5`-UTR(Chr7:g.26200577)	Chr7	26200572	26200598	No		iTRAQ 4-plex of K(10), iTRAQ 4-plex of peptide N-term(1)	102	100	1193.95	677.844	2+	1353.67	iTRAQ-AEATESAMEK<iTRAQ>-COOH	TCGA_A2-A0D0_BH-A0HK_C8-A12T_117C_W_BI_20130326_H-JQ_f06.6192.6192.2
AEATESAMEK	ENSG00000122566	HNRNPA2B1	5`-UTR(Chr7:g.26200577)	Chr7	26200572	26200598	No	Oxidation of M(8)	iTRAQ 4-plex of K(10), iTRAQ 4-plex of peptide N-term(1)	102	100	945.001	457.564	3+	1369.66	iTRAQ-AEATESAM<ox>EK<iTRAQ>-COOH	TCGA_AR-A0TV_C8-A12Z_AO-A0JJ_117C_W_BI_20130730_H-PM_f07.4665.4665.3
AEATESAMEK	ENSG00000122566	HNRNPA2B1	5`-UTR(Chr7:g.26200577)	Chr7	26200572	26200598	No	Oxidation of M(8)	iTRAQ 4-plex of K(10), iTRAQ 4-plex of peptide N-term(1)	102	100	744.017	457.561	3+	1369.66	iTRAQ-AEATESAM<ox>EK<iTRAQ>-COOH	TCGA_AN-A0FL_BH-A0DG_AN-A0AS_117C_W_BI_20130726_H-PM_f04.3702.3702.3
AEATESAMEK	ENSG00000122566	HNRNPA2B1	5`-UTR(Chr7:g.26200577)	Chr7	26200572	26200598	No	Oxidation of M(8)	iTRAQ 4-plex of K(10), iTRAQ 4-plex of peptide N-term(1)	102	100	928.52	457.563	3+	1369.66	iTRAQ-AEATESAM<ox>EK<iTRAQ>-COOH	TCGA_A7-A0CJ_AO-A12F_A2-A0YL_117C_W_BI_20130805_H-PM_f07.4658.4658.3
AEATESAMEK	ENSG00000122566	HNRNPA2B1	5`-UTR(Chr7:g.26200577)	Chr7	26200572	26200598	No	Oxidation of M(8)	iTRAQ 4-plex of K(10), iTRAQ 4-plex of peptide N-term(1)	102	100	744.017	457.561	3+	1369.66	iTRAQ-AEATESAM<ox>EK<iTRAQ>-COOH	TCGA_AN-A0FL_BH-A0DG_AN-A0AS_117C_W_BI_20130726_H-PM_f04.3702.3702.3
AEATESAMEK	ENSG00000122566	HNRNPA2B1	5`-UTR(Chr7:g.26200577)	Chr7	26200572	26200598	No		iTRAQ 4-plex of K(10), iTRAQ 4-plex of peptide N-term(1)	102	100	1008.58	452.23	3+	1353.67	iTRAQ-AEATESAMEK<iTRAQ>-COOH	TCGA_C8-A12P_BH-A0C1_A2-A0EY_117C_W_BI_20130622_H-PM_f06.6191.6191.3
AEATESAMEK	ENSG00000122566	HNRNPA2B1	5`-UTR(Chr7:g.26200577)	Chr7	26200572	26200598	No		iTRAQ 4-plex of K(10), iTRAQ 4-plex of peptide N-term(1)	102	100	1066.34	677.845	2+	1353.67	iTRAQ-AEATESAMEK<iTRAQ>-COOH	TCGA_A7-A0CE_BH-A0C0_A2-A0YC_117C_W_BI_20130524_H-PM_f06.7243.7243.2
AEATESAMEK	ENSG00000122566	HNRNPA2B1	5`-UTR(Chr7:g.26200577)	Chr7	26200572	26200598	No		iTRAQ 4-plex of K(10), iTRAQ 4-plex of peptide N-term(1)	102	100	1008.58	452.23	3+	1353.67	iTRAQ-AEATESAMEK<iTRAQ>-COOH	TCGA_C8-A12P_BH-A0C1_A2-A0EY_117C_W_BI_20130622_H-PM_f06.6191.6191.3
AEATESAMEK	ENSG00000122566	HNRNPA2B1	5`-UTR(Chr7:g.26200577)	Chr7	26200572	26200598	No		iTRAQ 4-plex of K(10), iTRAQ 4-plex of peptide N-term(1)	102	100	1131.65	452.229	3+	1353.67	iTRAQ-AEATESAMEK<iTRAQ>-COOH	TCGA_AR-A1AP_AN-A0FK_AO-A0J6_117C_W_BI_20130517_H-PM_f06.7331.7331.3
AEATESAMEK	ENSG00000122566	HNRNPA2B1	5`-UTR(Chr7:g.26200577)	Chr7	26200572	26200598	No		iTRAQ 4-plex of K(10), iTRAQ 4-plex of peptide N-term(1)	102	100	1131.65	452.229	3+	1353.67	iTRAQ-AEATESAMEK<iTRAQ>-COOH	TCGA_AR-A1AP_AN-A0FK_AO-A0J6_117C_W_BI_20130517_H-PM_f06.7331.7331.3
AEATESAMEK	ENSG00000122566	HNRNPA2B1	5`-UTR(Chr7:g.26200577)	Chr7	26200572	26200598	No	Oxidation of M(8)	iTRAQ 4-plex of K(10), iTRAQ 4-plex of peptide N-term(1)	102	100	913.054	685.841	2+	1369.66	iTRAQ-AEATESAM<ox>EK<iTRAQ>-COOH	TCGA_A7-A0CJ_AO-A12F_A2-A0YL_117C_W_BI_20130805_H-PM_f04.4502.4502.2
AEATESAMEK	ENSG00000122566	HNRNPA2B1	5`-UTR(Chr7:g.26200577)	Chr7	26200572	26200598	No		iTRAQ 4-plex of K(10), iTRAQ 4-plex of peptide N-term(1)	102	100	1159.14	452.231	3+	1353.67	iTRAQ-AEATESAMEK<iTRAQ>-COOH	TCGA_AO-A12D_AN-A04A_BH-A0AV_117C_W_BI_20130416_H-PM_f06.6606.6606.3
AEATESAMEK	ENSG00000122566	HNRNPA2B1	5`-UTR(Chr7:g.26200577)	Chr7	26200572	26200598	No	Oxidation of M(8)	iTRAQ 4-plex of K(10), iTRAQ 4-plex of peptide N-term(1)	102	99.8152	757.769	457.561	3+	1369.66	iTRAQ-AEATESAM<ox>EK<iTRAQ>-COOH	TCGA_AR-A1AP_AN-A0FK_AO-A0J6_117C_W_BI_20130517_H-PM_f04.3908.3908.3
AEATESAMEK	ENSG00000122566	HNRNPA2B1	5`-UTR(Chr7:g.26200577)	Chr7	26200572	26200598	No		iTRAQ 4-plex of K(10), iTRAQ 4-plex of peptide N-term(1)	102	100	988.778	677.844	2+	1353.67	iTRAQ-AEATESAMEK<iTRAQ>-COOH	TCGA_C8-A138_E2-A154_BH-A0BZ_117C_W_BI_20130225_H-PM_f06.6424.6424.2
AEATESAMEK	ENSG00000122566	HNRNPA2B1	5`-UTR(Chr7:g.26200577)	Chr7	26200572	26200598	No		iTRAQ 4-plex of K(10), iTRAQ 4-plex of peptide N-term(1)	102	100	1554.07	677.842	2+	1353.67	iTRAQ-AEATESAMEK<iTRAQ>-COOH	TCGA_AO-A0JE_A2-A0T2_AN-A0AJ_117C_W_BI_20130802_H-PM_f06.9012.9012.2
AEATESAMEK	ENSG00000122566	HNRNPA2B1	5`-UTR(Chr7:g.26200577)	Chr7	26200572	26200598	No	Oxidation of M(8)	iTRAQ 4-plex of K(10), iTRAQ 4-plex of peptide N-term(1)	102	100	690.566	685.836	2+	1369.66	iTRAQ-AEATESAM<ox>EK<iTRAQ>-COOH	TCGA_AR-A0TT_AR-A1AQ_AO-A12B_117C_W_BI_20131022_H-PM_f06.3225.3225.2
AEATESAMEK	ENSG00000122566	HNRNPA2B1	5`-UTR(Chr7:g.26200577)	Chr7	26200572	26200598	No		iTRAQ 4-plex of K(10), iTRAQ 4-plex of peptide N-term(1)	102	100	1078.79	677.84	2+	1353.67	iTRAQ-AEATESAMEK<iTRAQ>-COOH	TCGA_A2-A0EV_AN-A0AM_D8-A142_117C_W_BI_20130625_H-PM_f07.6491.6491.2
AEATESAMEK	ENSG00000122566	HNRNPA2B1	5`-UTR(Chr7:g.26200577)	Chr7	26200572	26200598	No	Oxidation of M(8)	iTRAQ 4-plex of K(10), iTRAQ 4-plex of peptide N-term(1)	102	100	943.356	685.842	2+	1369.66	iTRAQ-AEATESAM<ox>EK<iTRAQ>-COOH	TCGA_AR-A0TV_C8-A12Z_AO-A0JJ_117C_W_BI_20130730_H-PM_f07.4653.4653.2
AEATESAMEK	ENSG00000122566	HNRNPA2B1	5`-UTR(Chr7:g.26200577)	Chr7	26200572	26200598	No		iTRAQ 4-plex of K(10), iTRAQ 4-plex of peptide N-term(1)	102	100	984.875	452.228	3+	1353.67	iTRAQ-AEATESAMEK<iTRAQ>-COOH	TCGA_E2-A10A_BH-A18Q_C8-A130_117C_W_BI_20130222_H-PM_f06.6489.6489.3
AEATESAMEK	ENSG00000122566	HNRNPA2B1	5`-UTR(Chr7:g.26200577)	Chr7	26200572	26200598	No		iTRAQ 4-plex of K(10), iTRAQ 4-plex of peptide N-term(1)	102	100	1264.1	452.23	3+	1353.67	iTRAQ-AEATESAMEK<iTRAQ>-COOH	TCGA_AO-A12E_A8-A06N_A2-A0T1_117C_W_BI_20130909_H-PM_f06.6842.6842.3
AEATESAMEK	ENSG00000122566	HNRNPA2B1	5`-UTR(Chr7:g.26200577)	Chr7	26200572	26200598	No		iTRAQ 4-plex of K(10), iTRAQ 4-plex of peptide N-term(1)	102	100	1255.38	677.845	2+	1353.67	iTRAQ-AEATESAMEK<iTRAQ>-COOH	TCGA_A8-A09G_C8-A131_C8-A134_117C_W_BI_20131011_H-PM_f06.7624.7624.2
AEATESAMEK	ENSG00000122566	HNRNPA2B1	5`-UTR(Chr7:g.26200577)	Chr7	26200572	26200598	No		iTRAQ 4-plex of K(10), iTRAQ 4-plex of peptide N-term(1)	102	100	1397.23	452.231	3+	1353.67	iTRAQ-AEATESAMEK<iTRAQ>-COOH	TCGA_A2-A0YG_E2-A150_BH-A18N_117C_W_BI_20130912_H-PM_f07.6638.6638.3
AEATESAMEK	ENSG00000122566	HNRNPA2B1	5`-UTR(Chr7:g.26200577)	Chr7	26200572	26200598	No		iTRAQ 4-plex of K(10), iTRAQ 4-plex of peptide N-term(1)	102	100	1128.36	452.233	3+	1353.67	iTRAQ-AEATESAMEK<iTRAQ>-COOH	TCGA_A2-A0T7_C8-A12Q_A8-A079_117C_W_BI_20130820_H-PM_f07.7559.7559.3
AEATESAMEK	ENSG00000122566	HNRNPA2B1	5`-UTR(Chr7:g.26200577)	Chr7	26200572	26200598	No		iTRAQ 4-plex of K(10), iTRAQ 4-plex of peptide N-term(1)	102	100	1389.09	677.84	2+	1353.67	iTRAQ-AEATESAMEK<iTRAQ>-COOH	TCGA_A2-A0YG_E2-A150_BH-A18N_117C_W_BI_20130912_H-PM_f07.6580.6580.2
AEATESAMEK	ENSG00000122566	HNRNPA2B1	5`-UTR(Chr7:g.26200577)	Chr7	26200572	26200598	No	Oxidation of M(8)	iTRAQ 4-plex of K(10), iTRAQ 4-plex of peptide N-term(1)	102	100	737.205	457.561	3+	1369.66	iTRAQ-AEATESAM<ox>EK<iTRAQ>-COOH	TCGA_E2-A159_A2-A0T3_A2-A0YD_117C_W_BI_20130823_H-PM_f04.3858.3858.3
AEATESAMEK	ENSG00000122566	HNRNPA2B1	5`-UTR(Chr7:g.26200577)	Chr7	26200572	26200598	No	Oxidation of M(8)	iTRAQ 4-plex of K(10), iTRAQ 4-plex of peptide N-term(1)	102	100	737.205	457.561	3+	1369.66	iTRAQ-AEATESAM<ox>EK<iTRAQ>-COOH	TCGA_E2-A159_A2-A0T3_A2-A0YD_117C_W_BI_20130823_H-PM_f04.3858.3858.3
AEATESAMEK	ENSG00000122566	HNRNPA2B1	5`-UTR(Chr7:g.26200577)	Chr7	26200572	26200598	No		iTRAQ 4-plex of K(10), iTRAQ 4-plex of peptide N-term(1)	102	100	1257.21	452.231	3+	1353.67	iTRAQ-AEATESAMEK<iTRAQ>-COOH	TCGA_A8-A09G_C8-A131_C8-A134_117C_W_BI_20131011_H-PM_f06.7637.7637.3
AEATESAMEK	ENSG00000122566	HNRNPA2B1	5`-UTR(Chr7:g.26200577)	Chr7	26200572	26200598	No		iTRAQ 4-plex of K(10), iTRAQ 4-plex of peptide N-term(1)	102	100	1255.38	677.845	2+	1353.67	iTRAQ-AEATESAMEK<iTRAQ>-COOH	TCGA_A8-A09G_C8-A131_C8-A134_117C_W_BI_20131011_H-PM_f06.7624.7624.2
AEATESAMEK	ENSG00000122566	HNRNPA2B1	5`-UTR(Chr7:g.26200577)	Chr7	26200572	26200598	No	Oxidation of M(8)	iTRAQ 4-plex of K(10), iTRAQ 4-plex of peptide N-term(1)	102	100	730.598	685.842	2+	1369.66	iTRAQ-AEATESAM<ox>EK<iTRAQ>-COOH	TCGA_A2-A0YF_BH-A0DD_BH-A0E9_117C_W_BI_20131018_H-PM_f06.3490.3490.2
AEATESAMEK	ENSG00000122566	HNRNPA2B1	5`-UTR(Chr7:g.26200577)	Chr7	26200572	26200598	No	Oxidation of M(8)	iTRAQ 4-plex of K(10), iTRAQ 4-plex of peptide N-term(1)	102	100	913.054	685.841	2+	1369.66	iTRAQ-AEATESAM<ox>EK<iTRAQ>-COOH	TCGA_A7-A0CJ_AO-A12F_A2-A0YL_117C_W_BI_20130805_H-PM_f04.4502.4502.2
AEATESAMEK	ENSG00000122566	HNRNPA2B1	5`-UTR(Chr7:g.26200577)	Chr7	26200572	26200598	No	Oxidation of M(8)	iTRAQ 4-plex of K(10), iTRAQ 4-plex of peptide N-term(1)	102	99.9829	852.875	457.564	3+	1369.66	iTRAQ-AEATESAM<ox>EK<iTRAQ>-COOH	TCGA_AO-A12D_AN-A04A_BH-A0AV_117C_W_BI_20130416_H-PM_f04.3789.3789.3
AEATESAMEK	ENSG00000122566	HNRNPA2B1	5`-UTR(Chr7:g.26200577)	Chr7	26200572	26200598	No	Oxidation of M(8)	iTRAQ 4-plex of K(10), iTRAQ 4-plex of peptide N-term(1)	102	100	724.424	685.839	2+	1369.66	iTRAQ-AEATESAM<ox>EK<iTRAQ>-COOH	TCGA_A2-A0T7_C8-A12Q_A8-A079_117C_W_BI_20130820_H-PM_f07.4013.4013.2
AEATESAMEK	ENSG00000122566	HNRNPA2B1	5`-UTR(Chr7:g.26200577)	Chr7	26200572	26200598	No		iTRAQ 4-plex of K(10), iTRAQ 4-plex of peptide N-term(1)	102	100	1027.49	677.84	2+	1353.67	iTRAQ-AEATESAMEK<iTRAQ>-COOH	TCGA_A8-A09I_C8-A12L_A2-A0EX_117C_W_BI_20130302_H-PM_f07.6569.6569.2
AEATESAMEK	ENSG00000122566	HNRNPA2B1	5`-UTR(Chr7:g.26200577)	Chr7	26200572	26200598	No		iTRAQ 4-plex of K(10), iTRAQ 4-plex of peptide N-term(1)	102	100	1547.38	677.843	2+	1353.67	iTRAQ-AEATESAMEK<iTRAQ>-COOH	TCGA_A7-A0CJ_AO-A12F_A2-A0YL_117C_W_BI_20130805_H-PM_f07.9373.9373.2
AEATESAMEK	ENSG00000122566	HNRNPA2B1	5`-UTR(Chr7:g.26200577)	Chr7	26200572	26200598	No	Oxidation of M(8)	iTRAQ 4-plex of K(10), iTRAQ 4-plex of peptide N-term(1)	102	99.8991	828.782	457.562	3+	1369.66	iTRAQ-AEATESAM<ox>EK<iTRAQ>-COOH	TCGA_A2-A0D0_BH-A0HK_C8-A12T_117C_W_BI_20130326_H-JQ_f07.3310.3310.3
AEATESAMEK	ENSG00000122566	HNRNPA2B1	5`-UTR(Chr7:g.26200577)	Chr7	26200572	26200598	No		iTRAQ 4-plex of K(10), iTRAQ 4-plex of peptide N-term(1)	102	100	1310.65	677.843	2+	1353.67	iTRAQ-AEATESAMEK<iTRAQ>-COOH	TCGA_AO-A12E_A8-A06N_A2-A0T1_117C_W_BI_20130909_H-PM_f07.7249.7249.2
AEATESAMEK	ENSG00000122566	HNRNPA2B1	5`-UTR(Chr7:g.26200577)	Chr7	26200572	26200598	No		iTRAQ 4-plex of K(10), iTRAQ 4-plex of peptide N-term(1)	102	100	1058.7	452.231	3+	1353.67	iTRAQ-AEATESAMEK<iTRAQ>-COOH	TCGA_AR-A1AW_AR-A1AV_C8-A135_117C_W_BI_20130628_H-PM_f06.6688.6688.3
AEATESAMEK	ENSG00000122566	HNRNPA2B1	5`-UTR(Chr7:g.26200577)	Chr7	26200572	26200598	No		iTRAQ 4-plex of K(10), iTRAQ 4-plex of peptide N-term(1)	102	100	1044.71	452.229	3+	1353.67	iTRAQ-AEATESAMEK<iTRAQ>-COOH	TCGA_A2-A0EV_AN-A0AM_D8-A142_117C_W_BI_20130625_H-PM_f06.6126.6126.3
AEATESAMEK	ENSG00000122566	HNRNPA2B1	5`-UTR(Chr7:g.26200577)	Chr7	26200572	26200598	No		iTRAQ 4-plex of K(10), iTRAQ 4-plex of peptide N-term(1)	102	100	1193.95	677.844	2+	1353.67	iTRAQ-AEATESAMEK<iTRAQ>-COOH	TCGA_A2-A0D0_BH-A0HK_C8-A12T_117C_W_BI_20130326_H-JQ_f06.6192.6192.2
AEATESAMEK	ENSG00000122566	HNRNPA2B1	5`-UTR(Chr7:g.26200577)	Chr7	26200572	26200598	No	Oxidation of M(8)	iTRAQ 4-plex of K(10), iTRAQ 4-plex of peptide N-term(1)	102	100	932.118	685.841	2+	1369.66	iTRAQ-AEATESAM<ox>EK<iTRAQ>-COOH	TCGA_AR-A0TV_C8-A12Z_AO-A0JJ_117C_W_BI_20130730_H-PM_f04.4520.4520.2
AEATESAMER	ENSG00000122566	HNRNPA2B1	5`-UTR(Chr7:g.26200577)	Chr7	26200572	26200598	No		iTRAQ 4-plex of peptide N-term(1)	146	100	1007.28	413.533	3+	1237.57	iTRAQ-AEATESAMER-COOH	TCGA_AO-A12D_C8-A131_AO-A12B_117C_W_BI_20130208_H-PM_f05.4928.4928.3
AEATESAMER	ENSG00000122566	HNRNPA2B1	5`-UTR(Chr7:g.26200577)	Chr7	26200572	26200598	No	Oxidation of M(8)	iTRAQ 4-plex of peptide N-term(1)	146	100	666.749	627.79	2+	1253.57	iTRAQ-AEATESAM<ox>ER-COOH	TCGA_BH-A18V_A7-A13F_BH-A0E1_117C_W_BI_20130520_H-PM_f03.2915.2915.2
AEATESAMER	ENSG00000122566	HNRNPA2B1	5`-UTR(Chr7:g.26200577)	Chr7	26200572	26200598	No	Oxidation of M(8)	iTRAQ 4-plex of peptide N-term(1)	146	100	715.99	627.791	2+	1253.57	iTRAQ-AEATESAM<ox>ER-COOH	TCGA_AR-A0TR_AO-A03O_BH-A18R_117C_W_BI_20130825_H-PM_f03.3368.3368.2
AEATESAMER	ENSG00000122566	HNRNPA2B1	5`-UTR(Chr7:g.26200577)	Chr7	26200572	26200598	No		iTRAQ 4-plex of peptide N-term(1)	146	100	879.941	413.532	3+	1237.57	iTRAQ-AEATESAMER-COOH	TCGA_A8-A09I_C8-A12L_A2-A0EX_117C_W_BI_20130302_H-PM_f05.5195.5195.3
AEATESAMER	ENSG00000122566	HNRNPA2B1	5`-UTR(Chr7:g.26200577)	Chr7	26200572	26200598	No	Oxidation of M(8)	iTRAQ 4-plex of peptide N-term(1)	146	100	801.67	418.862	3+	1253.57	iTRAQ-AEATESAM<ox>ER-COOH	TCGA_A2-A0D0_BH-A0HK_C8-A12T_117C_W_BI_20130326_H-JQ_f03.2876.2876.3
AEATESAMER	ENSG00000122566	HNRNPA2B1	5`-UTR(Chr7:g.26200577)	Chr7	26200572	26200598	No		iTRAQ 4-plex of peptide N-term(1)	146	100	879.488	619.794	2+	1237.57	iTRAQ-AEATESAMER-COOH	TCGA_A8-A09I_C8-A12L_A2-A0EX_117C_W_BI_20130302_H-PM_f05.5189.5189.2
AEATESAMER	ENSG00000122566	HNRNPA2B1	5`-UTR(Chr7:g.26200577)	Chr7	26200572	26200598	No		iTRAQ 4-plex of peptide N-term(1)	146	100	1005.74	413.532	3+	1237.57	iTRAQ-AEATESAMER-COOH	TCGA_BH-A0EE_AO-A0J9_BH-A0E0_117C_W_BI_20130412_H-PM_f05.5447.5447.3
AEATESAMER	ENSG00000122566	HNRNPA2B1	5`-UTR(Chr7:g.26200577)	Chr7	26200572	26200598	No	Oxidation of M(8)	iTRAQ 4-plex of peptide N-term(1)	146	99.4575	387.37	627.789	2+	1253.57	iTRAQ-AEATESAM<ox>ER-COOH	TCGA_E2-A10A_BH-A18Q_C8-A130_117C_W_BI_20130222_H-PM_f03.1562.1562.2
AEATESAMER	ENSG00000122566	HNRNPA2B1	5`-UTR(Chr7:g.26200577)	Chr7	26200572	26200598	No	Oxidation of M(8)	iTRAQ 4-plex of peptide N-term(1)	146	100	687.78	627.791	2+	1253.57	iTRAQ-AEATESAM<ox>ER-COOH	TCGA_AR-A1AW_AR-A1AV_C8-A135_117C_W_BI_20130628_H-PM_f05.3254.3254.2
AEATESAMER	ENSG00000122566	HNRNPA2B1	5`-UTR(Chr7:g.26200577)	Chr7	26200572	26200598	No	Oxidation of M(8)	iTRAQ 4-plex of peptide N-term(1)	146	90.1515	623.026	627.791	2+	1253.57	iTRAQ-AEATESAM<ox>ER-COOH	TCGA_AR-A1AP_AN-A0FK_AO-A0J6_117C_W_BI_20130517_H-PM_f05.2902.2902.2
AEATESAMER	ENSG00000122566	HNRNPA2B1	5`-UTR(Chr7:g.26200577)	Chr7	26200572	26200598	No	Oxidation of M(8)	iTRAQ 4-plex of peptide N-term(1)	146	100	655.857	627.791	2+	1253.57	iTRAQ-AEATESAM<ox>ER-COOH	TCGA_A8-A09I_C8-A12L_A2-A0EX_117C_W_BI_20130302_H-PM_f05.2934.2934.2
AEATESAMER	ENSG00000122566	HNRNPA2B1	5`-UTR(Chr7:g.26200577)	Chr7	26200572	26200598	No	Oxidation of M(8)	iTRAQ 4-plex of peptide N-term(1)	146	100	801.67	418.862	3+	1253.57	iTRAQ-AEATESAM<ox>ER-COOH	TCGA_A2-A0D0_BH-A0HK_C8-A12T_117C_W_BI_20130326_H-JQ_f03.2876.2876.3
AEATESAMER	ENSG00000122566	HNRNPA2B1	5`-UTR(Chr7:g.26200577)	Chr7	26200572	26200598	No	Oxidation of M(8)	iTRAQ 4-plex of peptide N-term(1)	146	90.1515	623.026	627.791	2+	1253.57	iTRAQ-AEATESAM<ox>ER-COOH	TCGA_AR-A1AP_AN-A0FK_AO-A0J6_117C_W_BI_20130517_H-PM_f05.2902.2902.2
AEATESAMER	ENSG00000122566	HNRNPA2B1	5`-UTR(Chr7:g.26200577)	Chr7	26200572	26200598	No		iTRAQ 4-plex of peptide N-term(1)	146	100	1343.49	619.794	2+	1237.57	iTRAQ-AEATESAMER-COOH	TCGA_AO-A0JE_A2-A0T2_AN-A0AJ_117C_W_BI_20130802_H-PM_f05.7597.7597.2
AEATESAMER	ENSG00000122566	HNRNPA2B1	5`-UTR(Chr7:g.26200577)	Chr7	26200572	26200598	No		iTRAQ 4-plex of peptide N-term(1)	146	100	919.316	619.791	2+	1237.57	iTRAQ-AEATESAMER-COOH	TCGA_AR-A0TT_AR-A1AQ_AO-A12B_117C_W_BI_20131022_H-PM_f05.5126.5126.2
AEATESAMER	ENSG00000122566	HNRNPA2B1	5`-UTR(Chr7:g.26200577)	Chr7	26200572	26200598	No		iTRAQ 4-plex of peptide N-term(1)	146	100	917.416	619.794	2+	1237.57	iTRAQ-AEATESAMER-COOH	TCGA_AR-A0TR_AO-A03O_BH-A18R_117C_W_BI_20130825_H-PM_f05.5935.5935.2
AEATESAMER	ENSG00000122566	HNRNPA2B1	5`-UTR(Chr7:g.26200577)	Chr7	26200572	26200598	No	Oxidation of M(8)	iTRAQ 4-plex of peptide N-term(1)	146	100	407.729	627.789	2+	1253.57	iTRAQ-AEATESAM<ox>ER-COOH	TCGA_E2-A10A_BH-A18Q_C8-A130_117C_W_BI_20130222_H-PM_f03.1646.1646.2
AEATESAMER	ENSG00000122566	HNRNPA2B1	5`-UTR(Chr7:g.26200577)	Chr7	26200572	26200598	No	Oxidation of M(8)	iTRAQ 4-plex of peptide N-term(1)	146	100	637.274	627.791	2+	1253.57	iTRAQ-AEATESAM<ox>ER-COOH	TCGA_C8-A12P_BH-A0C1_A2-A0EY_117C_W_BI_20130622_H-PM_f05.3025.3025.2
AEATESAMER	ENSG00000122566	HNRNPA2B1	5`-UTR(Chr7:g.26200577)	Chr7	26200572	26200598	No		iTRAQ 4-plex of peptide N-term(1)	146	100	923.037	413.531	3+	1237.57	iTRAQ-AEATESAMER-COOH	TCGA_AR-A0TT_AR-A1AQ_AO-A12B_117C_W_BI_20131022_H-PM_f05.5162.5162.3
AEATESAMER	ENSG00000122566	HNRNPA2B1	5`-UTR(Chr7:g.26200577)	Chr7	26200572	26200598	No	Oxidation of M(8)	iTRAQ 4-plex of peptide N-term(1)	146	100	748.453	627.79	2+	1253.57	iTRAQ-AEATESAM<ox>ER-COOH	TCGA_A8-A09G_C8-A131_C8-A134_117C_W_BI_20131011_H-PM_f03.3065.3065.2
AEATESAMER	ENSG00000122566	HNRNPA2B1	5`-UTR(Chr7:g.26200577)	Chr7	26200572	26200598	No	Oxidation of M(8)	iTRAQ 4-plex of peptide N-term(1)	146	100	766.981	627.794	2+	1253.57	iTRAQ-AEATESAM<ox>ER-COOH	TCGA_A7-A0CJ_AO-A12F_A2-A0YL_117C_W_BI_20130805_H-PM_f05.3726.3726.2
AEATESAMER	ENSG00000122566	HNRNPA2B1	5`-UTR(Chr7:g.26200577)	Chr7	26200572	26200598	No	Oxidation of M(8)	iTRAQ 4-plex of peptide N-term(1)	146	100	693.841	418.862	3+	1253.57	iTRAQ-AEATESAM<ox>ER-COOH	TCGA_E2-A159_A2-A0T3_A2-A0YD_117C_W_BI_20130823_H-PM_f03.3097.3097.3
AEATESAMER	ENSG00000122566	HNRNPA2B1	5`-UTR(Chr7:g.26200577)	Chr7	26200572	26200598	No		iTRAQ 4-plex of peptide N-term(1)	146	100	929.597	619.794	2+	1237.57	iTRAQ-AEATESAMER-COOH	TCGA_AR-A1AW_AR-A1AV_C8-A135_117C_W_BI_20130628_H-PM_f05.5479.5479.2
AEATESAMER	ENSG00000122566	HNRNPA2B1	5`-UTR(Chr7:g.26200577)	Chr7	26200572	26200598	No	Oxidation of M(8)	iTRAQ 4-plex of peptide N-term(1)	146	100	602.832	627.789	2+	1253.57	iTRAQ-AEATESAM<ox>ER-COOH	TCGA_AR-A1AP_AN-A0FK_AO-A0J6_117C_W_BI_20130517_H-PM_f05.2791.2791.2
AEATESAMER	ENSG00000122566	HNRNPA2B1	5`-UTR(Chr7:g.26200577)	Chr7	26200572	26200598	No		iTRAQ 4-plex of peptide N-term(1)	146	100	1054.7	619.793	2+	1237.57	iTRAQ-AEATESAMER-COOH	TCGA_A2-A0D2_C8-A12U_AR-A1AS_117C_W_BI_20131010_H-PM_f05.6349.6349.2
AEATESAMER	ENSG00000122566	HNRNPA2B1	5`-UTR(Chr7:g.26200577)	Chr7	26200572	26200598	No		iTRAQ 4-plex of peptide N-term(1)	146	100	978.568	619.795	2+	1237.57	iTRAQ-AEATESAMER-COOH	TCGA_A2-A0SW_AO-A0JL_BH-A0BV_117C_W_BI_20131024_H-PM_f05.3359.3359.2
AEATESAMER	ENSG00000122566	HNRNPA2B1	5`-UTR(Chr7:g.26200577)	Chr7	26200572	26200598	No	Oxidation of M(8)	iTRAQ 4-plex of peptide N-term(1)	146	100	690.776	627.788	2+	1253.57	iTRAQ-AEATESAM<ox>ER-COOH	TCGA_E2-A159_A2-A0T3_A2-A0YD_117C_W_BI_20130823_H-PM_f03.3072.3072.2
AEATESAMER	ENSG00000122566	HNRNPA2B1	5`-UTR(Chr7:g.26200577)	Chr7	26200572	26200598	No	Oxidation of M(8)	iTRAQ 4-plex of peptide N-term(1)	146	100	641.935	627.791	2+	1253.57	iTRAQ-AEATESAM<ox>ER-COOH	TCGA_A2-A0EV_AN-A0AM_D8-A142_117C_W_BI_20130625_H-PM_f03.2757.2757.2
AEATESAMER	ENSG00000122566	HNRNPA2B1	5`-UTR(Chr7:g.26200577)	Chr7	26200572	26200598	No		iTRAQ 4-plex of peptide N-term(1)	146	100	948.231	619.796	2+	1237.57	iTRAQ-AEATESAMER-COOH	TCGA_A2-A0YF_BH-A0DD_BH-A0E9_117C_W_BI_20131018_H-PM_f05.5307.5307.2
AEATESAMER	ENSG00000122566	HNRNPA2B1	5`-UTR(Chr7:g.26200577)	Chr7	26200572	26200598	No		iTRAQ 4-plex of peptide N-term(1)	146	100	1252.4	413.532	3+	1237.57	iTRAQ-AEATESAMER-COOH	TCGA_A2-A0YG_E2-A150_BH-A18N_117C_W_BI_20130912_H-PM_f05.5611.5611.3
AEATESAMER	ENSG00000122566	HNRNPA2B1	5`-UTR(Chr7:g.26200577)	Chr7	26200572	26200598	No		iTRAQ 4-plex of peptide N-term(1)	146	100	1000.27	619.794	2+	1237.57	iTRAQ-AEATESAMER-COOH	TCGA_BH-A0EE_AO-A0J9_BH-A0E0_117C_W_BI_20130412_H-PM_f05.5392.5392.2
AEATESAMER	ENSG00000122566	HNRNPA2B1	5`-UTR(Chr7:g.26200577)	Chr7	26200572	26200598	No		iTRAQ 4-plex of peptide N-term(1)	146	100	923.037	413.531	3+	1237.57	iTRAQ-AEATESAMER-COOH	TCGA_AR-A0TT_AR-A1AQ_AO-A12B_117C_W_BI_20131022_H-PM_f05.5162.5162.3
AEATESAMER	ENSG00000122566	HNRNPA2B1	5`-UTR(Chr7:g.26200577)	Chr7	26200572	26200598	No		iTRAQ 4-plex of peptide N-term(1)	146	100	929.597	619.794	2+	1237.57	iTRAQ-AEATESAMER-COOH	TCGA_AR-A1AW_AR-A1AV_C8-A135_117C_W_BI_20130628_H-PM_f05.5479.5479.2
AEATESAMER	ENSG00000122566	HNRNPA2B1	5`-UTR(Chr7:g.26200577)	Chr7	26200572	26200598	No	Oxidation of M(8)	iTRAQ 4-plex of peptide N-term(1)	146	100	748.453	627.79	2+	1253.57	iTRAQ-AEATESAM<ox>ER-COOH	TCGA_A8-A09G_C8-A131_C8-A134_117C_W_BI_20131011_H-PM_f03.3065.3065.2
AEATESAMER	ENSG00000122566	HNRNPA2B1	5`-UTR(Chr7:g.26200577)	Chr7	26200572	26200598	No		iTRAQ 4-plex of peptide N-term(1)	146	100	895.43	413.532	3+	1237.57	iTRAQ-AEATESAMER-COOH	TCGA_C8-A138_E2-A154_BH-A0BZ_117C_W_BI_20130225_H-PM_f05.5352.5352.3
AEATESAMER	ENSG00000122566	HNRNPA2B1	5`-UTR(Chr7:g.26200577)	Chr7	26200572	26200598	No	Oxidation of M(8)	iTRAQ 4-plex of peptide N-term(1)	146	99.8168	498.478	627.789	2+	1253.57	iTRAQ-AEATESAM<ox>ER-COOH	TCGA_E2-A10A_BH-A18Q_C8-A130_117C_W_BI_20130222_H-PM_f05.2341.2341.2
AEATESAMER	ENSG00000122566	HNRNPA2B1	5`-UTR(Chr7:g.26200577)	Chr7	26200572	26200598	No		iTRAQ 4-plex of peptide N-term(1)	146	100	988.604	413.531	3+	1237.57	iTRAQ-AEATESAMER-COOH	TCGA_AR-A1AP_AN-A0FK_AO-A0J6_117C_W_BI_20130517_H-PM_f05.6118.6118.3
AEATESAMER	ENSG00000122566	HNRNPA2B1	5`-UTR(Chr7:g.26200577)	Chr7	26200572	26200598	No		iTRAQ 4-plex of peptide N-term(1)	146	100	917.416	619.794	2+	1237.57	iTRAQ-AEATESAMER-COOH	TCGA_AR-A0TR_AO-A03O_BH-A18R_117C_W_BI_20130825_H-PM_f05.5935.5935.2
AEATESAMER	ENSG00000122566	HNRNPA2B1	5`-UTR(Chr7:g.26200577)	Chr7	26200572	26200598	No	Oxidation of M(8)	iTRAQ 4-plex of peptide N-term(1)	146	100	657.91	627.791	2+	1253.57	iTRAQ-AEATESAM<ox>ER-COOH	TCGA_AN-A0FL_BH-A0DG_AN-A0AS_117C_W_BI_20130726_H-PM_f03.2628.2628.2
AEATESAMER	ENSG00000122566	HNRNPA2B1	5`-UTR(Chr7:g.26200577)	Chr7	26200572	26200598	No	Oxidation of M(8)	iTRAQ 4-plex of peptide N-term(1)	146	100	690.776	627.788	2+	1253.57	iTRAQ-AEATESAM<ox>ER-COOH	TCGA_E2-A159_A2-A0T3_A2-A0YD_117C_W_BI_20130823_H-PM_f03.3072.3072.2
AEATESAMER	ENSG00000122566	HNRNPA2B1	5`-UTR(Chr7:g.26200577)	Chr7	26200572	26200598	No	Oxidation of M(8)	iTRAQ 4-plex of peptide N-term(1)	146	100	565.979	627.791	2+	1253.57	iTRAQ-AEATESAM<ox>ER-COOH	TCGA_D8-A13Y_A8-A076_AO-A126_117C_W_BI_20130617_H-PM_f05.3040.3040.2
AEATESAMER	ENSG00000122566	HNRNPA2B1	5`-UTR(Chr7:g.26200577)	Chr7	26200572	26200598	No		iTRAQ 4-plex of peptide N-term(1)	146	100	1348.18	413.532	3+	1237.57	iTRAQ-AEATESAMER-COOH	TCGA_AO-A0JE_A2-A0T2_AN-A0AJ_117C_W_BI_20130802_H-PM_f05.7632.7632.3
AEATESAMER	ENSG00000122566	HNRNPA2B1	5`-UTR(Chr7:g.26200577)	Chr7	26200572	26200598	No	Oxidation of M(8)	iTRAQ 4-plex of peptide N-term(1)	146	100	759.291	627.789	2+	1253.57	iTRAQ-AEATESAM<ox>ER-COOH	TCGA_BH-A0EE_AO-A0J9_BH-A0E0_117C_W_BI_20130412_H-PM_f03.2806.2806.2
AEATESAMER	ENSG00000122566	HNRNPA2B1	5`-UTR(Chr7:g.26200577)	Chr7	26200572	26200598	No	Oxidation of M(8)	iTRAQ 4-plex of peptide N-term(1)	146	100	773.424	627.792	2+	1253.57	iTRAQ-AEATESAM<ox>ER-COOH	TCGA_AO-A12D_AN-A04A_BH-A0AV_117C_W_BI_20130416_H-PM_f03.2882.2882.2
AEATESAMER	ENSG00000122566	HNRNPA2B1	5`-UTR(Chr7:g.26200577)	Chr7	26200572	26200598	No		iTRAQ 4-plex of peptide N-term(1)	146	100	1061.8	619.794	2+	1237.57	iTRAQ-AEATESAMER-COOH	TCGA_A8-A09G_C8-A131_C8-A134_117C_W_BI_20131011_H-PM_f05.6272.6272.2
AEATESAMER	ENSG00000122566	HNRNPA2B1	5`-UTR(Chr7:g.26200577)	Chr7	26200572	26200598	No	Oxidation of M(8)	iTRAQ 4-plex of peptide N-term(1)	146	100	407.729	627.789	2+	1253.57	iTRAQ-AEATESAM<ox>ER-COOH	TCGA_E2-A10A_BH-A18Q_C8-A130_117C_W_BI_20130222_H-PM_f03.1646.1646.2
AEATESAMER	ENSG00000122566	HNRNPA2B1	5`-UTR(Chr7:g.26200577)	Chr7	26200572	26200598	No	Oxidation of M(8)	iTRAQ 4-plex of peptide N-term(1)	146	100	657.91	627.791	2+	1253.57	iTRAQ-AEATESAM<ox>ER-COOH	TCGA_AN-A0FL_BH-A0DG_AN-A0AS_117C_W_BI_20130726_H-PM_f03.2628.2628.2
AEATESAMER	ENSG00000122566	HNRNPA2B1	5`-UTR(Chr7:g.26200577)	Chr7	26200572	26200598	No	Oxidation of M(8)	iTRAQ 4-plex of peptide N-term(1)	146	99.4575	387.37	627.789	2+	1253.57	iTRAQ-AEATESAM<ox>ER-COOH	TCGA_E2-A10A_BH-A18Q_C8-A130_117C_W_BI_20130222_H-PM_f03.1562.1562.2
AEATESAMER	ENSG00000122566	HNRNPA2B1	5`-UTR(Chr7:g.26200577)	Chr7	26200572	26200598	No		iTRAQ 4-plex of peptide N-term(1)	146	100	948.231	619.796	2+	1237.57	iTRAQ-AEATESAMER-COOH	TCGA_A2-A0YF_BH-A0DD_BH-A0E9_117C_W_BI_20131018_H-PM_f05.5307.5307.2
AEATESAMER	ENSG00000122566	HNRNPA2B1	5`-UTR(Chr7:g.26200577)	Chr7	26200572	26200598	No		iTRAQ 4-plex of peptide N-term(1)	146	100	970.565	619.791	2+	1237.57	iTRAQ-AEATESAMER-COOH	TCGA_A2-A0T7_C8-A12Q_A8-A079_117C_W_BI_20130820_H-PM_f05.6221.6221.2
AEATESAMER	ENSG00000122566	HNRNPA2B1	5`-UTR(Chr7:g.26200577)	Chr7	26200572	26200598	No	Oxidation of M(8)	iTRAQ 4-plex of peptide N-term(1)	146	99.9861	488.502	418.862	3+	1253.57	iTRAQ-AEATESAM<ox>ER-COOH	TCGA_E2-A10A_BH-A18Q_C8-A130_117C_W_BI_20130222_H-PM_f05.2295.2295.3
AEATESAMER	ENSG00000122566	HNRNPA2B1	5`-UTR(Chr7:g.26200577)	Chr7	26200572	26200598	No	Oxidation of M(8)	iTRAQ 4-plex of peptide N-term(1)	146	100	581.721	627.794	2+	1253.57	iTRAQ-AEATESAM<ox>ER-COOH	TCGA_AO-A0JC_A8-A08Z_AR-A0TX_117C_W_BI_20130527_H-PM_f03.2517.2517.2
AEATESAMER	ENSG00000122566	HNRNPA2B1	5`-UTR(Chr7:g.26200577)	Chr7	26200572	26200598	No	Oxidation of M(8)	iTRAQ 4-plex of peptide N-term(1)	146	100	826.366	627.791	2+	1253.57	iTRAQ-AEATESAM<ox>ER-COOH	TCGA_AO-A12D_C8-A131_AO-A12B_117C_W_BI_20130208_H-PM_f05.3130.3130.2
AEATESAMER	ENSG00000122566	HNRNPA2B1	5`-UTR(Chr7:g.26200577)	Chr7	26200572	26200598	No		iTRAQ 4-plex of peptide N-term(1)	146	100	988.758	413.532	3+	1237.57	iTRAQ-AEATESAMER-COOH	TCGA_AN-A0FL_BH-A0DG_AN-A0AS_117C_W_BI_20130726_H-PM_f05.5664.5664.3
AEATESAMER	ENSG00000122566	HNRNPA2B1	5`-UTR(Chr7:g.26200577)	Chr7	26200572	26200598	No		iTRAQ 4-plex of peptide N-term(1)	146	100	978.568	619.795	2+	1237.57	iTRAQ-AEATESAMER-COOH	TCGA_A2-A0SW_AO-A0JL_BH-A0BV_117C_W_BI_20131024_H-PM_f05.3359.3359.2
AEATESAMER	ENSG00000122566	HNRNPA2B1	5`-UTR(Chr7:g.26200577)	Chr7	26200572	26200598	No		iTRAQ 4-plex of peptide N-term(1)	146	100	1003.73	619.795	2+	1237.57	iTRAQ-AEATESAMER-COOH	TCGA_AO-A12D_C8-A131_AO-A12B_117C_W_BI_20130208_H-PM_f05.4893.4893.2
AEATESAMER	ENSG00000122566	HNRNPA2B1	5`-UTR(Chr7:g.26200577)	Chr7	26200572	26200598	No	Oxidation of M(8)	iTRAQ 4-plex of peptide N-term(1)	146	100	666.469	627.788	2+	1253.57	iTRAQ-AEATESAM<ox>ER-COOH	TCGA_AR-A0TT_AR-A1AQ_AO-A12B_117C_W_BI_20131022_H-PM_f05.3077.3077.2
AEATESAMER	ENSG00000122566	HNRNPA2B1	5`-UTR(Chr7:g.26200577)	Chr7	26200572	26200598	No	Oxidation of M(8)	iTRAQ 4-plex of peptide N-term(1)	146	100	657.449	627.791	2+	1253.57	iTRAQ-AEATESAM<ox>ER-COOH	TCGA_C8-A12P_BH-A0C1_A2-A0EY_117C_W_BI_20130622_H-PM_f03.2758.2758.2
AEATESAMER	ENSG00000122566	HNRNPA2B1	5`-UTR(Chr7:g.26200577)	Chr7	26200572	26200598	No		iTRAQ 4-plex of peptide N-term(1)	146	100	1343.49	619.794	2+	1237.57	iTRAQ-AEATESAMER-COOH	TCGA_AO-A0JE_A2-A0T2_AN-A0AJ_117C_W_BI_20130802_H-PM_f05.7597.7597.2
AEATESAMER	ENSG00000122566	HNRNPA2B1	5`-UTR(Chr7:g.26200577)	Chr7	26200572	26200598	No		iTRAQ 4-plex of peptide N-term(1)	146	100	1061.8	619.794	2+	1237.57	iTRAQ-AEATESAMER-COOH	TCGA_A8-A09G_C8-A131_C8-A134_117C_W_BI_20131011_H-PM_f05.6272.6272.2
AEATESAMER	ENSG00000122566	HNRNPA2B1	5`-UTR(Chr7:g.26200577)	Chr7	26200572	26200598	No		iTRAQ 4-plex of peptide N-term(1)	146	100	1348.18	413.532	3+	1237.57	iTRAQ-AEATESAMER-COOH	TCGA_AO-A0JE_A2-A0T2_AN-A0AJ_117C_W_BI_20130802_H-PM_f05.7632.7632.3
AEATESAMER	ENSG00000122566	HNRNPA2B1	5`-UTR(Chr7:g.26200577)	Chr7	26200572	26200598	No		iTRAQ 4-plex of peptide N-term(1)	146	100	970.565	619.791	2+	1237.57	iTRAQ-AEATESAMER-COOH	TCGA_A2-A0T7_C8-A12Q_A8-A079_117C_W_BI_20130820_H-PM_f05.6221.6221.2
AEATESAMER	ENSG00000122566	HNRNPA2B1	5`-UTR(Chr7:g.26200577)	Chr7	26200572	26200598	No		iTRAQ 4-plex of peptide N-term(1)	146	100	982.031	413.532	3+	1237.57	iTRAQ-AEATESAMER-COOH	TCGA_A2-A0T7_C8-A12Q_A8-A079_117C_W_BI_20130820_H-PM_f05.6322.6322.3
AEATESAMER	ENSG00000122566	HNRNPA2B1	5`-UTR(Chr7:g.26200577)	Chr7	26200572	26200598	No	Oxidation of M(8)	iTRAQ 4-plex of peptide N-term(1)	146	99.8168	498.478	627.789	2+	1253.57	iTRAQ-AEATESAM<ox>ER-COOH	TCGA_E2-A10A_BH-A18Q_C8-A130_117C_W_BI_20130222_H-PM_f05.2341.2341.2
AEATESAMER	ENSG00000122566	HNRNPA2B1	5`-UTR(Chr7:g.26200577)	Chr7	26200572	26200598	No		iTRAQ 4-plex of peptide N-term(1)	146	100	1085.3	619.794	2+	1237.57	iTRAQ-AEATESAMER-COOH	TCGA_A2-A0D0_BH-A0HK_C8-A12T_117C_W_BI_20130326_H-JQ_f05.5401.5401.2
AEATESAMER	ENSG00000122566	HNRNPA2B1	5`-UTR(Chr7:g.26200577)	Chr7	26200572	26200598	No	Oxidation of M(8)	iTRAQ 4-plex of peptide N-term(1)	146	100	581.721	627.794	2+	1253.57	iTRAQ-AEATESAM<ox>ER-COOH	TCGA_AO-A0JC_A8-A08Z_AR-A0TX_117C_W_BI_20130527_H-PM_f03.2517.2517.2
AEATESAMER	ENSG00000122566	HNRNPA2B1	5`-UTR(Chr7:g.26200577)	Chr7	26200572	26200598	No	Oxidation of M(8)	iTRAQ 4-plex of peptide N-term(1)	146	100	565.979	627.791	2+	1253.57	iTRAQ-AEATESAM<ox>ER-COOH	TCGA_D8-A13Y_A8-A076_AO-A126_117C_W_BI_20130617_H-PM_f05.3040.3040.2
AEATESAMER	ENSG00000122566	HNRNPA2B1	5`-UTR(Chr7:g.26200577)	Chr7	26200572	26200598	No	Oxidation of M(8)	iTRAQ 4-plex of peptide N-term(1)	146	100	591.874	627.791	2+	1253.57	iTRAQ-AEATESAM<ox>ER-COOH	TCGA_C8-A138_E2-A154_BH-A0BZ_117C_W_BI_20130225_H-PM_f03.2447.2447.2
AEATESAMER	ENSG00000122566	HNRNPA2B1	5`-UTR(Chr7:g.26200577)	Chr7	26200572	26200598	No		iTRAQ 4-plex of peptide N-term(1)	146	100	1000.27	619.794	2+	1237.57	iTRAQ-AEATESAMER-COOH	TCGA_BH-A0EE_AO-A0J9_BH-A0E0_117C_W_BI_20130412_H-PM_f05.5392.5392.2
AEATESAMER	ENSG00000122566	HNRNPA2B1	5`-UTR(Chr7:g.26200577)	Chr7	26200572	26200598	No	Oxidation of M(8)	iTRAQ 4-plex of peptide N-term(1)	146	100	864.172	627.791	2+	1253.57	iTRAQ-AEATESAM<ox>ER-COOH	TCGA_A2-A0YG_E2-A150_BH-A18N_117C_W_BI_20130912_H-PM_f03.2928.2928.2
AEATESAMER	ENSG00000122566	HNRNPA2B1	5`-UTR(Chr7:g.26200577)	Chr7	26200572	26200598	No		iTRAQ 4-plex of peptide N-term(1)	146	100	1252.4	413.532	3+	1237.57	iTRAQ-AEATESAMER-COOH	TCGA_A2-A0YG_E2-A150_BH-A18N_117C_W_BI_20130912_H-PM_f05.5611.5611.3
AEATESAMER	ENSG00000122566	HNRNPA2B1	5`-UTR(Chr7:g.26200577)	Chr7	26200572	26200598	No	Oxidation of M(8)	iTRAQ 4-plex of peptide N-term(1)	146	100	798.436	418.864	3+	1253.57	iTRAQ-AEATESAM<ox>ER-COOH	TCGA_A8-A06Z_A2-A0D1_A2-A0CM_117C_W_BI_20130401_H-JQ_f03.2773.2773.3
AEATESAMER	ENSG00000122566	HNRNPA2B1	5`-UTR(Chr7:g.26200577)	Chr7	26200572	26200598	No	Oxidation of M(8)	iTRAQ 4-plex of peptide N-term(1)	146	100	759.291	627.789	2+	1253.57	iTRAQ-AEATESAM<ox>ER-COOH	TCGA_BH-A0EE_AO-A0J9_BH-A0E0_117C_W_BI_20130412_H-PM_f03.2806.2806.2
AEATESAMER	ENSG00000122566	HNRNPA2B1	5`-UTR(Chr7:g.26200577)	Chr7	26200572	26200598	No	Oxidation of M(8)	iTRAQ 4-plex of peptide N-term(1)	146	100	661.155	418.862	3+	1253.57	iTRAQ-AEATESAM<ox>ER-COOH	TCGA_AR-A1AP_AN-A0FK_AO-A0J6_117C_W_BI_20130517_H-PM_f03.2715.2715.3
AEATESAMER	ENSG00000122566	HNRNPA2B1	5`-UTR(Chr7:g.26200577)	Chr7	26200572	26200598	No		iTRAQ 4-plex of peptide N-term(1)	146	100	919.316	619.791	2+	1237.57	iTRAQ-AEATESAMER-COOH	TCGA_AR-A0TT_AR-A1AQ_AO-A12B_117C_W_BI_20131022_H-PM_f05.5126.5126.2
AEATESAMER	ENSG00000122566	HNRNPA2B1	5`-UTR(Chr7:g.26200577)	Chr7	26200572	26200598	No		iTRAQ 4-plex of peptide N-term(1)	146	100	892.347	619.795	2+	1237.57	iTRAQ-AEATESAMER-COOH	TCGA_C8-A138_E2-A154_BH-A0BZ_117C_W_BI_20130225_H-PM_f05.5322.5322.2
AEATESAMER	ENSG00000122566	HNRNPA2B1	5`-UTR(Chr7:g.26200577)	Chr7	26200572	26200598	No		iTRAQ 4-plex of peptide N-term(1)	146	100	879.488	619.794	2+	1237.57	iTRAQ-AEATESAMER-COOH	TCGA_A8-A09I_C8-A12L_A2-A0EX_117C_W_BI_20130302_H-PM_f05.5189.5189.2
AEATESAMER	ENSG00000122566	HNRNPA2B1	5`-UTR(Chr7:g.26200577)	Chr7	26200572	26200598	No	Oxidation of M(8)	iTRAQ 4-plex of peptide N-term(1)	146	100	666.469	627.788	2+	1253.57	iTRAQ-AEATESAM<ox>ER-COOH	TCGA_AR-A0TT_AR-A1AQ_AO-A12B_117C_W_BI_20131022_H-PM_f05.3077.3077.2
AEATESAMER	ENSG00000122566	HNRNPA2B1	5`-UTR(Chr7:g.26200577)	Chr7	26200572	26200598	No	Oxidation of M(8)	iTRAQ 4-plex of peptide N-term(1)	146	100	586.699	627.791	2+	1253.57	iTRAQ-AEATESAM<ox>ER-COOH	TCGA_D8-A13Y_A8-A076_AO-A126_117C_W_BI_20130617_H-PM_f05.3159.3159.2
AEATESAMER	ENSG00000122566	HNRNPA2B1	5`-UTR(Chr7:g.26200577)	Chr7	26200572	26200598	No	Oxidation of M(8)	iTRAQ 4-plex of peptide N-term(1)	146	99.8377	645.844	627.79	2+	1253.57	iTRAQ-AEATESAM<ox>ER-COOH	TCGA_AR-A0TT_AR-A1AQ_AO-A12B_117C_W_BI_20131022_H-PM_f05.2912.2912.2
AEATESAMER	ENSG00000122566	HNRNPA2B1	5`-UTR(Chr7:g.26200577)	Chr7	26200572	26200598	No	Oxidation of M(8)	iTRAQ 4-plex of peptide N-term(1)	146	100	864.172	627.791	2+	1253.57	iTRAQ-AEATESAM<ox>ER-COOH	TCGA_A2-A0YG_E2-A150_BH-A18N_117C_W_BI_20130912_H-PM_f03.2928.2928.2
AEATESAMER	ENSG00000122566	HNRNPA2B1	5`-UTR(Chr7:g.26200577)	Chr7	26200572	26200598	No		iTRAQ 4-plex of peptide N-term(1)	146	100	988.758	413.532	3+	1237.57	iTRAQ-AEATESAMER-COOH	TCGA_AN-A0FL_BH-A0DG_AN-A0AS_117C_W_BI_20130726_H-PM_f05.5664.5664.3
AEATESAMER	ENSG00000122566	HNRNPA2B1	5`-UTR(Chr7:g.26200577)	Chr7	26200572	26200598	No	Oxidation of M(8)	iTRAQ 4-plex of peptide N-term(1)	146	100	677.306	627.791	2+	1253.57	iTRAQ-AEATESAM<ox>ER-COOH	TCGA_A2-A0YF_BH-A0DD_BH-A0E9_117C_W_BI_20131018_H-PM_f03.2729.2729.2
AEATESAMER	ENSG00000122566	HNRNPA2B1	5`-UTR(Chr7:g.26200577)	Chr7	26200572	26200598	No		iTRAQ 4-plex of peptide N-term(1)	146	100	1122.42	413.534	3+	1237.57	iTRAQ-AEATESAMER-COOH	TCGA_BH-A18U_A2-A0YI_A2-A0EQ_117C_W_BI_20130405_H-JQ_f05.5165.5165.3
AEATESAMER	ENSG00000122566	HNRNPA2B1	5`-UTR(Chr7:g.26200577)	Chr7	26200572	26200598	No	Oxidation of M(8)	iTRAQ 4-plex of peptide N-term(1)	146	100	826.366	627.791	2+	1253.57	iTRAQ-AEATESAM<ox>ER-COOH	TCGA_AO-A12D_C8-A131_AO-A12B_117C_W_BI_20130208_H-PM_f05.3130.3130.2
AEATESAMER	ENSG00000122566	HNRNPA2B1	5`-UTR(Chr7:g.26200577)	Chr7	26200572	26200598	No	Oxidation of M(8)	iTRAQ 4-plex of peptide N-term(1)	146	100	627.477	627.789	2+	1253.57	iTRAQ-AEATESAM<ox>ER-COOH	TCGA_A2-A0T7_C8-A12Q_A8-A079_117C_W_BI_20130820_H-PM_f03.2721.2721.2
AEATESAMER	ENSG00000122566	HNRNPA2B1	5`-UTR(Chr7:g.26200577)	Chr7	26200572	26200598	No		iTRAQ 4-plex of peptide N-term(1)	146	100	1258.46	413.532	3+	1237.57	iTRAQ-AEATESAMER-COOH	TCGA_A7-A0CD_C8-A12W_AN-A0AL_117C_W_BI_20130913_H-PM_f05.5890.5890.3
AEATESAMER	ENSG00000122566	HNRNPA2B1	5`-UTR(Chr7:g.26200577)	Chr7	26200572	26200598	No	Oxidation of M(8)	iTRAQ 4-plex of peptide N-term(1)	146	100	658.797	627.789	2+	1253.57	iTRAQ-AEATESAM<ox>ER-COOH	TCGA_AR-A1AP_AN-A0FK_AO-A0J6_117C_W_BI_20130517_H-PM_f03.2704.2704.2
AEATESAMER	ENSG00000122566	HNRNPA2B1	5`-UTR(Chr7:g.26200577)	Chr7	26200572	26200598	No	Oxidation of M(8)	iTRAQ 4-plex of peptide N-term(1)	146	100	693.841	418.862	3+	1253.57	iTRAQ-AEATESAM<ox>ER-COOH	TCGA_E2-A159_A2-A0T3_A2-A0YD_117C_W_BI_20130823_H-PM_f03.3097.3097.3
AEATESAMER	ENSG00000122566	HNRNPA2B1	5`-UTR(Chr7:g.26200577)	Chr7	26200572	26200598	No		iTRAQ 4-plex of peptide N-term(1)	146	100	879.941	413.532	3+	1237.57	iTRAQ-AEATESAMER-COOH	TCGA_A8-A09I_C8-A12L_A2-A0EX_117C_W_BI_20130302_H-PM_f05.5195.5195.3
AEATESAMER	ENSG00000122566	HNRNPA2B1	5`-UTR(Chr7:g.26200577)	Chr7	26200572	26200598	No		iTRAQ 4-plex of peptide N-term(1)	146	100	991.344	619.794	2+	1237.57	iTRAQ-AEATESAMER-COOH	TCGA_A2-A0T7_C8-A12Q_A8-A079_117C_W_BI_20130820_H-PM_f05.6401.6401.2
AEATESAMER	ENSG00000122566	HNRNPA2B1	5`-UTR(Chr7:g.26200577)	Chr7	26200572	26200598	No	Oxidation of M(8)	iTRAQ 4-plex of peptide N-term(1)	146	100	641.935	627.791	2+	1253.57	iTRAQ-AEATESAM<ox>ER-COOH	TCGA_A2-A0EV_AN-A0AM_D8-A142_117C_W_BI_20130625_H-PM_f03.2757.2757.2
AEATESAMER	ENSG00000122566	HNRNPA2B1	5`-UTR(Chr7:g.26200577)	Chr7	26200572	26200598	No		iTRAQ 4-plex of peptide N-term(1)	146	100	1083.95	413.532	3+	1237.57	iTRAQ-AEATESAMER-COOH	TCGA_A2-A0D0_BH-A0HK_C8-A12T_117C_W_BI_20130326_H-JQ_f05.5392.5392.3
AEATESAMER	ENSG00000122566	HNRNPA2B1	5`-UTR(Chr7:g.26200577)	Chr7	26200572	26200598	No		iTRAQ 4-plex of peptide N-term(1)	146	100	1085.3	619.794	2+	1237.57	iTRAQ-AEATESAMER-COOH	TCGA_A2-A0D0_BH-A0HK_C8-A12T_117C_W_BI_20130326_H-JQ_f05.5401.5401.2
AEATESAMER	ENSG00000122566	HNRNPA2B1	5`-UTR(Chr7:g.26200577)	Chr7	26200572	26200598	No	Oxidation of M(8)	iTRAQ 4-plex of peptide N-term(1)	146	99.8377	645.844	627.79	2+	1253.57	iTRAQ-AEATESAM<ox>ER-COOH	TCGA_AR-A0TT_AR-A1AQ_AO-A12B_117C_W_BI_20131022_H-PM_f05.2912.2912.2
AEATESAMER	ENSG00000122566	HNRNPA2B1	5`-UTR(Chr7:g.26200577)	Chr7	26200572	26200598	No	Oxidation of M(8)	iTRAQ 4-plex of peptide N-term(1)	146	100	571.612	627.791	2+	1253.57	iTRAQ-AEATESAM<ox>ER-COOH	TCGA_C8-A138_E2-A154_BH-A0BZ_117C_W_BI_20130225_H-PM_f03.2352.2352.2
AEATESAMER	ENSG00000122566	HNRNPA2B1	5`-UTR(Chr7:g.26200577)	Chr7	26200572	26200598	No	Oxidation of M(8)	iTRAQ 4-plex of peptide N-term(1)	146	100	686.881	627.792	2+	1253.57	iTRAQ-AEATESAM<ox>ER-COOH	TCGA_AR-A1AW_AR-A1AV_C8-A135_117C_W_BI_20130628_H-PM_f02.2571.2571.2
AEATESAMER	ENSG00000122566	HNRNPA2B1	5`-UTR(Chr7:g.26200577)	Chr7	26200572	26200598	No		iTRAQ 4-plex of peptide N-term(1)	146	100	1335.58	413.532	3+	1237.57	iTRAQ-AEATESAMER-COOH	TCGA_AR-A0TV_C8-A12Z_AO-A0JJ_117C_W_BI_20130730_H-PM_f05.7756.7756.3
AEATESAMER	ENSG00000122566	HNRNPA2B1	5`-UTR(Chr7:g.26200577)	Chr7	26200572	26200598	No	Oxidation of M(8)	iTRAQ 4-plex of peptide N-term(1)	146	100	695.291	627.79	2+	1253.57	iTRAQ-AEATESAM<ox>ER-COOH	TCGA_E2-A159_A2-A0T3_A2-A0YD_117C_W_BI_20130823_H-PM_f05.3477.3477.2
AEATESAMER	ENSG00000122566	HNRNPA2B1	5`-UTR(Chr7:g.26200577)	Chr7	26200572	26200598	No	Oxidation of M(8)	iTRAQ 4-plex of peptide N-term(1)	146	98.9267	607.207	627.792	2+	1253.57	iTRAQ-AEATESAM<ox>ER-COOH	TCGA_A2-A0T7_C8-A12Q_A8-A079_117C_W_BI_20130820_H-PM_f03.2611.2611.2
AEATESAMER	ENSG00000122566	HNRNPA2B1	5`-UTR(Chr7:g.26200577)	Chr7	26200572	26200598	No	Oxidation of M(8)	iTRAQ 4-plex of peptide N-term(1)	146	100	700.462	627.791	2+	1253.57	iTRAQ-AEATESAM<ox>ER-COOH	TCGA_AN-A0FL_BH-A0DG_AN-A0AS_117C_W_BI_20130726_H-PM_f05.3362.3362.2
AEATESAMER	ENSG00000122566	HNRNPA2B1	5`-UTR(Chr7:g.26200577)	Chr7	26200572	26200598	No	Oxidation of M(8)	iTRAQ 4-plex of peptide N-term(1)	146	100	700.462	627.791	2+	1253.57	iTRAQ-AEATESAM<ox>ER-COOH	TCGA_AN-A0FL_BH-A0DG_AN-A0AS_117C_W_BI_20130726_H-PM_f05.3362.3362.2
AEATESAMER	ENSG00000122566	HNRNPA2B1	5`-UTR(Chr7:g.26200577)	Chr7	26200572	26200598	No	Oxidation of M(8)	iTRAQ 4-plex of peptide N-term(1)	146	100	602.832	627.789	2+	1253.57	iTRAQ-AEATESAM<ox>ER-COOH	TCGA_AR-A1AP_AN-A0FK_AO-A0J6_117C_W_BI_20130517_H-PM_f05.2791.2791.2
AEATESAMER	ENSG00000122566	HNRNPA2B1	5`-UTR(Chr7:g.26200577)	Chr7	26200572	26200598	No	Oxidation of M(8)	iTRAQ 4-plex of peptide N-term(1)	146	100	584.698	418.866	3+	1253.57	iTRAQ-AEATESAM<ox>ER-COOH	TCGA_AO-A0JC_A8-A08Z_AR-A0TX_117C_W_BI_20130527_H-PM_f03.2533.2533.3
AEATESAMER	ENSG00000122566	HNRNPA2B1	5`-UTR(Chr7:g.26200577)	Chr7	26200572	26200598	No	Oxidation of M(8)	iTRAQ 4-plex of peptide N-term(1)	146	99.9861	488.502	418.862	3+	1253.57	iTRAQ-AEATESAM<ox>ER-COOH	TCGA_E2-A10A_BH-A18Q_C8-A130_117C_W_BI_20130222_H-PM_f05.2295.2295.3
AEATESAMER	ENSG00000122566	HNRNPA2B1	5`-UTR(Chr7:g.26200577)	Chr7	26200572	26200598	No	Oxidation of M(8)	iTRAQ 4-plex of peptide N-term(1)	146	100	591.26	627.79	2+	1253.57	iTRAQ-AEATESAM<ox>ER-COOH	TCGA_C8-A138_E2-A154_BH-A0BZ_117C_W_BI_20130225_H-PM_f05.2585.2585.2
AEATESAMER	ENSG00000122566	HNRNPA2B1	5`-UTR(Chr7:g.26200577)	Chr7	26200572	26200598	No	Oxidation of M(8)	iTRAQ 4-plex of peptide N-term(1)	146	100	586.699	627.791	2+	1253.57	iTRAQ-AEATESAM<ox>ER-COOH	TCGA_D8-A13Y_A8-A076_AO-A126_117C_W_BI_20130617_H-PM_f05.3159.3159.2
AEATESAMER	ENSG00000122566	HNRNPA2B1	5`-UTR(Chr7:g.26200577)	Chr7	26200572	26200598	No	Oxidation of M(8)	iTRAQ 4-plex of peptide N-term(1)	146	100	637.274	627.791	2+	1253.57	iTRAQ-AEATESAM<ox>ER-COOH	TCGA_C8-A12P_BH-A0C1_A2-A0EY_117C_W_BI_20130622_H-PM_f05.3025.3025.2
AEATESAMER	ENSG00000122566	HNRNPA2B1	5`-UTR(Chr7:g.26200577)	Chr7	26200572	26200598	No	Oxidation of M(8)	iTRAQ 4-plex of peptide N-term(1)	146	100	575.539	627.791	2+	1253.57	iTRAQ-AEATESAM<ox>ER-COOH	TCGA_BH-A18V_A7-A13F_BH-A0E1_117C_W_BI_20130520_H-PM_f05.2803.2803.2
AEATESAMER	ENSG00000122566	HNRNPA2B1	5`-UTR(Chr7:g.26200577)	Chr7	26200572	26200598	No	Oxidation of M(8)	iTRAQ 4-plex of peptide N-term(1)	146	100	678.574	418.864	3+	1253.57	iTRAQ-AEATESAM<ox>ER-COOH	TCGA_A2-A0YF_BH-A0DD_BH-A0E9_117C_W_BI_20131018_H-PM_f03.2739.2739.3
AEATESAMER	ENSG00000122566	HNRNPA2B1	5`-UTR(Chr7:g.26200577)	Chr7	26200572	26200598	No		iTRAQ 4-plex of peptide N-term(1)	146	100	1294.28	619.796	2+	1237.57	iTRAQ-AEATESAMER-COOH	TCGA_A7-A0CJ_AO-A12F_A2-A0YL_117C_W_BI_20130805_H-PM_f05.7802.7802.2
AEATESAMER	ENSG00000122566	HNRNPA2B1	5`-UTR(Chr7:g.26200577)	Chr7	26200572	26200598	No	Oxidation of M(8)	iTRAQ 4-plex of peptide N-term(1)	146	100	591.874	627.791	2+	1253.57	iTRAQ-AEATESAM<ox>ER-COOH	TCGA_C8-A138_E2-A154_BH-A0BZ_117C_W_BI_20130225_H-PM_f03.2447.2447.2
AEATESAMER	ENSG00000122566	HNRNPA2B1	5`-UTR(Chr7:g.26200577)	Chr7	26200572	26200598	No	Oxidation of M(8)	iTRAQ 4-plex of peptide N-term(1)	146	100	711.485	627.792	2+	1253.57	iTRAQ-AEATESAM<ox>ER-COOH	TCGA_AR-A0TR_AO-A03O_BH-A18R_117C_W_BI_20130825_H-PM_f05.3837.3837.2
AEATESAMER	ENSG00000122566	HNRNPA2B1	5`-UTR(Chr7:g.26200577)	Chr7	26200572	26200598	No	Oxidation of M(8)	iTRAQ 4-plex of peptide N-term(1)	146	100	661.155	418.862	3+	1253.57	iTRAQ-AEATESAM<ox>ER-COOH	TCGA_AR-A1AP_AN-A0FK_AO-A0J6_117C_W_BI_20130517_H-PM_f03.2715.2715.3
AEATESAMER	ENSG00000122566	HNRNPA2B1	5`-UTR(Chr7:g.26200577)	Chr7	26200572	26200598	No		iTRAQ 4-plex of peptide N-term(1)	146	100	925.3	619.794	2+	1237.57	iTRAQ-AEATESAMER-COOH	TCGA_BH-A18V_A7-A13F_BH-A0E1_117C_W_BI_20130520_H-PM_f05.5907.5907.2
AEATESAMER	ENSG00000122566	HNRNPA2B1	5`-UTR(Chr7:g.26200577)	Chr7	26200572	26200598	No	Oxidation of M(8)	iTRAQ 4-plex of peptide N-term(1)	146	100	655.857	627.791	2+	1253.57	iTRAQ-AEATESAM<ox>ER-COOH	TCGA_A8-A09I_C8-A12L_A2-A0EX_117C_W_BI_20130302_H-PM_f05.2934.2934.2
AEATESAMER	ENSG00000122566	HNRNPA2B1	5`-UTR(Chr7:g.26200577)	Chr7	26200572	26200598	No	Oxidation of M(8)	iTRAQ 4-plex of peptide N-term(1)	146	100	801.116	627.79	2+	1253.57	iTRAQ-AEATESAM<ox>ER-COOH	TCGA_A2-A0D0_BH-A0HK_C8-A12T_117C_W_BI_20130326_H-JQ_f03.2869.2869.2
AEATESAMER	ENSG00000122566	HNRNPA2B1	5`-UTR(Chr7:g.26200577)	Chr7	26200572	26200598	No		iTRAQ 4-plex of peptide N-term(1)	146	100	1005.74	413.532	3+	1237.57	iTRAQ-AEATESAMER-COOH	TCGA_BH-A0EE_AO-A0J9_BH-A0E0_117C_W_BI_20130412_H-PM_f05.5447.5447.3
AEATESAMER	ENSG00000122566	HNRNPA2B1	5`-UTR(Chr7:g.26200577)	Chr7	26200572	26200598	No	Oxidation of M(8)	iTRAQ 4-plex of peptide N-term(1)	146	100	591.26	627.79	2+	1253.57	iTRAQ-AEATESAM<ox>ER-COOH	TCGA_C8-A138_E2-A154_BH-A0BZ_117C_W_BI_20130225_H-PM_f05.2585.2585.2
AEATESAMER	ENSG00000122566	HNRNPA2B1	5`-UTR(Chr7:g.26200577)	Chr7	26200572	26200598	No	Oxidation of M(8)	iTRAQ 4-plex of peptide N-term(1)	146	100	778.959	627.792	2+	1253.57	iTRAQ-AEATESAM<ox>ER-COOH	TCGA_AO-A0JE_A2-A0T2_AN-A0AJ_117C_W_BI_20130802_H-PM_f03.3219.3219.2
AEATESAMER	ENSG00000122566	HNRNPA2B1	5`-UTR(Chr7:g.26200577)	Chr7	26200572	26200598	No		iTRAQ 4-plex of peptide N-term(1)	146	100	1332.19	619.795	2+	1237.57	iTRAQ-AEATESAMER-COOH	TCGA_AR-A0TV_C8-A12Z_AO-A0JJ_117C_W_BI_20130730_H-PM_f05.7727.7727.2
AEATESAMER	ENSG00000122566	HNRNPA2B1	5`-UTR(Chr7:g.26200577)	Chr7	26200572	26200598	No	Oxidation of M(8)	iTRAQ 4-plex of peptide N-term(1)	146	100	457.363	627.789	2+	1253.57	iTRAQ-AEATESAM<ox>ER-COOH	TCGA_E2-A10A_BH-A18Q_C8-A130_117C_W_BI_20130222_H-PM_f05.2147.2147.2
AEATESAMER	ENSG00000122566	HNRNPA2B1	5`-UTR(Chr7:g.26200577)	Chr7	26200572	26200598	No	Oxidation of M(8)	iTRAQ 4-plex of peptide N-term(1)	146	100	571.612	627.791	2+	1253.57	iTRAQ-AEATESAM<ox>ER-COOH	TCGA_C8-A138_E2-A154_BH-A0BZ_117C_W_BI_20130225_H-PM_f03.2352.2352.2
AEATESAMER	ENSG00000122566	HNRNPA2B1	5`-UTR(Chr7:g.26200577)	Chr7	26200572	26200598	No		iTRAQ 4-plex of peptide N-term(1)	146	100	1083.95	413.532	3+	1237.57	iTRAQ-AEATESAMER-COOH	TCGA_A2-A0D0_BH-A0HK_C8-A12T_117C_W_BI_20130326_H-JQ_f05.5392.5392.3
AEATESAMER	ENSG00000122566	HNRNPA2B1	5`-UTR(Chr7:g.26200577)	Chr7	26200572	26200598	No		iTRAQ 4-plex of peptide N-term(1)	146	100	1332.19	619.795	2+	1237.57	iTRAQ-AEATESAMER-COOH	TCGA_AR-A0TV_C8-A12Z_AO-A0JJ_117C_W_BI_20130730_H-PM_f05.7727.7727.2
AEATESAMER	ENSG00000122566	HNRNPA2B1	5`-UTR(Chr7:g.26200577)	Chr7	26200572	26200598	No	Oxidation of M(8)	iTRAQ 4-plex of peptide N-term(1)	146	100	622.966	418.862	3+	1253.57	iTRAQ-AEATESAM<ox>ER-COOH	TCGA_A2-A0T7_C8-A12Q_A8-A079_117C_W_BI_20130820_H-PM_f03.2695.2695.3
AEATESAMER	ENSG00000122566	HNRNPA2B1	5`-UTR(Chr7:g.26200577)	Chr7	26200572	26200598	No	Oxidation of M(8)	iTRAQ 4-plex of peptide N-term(1)	146	100	711.485	627.792	2+	1253.57	iTRAQ-AEATESAM<ox>ER-COOH	TCGA_AR-A0TR_AO-A03O_BH-A18R_117C_W_BI_20130825_H-PM_f05.3837.3837.2
AEATESAMER	ENSG00000122566	HNRNPA2B1	5`-UTR(Chr7:g.26200577)	Chr7	26200572	26200598	No	Oxidation of M(8)	iTRAQ 4-plex of peptide N-term(1)	146	100	793.444	627.793	2+	1253.57	iTRAQ-AEATESAM<ox>ER-COOH	TCGA_A8-A06Z_A2-A0D1_A2-A0CM_117C_W_BI_20130401_H-JQ_f05.3027.3027.2
AEATESAMER	ENSG00000122566	HNRNPA2B1	5`-UTR(Chr7:g.26200577)	Chr7	26200572	26200598	No	Oxidation of M(8)	iTRAQ 4-plex of peptide N-term(1)	146	100	658.797	627.789	2+	1253.57	iTRAQ-AEATESAM<ox>ER-COOH	TCGA_AR-A1AP_AN-A0FK_AO-A0J6_117C_W_BI_20130517_H-PM_f03.2704.2704.2
AEATESAMER	ENSG00000122566	HNRNPA2B1	5`-UTR(Chr7:g.26200577)	Chr7	26200572	26200598	No	Oxidation of M(8)	iTRAQ 4-plex of peptide N-term(1)	146	100	687.78	627.791	2+	1253.57	iTRAQ-AEATESAM<ox>ER-COOH	TCGA_AR-A1AW_AR-A1AV_C8-A135_117C_W_BI_20130628_H-PM_f05.3254.3254.2
AEATESAMER	ENSG00000122566	HNRNPA2B1	5`-UTR(Chr7:g.26200577)	Chr7	26200572	26200598	No		iTRAQ 4-plex of peptide N-term(1)	146	100	991.344	619.794	2+	1237.57	iTRAQ-AEATESAMER-COOH	TCGA_A2-A0T7_C8-A12Q_A8-A079_117C_W_BI_20130820_H-PM_f05.6401.6401.2
AEATESAMER	ENSG00000122566	HNRNPA2B1	5`-UTR(Chr7:g.26200577)	Chr7	26200572	26200598	No		iTRAQ 4-plex of peptide N-term(1)	146	100	877.559	619.792	2+	1237.57	iTRAQ-AEATESAMER-COOH	TCGA_E2-A10A_BH-A18Q_C8-A130_117C_W_BI_20130222_H-PM_f05.5511.5511.2
AEATESAMER	ENSG00000122566	HNRNPA2B1	5`-UTR(Chr7:g.26200577)	Chr7	26200572	26200598	No		iTRAQ 4-plex of peptide N-term(1)	146	100	906.908	413.533	3+	1237.57	iTRAQ-AEATESAMER-COOH	TCGA_AO-A0JC_A8-A08Z_AR-A0TX_117C_W_BI_20130527_H-PM_f05.5640.5640.3
AEATESAMER	ENSG00000122566	HNRNPA2B1	5`-UTR(Chr7:g.26200577)	Chr7	26200572	26200598	No	Oxidation of M(8)	iTRAQ 4-plex of peptide N-term(1)	146	100	545.23	627.792	2+	1253.57	iTRAQ-AEATESAM<ox>ER-COOH	TCGA_D8-A13Y_A8-A076_AO-A126_117C_W_BI_20130617_H-PM_f05.2927.2927.2
AEATESAMER	ENSG00000122566	HNRNPA2B1	5`-UTR(Chr7:g.26200577)	Chr7	26200572	26200598	No	Oxidation of M(8)	iTRAQ 4-plex of peptide N-term(1)	146	100	524.618	627.792	2+	1253.57	iTRAQ-AEATESAM<ox>ER-COOH	TCGA_D8-A13Y_A8-A076_AO-A126_117C_W_BI_20130617_H-PM_f05.2814.2814.2
AEATESAMER	ENSG00000122566	HNRNPA2B1	5`-UTR(Chr7:g.26200577)	Chr7	26200572	26200598	No		iTRAQ 4-plex of peptide N-term(1)	146	100	1335.58	413.532	3+	1237.57	iTRAQ-AEATESAMER-COOH	TCGA_AR-A0TV_C8-A12Z_AO-A0JJ_117C_W_BI_20130730_H-PM_f05.7756.7756.3
AEATESAMER	ENSG00000122566	HNRNPA2B1	5`-UTR(Chr7:g.26200577)	Chr7	26200572	26200598	No	Oxidation of M(8)	iTRAQ 4-plex of peptide N-term(1)	146	100	798.436	418.864	3+	1253.57	iTRAQ-AEATESAM<ox>ER-COOH	TCGA_A8-A06Z_A2-A0D1_A2-A0CM_117C_W_BI_20130401_H-JQ_f03.2773.2773.3
AEATESAMER	ENSG00000122566	HNRNPA2B1	5`-UTR(Chr7:g.26200577)	Chr7	26200572	26200598	No		iTRAQ 4-plex of peptide N-term(1)	146	100	1294.28	619.796	2+	1237.57	iTRAQ-AEATESAMER-COOH	TCGA_A7-A0CJ_AO-A12F_A2-A0YL_117C_W_BI_20130805_H-PM_f05.7802.7802.2
AEATESAMER	ENSG00000122566	HNRNPA2B1	5`-UTR(Chr7:g.26200577)	Chr7	26200572	26200598	No	Oxidation of M(8)	iTRAQ 4-plex of peptide N-term(1)	146	100	775.526	627.793	2+	1253.57	iTRAQ-AEATESAM<ox>ER-COOH	TCGA_AO-A12D_AN-A04A_BH-A0AV_117C_W_BI_20130416_H-PM_f05.3043.3043.2
AEATESAMER	ENSG00000122566	HNRNPA2B1	5`-UTR(Chr7:g.26200577)	Chr7	26200572	26200598	No		iTRAQ 4-plex of peptide N-term(1)	146	100	1007.28	413.533	3+	1237.57	iTRAQ-AEATESAMER-COOH	TCGA_AO-A12D_C8-A131_AO-A12B_117C_W_BI_20130208_H-PM_f05.4928.4928.3
AEATESAMER	ENSG00000122566	HNRNPA2B1	5`-UTR(Chr7:g.26200577)	Chr7	26200572	26200598	No	Oxidation of M(8)	iTRAQ 4-plex of peptide N-term(1)	146	98.9267	607.207	627.792	2+	1253.57	iTRAQ-AEATESAM<ox>ER-COOH	TCGA_A2-A0T7_C8-A12Q_A8-A079_117C_W_BI_20130820_H-PM_f03.2611.2611.2
AEATESAMER	ENSG00000122566	HNRNPA2B1	5`-UTR(Chr7:g.26200577)	Chr7	26200572	26200598	No	Oxidation of M(8)	iTRAQ 4-plex of peptide N-term(1)	146	100	891.116	418.864	3+	1253.57	iTRAQ-AEATESAM<ox>ER-COOH	TCGA_BH-A18U_A2-A0YI_A2-A0EQ_117C_W_BI_20130405_H-JQ_f03.3114.3114.3
AEATESAMER	ENSG00000122566	HNRNPA2B1	5`-UTR(Chr7:g.26200577)	Chr7	26200572	26200598	No		iTRAQ 4-plex of peptide N-term(1)	146	100	925.3	619.794	2+	1237.57	iTRAQ-AEATESAMER-COOH	TCGA_BH-A18V_A7-A13F_BH-A0E1_117C_W_BI_20130520_H-PM_f05.5907.5907.2
AEATESAMER	ENSG00000122566	HNRNPA2B1	5`-UTR(Chr7:g.26200577)	Chr7	26200572	26200598	No	Oxidation of M(8)	iTRAQ 4-plex of peptide N-term(1)	146	100	889.472	627.793	2+	1253.57	iTRAQ-AEATESAM<ox>ER-COOH	TCGA_BH-A18U_A2-A0YI_A2-A0EQ_117C_W_BI_20130405_H-JQ_f03.3097.3097.2
AEATESAMER	ENSG00000122566	HNRNPA2B1	5`-UTR(Chr7:g.26200577)	Chr7	26200572	26200598	No	Oxidation of M(8)	iTRAQ 4-plex of peptide N-term(1)	146	100	793.444	627.793	2+	1253.57	iTRAQ-AEATESAM<ox>ER-COOH	TCGA_A8-A06Z_A2-A0D1_A2-A0CM_117C_W_BI_20130401_H-JQ_f05.3027.3027.2
AEATESAMER	ENSG00000122566	HNRNPA2B1	5`-UTR(Chr7:g.26200577)	Chr7	26200572	26200598	No	Oxidation of M(8)	iTRAQ 4-plex of peptide N-term(1)	146	100	477.99	627.789	2+	1253.57	iTRAQ-AEATESAM<ox>ER-COOH	TCGA_E2-A10A_BH-A18Q_C8-A130_117C_W_BI_20130222_H-PM_f05.2243.2243.2
AEATESAMER	ENSG00000122566	HNRNPA2B1	5`-UTR(Chr7:g.26200577)	Chr7	26200572	26200598	No		iTRAQ 4-plex of peptide N-term(1)	146	100	919.169	413.532	3+	1237.57	iTRAQ-AEATESAMER-COOH	TCGA_AR-A0TR_AO-A03O_BH-A18R_117C_W_BI_20130825_H-PM_f05.5952.5952.3
AEATESAMER	ENSG00000122566	HNRNPA2B1	5`-UTR(Chr7:g.26200577)	Chr7	26200572	26200598	No		iTRAQ 4-plex of peptide N-term(1)	146	100	895.43	413.532	3+	1237.57	iTRAQ-AEATESAMER-COOH	TCGA_C8-A138_E2-A154_BH-A0BZ_117C_W_BI_20130225_H-PM_f05.5352.5352.3
AEATESAMER	ENSG00000122566	HNRNPA2B1	5`-UTR(Chr7:g.26200577)	Chr7	26200572	26200598	No	Oxidation of M(8)	iTRAQ 4-plex of peptide N-term(1)	146	100	524.618	627.792	2+	1253.57	iTRAQ-AEATESAM<ox>ER-COOH	TCGA_D8-A13Y_A8-A076_AO-A126_117C_W_BI_20130617_H-PM_f05.2814.2814.2
AEATESAMER	ENSG00000122566	HNRNPA2B1	5`-UTR(Chr7:g.26200577)	Chr7	26200572	26200598	No		iTRAQ 4-plex of peptide N-term(1)	146	100	1296.59	413.534	3+	1237.57	iTRAQ-AEATESAMER-COOH	TCGA_A7-A0CJ_AO-A12F_A2-A0YL_117C_W_BI_20130805_H-PM_f05.7819.7819.3
AEATESAMER	ENSG00000122566	HNRNPA2B1	5`-UTR(Chr7:g.26200577)	Chr7	26200572	26200598	No	Oxidation of M(8)	iTRAQ 4-plex of peptide N-term(1)	146	100	661.864	627.791	2+	1253.57	iTRAQ-AEATESAM<ox>ER-COOH	TCGA_A2-A0EV_AN-A0AM_D8-A142_117C_W_BI_20130625_H-PM_f05.2473.2473.2
AEATESAMER	ENSG00000122566	HNRNPA2B1	5`-UTR(Chr7:g.26200577)	Chr7	26200572	26200598	No	Oxidation of M(8)	iTRAQ 4-plex of peptide N-term(1)	146	76.3916	550.872	627.792	2+	1253.57	iTRAQ-AEATESAM<ox>ER-COOH	TCGA_C8-A138_E2-A154_BH-A0BZ_117C_W_BI_20130225_H-PM_f03.2256.2256.2
AEATESAMER	ENSG00000122566	HNRNPA2B1	5`-UTR(Chr7:g.26200577)	Chr7	26200572	26200598	No	Oxidation of M(8)	iTRAQ 4-plex of peptide N-term(1)	146	100	647.239	418.863	3+	1253.57	iTRAQ-AEATESAM<ox>ER-COOH	TCGA_C8-A12P_BH-A0C1_A2-A0EY_117C_W_BI_20130622_H-PM_f03.2696.2696.3
AEATESAMER	ENSG00000122566	HNRNPA2B1	5`-UTR(Chr7:g.26200577)	Chr7	26200572	26200598	No		iTRAQ 4-plex of peptide N-term(1)	146	100	1256.97	619.794	2+	1237.57	iTRAQ-AEATESAMER-COOH	TCGA_A7-A0CD_C8-A12W_AN-A0AL_117C_W_BI_20130913_H-PM_f05.5878.5878.2
AEATESAMER	ENSG00000122566	HNRNPA2B1	5`-UTR(Chr7:g.26200577)	Chr7	26200572	26200598	No		iTRAQ 4-plex of peptide N-term(1)	146	100	879.306	413.531	3+	1237.57	iTRAQ-AEATESAMER-COOH	TCGA_E2-A10A_BH-A18Q_C8-A130_117C_W_BI_20130222_H-PM_f05.5527.5527.3
AEATESAMER	ENSG00000122566	HNRNPA2B1	5`-UTR(Chr7:g.26200577)	Chr7	26200572	26200598	No	Oxidation of M(8)	iTRAQ 4-plex of peptide N-term(1)	146	100	657.449	627.791	2+	1253.57	iTRAQ-AEATESAM<ox>ER-COOH	TCGA_C8-A12P_BH-A0C1_A2-A0EY_117C_W_BI_20130622_H-PM_f03.2758.2758.2
AEATESAMER	ENSG00000122566	HNRNPA2B1	5`-UTR(Chr7:g.26200577)	Chr7	26200572	26200598	No		iTRAQ 4-plex of peptide N-term(1)	146	100	877.559	619.792	2+	1237.57	iTRAQ-AEATESAMER-COOH	TCGA_E2-A10A_BH-A18Q_C8-A130_117C_W_BI_20130222_H-PM_f05.5511.5511.2
AEATESAMER	ENSG00000122566	HNRNPA2B1	5`-UTR(Chr7:g.26200577)	Chr7	26200572	26200598	No	Oxidation of M(8)	iTRAQ 4-plex of peptide N-term(1)	146	100	676.068	627.793	2+	1253.57	iTRAQ-AEATESAM<ox>ER-COOH	TCGA_A2-A0YF_BH-A0DD_BH-A0E9_117C_W_BI_20131018_H-PM_f05.2941.2941.2
AEATESAMER	ENSG00000122566	HNRNPA2B1	5`-UTR(Chr7:g.26200577)	Chr7	26200572	26200598	No	Oxidation of M(8)	iTRAQ 4-plex of peptide N-term(1)	146	100	775.849	627.793	2+	1253.57	iTRAQ-AEATESAM<ox>ER-COOH	TCGA_AR-A0TV_C8-A12Z_AO-A0JJ_117C_W_BI_20130730_H-PM_f05.3679.3679.2
AEATESAMER	ENSG00000122566	HNRNPA2B1	5`-UTR(Chr7:g.26200577)	Chr7	26200572	26200598	No	Oxidation of M(8)	iTRAQ 4-plex of peptide N-term(1)	146	100	477.99	627.789	2+	1253.57	iTRAQ-AEATESAM<ox>ER-COOH	TCGA_E2-A10A_BH-A18Q_C8-A130_117C_W_BI_20130222_H-PM_f05.2243.2243.2
AEATESAMER	ENSG00000122566	HNRNPA2B1	5`-UTR(Chr7:g.26200577)	Chr7	26200572	26200598	No	Oxidation of M(8)	iTRAQ 4-plex of peptide N-term(1)	146	100	621.552	627.791	2+	1253.57	iTRAQ-AEATESAM<ox>ER-COOH	TCGA_A2-A0EV_AN-A0AM_D8-A142_117C_W_BI_20130625_H-PM_f03.2632.2632.2
AEATESAMER	ENSG00000122566	HNRNPA2B1	5`-UTR(Chr7:g.26200577)	Chr7	26200572	26200598	No	Oxidation of M(8)	iTRAQ 4-plex of peptide N-term(1)	146	100	686.881	627.792	2+	1253.57	iTRAQ-AEATESAM<ox>ER-COOH	TCGA_AR-A1AW_AR-A1AV_C8-A135_117C_W_BI_20130628_H-PM_f02.2571.2571.2
AEATESAMER	ENSG00000122566	HNRNPA2B1	5`-UTR(Chr7:g.26200577)	Chr7	26200572	26200598	No	Oxidation of M(8)	iTRAQ 4-plex of peptide N-term(1)	146	100	763.137	627.789	2+	1253.57	iTRAQ-AEATESAM<ox>ER-COOH	TCGA_BH-A0EE_AO-A0J9_BH-A0E0_117C_W_BI_20130412_H-PM_f05.3113.3113.2
AEATESAMER	ENSG00000122566	HNRNPA2B1	5`-UTR(Chr7:g.26200577)	Chr7	26200572	26200598	No		iTRAQ 4-plex of peptide N-term(1)	146	100	1048.36	619.797	2+	1237.57	iTRAQ-AEATESAMER-COOH	TCGA_A8-A06Z_A2-A0D1_A2-A0CM_117C_W_BI_20130401_H-JQ_f05.5095.5095.2
AEATESAMER	ENSG00000122566	HNRNPA2B1	5`-UTR(Chr7:g.26200577)	Chr7	26200572	26200598	No	Oxidation of M(8)	iTRAQ 4-plex of peptide N-term(1)	146	100	635.334	627.791	2+	1253.57	iTRAQ-AEATESAM<ox>ER-COOH	TCGA_A2-A0T7_C8-A12Q_A8-A079_117C_W_BI_20130820_H-PM_f05.3264.3264.2
AEATESAMER	ENSG00000122566	HNRNPA2B1	5`-UTR(Chr7:g.26200577)	Chr7	26200572	26200598	No		iTRAQ 4-plex of peptide N-term(1)	146	100	1003.73	619.795	2+	1237.57	iTRAQ-AEATESAMER-COOH	TCGA_AO-A12D_C8-A131_AO-A12B_117C_W_BI_20130208_H-PM_f05.4893.4893.2
AEATESAMER	ENSG00000122566	HNRNPA2B1	5`-UTR(Chr7:g.26200577)	Chr7	26200572	26200598	No		iTRAQ 4-plex of peptide N-term(1)	146	100	1249.62	619.794	2+	1237.57	iTRAQ-AEATESAMER-COOH	TCGA_A2-A0YG_E2-A150_BH-A18N_117C_W_BI_20130912_H-PM_f05.5592.5592.2
AEATESAMER	ENSG00000122566	HNRNPA2B1	5`-UTR(Chr7:g.26200577)	Chr7	26200572	26200598	No	Oxidation of M(8)	iTRAQ 4-plex of peptide N-term(1)	146	100	787.308	418.864	3+	1253.57	iTRAQ-AEATESAM<ox>ER-COOH	TCGA_AR-A0TV_C8-A12Z_AO-A0JJ_117C_W_BI_20130730_H-PM_f03.3205.3205.3
AEATESAMER	ENSG00000122566	HNRNPA2B1	5`-UTR(Chr7:g.26200577)	Chr7	26200572	26200598	No	Oxidation of M(8)	iTRAQ 4-plex of peptide N-term(1)	146	100	622.966	418.862	3+	1253.57	iTRAQ-AEATESAM<ox>ER-COOH	TCGA_A2-A0T7_C8-A12Q_A8-A079_117C_W_BI_20130820_H-PM_f03.2695.2695.3
AEATESAMER	ENSG00000122566	HNRNPA2B1	5`-UTR(Chr7:g.26200577)	Chr7	26200572	26200598	No		iTRAQ 4-plex of peptide N-term(1)	146	100	982.031	413.532	3+	1237.57	iTRAQ-AEATESAMER-COOH	TCGA_A2-A0T7_C8-A12Q_A8-A079_117C_W_BI_20130820_H-PM_f05.6322.6322.3
AEATESAMER	ENSG00000122566	HNRNPA2B1	5`-UTR(Chr7:g.26200577)	Chr7	26200572	26200598	No		iTRAQ 4-plex of peptide N-term(1)	146	100	926.257	619.794	2+	1237.57	iTRAQ-AEATESAMER-COOH	TCGA_C8-A12P_BH-A0C1_A2-A0EY_117C_W_BI_20130622_H-PM_f05.5471.5471.2
AEATESAMER	ENSG00000122566	HNRNPA2B1	5`-UTR(Chr7:g.26200577)	Chr7	26200572	26200598	No		iTRAQ 4-plex of peptide N-term(1)	146	100	984.008	619.795	2+	1237.57	iTRAQ-AEATESAMER-COOH	TCGA_AN-A0FL_BH-A0DG_AN-A0AS_117C_W_BI_20130726_H-PM_f05.5626.5626.2
AEATESAMER	ENSG00000122566	HNRNPA2B1	5`-UTR(Chr7:g.26200577)	Chr7	26200572	26200598	No	Oxidation of M(8)	iTRAQ 4-plex of peptide N-term(1)	146	100	686.11	418.864	3+	1253.57	iTRAQ-AEATESAM<ox>ER-COOH	TCGA_AR-A1AW_AR-A1AV_C8-A135_117C_W_BI_20130628_H-PM_f03.3011.3011.3
AEATESAMER	ENSG00000122566	HNRNPA2B1	5`-UTR(Chr7:g.26200577)	Chr7	26200572	26200598	No	Oxidation of M(8)	iTRAQ 4-plex of peptide N-term(1)	146	100	869.72	627.79	2+	1253.57	iTRAQ-AEATESAM<ox>ER-COOH	TCGA_A2-A0YG_E2-A150_BH-A18N_117C_W_BI_20130912_H-PM_f05.3079.3079.2
AEATESAMER	ENSG00000122566	HNRNPA2B1	5`-UTR(Chr7:g.26200577)	Chr7	26200572	26200598	No		iTRAQ 4-plex of peptide N-term(1)	146	100	902.845	619.797	2+	1237.57	iTRAQ-AEATESAMER-COOH	TCGA_AO-A0JC_A8-A08Z_AR-A0TX_117C_W_BI_20130527_H-PM_f05.5606.5606.2
AEATESAMER	ENSG00000122566	HNRNPA2B1	5`-UTR(Chr7:g.26200577)	Chr7	26200572	26200598	No		iTRAQ 4-plex of peptide N-term(1)	146	100	923.057	619.794	2+	1237.57	iTRAQ-AEATESAMER-COOH	TCGA_D8-A13Y_A8-A076_AO-A126_117C_W_BI_20130617_H-PM_f05.6047.6047.2
AEATESAMER	ENSG00000122566	HNRNPA2B1	5`-UTR(Chr7:g.26200577)	Chr7	26200572	26200598	No	Oxidation of M(8)	iTRAQ 4-plex of peptide N-term(1)	146	100	766.981	627.794	2+	1253.57	iTRAQ-AEATESAM<ox>ER-COOH	TCGA_A7-A0CJ_AO-A12F_A2-A0YL_117C_W_BI_20130805_H-PM_f05.3726.3726.2
AEATESAMER	ENSG00000122566	HNRNPA2B1	5`-UTR(Chr7:g.26200577)	Chr7	26200572	26200598	No	Oxidation of M(8)	iTRAQ 4-plex of peptide N-term(1)	146	100	448.383	627.789	2+	1253.57	iTRAQ-AEATESAM<ox>ER-COOH	TCGA_E2-A10A_BH-A18Q_C8-A130_117C_W_BI_20130222_H-PM_f03.1814.1814.2
AEATESAMER	ENSG00000122566	HNRNPA2B1	5`-UTR(Chr7:g.26200577)	Chr7	26200572	26200598	No	Oxidation of M(8)	iTRAQ 4-plex of peptide N-term(1)	146	100	428.231	627.789	2+	1253.57	iTRAQ-AEATESAM<ox>ER-COOH	TCGA_E2-A10A_BH-A18Q_C8-A130_117C_W_BI_20130222_H-PM_f03.1732.1732.2
AEATESAMER	ENSG00000122566	HNRNPA2B1	5`-UTR(Chr7:g.26200577)	Chr7	26200572	26200598	No	Oxidation of M(8)	iTRAQ 4-plex of peptide N-term(1)	146	100	678.574	418.864	3+	1253.57	iTRAQ-AEATESAM<ox>ER-COOH	TCGA_A2-A0YF_BH-A0DD_BH-A0E9_117C_W_BI_20131018_H-PM_f03.2739.2739.3
AEATESAMER	ENSG00000122566	HNRNPA2B1	5`-UTR(Chr7:g.26200577)	Chr7	26200572	26200598	No		iTRAQ 4-plex of peptide N-term(1)	146	100	926.257	619.794	2+	1237.57	iTRAQ-AEATESAMER-COOH	TCGA_C8-A12P_BH-A0C1_A2-A0EY_117C_W_BI_20130622_H-PM_f05.5471.5471.2
AEATESAMER	ENSG00000122566	HNRNPA2B1	5`-UTR(Chr7:g.26200577)	Chr7	26200572	26200598	No		iTRAQ 4-plex of peptide N-term(1)	146	100	1258.46	413.532	3+	1237.57	iTRAQ-AEATESAMER-COOH	TCGA_A7-A0CD_C8-A12W_AN-A0AL_117C_W_BI_20130913_H-PM_f05.5890.5890.3
AEATESAMER	ENSG00000122566	HNRNPA2B1	5`-UTR(Chr7:g.26200577)	Chr7	26200572	26200598	No		iTRAQ 4-plex of peptide N-term(1)	146	100	1054.7	619.793	2+	1237.57	iTRAQ-AEATESAMER-COOH	TCGA_A2-A0D2_C8-A12U_AR-A1AS_117C_W_BI_20131010_H-PM_f05.6349.6349.2
AEATESAMER	ENSG00000122566	HNRNPA2B1	5`-UTR(Chr7:g.26200577)	Chr7	26200572	26200598	No		iTRAQ 4-plex of peptide N-term(1)	146	100	1035.9	619.796	2+	1237.57	iTRAQ-AEATESAMER-COOH	TCGA_AO-A12D_AN-A04A_BH-A0AV_117C_W_BI_20130416_H-PM_f05.5610.5610.2
AEATESAMER	ENSG00000122566	HNRNPA2B1	5`-UTR(Chr7:g.26200577)	Chr7	26200572	26200598	No		iTRAQ 4-plex of peptide N-term(1)	146	100	1040.85	413.533	3+	1237.57	iTRAQ-AEATESAMER-COOH	TCGA_AO-A12D_AN-A04A_BH-A0AV_117C_W_BI_20130416_H-PM_f05.5660.5660.3
AEATESAMER	ENSG00000122566	HNRNPA2B1	5`-UTR(Chr7:g.26200577)	Chr7	26200572	26200598	No	Oxidation of M(8)	iTRAQ 4-plex of peptide N-term(1)	146	100	621.552	627.791	2+	1253.57	iTRAQ-AEATESAM<ox>ER-COOH	TCGA_A2-A0EV_AN-A0AM_D8-A142_117C_W_BI_20130625_H-PM_f03.2632.2632.2
AEATESAMER	ENSG00000122566	HNRNPA2B1	5`-UTR(Chr7:g.26200577)	Chr7	26200572	26200598	No		iTRAQ 4-plex of peptide N-term(1)	146	100	988.604	413.531	3+	1237.57	iTRAQ-AEATESAMER-COOH	TCGA_AR-A1AP_AN-A0FK_AO-A0J6_117C_W_BI_20130517_H-PM_f05.6118.6118.3
AEATESAMER	ENSG00000122566	HNRNPA2B1	5`-UTR(Chr7:g.26200577)	Chr7	26200572	26200598	No	Oxidation of M(8)	iTRAQ 4-plex of peptide N-term(1)	146	100	644.799	627.791	2+	1253.57	iTRAQ-AEATESAM<ox>ER-COOH	TCGA_C8-A12P_BH-A0C1_A2-A0EY_117C_W_BI_20130622_H-PM_f02.2436.2436.2
AEATESAMER	ENSG00000122566	HNRNPA2B1	5`-UTR(Chr7:g.26200577)	Chr7	26200572	26200598	No	Oxidation of M(8)	iTRAQ 4-plex of peptide N-term(1)	146	100	894.476	627.793	2+	1253.57	iTRAQ-AEATESAM<ox>ER-COOH	TCGA_BH-A18U_A2-A0YI_A2-A0EQ_117C_W_BI_20130405_H-JQ_f05.3272.3272.2
AEATESAMER	ENSG00000122566	HNRNPA2B1	5`-UTR(Chr7:g.26200577)	Chr7	26200572	26200598	No	Oxidation of M(8)	iTRAQ 4-plex of peptide N-term(1)	146	100	880.043	627.79	2+	1253.57	iTRAQ-AEATESAM<ox>ER-COOH	TCGA_A7-A0CD_C8-A12W_AN-A0AL_117C_W_BI_20130913_H-PM_f05.3189.3189.2
AEATESAMER	ENSG00000122566	HNRNPA2B1	5`-UTR(Chr7:g.26200577)	Chr7	26200572	26200598	No	Oxidation of M(8)	iTRAQ 4-plex of peptide N-term(1)	146	100	882.831	418.863	3+	1253.57	iTRAQ-AEATESAM<ox>ER-COOH	TCGA_A7-A0CD_C8-A12W_AN-A0AL_117C_W_BI_20130913_H-PM_f05.3208.3208.3
AEATESAMER	ENSG00000122566	HNRNPA2B1	5`-UTR(Chr7:g.26200577)	Chr7	26200572	26200598	No	Oxidation of M(8)	iTRAQ 4-plex of peptide N-term(1)	146	100	794.39	627.791	2+	1253.57	iTRAQ-AEATESAM<ox>ER-COOH	TCGA_A2-A0D0_BH-A0HK_C8-A12T_117C_W_BI_20130326_H-JQ_f05.3113.3113.2
AEATESAMER	ENSG00000122566	HNRNPA2B1	5`-UTR(Chr7:g.26200577)	Chr7	26200572	26200598	No	Oxidation of M(8)	iTRAQ 4-plex of peptide N-term(1)	146	100	781.243	627.792	2+	1253.57	iTRAQ-AEATESAM<ox>ER-COOH	TCGA_AR-A0TV_C8-A12Z_AO-A0JJ_117C_W_BI_20130730_H-PM_f03.3168.3168.2
AEATESAMER	ENSG00000122566	HNRNPA2B1	5`-UTR(Chr7:g.26200577)	Chr7	26200572	26200598	No	Oxidation of M(8)	iTRAQ 4-plex of peptide N-term(1)	146	100	872.303	627.791	2+	1253.57	iTRAQ-AEATESAM<ox>ER-COOH	TCGA_A7-A0CD_C8-A12W_AN-A0AL_117C_W_BI_20130913_H-PM_f03.3005.3005.2
AEATESAMER	ENSG00000122566	HNRNPA2B1	5`-UTR(Chr7:g.26200577)	Chr7	26200572	26200598	No		iTRAQ 4-plex of peptide N-term(1)	146	100	984.008	619.795	2+	1237.57	iTRAQ-AEATESAMER-COOH	TCGA_AN-A0FL_BH-A0DG_AN-A0AS_117C_W_BI_20130726_H-PM_f05.5626.5626.2
AEATESAMER	ENSG00000122566	HNRNPA2B1	5`-UTR(Chr7:g.26200577)	Chr7	26200572	26200598	No	Oxidation of M(8)	iTRAQ 4-plex of peptide N-term(1)	146	100	801.116	627.79	2+	1253.57	iTRAQ-AEATESAM<ox>ER-COOH	TCGA_A2-A0D0_BH-A0HK_C8-A12T_117C_W_BI_20130326_H-JQ_f03.2869.2869.2
AEATESAMER	ENSG00000122566	HNRNPA2B1	5`-UTR(Chr7:g.26200577)	Chr7	26200572	26200598	No	Oxidation of M(8)	iTRAQ 4-plex of peptide N-term(1)	146	100	647.239	418.863	3+	1253.57	iTRAQ-AEATESAM<ox>ER-COOH	TCGA_C8-A12P_BH-A0C1_A2-A0EY_117C_W_BI_20130622_H-PM_f03.2696.2696.3
AEATESAMER	ENSG00000122566	HNRNPA2B1	5`-UTR(Chr7:g.26200577)	Chr7	26200572	26200598	No		iTRAQ 4-plex of peptide N-term(1)	146	100	1122.42	413.534	3+	1237.57	iTRAQ-AEATESAMER-COOH	TCGA_BH-A18U_A2-A0YI_A2-A0EQ_117C_W_BI_20130405_H-JQ_f05.5165.5165.3
AEATESAMER	ENSG00000122566	HNRNPA2B1	5`-UTR(Chr7:g.26200577)	Chr7	26200572	26200598	No	Oxidation of M(8)	iTRAQ 4-plex of peptide N-term(1)	146	100	750.628	627.79	2+	1253.57	iTRAQ-AEATESAM<ox>ER-COOH	TCGA_A2-A0D2_C8-A12U_AR-A1AS_117C_W_BI_20131010_H-PM_f03.3114.3114.2
AEATESAMER	ENSG00000122566	HNRNPA2B1	5`-UTR(Chr7:g.26200577)	Chr7	26200572	26200598	No	Oxidation of M(8)	iTRAQ 4-plex of peptide N-term(1)	146	100	584.698	418.866	3+	1253.57	iTRAQ-AEATESAM<ox>ER-COOH	TCGA_AO-A0JC_A8-A08Z_AR-A0TX_117C_W_BI_20130527_H-PM_f03.2533.2533.3
AEATESAMER	ENSG00000122566	HNRNPA2B1	5`-UTR(Chr7:g.26200577)	Chr7	26200572	26200598	No	Oxidation of M(8)	iTRAQ 4-plex of peptide N-term(1)	146	100	790.463	627.791	2+	1253.57	iTRAQ-AEATESAM<ox>ER-COOH	TCGA_AO-A0JE_A2-A0T2_AN-A0AJ_117C_W_BI_20130802_H-PM_f05.3627.3627.2
AEATESAMER	ENSG00000122566	HNRNPA2B1	5`-UTR(Chr7:g.26200577)	Chr7	26200572	26200598	No	Oxidation of M(8)	iTRAQ 4-plex of peptide N-term(1)	146	100	627.477	627.789	2+	1253.57	iTRAQ-AEATESAM<ox>ER-COOH	TCGA_A2-A0T7_C8-A12Q_A8-A079_117C_W_BI_20130820_H-PM_f03.2721.2721.2
AEATESAMER	ENSG00000122566	HNRNPA2B1	5`-UTR(Chr7:g.26200577)	Chr7	26200572	26200598	No		iTRAQ 4-plex of peptide N-term(1)	146	100	929.858	413.532	3+	1237.57	iTRAQ-AEATESAMER-COOH	TCGA_D8-A13Y_A8-A076_AO-A126_117C_W_BI_20130617_H-PM_f05.6114.6114.3
AEATESAMER	ENSG00000122566	HNRNPA2B1	5`-UTR(Chr7:g.26200577)	Chr7	26200572	26200598	No	Oxidation of M(8)	iTRAQ 4-plex of peptide N-term(1)	146	100	575.539	627.791	2+	1253.57	iTRAQ-AEATESAM<ox>ER-COOH	TCGA_BH-A18V_A7-A13F_BH-A0E1_117C_W_BI_20130520_H-PM_f05.2803.2803.2
AEATESAMER	ENSG00000122566	HNRNPA2B1	5`-UTR(Chr7:g.26200577)	Chr7	26200572	26200598	No		iTRAQ 4-plex of peptide N-term(1)	146	100	919.169	413.532	3+	1237.57	iTRAQ-AEATESAMER-COOH	TCGA_AR-A0TR_AO-A03O_BH-A18R_117C_W_BI_20130825_H-PM_f05.5952.5952.3
AEATESAMER	ENSG00000122566	HNRNPA2B1	5`-UTR(Chr7:g.26200577)	Chr7	26200572	26200598	No	Oxidation of M(8)	iTRAQ 4-plex of peptide N-term(1)	146	100	635.334	627.791	2+	1253.57	iTRAQ-AEATESAM<ox>ER-COOH	TCGA_A2-A0T7_C8-A12Q_A8-A079_117C_W_BI_20130820_H-PM_f05.3264.3264.2
AEATESAMER	ENSG00000122566	HNRNPA2B1	5`-UTR(Chr7:g.26200577)	Chr7	26200572	26200598	No		iTRAQ 4-plex of peptide N-term(1)	146	100	1249.62	619.794	2+	1237.57	iTRAQ-AEATESAMER-COOH	TCGA_A2-A0YG_E2-A150_BH-A18N_117C_W_BI_20130912_H-PM_f05.5592.5592.2
AEATESAMER	ENSG00000122566	HNRNPA2B1	5`-UTR(Chr7:g.26200577)	Chr7	26200572	26200598	No	Oxidation of M(8)	iTRAQ 4-plex of peptide N-term(1)	146	100	695.291	627.79	2+	1253.57	iTRAQ-AEATESAM<ox>ER-COOH	TCGA_E2-A159_A2-A0T3_A2-A0YD_117C_W_BI_20130823_H-PM_f05.3477.3477.2
AEATESAMER	ENSG00000122566	HNRNPA2B1	5`-UTR(Chr7:g.26200577)	Chr7	26200572	26200598	No	Oxidation of M(8)	iTRAQ 4-plex of peptide N-term(1)	146	100	872.303	627.791	2+	1253.57	iTRAQ-AEATESAM<ox>ER-COOH	TCGA_A7-A0CD_C8-A12W_AN-A0AL_117C_W_BI_20130913_H-PM_f03.3005.3005.2
AEATESAMER	ENSG00000122566	HNRNPA2B1	5`-UTR(Chr7:g.26200577)	Chr7	26200572	26200598	No	Oxidation of M(8)	iTRAQ 4-plex of peptide N-term(1)	146	100	894.476	627.793	2+	1253.57	iTRAQ-AEATESAM<ox>ER-COOH	TCGA_BH-A18U_A2-A0YI_A2-A0EQ_117C_W_BI_20130405_H-JQ_f05.3272.3272.2
AEATESAMER	ENSG00000122566	HNRNPA2B1	5`-UTR(Chr7:g.26200577)	Chr7	26200572	26200598	No	Oxidation of M(8)	iTRAQ 4-plex of peptide N-term(1)	146	100	448.383	627.789	2+	1253.57	iTRAQ-AEATESAM<ox>ER-COOH	TCGA_E2-A10A_BH-A18Q_C8-A130_117C_W_BI_20130222_H-PM_f03.1814.1814.2
AEATESAMER	ENSG00000122566	HNRNPA2B1	5`-UTR(Chr7:g.26200577)	Chr7	26200572	26200598	No	Oxidation of M(8)	iTRAQ 4-plex of peptide N-term(1)	146	100	428.231	627.789	2+	1253.57	iTRAQ-AEATESAM<ox>ER-COOH	TCGA_E2-A10A_BH-A18Q_C8-A130_117C_W_BI_20130222_H-PM_f03.1732.1732.2
AEATESAMER	ENSG00000122566	HNRNPA2B1	5`-UTR(Chr7:g.26200577)	Chr7	26200572	26200598	No	Oxidation of M(8)	iTRAQ 4-plex of peptide N-term(1)	146	100	763.137	627.789	2+	1253.57	iTRAQ-AEATESAM<ox>ER-COOH	TCGA_BH-A0EE_AO-A0J9_BH-A0E0_117C_W_BI_20130412_H-PM_f05.3113.3113.2
AEATESAMER	ENSG00000122566	HNRNPA2B1	5`-UTR(Chr7:g.26200577)	Chr7	26200572	26200598	No		iTRAQ 4-plex of peptide N-term(1)	146	100	892.347	619.795	2+	1237.57	iTRAQ-AEATESAMER-COOH	TCGA_C8-A138_E2-A154_BH-A0BZ_117C_W_BI_20130225_H-PM_f05.5322.5322.2
AEATESAMER	ENSG00000122566	HNRNPA2B1	5`-UTR(Chr7:g.26200577)	Chr7	26200572	26200598	No	Oxidation of M(8)	iTRAQ 4-plex of peptide N-term(1)	146	100	617.873	418.863	3+	1253.57	iTRAQ-AEATESAM<ox>ER-COOH	TCGA_D8-A13Y_A8-A076_AO-A126_117C_W_BI_20130617_H-PM_f03.2836.2836.3
AEATESAMER	ENSG00000122566	HNRNPA2B1	5`-UTR(Chr7:g.26200577)	Chr7	26200572	26200598	No	Oxidation of M(8)	iTRAQ 4-plex of peptide N-term(1)	146	100	744.16	627.79	2+	1253.57	iTRAQ-AEATESAM<ox>ER-COOH	TCGA_A2-A0D2_C8-A12U_AR-A1AS_117C_W_BI_20131010_H-PM_f05.3575.3575.2
AEATESAMER	ENSG00000122566	HNRNPA2B1	5`-UTR(Chr7:g.26200577)	Chr7	26200572	26200598	No	Oxidation of M(8)	iTRAQ 4-plex of peptide N-term(1)	146	100	715.99	627.791	2+	1253.57	iTRAQ-AEATESAM<ox>ER-COOH	TCGA_AR-A0TR_AO-A03O_BH-A18R_117C_W_BI_20130825_H-PM_f03.3368.3368.2
AEATESAMER	ENSG00000122566	HNRNPA2B1	5`-UTR(Chr7:g.26200577)	Chr7	26200572	26200598	No	Oxidation of M(8)	iTRAQ 4-plex of peptide N-term(1)	146	100	653.76	418.862	3+	1253.57	iTRAQ-AEATESAM<ox>ER-COOH	TCGA_A8-A09I_C8-A12L_A2-A0EX_117C_W_BI_20130302_H-PM_f03.2610.2610.3
AEATESAMER	ENSG00000122566	HNRNPA2B1	5`-UTR(Chr7:g.26200577)	Chr7	26200572	26200598	No	Oxidation of M(8)	iTRAQ 4-plex of peptide N-term(1)	146	100	653.76	418.862	3+	1253.57	iTRAQ-AEATESAM<ox>ER-COOH	TCGA_A8-A09I_C8-A12L_A2-A0EX_117C_W_BI_20130302_H-PM_f03.2610.2610.3
AEATESAMER	ENSG00000122566	HNRNPA2B1	5`-UTR(Chr7:g.26200577)	Chr7	26200572	26200598	No		iTRAQ 4-plex of peptide N-term(1)	146	100	1296.59	413.534	3+	1237.57	iTRAQ-AEATESAMER-COOH	TCGA_A7-A0CJ_AO-A12F_A2-A0YL_117C_W_BI_20130805_H-PM_f05.7819.7819.3
AEATESAMER	ENSG00000122566	HNRNPA2B1	5`-UTR(Chr7:g.26200577)	Chr7	26200572	26200598	No	Oxidation of M(8)	iTRAQ 4-plex of peptide N-term(1)	146	76.3916	550.872	627.792	2+	1253.57	iTRAQ-AEATESAM<ox>ER-COOH	TCGA_C8-A138_E2-A154_BH-A0BZ_117C_W_BI_20130225_H-PM_f03.2256.2256.2
AEATESAMER	ENSG00000122566	HNRNPA2B1	5`-UTR(Chr7:g.26200577)	Chr7	26200572	26200598	No		iTRAQ 4-plex of peptide N-term(1)	146	100	879.306	413.531	3+	1237.57	iTRAQ-AEATESAMER-COOH	TCGA_E2-A10A_BH-A18Q_C8-A130_117C_W_BI_20130222_H-PM_f05.5527.5527.3
AEATESAMER	ENSG00000122566	HNRNPA2B1	5`-UTR(Chr7:g.26200577)	Chr7	26200572	26200598	No	Oxidation of M(8)	iTRAQ 4-plex of peptide N-term(1)	146	100	686.11	418.864	3+	1253.57	iTRAQ-AEATESAM<ox>ER-COOH	TCGA_AR-A1AW_AR-A1AV_C8-A135_117C_W_BI_20130628_H-PM_f03.3011.3011.3
AEATESAMER	ENSG00000122566	HNRNPA2B1	5`-UTR(Chr7:g.26200577)	Chr7	26200572	26200598	No	Oxidation of M(8)	iTRAQ 4-plex of peptide N-term(1)	146	100	750.628	627.79	2+	1253.57	iTRAQ-AEATESAM<ox>ER-COOH	TCGA_A2-A0D2_C8-A12U_AR-A1AS_117C_W_BI_20131010_H-PM_f03.3114.3114.2
AEATESAMER	ENSG00000122566	HNRNPA2B1	5`-UTR(Chr7:g.26200577)	Chr7	26200572	26200598	No	Oxidation of M(8)	iTRAQ 4-plex of peptide N-term(1)	146	99.759	637.107	627.791	2+	1253.57	iTRAQ-AEATESAM<ox>ER-COOH	TCGA_C8-A12P_BH-A0C1_A2-A0EY_117C_W_BI_20130622_H-PM_f03.2640.2640.2
AEATESAMER	ENSG00000122566	HNRNPA2B1	5`-UTR(Chr7:g.26200577)	Chr7	26200572	26200598	No	Oxidation of M(8)	iTRAQ 4-plex of peptide N-term(1)	146	100	682.47	627.791	2+	1253.57	iTRAQ-AEATESAM<ox>ER-COOH	TCGA_AR-A1AW_AR-A1AV_C8-A135_117C_W_BI_20130628_H-PM_f03.2984.2984.2
AEATESAMER	ENSG00000122566	HNRNPA2B1	5`-UTR(Chr7:g.26200577)	Chr7	26200572	26200598	No	Oxidation of M(8)	iTRAQ 4-plex of peptide N-term(1)	146	100	766.284	627.793	2+	1253.57	iTRAQ-AEATESAM<ox>ER-COOH	TCGA_A7-A0CJ_AO-A12F_A2-A0YL_117C_W_BI_20130805_H-PM_f03.3207.3207.2
AEATESAMER	ENSG00000122566	HNRNPA2B1	5`-UTR(Chr7:g.26200577)	Chr7	26200572	26200598	No	Oxidation of M(8)	iTRAQ 4-plex of peptide N-term(1)	146	100	871.389	418.862	3+	1253.57	iTRAQ-AEATESAM<ox>ER-COOH	TCGA_A2-A0YG_E2-A150_BH-A18N_117C_W_BI_20130912_H-PM_f05.3091.3091.3
AEATESAMER	ENSG00000122566	HNRNPA2B1	5`-UTR(Chr7:g.26200577)	Chr7	26200572	26200598	No		iTRAQ 4-plex of peptide N-term(1)	146	100	934.119	619.794	2+	1237.57	iTRAQ-AEATESAMER-COOH	TCGA_A2-A0EV_AN-A0AM_D8-A142_117C_W_BI_20130625_H-PM_f03.5203.5203.2
AEATESAMER	ENSG00000122566	HNRNPA2B1	5`-UTR(Chr7:g.26200577)	Chr7	26200572	26200598	No	Oxidation of M(8)	iTRAQ 4-plex of peptide N-term(1)	146	100	588.251	627.793	2+	1253.57	iTRAQ-AEATESAM<ox>ER-COOH	TCGA_AO-A0JC_A8-A08Z_AR-A0TX_117C_W_BI_20130527_H-PM_f05.2780.2780.2
AEATESAMER	ENSG00000122566	HNRNPA2B1	5`-UTR(Chr7:g.26200577)	Chr7	26200572	26200598	No	Oxidation of M(8)	iTRAQ 4-plex of peptide N-term(1)	146	99.4595	469.058	627.789	2+	1253.57	iTRAQ-AEATESAM<ox>ER-COOH	TCGA_E2-A10A_BH-A18Q_C8-A130_117C_W_BI_20130222_H-PM_f03.1897.1897.2
AEATESAMER	ENSG00000122566	HNRNPA2B1	5`-UTR(Chr7:g.26200577)	Chr7	26200572	26200598	No	Oxidation of M(8)	iTRAQ 4-plex of peptide N-term(1)	146	100	787.308	418.864	3+	1253.57	iTRAQ-AEATESAM<ox>ER-COOH	TCGA_AR-A0TV_C8-A12Z_AO-A0JJ_117C_W_BI_20130730_H-PM_f03.3205.3205.3
AEATESAMER	ENSG00000122566	HNRNPA2B1	5`-UTR(Chr7:g.26200577)	Chr7	26200572	26200598	No	Oxidation of M(8)	iTRAQ 4-plex of peptide N-term(1)	146	100	676.068	627.793	2+	1253.57	iTRAQ-AEATESAM<ox>ER-COOH	TCGA_A2-A0YF_BH-A0DD_BH-A0E9_117C_W_BI_20131018_H-PM_f05.2941.2941.2
AEATESAMER	ENSG00000122566	HNRNPA2B1	5`-UTR(Chr7:g.26200577)	Chr7	26200572	26200598	No	Oxidation of M(8)	iTRAQ 4-plex of peptide N-term(1)	146	100	653.383	627.79	2+	1253.57	iTRAQ-AEATESAM<ox>ER-COOH	TCGA_A8-A09I_C8-A12L_A2-A0EX_117C_W_BI_20130302_H-PM_f03.2605.2605.2
AEATESAMER	ENSG00000122566	HNRNPA2B1	5`-UTR(Chr7:g.26200577)	Chr7	26200572	26200598	No	Oxidation of M(8)	iTRAQ 4-plex of peptide N-term(1)	146	100	773.424	627.792	2+	1253.57	iTRAQ-AEATESAM<ox>ER-COOH	TCGA_AO-A12D_AN-A04A_BH-A0AV_117C_W_BI_20130416_H-PM_f03.2882.2882.2
AEATESAMER	ENSG00000122566	HNRNPA2B1	5`-UTR(Chr7:g.26200577)	Chr7	26200572	26200598	No		iTRAQ 4-plex of peptide N-term(1)	146	100	902.845	619.797	2+	1237.57	iTRAQ-AEATESAMER-COOH	TCGA_AO-A0JC_A8-A08Z_AR-A0TX_117C_W_BI_20130527_H-PM_f05.5606.5606.2
AEATESAMER	ENSG00000122566	HNRNPA2B1	5`-UTR(Chr7:g.26200577)	Chr7	26200572	26200598	No	Oxidation of M(8)	iTRAQ 4-plex of peptide N-term(1)	146	100	794.39	627.791	2+	1253.57	iTRAQ-AEATESAM<ox>ER-COOH	TCGA_A2-A0D0_BH-A0HK_C8-A12T_117C_W_BI_20130326_H-JQ_f05.3113.3113.2
AEATESAMER	ENSG00000122566	HNRNPA2B1	5`-UTR(Chr7:g.26200577)	Chr7	26200572	26200598	No	Oxidation of M(8)	iTRAQ 4-plex of peptide N-term(1)	146	100	457.363	627.789	2+	1253.57	iTRAQ-AEATESAM<ox>ER-COOH	TCGA_E2-A10A_BH-A18Q_C8-A130_117C_W_BI_20130222_H-PM_f05.2147.2147.2
AEATESAMER	ENSG00000122566	HNRNPA2B1	5`-UTR(Chr7:g.26200577)	Chr7	26200572	26200598	No	Oxidation of M(8)	iTRAQ 4-plex of peptide N-term(1)	146	100	781.243	627.792	2+	1253.57	iTRAQ-AEATESAM<ox>ER-COOH	TCGA_AR-A0TV_C8-A12Z_AO-A0JJ_117C_W_BI_20130730_H-PM_f03.3168.3168.2
AEATESAMER	ENSG00000122566	HNRNPA2B1	5`-UTR(Chr7:g.26200577)	Chr7	26200572	26200598	No	Oxidation of M(8)	iTRAQ 4-plex of peptide N-term(1)	146	99.9595	798.285	627.793	2+	1253.57	iTRAQ-AEATESAM<ox>ER-COOH	TCGA_A8-A06Z_A2-A0D1_A2-A0CM_117C_W_BI_20130401_H-JQ_f03.2771.2771.2
AEATESAMER	ENSG00000122566	HNRNPA2B1	5`-UTR(Chr7:g.26200577)	Chr7	26200572	26200598	No	Oxidation of M(8)	iTRAQ 4-plex of peptide N-term(1)	146	99.759	637.107	627.791	2+	1253.57	iTRAQ-AEATESAM<ox>ER-COOH	TCGA_C8-A12P_BH-A0C1_A2-A0EY_117C_W_BI_20130622_H-PM_f03.2640.2640.2
AEATESAMER	ENSG00000122566	HNRNPA2B1	5`-UTR(Chr7:g.26200577)	Chr7	26200572	26200598	No	Oxidation of M(8)	iTRAQ 4-plex of peptide N-term(1)	146	100	775.526	627.793	2+	1253.57	iTRAQ-AEATESAM<ox>ER-COOH	TCGA_AO-A12D_AN-A04A_BH-A0AV_117C_W_BI_20130416_H-PM_f05.3043.3043.2
AEATESAMER	ENSG00000122566	HNRNPA2B1	5`-UTR(Chr7:g.26200577)	Chr7	26200572	26200598	No	Oxidation of M(8)	iTRAQ 4-plex of peptide N-term(1)	146	99.7015	652.023	627.791	2+	1253.57	iTRAQ-AEATESAM<ox>ER-COOH	TCGA_AN-A0FL_BH-A0DG_AN-A0AS_117C_W_BI_20130726_H-PM_f05.2961.2961.2
AEATESAMER	ENSG00000122566	HNRNPA2B1	5`-UTR(Chr7:g.26200577)	Chr7	26200572	26200598	No	Oxidation of M(8)	iTRAQ 4-plex of peptide N-term(1)	146	100	790.463	627.791	2+	1253.57	iTRAQ-AEATESAM<ox>ER-COOH	TCGA_AO-A0JE_A2-A0T2_AN-A0AJ_117C_W_BI_20130802_H-PM_f05.3627.3627.2
AEATESAMER	ENSG00000122566	HNRNPA2B1	5`-UTR(Chr7:g.26200577)	Chr7	26200572	26200598	No		iTRAQ 4-plex of peptide N-term(1)	146	100	923.057	619.794	2+	1237.57	iTRAQ-AEATESAMER-COOH	TCGA_D8-A13Y_A8-A076_AO-A126_117C_W_BI_20130617_H-PM_f05.6047.6047.2
AEATESAMER	ENSG00000122566	HNRNPA2B1	5`-UTR(Chr7:g.26200577)	Chr7	26200572	26200598	No	Oxidation of M(8)	iTRAQ 4-plex of peptide N-term(1)	146	100	889.472	627.793	2+	1253.57	iTRAQ-AEATESAM<ox>ER-COOH	TCGA_BH-A18U_A2-A0YI_A2-A0EQ_117C_W_BI_20130405_H-JQ_f03.3097.3097.2
AEATESAMER	ENSG00000122566	HNRNPA2B1	5`-UTR(Chr7:g.26200577)	Chr7	26200572	26200598	No	Oxidation of M(8)	iTRAQ 4-plex of peptide N-term(1)	146	100	880.043	627.79	2+	1253.57	iTRAQ-AEATESAM<ox>ER-COOH	TCGA_A7-A0CD_C8-A12W_AN-A0AL_117C_W_BI_20130913_H-PM_f05.3189.3189.2
AEATESAMER	ENSG00000122566	HNRNPA2B1	5`-UTR(Chr7:g.26200577)	Chr7	26200572	26200598	No	Oxidation of M(8)	iTRAQ 4-plex of peptide N-term(1)	146	100	778.959	627.792	2+	1253.57	iTRAQ-AEATESAM<ox>ER-COOH	TCGA_AO-A0JE_A2-A0T2_AN-A0AJ_117C_W_BI_20130802_H-PM_f03.3219.3219.2
AEATESAMER	ENSG00000122566	HNRNPA2B1	5`-UTR(Chr7:g.26200577)	Chr7	26200572	26200598	No	Oxidation of M(8)	iTRAQ 4-plex of peptide N-term(1)	146	100	682.47	627.791	2+	1253.57	iTRAQ-AEATESAM<ox>ER-COOH	TCGA_AR-A1AW_AR-A1AV_C8-A135_117C_W_BI_20130628_H-PM_f03.2984.2984.2
AEATESAMER	ENSG00000122566	HNRNPA2B1	5`-UTR(Chr7:g.26200577)	Chr7	26200572	26200598	No	Oxidation of M(8)	iTRAQ 4-plex of peptide N-term(1)	146	100	677.306	627.791	2+	1253.57	iTRAQ-AEATESAM<ox>ER-COOH	TCGA_A2-A0YF_BH-A0DD_BH-A0E9_117C_W_BI_20131018_H-PM_f03.2729.2729.2
AEATESAMER	ENSG00000122566	HNRNPA2B1	5`-UTR(Chr7:g.26200577)	Chr7	26200572	26200598	No		iTRAQ 4-plex of peptide N-term(1)	146	100	1035.9	619.796	2+	1237.57	iTRAQ-AEATESAMER-COOH	TCGA_AO-A12D_AN-A04A_BH-A0AV_117C_W_BI_20130416_H-PM_f05.5610.5610.2
AEATESAMER	ENSG00000122566	HNRNPA2B1	5`-UTR(Chr7:g.26200577)	Chr7	26200572	26200598	No	Oxidation of M(8)	iTRAQ 4-plex of peptide N-term(1)	146	100	588.251	627.793	2+	1253.57	iTRAQ-AEATESAM<ox>ER-COOH	TCGA_AO-A0JC_A8-A08Z_AR-A0TX_117C_W_BI_20130527_H-PM_f05.2780.2780.2
AEATESAMER	ENSG00000122566	HNRNPA2B1	5`-UTR(Chr7:g.26200577)	Chr7	26200572	26200598	No	Oxidation of M(8)	iTRAQ 4-plex of peptide N-term(1)	146	100	882.831	418.863	3+	1253.57	iTRAQ-AEATESAM<ox>ER-COOH	TCGA_A7-A0CD_C8-A12W_AN-A0AL_117C_W_BI_20130913_H-PM_f05.3208.3208.3
AEATESAMER	ENSG00000122566	HNRNPA2B1	5`-UTR(Chr7:g.26200577)	Chr7	26200572	26200598	No		iTRAQ 4-plex of peptide N-term(1)	146	100	983.655	619.793	2+	1237.57	iTRAQ-AEATESAMER-COOH	TCGA_AR-A1AP_AN-A0FK_AO-A0J6_117C_W_BI_20130517_H-PM_f05.6070.6070.2
AEATESAMER	ENSG00000122566	HNRNPA2B1	5`-UTR(Chr7:g.26200577)	Chr7	26200572	26200598	No		iTRAQ 4-plex of peptide N-term(1)	146	100	1054.77	413.534	3+	1237.57	iTRAQ-AEATESAMER-COOH	TCGA_A8-A06Z_A2-A0D1_A2-A0CM_117C_W_BI_20130401_H-JQ_f05.5143.5143.3
AEATESAMER	ENSG00000122566	HNRNPA2B1	5`-UTR(Chr7:g.26200577)	Chr7	26200572	26200598	No	Oxidation of M(8)	iTRAQ 4-plex of peptide N-term(1)	146	100	632.261	627.791	2+	1253.57	iTRAQ-AEATESAM<ox>ER-COOH	TCGA_D8-A13Y_A8-A076_AO-A126_117C_W_BI_20130617_H-PM_f03.2916.2916.2
AEATESAMER	ENSG00000122566	HNRNPA2B1	5`-UTR(Chr7:g.26200577)	Chr7	26200572	26200598	No	Oxidation of M(8)	iTRAQ 4-plex of peptide N-term(1)	146	100	611.521	627.79	2+	1253.57	iTRAQ-AEATESAM<ox>ER-COOH	TCGA_D8-A13Y_A8-A076_AO-A126_117C_W_BI_20130617_H-PM_f03.2804.2804.2
AEATESAMER	ENSG00000122566	HNRNPA2B1	5`-UTR(Chr7:g.26200577)	Chr7	26200572	26200598	No	Oxidation of M(8)	iTRAQ 4-plex of peptide N-term(1)	146	100	775.849	627.793	2+	1253.57	iTRAQ-AEATESAM<ox>ER-COOH	TCGA_AR-A0TV_C8-A12Z_AO-A0JJ_117C_W_BI_20130730_H-PM_f05.3679.3679.2
AEATESAMER	ENSG00000122566	HNRNPA2B1	5`-UTR(Chr7:g.26200577)	Chr7	26200572	26200598	No	Oxidation of M(8)	iTRAQ 4-plex of peptide N-term(1)	146	99.4595	469.058	627.789	2+	1253.57	iTRAQ-AEATESAM<ox>ER-COOH	TCGA_E2-A10A_BH-A18Q_C8-A130_117C_W_BI_20130222_H-PM_f03.1897.1897.2
AEATESAMER	ENSG00000122566	HNRNPA2B1	5`-UTR(Chr7:g.26200577)	Chr7	26200572	26200598	No		iTRAQ 4-plex of peptide N-term(1)	146	100	929.858	413.532	3+	1237.57	iTRAQ-AEATESAMER-COOH	TCGA_D8-A13Y_A8-A076_AO-A126_117C_W_BI_20130617_H-PM_f05.6114.6114.3
AEATESAMER	ENSG00000122566	HNRNPA2B1	5`-UTR(Chr7:g.26200577)	Chr7	26200572	26200598	No	Oxidation of M(8)	iTRAQ 4-plex of peptide N-term(1)	146	100	871.389	418.862	3+	1253.57	iTRAQ-AEATESAM<ox>ER-COOH	TCGA_A2-A0YG_E2-A150_BH-A18N_117C_W_BI_20130912_H-PM_f05.3091.3091.3
AEATESAMER	ENSG00000122566	HNRNPA2B1	5`-UTR(Chr7:g.26200577)	Chr7	26200572	26200598	No		iTRAQ 4-plex of peptide N-term(1)	146	100	1004.04	619.794	2+	1237.57	iTRAQ-AEATESAMER-COOH	TCGA_A2-A0YM_BH-A0C7_A2-A0SX_117C_W_BI_20131025_H-PM_f05.3471.3471.2
AEATESAMER	ENSG00000122566	HNRNPA2B1	5`-UTR(Chr7:g.26200577)	Chr7	26200572	26200598	No	Oxidation of M(8)	iTRAQ 4-plex of peptide N-term(1)	146	100	891.116	418.864	3+	1253.57	iTRAQ-AEATESAM<ox>ER-COOH	TCGA_BH-A18U_A2-A0YI_A2-A0EQ_117C_W_BI_20130405_H-JQ_f03.3114.3114.3
AEATESAMER	ENSG00000122566	HNRNPA2B1	5`-UTR(Chr7:g.26200577)	Chr7	26200572	26200598	No		iTRAQ 4-plex of peptide N-term(1)	146	100	906.908	413.533	3+	1237.57	iTRAQ-AEATESAMER-COOH	TCGA_AO-A0JC_A8-A08Z_AR-A0TX_117C_W_BI_20130527_H-PM_f05.5640.5640.3
AEATESAMER	ENSG00000122566	HNRNPA2B1	5`-UTR(Chr7:g.26200577)	Chr7	26200572	26200598	No	Oxidation of M(8)	iTRAQ 4-plex of peptide N-term(1)	146	100	644.799	627.791	2+	1253.57	iTRAQ-AEATESAM<ox>ER-COOH	TCGA_C8-A12P_BH-A0C1_A2-A0EY_117C_W_BI_20130622_H-PM_f02.2436.2436.2
AEATESAMER	ENSG00000122566	HNRNPA2B1	5`-UTR(Chr7:g.26200577)	Chr7	26200572	26200598	No	Oxidation of M(8)	iTRAQ 4-plex of peptide N-term(1)	146	100	617.873	418.863	3+	1253.57	iTRAQ-AEATESAM<ox>ER-COOH	TCGA_D8-A13Y_A8-A076_AO-A126_117C_W_BI_20130617_H-PM_f03.2836.2836.3
AEATESAMER	ENSG00000122566	HNRNPA2B1	5`-UTR(Chr7:g.26200577)	Chr7	26200572	26200598	No	Oxidation of M(8)	iTRAQ 4-plex of peptide N-term(1)	146	99.7015	652.023	627.791	2+	1253.57	iTRAQ-AEATESAM<ox>ER-COOH	TCGA_AN-A0FL_BH-A0DG_AN-A0AS_117C_W_BI_20130726_H-PM_f05.2961.2961.2
AEATESAMER	ENSG00000122566	HNRNPA2B1	5`-UTR(Chr7:g.26200577)	Chr7	26200572	26200598	No	Oxidation of M(8)	iTRAQ 4-plex of peptide N-term(1)	146	100	769.865	418.863	3+	1253.57	iTRAQ-AEATESAM<ox>ER-COOH	TCGA_A7-A0CJ_AO-A12F_A2-A0YL_117C_W_BI_20130805_H-PM_f03.3232.3232.3
AEATESAMER	ENSG00000122566	HNRNPA2B1	5`-UTR(Chr7:g.26200577)	Chr7	26200572	26200598	No	Oxidation of M(8)	iTRAQ 4-plex of peptide N-term(1)	146	100	545.23	627.792	2+	1253.57	iTRAQ-AEATESAM<ox>ER-COOH	TCGA_D8-A13Y_A8-A076_AO-A126_117C_W_BI_20130617_H-PM_f05.2927.2927.2
AEATESAMER	ENSG00000122566	HNRNPA2B1	5`-UTR(Chr7:g.26200577)	Chr7	26200572	26200598	No		iTRAQ 4-plex of peptide N-term(1)	146	100	1054.77	413.534	3+	1237.57	iTRAQ-AEATESAMER-COOH	TCGA_A8-A06Z_A2-A0D1_A2-A0CM_117C_W_BI_20130401_H-JQ_f05.5143.5143.3
AEATESAMER	ENSG00000122566	HNRNPA2B1	5`-UTR(Chr7:g.26200577)	Chr7	26200572	26200598	No		iTRAQ 4-plex of peptide N-term(1)	146	100	1048.36	619.797	2+	1237.57	iTRAQ-AEATESAMER-COOH	TCGA_A8-A06Z_A2-A0D1_A2-A0CM_117C_W_BI_20130401_H-JQ_f05.5095.5095.2
AEATESAMER	ENSG00000122566	HNRNPA2B1	5`-UTR(Chr7:g.26200577)	Chr7	26200572	26200598	No		iTRAQ 4-plex of peptide N-term(1)	146	100	1004.04	619.794	2+	1237.57	iTRAQ-AEATESAMER-COOH	TCGA_A2-A0YM_BH-A0C7_A2-A0SX_117C_W_BI_20131025_H-PM_f05.3471.3471.2
AEATESAMER	ENSG00000122566	HNRNPA2B1	5`-UTR(Chr7:g.26200577)	Chr7	26200572	26200598	No	Oxidation of M(8)	iTRAQ 4-plex of peptide N-term(1)	146	100	653.383	627.79	2+	1253.57	iTRAQ-AEATESAM<ox>ER-COOH	TCGA_A8-A09I_C8-A12L_A2-A0EX_117C_W_BI_20130302_H-PM_f03.2605.2605.2
AEATESAMER	ENSG00000122566	HNRNPA2B1	5`-UTR(Chr7:g.26200577)	Chr7	26200572	26200598	No		iTRAQ 4-plex of peptide N-term(1)	146	100	1040.85	413.533	3+	1237.57	iTRAQ-AEATESAMER-COOH	TCGA_AO-A12D_AN-A04A_BH-A0AV_117C_W_BI_20130416_H-PM_f05.5660.5660.3
AEATESAMER	ENSG00000122566	HNRNPA2B1	5`-UTR(Chr7:g.26200577)	Chr7	26200572	26200598	No		iTRAQ 4-plex of peptide N-term(1)	146	100	983.655	619.793	2+	1237.57	iTRAQ-AEATESAMER-COOH	TCGA_AR-A1AP_AN-A0FK_AO-A0J6_117C_W_BI_20130517_H-PM_f05.6070.6070.2
AEATESAMER	ENSG00000122566	HNRNPA2B1	5`-UTR(Chr7:g.26200577)	Chr7	26200572	26200598	No	Oxidation of M(8)	iTRAQ 4-plex of peptide N-term(1)	146	100	744.16	627.79	2+	1253.57	iTRAQ-AEATESAM<ox>ER-COOH	TCGA_A2-A0D2_C8-A12U_AR-A1AS_117C_W_BI_20131010_H-PM_f05.3575.3575.2
AEATESAMER	ENSG00000122566	HNRNPA2B1	5`-UTR(Chr7:g.26200577)	Chr7	26200572	26200598	No	Oxidation of M(8)	iTRAQ 4-plex of peptide N-term(1)	146	100	661.864	627.791	2+	1253.57	iTRAQ-AEATESAM<ox>ER-COOH	TCGA_A2-A0EV_AN-A0AM_D8-A142_117C_W_BI_20130625_H-PM_f05.2473.2473.2
AEATESAMER	ENSG00000122566	HNRNPA2B1	5`-UTR(Chr7:g.26200577)	Chr7	26200572	26200598	No	Oxidation of M(8)	iTRAQ 4-plex of peptide N-term(1)	146	100	869.72	627.79	2+	1253.57	iTRAQ-AEATESAM<ox>ER-COOH	TCGA_A2-A0YG_E2-A150_BH-A18N_117C_W_BI_20130912_H-PM_f05.3079.3079.2
AEATESAMER	ENSG00000122566	HNRNPA2B1	5`-UTR(Chr7:g.26200577)	Chr7	26200572	26200598	No	Oxidation of M(8)	iTRAQ 4-plex of peptide N-term(1)	146	99.9595	798.285	627.793	2+	1253.57	iTRAQ-AEATESAM<ox>ER-COOH	TCGA_A8-A06Z_A2-A0D1_A2-A0CM_117C_W_BI_20130401_H-JQ_f03.2771.2771.2
AEATESAMER	ENSG00000122566	HNRNPA2B1	5`-UTR(Chr7:g.26200577)	Chr7	26200572	26200598	No	Oxidation of M(8)	iTRAQ 4-plex of peptide N-term(1)	146	100	769.865	418.863	3+	1253.57	iTRAQ-AEATESAM<ox>ER-COOH	TCGA_A7-A0CJ_AO-A12F_A2-A0YL_117C_W_BI_20130805_H-PM_f03.3232.3232.3
AEATESAMER	ENSG00000122566	HNRNPA2B1	5`-UTR(Chr7:g.26200577)	Chr7	26200572	26200598	No		iTRAQ 4-plex of peptide N-term(1)	146	100	934.119	619.794	2+	1237.57	iTRAQ-AEATESAMER-COOH	TCGA_A2-A0EV_AN-A0AM_D8-A142_117C_W_BI_20130625_H-PM_f03.5203.5203.2
AEATESAMER	ENSG00000122566	HNRNPA2B1	5`-UTR(Chr7:g.26200577)	Chr7	26200572	26200598	No	Oxidation of M(8)	iTRAQ 4-plex of peptide N-term(1)	146	100	611.521	627.79	2+	1253.57	iTRAQ-AEATESAM<ox>ER-COOH	TCGA_D8-A13Y_A8-A076_AO-A126_117C_W_BI_20130617_H-PM_f03.2804.2804.2
AEATESAMER	ENSG00000122566	HNRNPA2B1	5`-UTR(Chr7:g.26200577)	Chr7	26200572	26200598	No	Oxidation of M(8)	iTRAQ 4-plex of peptide N-term(1)	146	100	826.819	418.863	3+	1253.57	iTRAQ-AEATESAM<ox>ER-COOH	TCGA_AO-A12D_C8-A131_AO-A12B_117C_W_BI_20130208_H-PM_f05.3136.3136.3
AEATESAMER	ENSG00000122566	HNRNPA2B1	5`-UTR(Chr7:g.26200577)	Chr7	26200572	26200598	No	Oxidation of M(8)	iTRAQ 4-plex of peptide N-term(1)	146	100	679.493	627.79	2+	1253.57	iTRAQ-AEATESAM<ox>ER-COOH	TCGA_AR-A1AP_AN-A0FK_AO-A0J6_117C_W_BI_20130517_H-PM_f03.2803.2803.2
AEATESAMER	ENSG00000122566	HNRNPA2B1	5`-UTR(Chr7:g.26200577)	Chr7	26200572	26200598	No	Oxidation of M(8)	iTRAQ 4-plex of peptide N-term(1)	146	100	632.261	627.791	2+	1253.57	iTRAQ-AEATESAM<ox>ER-COOH	TCGA_D8-A13Y_A8-A076_AO-A126_117C_W_BI_20130617_H-PM_f03.2916.2916.2
AEATESAMER	ENSG00000122566	HNRNPA2B1	5`-UTR(Chr7:g.26200577)	Chr7	26200572	26200598	No	Oxidation of M(8)	iTRAQ 4-plex of peptide N-term(1)	146	100	666.749	627.79	2+	1253.57	iTRAQ-AEATESAM<ox>ER-COOH	TCGA_BH-A18V_A7-A13F_BH-A0E1_117C_W_BI_20130520_H-PM_f03.2915.2915.2
AEATESAMER	ENSG00000122566	HNRNPA2B1	5`-UTR(Chr7:g.26200577)	Chr7	26200572	26200598	No	Oxidation of M(8)	iTRAQ 4-plex of peptide N-term(1)	146	100	671.675	418.862	3+	1253.57	iTRAQ-AEATESAM<ox>ER-COOH	TCGA_BH-A18V_A7-A13F_BH-A0E1_117C_W_BI_20130520_H-PM_f03.2948.2948.3
AEATESAMER	ENSG00000122566	HNRNPA2B1	5`-UTR(Chr7:g.26200577)	Chr7	26200572	26200598	No	Oxidation of M(8)	iTRAQ 4-plex of peptide N-term(1)	146	100	766.284	627.793	2+	1253.57	iTRAQ-AEATESAM<ox>ER-COOH	TCGA_A7-A0CJ_AO-A12F_A2-A0YL_117C_W_BI_20130805_H-PM_f03.3207.3207.2
AEATESAMER	ENSG00000122566	HNRNPA2B1	5`-UTR(Chr7:g.26200577)	Chr7	26200572	26200598	No		iTRAQ 4-plex of peptide N-term(1)	146	100	1256.97	619.794	2+	1237.57	iTRAQ-AEATESAMER-COOH	TCGA_A7-A0CD_C8-A12W_AN-A0AL_117C_W_BI_20130913_H-PM_f05.5878.5878.2
AEATESAMER	ENSG00000122566	HNRNPA2B1	5`-UTR(Chr7:g.26200577)	Chr7	26200572	26200598	No	Oxidation of M(8)	iTRAQ 4-plex of peptide N-term(1)	146	100	671.675	418.862	3+	1253.57	iTRAQ-AEATESAM<ox>ER-COOH	TCGA_BH-A18V_A7-A13F_BH-A0E1_117C_W_BI_20130520_H-PM_f03.2948.2948.3
AEATESAMER	ENSG00000122566	HNRNPA2B1	5`-UTR(Chr7:g.26200577)	Chr7	26200572	26200598	No	Oxidation of M(8)	iTRAQ 4-plex of peptide N-term(1)	146	100	679.493	627.79	2+	1253.57	iTRAQ-AEATESAM<ox>ER-COOH	TCGA_AR-A1AP_AN-A0FK_AO-A0J6_117C_W_BI_20130517_H-PM_f03.2803.2803.2
AEATESAMER	ENSG00000122566	HNRNPA2B1	5`-UTR(Chr7:g.26200577)	Chr7	26200572	26200598	No	Oxidation of M(8)	iTRAQ 4-plex of peptide N-term(1)	146	100	826.819	418.863	3+	1253.57	iTRAQ-AEATESAM<ox>ER-COOH	TCGA_AO-A12D_C8-A131_AO-A12B_117C_W_BI_20130208_H-PM_f05.3136.3136.3
AEATESAMERE	ENSG00000122566	HNRNPA2B1	5`-UTR(Chr7:g.26200577)	Chr7	26197727	26197732	No		iTRAQ 4-plex of peptide N-term(1)	1	99.8778	1094.18	684.316	2+	1366.62	iTRAQ-AEATESAMERE-COOH	TCGA_AR-A1AW_AR-A1AV_C8-A135_117C_W_BI_20130628_H-PM_f04.6497.6497.2
AEATESAMERE	ENSG00000122566	HNRNPA2B1	5`-UTR(Chr7:g.26200577)	Chr7	26197727	26197732	No		iTRAQ 4-plex of peptide N-term(1)	1	99.8778	1094.18	684.316	2+	1366.62	iTRAQ-AEATESAMERE-COOH	TCGA_AR-A1AW_AR-A1AV_C8-A135_117C_W_BI_20130628_H-PM_f04.6497.6497.2
AEATESAMEREK	ENSG00000122566	HNRNPA2B1	5`-UTR(Chr7:g.26200577)	Chr7	26197724	26197732	No	Oxidation of M(8)	iTRAQ 4-plex of K(12), iTRAQ 4-plex of peptide N-term(1)	28	100	785.208	552.611	3+	1654.81	iTRAQ-AEATESAM<ox>EREK<iTRAQ>-COOH	TCGA_A8-A09G_C8-A131_C8-A134_117C_W_BI_20131011_H-PM_f06.3775.3775.3
AEATESAMEREK	ENSG00000122566	HNRNPA2B1	5`-UTR(Chr7:g.26200577)	Chr7	26197724	26197732	No		iTRAQ 4-plex of K(12), iTRAQ 4-plex of peptide N-term(1)	28	100	1419.14	547.275	3+	1638.81	iTRAQ-AEATESAMEREK<iTRAQ>-COOH	TCGA_A2-A0YG_E2-A150_BH-A18N_117C_W_BI_20130912_H-PM_f06.6738.6738.3
AEATESAMEREK	ENSG00000122566	HNRNPA2B1	5`-UTR(Chr7:g.26200577)	Chr7	26197724	26197732	No	Oxidation of M(8)	iTRAQ 4-plex of K(12), iTRAQ 4-plex of peptide N-term(1)	28	100	785.208	552.611	3+	1654.81	iTRAQ-AEATESAM<ox>EREK<iTRAQ>-COOH	TCGA_A8-A09G_C8-A131_C8-A134_117C_W_BI_20131011_H-PM_f06.3775.3775.3
AEATESAMEREK	ENSG00000122566	HNRNPA2B1	5`-UTR(Chr7:g.26200577)	Chr7	26197724	26197732	No		iTRAQ 4-plex of K(12), iTRAQ 4-plex of peptide N-term(1)	28	100	1580.94	547.278	3+	1638.81	iTRAQ-AEATESAMEREK<iTRAQ>-COOH	TCGA_AO-A0JE_A2-A0T2_AN-A0AJ_117C_W_BI_20130802_H-PM_f06.9156.9156.3
AEATESAMEREK	ENSG00000122566	HNRNPA2B1	5`-UTR(Chr7:g.26200577)	Chr7	26197724	26197732	No	Oxidation of M(8)	iTRAQ 4-plex of K(12), iTRAQ 4-plex of peptide N-term(1)	28	99.8043	714.294	552.612	3+	1654.81	iTRAQ-AEATESAM<ox>EREK<iTRAQ>-COOH	TCGA_AN-A0FL_BH-A0DG_AN-A0AS_117C_W_BI_20130726_H-PM_f06.3434.3434.3
AEATESAMEREK	ENSG00000122566	HNRNPA2B1	5`-UTR(Chr7:g.26200577)	Chr7	26197724	26197732	No		iTRAQ 4-plex of K(12), iTRAQ 4-plex of peptide N-term(1)	28	100	1584.86	410.711	4+	1638.81	iTRAQ-AEATESAMEREK<iTRAQ>-COOH	TCGA_AO-A0JE_A2-A0T2_AN-A0AJ_117C_W_BI_20130802_H-PM_f06.9180.9180.4
AEATESAMEREK	ENSG00000122566	HNRNPA2B1	5`-UTR(Chr7:g.26200577)	Chr7	26197724	26197732	No		iTRAQ 4-plex of K(12), iTRAQ 4-plex of peptide N-term(1)	28	100	1220.49	547.281	3+	1638.81	iTRAQ-AEATESAMEREK<iTRAQ>-COOH	TCGA_BH-A18U_A2-A0YI_A2-A0EQ_117C_W_BI_20130405_H-JQ_f06.6016.6016.3
AEATESAMEREK	ENSG00000122566	HNRNPA2B1	5`-UTR(Chr7:g.26200577)	Chr7	26197724	26197732	No		iTRAQ 4-plex of K(12), iTRAQ 4-plex of peptide N-term(1)	28	100	1419.14	547.275	3+	1638.81	iTRAQ-AEATESAMEREK<iTRAQ>-COOH	TCGA_A2-A0YG_E2-A150_BH-A18N_117C_W_BI_20130912_H-PM_f06.6738.6738.3
AEATESAMEREK	ENSG00000122566	HNRNPA2B1	5`-UTR(Chr7:g.26200577)	Chr7	26197724	26197732	No		iTRAQ 4-plex of K(12), iTRAQ 4-plex of peptide N-term(1)	28	100	1580.94	547.278	3+	1638.81	iTRAQ-AEATESAMEREK<iTRAQ>-COOH	TCGA_AO-A0JE_A2-A0T2_AN-A0AJ_117C_W_BI_20130802_H-PM_f06.9156.9156.3
AEATESAMEREK	ENSG00000122566	HNRNPA2B1	5`-UTR(Chr7:g.26200577)	Chr7	26197724	26197732	No		iTRAQ 4-plex of K(12), iTRAQ 4-plex of peptide N-term(1)	28	100	1150.93	547.278	3+	1638.81	iTRAQ-AEATESAMEREK<iTRAQ>-COOH	TCGA_AN-A0FL_BH-A0DG_AN-A0AS_117C_W_BI_20130726_H-PM_f06.6767.6767.3
AEATESAMEREK	ENSG00000122566	HNRNPA2B1	5`-UTR(Chr7:g.26200577)	Chr7	26197724	26197732	No	Oxidation of M(8)	iTRAQ 4-plex of K(12), iTRAQ 4-plex of peptide N-term(1)	28	100	857.548	552.609	3+	1654.81	iTRAQ-AEATESAM<ox>EREK<iTRAQ>-COOH	TCGA_AR-A0TV_C8-A12Z_AO-A0JJ_117C_W_BI_20130730_H-PM_f06.4124.4124.3
AEATESAMEREK	ENSG00000122566	HNRNPA2B1	5`-UTR(Chr7:g.26200577)	Chr7	26197724	26197732	No		iTRAQ 4-plex of K(12), iTRAQ 4-plex of peptide N-term(1)	28	100	1046.67	547.278	3+	1638.81	iTRAQ-AEATESAMEREK<iTRAQ>-COOH	TCGA_AR-A1AW_AR-A1AV_C8-A135_117C_W_BI_20130628_H-PM_f06.6621.6621.3
AEATESAMEREK	ENSG00000122566	HNRNPA2B1	5`-UTR(Chr7:g.26200577)	Chr7	26197724	26197732	No	Oxidation of M(8)	iTRAQ 4-plex of K(12), iTRAQ 4-plex of peptide N-term(1)	28	84.471	886.005	552.612	3+	1654.81	iTRAQ-AEATESAM<ox>EREK<iTRAQ>-COOH	TCGA_AO-A0JE_A2-A0T2_AN-A0AJ_117C_W_BI_20130802_H-PM_f06.4242.4242.3
AEATESAMEREK	ENSG00000122566	HNRNPA2B1	5`-UTR(Chr7:g.26200577)	Chr7	26197724	26197732	No		iTRAQ 4-plex of K(12), iTRAQ 4-plex of peptide N-term(1)	28	100	995.119	547.277	3+	1638.81	iTRAQ-AEATESAMEREK<iTRAQ>-COOH	TCGA_C8-A12P_BH-A0C1_A2-A0EY_117C_W_BI_20130622_H-PM_f06.6091.6091.3
AEATESAMEREK	ENSG00000122566	HNRNPA2B1	5`-UTR(Chr7:g.26200577)	Chr7	26197724	26197732	No	Oxidation of M(8)	iTRAQ 4-plex of K(12), iTRAQ 4-plex of peptide N-term(1)	28	99.8976	678.939	552.607	3+	1654.81	iTRAQ-AEATESAM<ox>EREK<iTRAQ>-COOH	TCGA_E2-A10A_BH-A18Q_C8-A130_117C_W_BI_20130222_H-PM_f06.3442.3442.3
AEATESAMEREK	ENSG00000122566	HNRNPA2B1	5`-UTR(Chr7:g.26200577)	Chr7	26197724	26197732	No		iTRAQ 4-plex of K(12), iTRAQ 4-plex of peptide N-term(1)	28	100	1584.86	410.711	4+	1638.81	iTRAQ-AEATESAMEREK<iTRAQ>-COOH	TCGA_AO-A0JE_A2-A0T2_AN-A0AJ_117C_W_BI_20130802_H-PM_f06.9180.9180.4
AEATESAMEREK	ENSG00000122566	HNRNPA2B1	5`-UTR(Chr7:g.26200577)	Chr7	26197724	26197732	No	Oxidation of M(8)	iTRAQ 4-plex of K(12), iTRAQ 4-plex of peptide N-term(1)	28	100	901.79	552.609	3+	1654.81	iTRAQ-AEATESAM<ox>EREK<iTRAQ>-COOH	TCGA_A2-A0YG_E2-A150_BH-A18N_117C_W_BI_20130912_H-PM_f06.3298.3298.3
AEATESAMEREK	ENSG00000122566	HNRNPA2B1	5`-UTR(Chr7:g.26200577)	Chr7	26197724	26197732	No	Oxidation of M(8)	iTRAQ 4-plex of K(12), iTRAQ 4-plex of peptide N-term(1)	28	100	893.081	552.612	3+	1654.81	iTRAQ-AEATESAM<ox>EREK<iTRAQ>-COOH	TCGA_BH-A18U_A2-A0YI_A2-A0EQ_117C_W_BI_20130405_H-JQ_f06.3333.3333.3
AEATESAMEREK	ENSG00000122566	HNRNPA2B1	5`-UTR(Chr7:g.26200577)	Chr7	26197724	26197732	No	Oxidation of M(8)	iTRAQ 4-plex of K(12), iTRAQ 4-plex of peptide N-term(1)	28	99.8043	714.294	552.612	3+	1654.81	iTRAQ-AEATESAM<ox>EREK<iTRAQ>-COOH	TCGA_AN-A0FL_BH-A0DG_AN-A0AS_117C_W_BI_20130726_H-PM_f06.3434.3434.3
AEATESAMEREK	ENSG00000122566	HNRNPA2B1	5`-UTR(Chr7:g.26200577)	Chr7	26197724	26197732	No	Oxidation of M(8)	iTRAQ 4-plex of K(12), iTRAQ 4-plex of peptide N-term(1)	28	100	857.548	552.609	3+	1654.81	iTRAQ-AEATESAM<ox>EREK<iTRAQ>-COOH	TCGA_AR-A0TV_C8-A12Z_AO-A0JJ_117C_W_BI_20130730_H-PM_f06.4124.4124.3
AEATESAMEREK	ENSG00000122566	HNRNPA2B1	5`-UTR(Chr7:g.26200577)	Chr7	26197724	26197732	No	Oxidation of M(8)	iTRAQ 4-plex of K(12), iTRAQ 4-plex of peptide N-term(1)	28	100	893.081	552.612	3+	1654.81	iTRAQ-AEATESAM<ox>EREK<iTRAQ>-COOH	TCGA_BH-A18U_A2-A0YI_A2-A0EQ_117C_W_BI_20130405_H-JQ_f06.3333.3333.3
AEATESAMEREK	ENSG00000122566	HNRNPA2B1	5`-UTR(Chr7:g.26200577)	Chr7	26197724	26197732	No	Oxidation of M(8)	iTRAQ 4-plex of K(12), iTRAQ 4-plex of peptide N-term(1)	28	100	901.79	552.609	3+	1654.81	iTRAQ-AEATESAM<ox>EREK<iTRAQ>-COOH	TCGA_A2-A0YG_E2-A150_BH-A18N_117C_W_BI_20130912_H-PM_f06.3298.3298.3
AEATESAMEREK	ENSG00000122566	HNRNPA2B1	5`-UTR(Chr7:g.26200577)	Chr7	26197724	26197732	No	Oxidation of M(8)	iTRAQ 4-plex of K(12), iTRAQ 4-plex of peptide N-term(1)	28	84.471	886.005	552.612	3+	1654.81	iTRAQ-AEATESAM<ox>EREK<iTRAQ>-COOH	TCGA_AO-A0JE_A2-A0T2_AN-A0AJ_117C_W_BI_20130802_H-PM_f06.4242.4242.3
AEATESAMEREK	ENSG00000122566	HNRNPA2B1	5`-UTR(Chr7:g.26200577)	Chr7	26197724	26197732	No		iTRAQ 4-plex of K(12), iTRAQ 4-plex of peptide N-term(1)	28	100	1046.67	547.278	3+	1638.81	iTRAQ-AEATESAMEREK<iTRAQ>-COOH	TCGA_AR-A1AW_AR-A1AV_C8-A135_117C_W_BI_20130628_H-PM_f06.6621.6621.3
AEATESAMEREK	ENSG00000122566	HNRNPA2B1	5`-UTR(Chr7:g.26200577)	Chr7	26197724	26197732	No	Oxidation of M(8)	iTRAQ 4-plex of K(12), iTRAQ 4-plex of peptide N-term(1)	28	100	715.027	552.61	3+	1654.81	iTRAQ-AEATESAM<ox>EREK<iTRAQ>-COOH	TCGA_A2-A0EV_AN-A0AM_D8-A142_117C_W_BI_20130625_H-PM_f06.3299.3299.3
AEATESAMEREK	ENSG00000122566	HNRNPA2B1	5`-UTR(Chr7:g.26200577)	Chr7	26197724	26197732	No		iTRAQ 4-plex of K(12), iTRAQ 4-plex of peptide N-term(1)	28	100	1150.93	547.278	3+	1638.81	iTRAQ-AEATESAMEREK<iTRAQ>-COOH	TCGA_AN-A0FL_BH-A0DG_AN-A0AS_117C_W_BI_20130726_H-PM_f06.6767.6767.3
AEATESAMEREK	ENSG00000122566	HNRNPA2B1	5`-UTR(Chr7:g.26200577)	Chr7	26197724	26197732	No	Oxidation of M(8)	iTRAQ 4-plex of K(12), iTRAQ 4-plex of peptide N-term(1)	28	100	715.027	552.61	3+	1654.81	iTRAQ-AEATESAM<ox>EREK<iTRAQ>-COOH	TCGA_A2-A0EV_AN-A0AM_D8-A142_117C_W_BI_20130625_H-PM_f06.3299.3299.3
AEATESAMEREK	ENSG00000122566	HNRNPA2B1	5`-UTR(Chr7:g.26200577)	Chr7	26197724	26197732	No	Oxidation of M(8)	iTRAQ 4-plex of K(12), iTRAQ 4-plex of peptide N-term(1)	28	78.4512	913.56	552.61	3+	1654.81	iTRAQ-AEATESAM<ox>EREK<iTRAQ>-COOH	TCGA_A7-A0CD_C8-A12W_AN-A0AL_117C_W_BI_20130913_H-PM_f06.3423.3423.3
AEATESAMEREK	ENSG00000122566	HNRNPA2B1	5`-UTR(Chr7:g.26200577)	Chr7	26197724	26197732	No		iTRAQ 4-plex of K(12), iTRAQ 4-plex of peptide N-term(1)	28	100	1112.96	547.275	3+	1638.81	iTRAQ-AEATESAMEREK<iTRAQ>-COOH	TCGA_AR-A1AP_AN-A0FK_AO-A0J6_117C_W_BI_20130517_H-PM_f06.7234.7234.3
AEATESAMEREK	ENSG00000122566	HNRNPA2B1	5`-UTR(Chr7:g.26200577)	Chr7	26197724	26197732	No	Oxidation of M(8)	iTRAQ 4-plex of K(12), iTRAQ 4-plex of peptide N-term(1)	28	69.6398	860.384	552.609	3+	1654.81	iTRAQ-AEATESAM<ox>EREK<iTRAQ>-COOH	TCGA_AR-A0TV_C8-A12Z_AO-A0JJ_117C_W_BI_20130730_H-PM_f04.4000.4000.3
AEATESAMEREK	ENSG00000122566	HNRNPA2B1	5`-UTR(Chr7:g.26200577)	Chr7	26197724	26197732	No	Oxidation of M(8)	iTRAQ 4-plex of K(12), iTRAQ 4-plex of peptide N-term(1)	28	69.6398	860.384	552.609	3+	1654.81	iTRAQ-AEATESAM<ox>EREK<iTRAQ>-COOH	TCGA_AR-A0TV_C8-A12Z_AO-A0JJ_117C_W_BI_20130730_H-PM_f04.4000.4000.3
AEATESAMEREK	ENSG00000122566	HNRNPA2B1	5`-UTR(Chr7:g.26200577)	Chr7	26197724	26197732	No		iTRAQ 4-plex of K(12), iTRAQ 4-plex of peptide N-term(1)	28	100	1582.07	820.413	2+	1638.81	iTRAQ-AEATESAMEREK<iTRAQ>-COOH	TCGA_AO-A0JE_A2-A0T2_AN-A0AJ_117C_W_BI_20130802_H-PM_f06.9164.9164.2
AEATESAMEREK	ENSG00000122566	HNRNPA2B1	5`-UTR(Chr7:g.26200577)	Chr7	26197724	26197732	No		iTRAQ 4-plex of K(12), iTRAQ 4-plex of peptide N-term(1)	28	100	1108.16	547.276	3+	1638.81	iTRAQ-AEATESAMEREK<iTRAQ>-COOH	TCGA_A2-A0T7_C8-A12Q_A8-A079_117C_W_BI_20130820_H-PM_f06.7294.7294.3
AEATESAMEREK	ENSG00000122566	HNRNPA2B1	5`-UTR(Chr7:g.26200577)	Chr7	26197724	26197732	No		iTRAQ 4-plex of K(12), iTRAQ 4-plex of peptide N-term(1)	28	100	1216.25	547.278	3+	1638.81	iTRAQ-AEATESAMEREK<iTRAQ>-COOH	TCGA_A8-A09G_C8-A131_C8-A134_117C_W_BI_20131011_H-PM_f06.7426.7426.3
AEATESAMEREK	ENSG00000122566	HNRNPA2B1	5`-UTR(Chr7:g.26200577)	Chr7	26197724	26197732	No		iTRAQ 4-plex of K(12), iTRAQ 4-plex of peptide N-term(1)	28	100	1216.25	547.278	3+	1638.81	iTRAQ-AEATESAMEREK<iTRAQ>-COOH	TCGA_A8-A09G_C8-A131_C8-A134_117C_W_BI_20131011_H-PM_f06.7426.7426.3
AEATESAMEREK	ENSG00000122566	HNRNPA2B1	5`-UTR(Chr7:g.26200577)	Chr7	26197724	26197732	No	Oxidation of M(8)	iTRAQ 4-plex of K(12), iTRAQ 4-plex of peptide N-term(1)	28	78.4512	913.56	552.61	3+	1654.81	iTRAQ-AEATESAM<ox>EREK<iTRAQ>-COOH	TCGA_A7-A0CD_C8-A12W_AN-A0AL_117C_W_BI_20130913_H-PM_f06.3423.3423.3
AEATESAMEREK	ENSG00000122566	HNRNPA2B1	5`-UTR(Chr7:g.26200577)	Chr7	26197724	26197732	No	Oxidation of M(8)	iTRAQ 4-plex of K(12), iTRAQ 4-plex of peptide N-term(1)	28	99.8976	678.939	552.607	3+	1654.81	iTRAQ-AEATESAM<ox>EREK<iTRAQ>-COOH	TCGA_E2-A10A_BH-A18Q_C8-A130_117C_W_BI_20130222_H-PM_f06.3442.3442.3
AEATESAMEREK	ENSG00000122566	HNRNPA2B1	5`-UTR(Chr7:g.26200577)	Chr7	26197724	26197732	No		iTRAQ 4-plex of K(12), iTRAQ 4-plex of peptide N-term(1)	28	100	1112.96	547.275	3+	1638.81	iTRAQ-AEATESAMEREK<iTRAQ>-COOH	TCGA_AR-A1AP_AN-A0FK_AO-A0J6_117C_W_BI_20130517_H-PM_f06.7234.7234.3
AEATESAMEREK	ENSG00000122566	HNRNPA2B1	5`-UTR(Chr7:g.26200577)	Chr7	26197724	26197732	No		iTRAQ 4-plex of K(12), iTRAQ 4-plex of peptide N-term(1)	28	100	1209.59	547.278	3+	1638.81	iTRAQ-AEATESAMEREK<iTRAQ>-COOH	TCGA_A2-A0SW_AO-A0JL_BH-A0BV_117C_W_BI_20131024_H-PM_f06.4296.4296.3
AEATESAMEREK	ENSG00000122566	HNRNPA2B1	5`-UTR(Chr7:g.26200577)	Chr7	26197724	26197732	No		iTRAQ 4-plex of K(12), iTRAQ 4-plex of peptide N-term(1)	28	100	1047.37	820.415	2+	1638.81	iTRAQ-AEATESAMEREK<iTRAQ>-COOH	TCGA_AR-A1AW_AR-A1AV_C8-A135_117C_W_BI_20130628_H-PM_f06.6626.6626.2
AEATESAMEREK	ENSG00000122566	HNRNPA2B1	5`-UTR(Chr7:g.26200577)	Chr7	26197724	26197732	No		iTRAQ 4-plex of K(12), iTRAQ 4-plex of peptide N-term(1)	28	100	995.119	547.277	3+	1638.81	iTRAQ-AEATESAMEREK<iTRAQ>-COOH	TCGA_C8-A12P_BH-A0C1_A2-A0EY_117C_W_BI_20130622_H-PM_f06.6091.6091.3
AEATESAMEREK	ENSG00000122566	HNRNPA2B1	5`-UTR(Chr7:g.26200577)	Chr7	26197724	26197732	No		iTRAQ 4-plex of K(12), iTRAQ 4-plex of peptide N-term(1)	28	100	1209.59	547.278	3+	1638.81	iTRAQ-AEATESAMEREK<iTRAQ>-COOH	TCGA_A2-A0SW_AO-A0JL_BH-A0BV_117C_W_BI_20131024_H-PM_f06.4296.4296.3
AEATESAMEREK	ENSG00000122566	HNRNPA2B1	5`-UTR(Chr7:g.26200577)	Chr7	26197724	26197732	No	Oxidation of M(8)	iTRAQ 4-plex of K(12), iTRAQ 4-plex of peptide N-term(1)	28	89.1626	691.665	552.608	3+	1654.81	iTRAQ-AEATESAM<ox>EREK<iTRAQ>-COOH	TCGA_A2-A0T7_C8-A12Q_A8-A079_117C_W_BI_20130820_H-PM_f06.3762.3762.3
AEATESAMEREK	ENSG00000122566	HNRNPA2B1	5`-UTR(Chr7:g.26200577)	Chr7	26197724	26197732	No	Oxidation of M(8)	iTRAQ 4-plex of K(12), iTRAQ 4-plex of peptide N-term(1)	28	99.308	720.098	552.608	3+	1654.81	iTRAQ-AEATESAM<ox>EREK<iTRAQ>-COOH	TCGA_E2-A159_A2-A0T3_A2-A0YD_117C_W_BI_20130823_H-PM_f04.3675.3675.3
AEATESAMEREK	ENSG00000122566	HNRNPA2B1	5`-UTR(Chr7:g.26200577)	Chr7	26197724	26197732	No		iTRAQ 4-plex of K(12), iTRAQ 4-plex of peptide N-term(1)	28	100	1558.96	547.276	3+	1638.81	iTRAQ-AEATESAMEREK<iTRAQ>-COOH	TCGA_AR-A0TV_C8-A12Z_AO-A0JJ_117C_W_BI_20130730_H-PM_f06.9139.9139.3
AEATESAMEREK	ENSG00000122566	HNRNPA2B1	5`-UTR(Chr7:g.26200577)	Chr7	26197724	26197732	No		iTRAQ 4-plex of K(12), iTRAQ 4-plex of peptide N-term(1)	28	100	1108.16	547.276	3+	1638.81	iTRAQ-AEATESAMEREK<iTRAQ>-COOH	TCGA_A2-A0T7_C8-A12Q_A8-A079_117C_W_BI_20130820_H-PM_f06.7294.7294.3
AEATESAMEREK	ENSG00000122566	HNRNPA2B1	5`-UTR(Chr7:g.26200577)	Chr7	26197724	26197732	No	Oxidation of M(8)	iTRAQ 4-plex of K(12), iTRAQ 4-plex of peptide N-term(1)	28	99.308	720.098	552.608	3+	1654.81	iTRAQ-AEATESAM<ox>EREK<iTRAQ>-COOH	TCGA_E2-A159_A2-A0T3_A2-A0YD_117C_W_BI_20130823_H-PM_f04.3675.3675.3
AEATESAMEREK	ENSG00000122566	HNRNPA2B1	5`-UTR(Chr7:g.26200577)	Chr7	26197724	26197732	No		iTRAQ 4-plex of K(12), iTRAQ 4-plex of peptide N-term(1)	28	100	1220.49	547.281	3+	1638.81	iTRAQ-AEATESAMEREK<iTRAQ>-COOH	TCGA_BH-A18U_A2-A0YI_A2-A0EQ_117C_W_BI_20130405_H-JQ_f06.6016.6016.3
AEATESAMEREK	ENSG00000122566	HNRNPA2B1	5`-UTR(Chr7:g.26200577)	Chr7	26197724	26197732	No		iTRAQ 4-plex of K(12), iTRAQ 4-plex of peptide N-term(1)	28	100	995.723	820.413	2+	1638.81	iTRAQ-AEATESAMEREK<iTRAQ>-COOH	TCGA_C8-A12P_BH-A0C1_A2-A0EY_117C_W_BI_20130622_H-PM_f06.6099.6099.2
AEATESAMEREK	ENSG00000122566	HNRNPA2B1	5`-UTR(Chr7:g.26200577)	Chr7	26197724	26197732	No		iTRAQ 4-plex of K(12), iTRAQ 4-plex of peptide N-term(1)	28	100	1047.37	820.415	2+	1638.81	iTRAQ-AEATESAMEREK<iTRAQ>-COOH	TCGA_AR-A1AW_AR-A1AV_C8-A135_117C_W_BI_20130628_H-PM_f06.6626.6626.2
AEATESAMEREK	ENSG00000122566	HNRNPA2B1	5`-UTR(Chr7:g.26200577)	Chr7	26197724	26197732	No		iTRAQ 4-plex of K(12), iTRAQ 4-plex of peptide N-term(1)	28	100	1078.79	547.28	3+	1638.81	iTRAQ-AEATESAMEREK<iTRAQ>-COOH	TCGA_AO-A12D_C8-A131_AO-A12B_117C_W_BI_20130208_H-PM_f06.5532.5532.3
AEATESAMEREK	ENSG00000122566	HNRNPA2B1	5`-UTR(Chr7:g.26200577)	Chr7	26197724	26197732	No	Oxidation of M(8)	iTRAQ 4-plex of K(12), iTRAQ 4-plex of peptide N-term(1)	28	89.1626	691.665	552.608	3+	1654.81	iTRAQ-AEATESAM<ox>EREK<iTRAQ>-COOH	TCGA_A2-A0T7_C8-A12Q_A8-A079_117C_W_BI_20130820_H-PM_f06.3762.3762.3
AEATESAMEREK	ENSG00000122566	HNRNPA2B1	5`-UTR(Chr7:g.26200577)	Chr7	26197724	26197732	No		iTRAQ 4-plex of K(12), iTRAQ 4-plex of peptide N-term(1)	28	100	1582.07	820.413	2+	1638.81	iTRAQ-AEATESAMEREK<iTRAQ>-COOH	TCGA_AO-A0JE_A2-A0T2_AN-A0AJ_117C_W_BI_20130802_H-PM_f06.9164.9164.2
AEATESAMEREK	ENSG00000122566	HNRNPA2B1	5`-UTR(Chr7:g.26200577)	Chr7	26197724	26197732	No		iTRAQ 4-plex of K(12), iTRAQ 4-plex of peptide N-term(1)	28	100	995.723	820.413	2+	1638.81	iTRAQ-AEATESAMEREK<iTRAQ>-COOH	TCGA_C8-A12P_BH-A0C1_A2-A0EY_117C_W_BI_20130622_H-PM_f06.6099.6099.2
AEATESAMEREK	ENSG00000122566	HNRNPA2B1	5`-UTR(Chr7:g.26200577)	Chr7	26197724	26197732	No		iTRAQ 4-plex of K(12), iTRAQ 4-plex of peptide N-term(1)	28	100	1558.96	547.276	3+	1638.81	iTRAQ-AEATESAMEREK<iTRAQ>-COOH	TCGA_AR-A0TV_C8-A12Z_AO-A0JJ_117C_W_BI_20130730_H-PM_f06.9139.9139.3
AEATESAMEREK	ENSG00000122566	HNRNPA2B1	5`-UTR(Chr7:g.26200577)	Chr7	26197724	26197732	No		iTRAQ 4-plex of K(12), iTRAQ 4-plex of peptide N-term(1)	28	100	1078.79	547.28	3+	1638.81	iTRAQ-AEATESAMEREK<iTRAQ>-COOH	TCGA_AO-A12D_C8-A131_AO-A12B_117C_W_BI_20130208_H-PM_f06.5532.5532.3
AEDAVPLGR	ENSG00000025770	NCAPH2	5`-UTR(Chr22:g.50508338)	Chr22	50508272	50508298	No		iTRAQ 4-plex of peptide N-term(1)	1	81.4978	5188.44	536.303	2+	1070.58	iTRAQ-AEDAVPLGR-COOH	TCGA_AR-A0TV_C8-A12Z_AO-A0JJ_117C_W_BI_20130730_H-PM_f12.35774.35774.2
AEEPGQPEWATGFR	ENSG00000161267	BDH1	3`-UTR(Chr3:g.197511898)	Chr3	197510081	197510122	Yes		iTRAQ 4-plex of peptide N-term(1)	1	73.6952	3746.56	859.917	2+	1717.82	iTRAQ-AEEPGQPEWATGFR-COOH	TCGA_AO-A12D_C8-A131_AO-A12B_117C_W_BI_20130208_H-PM_f02.27986.27986.2
AEEQPTMPR	ENSG00000181915	ADO	5`-UTR(Chr10:g.62805060)	Chr10	62805042	62805068	No		iTRAQ 4-plex of peptide N-term(1)	2	90.9794	1430.24	601.803	2+	1201.59	iTRAQ-AEEQPTMPR-COOH	TCGA_AO-A12E_A8-A06N_A2-A0T1_117C_W_BI_20130909_H-PM_f08.8170.8170.2
AEEQPTMPR	ENSG00000181915	ADO	5`-UTR(Chr10:g.62805060)	Chr10	62805042	62805068	No		iTRAQ 4-plex of peptide N-term(1)	2	98.7654	1256.03	601.799	2+	1201.59	iTRAQ-AEEQPTMPR-COOH	TCGA_AR-A0TT_AR-A1AQ_AO-A12B_117C_W_BI_20131022_H-PM_f08.7827.7827.2
AEETAHLGFHGGNSVAVNAR	ENSG00000164574	GALNT10	Intronic	Chr5	154220468	154220527	Yes	Deamidation of N(13)	iTRAQ 4-plex of peptide N-term(1)	1	66.5541	3334.86	728.031	3+	2181.07	iTRAQ-AEETAHLGFHGGN<deam>SVAVNAR-COOH	TCGA_AO-A12D_AN-A04A_BH-A0AV_117C_W_BI_20130416_H-PM_f17.24717.24717.3
AEGAMALDGIR	ENSG00000073712	FERMT2	5`-UTR(Chr14:g.52950568)	Chr14	52950548	52950577	No		iTRAQ 4-plex of peptide N-term(1)	1	90.3361	4005.4	624.332	2+	1246.65	iTRAQ-AEGAMALDGIR-COOH	TCGA_AN-A0FL_BH-A0DG_AN-A0AS_117C_W_BI_20130726_H-PM_f20.27000.27000.2
AEGAMALDGIR	ENSG00000073712	FERMT2	5`-UTR(Chr14:g.52950568)	Chr14	52950548	52950577	No		iTRAQ 4-plex of peptide N-term(1)	1	90.3361	4005.4	624.332	2+	1246.65	iTRAQ-AEGAMALDGIR-COOH	TCGA_AN-A0FL_BH-A0DG_AN-A0AS_117C_W_BI_20130726_H-PM_f20.27000.27000.2
AEGLPVLLDR	ENSG00000254670	CTC-497E21.3	Pseudo	Chr11	13008757	13008786	No		iTRAQ 4-plex of peptide N-term(1)	1	70	2583.03	613.868	2+	1225.72	iTRAQ-AEGLPVLLDR-COOH	TCGA_AO-A12D_AN-A04A_BH-A0AV_117C_W_BI_20130416_H-PM_f05.18764.18764.2
AEGNVASLRSRPVTQENK	ENSG00000106144	CASP2	Exon_Extension	Chr7	143301400	143301453	Yes	Deamidation of N(17)	iTRAQ 4-plex of K(18), iTRAQ 4-plex of peptide N-term(1)	1	69.7128	3795.61	749.41	3+	2244.21	iTRAQ-AEGNVASLRSRPVTQEN<deam>K<iTRAQ>-COOH	TCGA_E2-A10A_BH-A18Q_C8-A130_117C_W_BI_20130222_H-PM_f19.31402.31402.3
AEGSDRGPESPVK	ENSG00000135596	MICAL1	Exon-Extension	Chr6	109446690	109446728	No		iTRAQ 4-plex of K(13), iTRAQ 4-plex of peptide N-term(1)	1	83.7037	2607.69	539.624	3+	1615.84	iTRAQ-AEGSDRGPESPVK<iTRAQ>-COOH	TCGA_A2-A0YM_BH-A0C7_A2-A0SX_117C_W_BI_20131025_H-PM_f18.12074.12074.3
AEIGGRAGPWSGPCLA	ENSG00000149089	APIP	5`-UTR(Chr11:g.34916284)	Chr11	34916275	34916322	No		Carbamidomethylation of C(14), iTRAQ 4-plex of peptide N-term(1)	1	96	2747.64	581.631	3+	1741.87	iTRAQ-AEIGGRAGPWSGPC<cmm>LA-COOH	TCGA_A2-A0EV_AN-A0AM_D8-A142_117C_W_BI_20130625_H-PM_f16.17970.17970.3
AEIVLLHSSLGEK	ENSG00000152213	ARL11	3`-UTR(Chr13:g.49631035)	Chr13	49631783	49631821	Yes		iTRAQ 4-plex of K(13), iTRAQ 4-plex of peptide N-term(1)	1	99.7015	2599.39	562.337	3+	1682.98	iTRAQ-AEIVLLHSSLGEK<iTRAQ>-COOH	TCGA_AO-A12D_AN-A04A_BH-A0AV_117C_W_BI_20130416_H-PM_f22.18365.18365.3
AELESITLPTNHQTAGTLQPNAGR	ENSG00000137166	FOXP4	3`-UTR(Chr6:g.41598933)	Chr6	41601906	41601977	No	Deamidation of N(21)	iTRAQ 4-plex of peptide N-term(1)	1	79.4393	1468.26	444.904	6+	2663.36	iTRAQ-AELESITLPTNHQTAGTLQPN<deam>AGR-COOH	TCGA_AR-A0TY_AR-A0U4_BH-A0HP_117C_W_BI_20130408_H-JQ_f04.7156.7156.6
AELEVGK	ENSG00000272381	RP11-192P3.4	Intronic	Chr10	31220267	31220287	Yes		iTRAQ 4-plex of K(7), iTRAQ 4-plex of peptide N-term(1)	1	96.4235	1500.92	517.312	2+	1032.61	iTRAQ-AELEVGK<iTRAQ>-COOH	TCGA_AR-A1AW_AR-A1AV_C8-A135_117C_W_BI_20130628_H-PM_f13.9625.9625.2
AELGAGAAR	ENSG00000006016	CRLF1	FS	Chr19	18594362	18594388	Yes		iTRAQ 4-plex of peptide N-term(1)	1	99.5112	760.638	480.275	2+	958.532	iTRAQ-AELGAGAAR-COOH	TCGA_AR-A1AW_AR-A1AV_C8-A135_117C_W_BI_20130628_H-PM_f10.3787.3787.2
AELGLQGGGESR	ENSG00000136367	ZFHX2	5`-UTR(Chr14:g.23535325)	Chr14	23555855	23555890	Yes		iTRAQ 4-plex of peptide N-term(1)	1	85.9895	4263.12	659.347	2+	1316.68	iTRAQ-AELGLQGGGESR-COOH	TCGA_C8-A12P_BH-A0C1_A2-A0EY_117C_W_BI_20130622_H-PM_f04.29443.29443.2
AELIQMPK	ENSG00000229839	AC018462.2	Intronic	Chr2	62136807	62136830	Yes	Oxidation of M(6)	iTRAQ 4-plex of K(8), iTRAQ 4-plex of peptide N-term(1)	1	81.0507	2565.93	617.361	2+	1232.7	iTRAQ-AELIQM<ox>PK<iTRAQ>-COOH	TCGA_D8-A13Y_A8-A076_AO-A126_117C_W_BI_20130617_H-PM_f04.18678.18678.2
AELMLQSLSQESRR	ENSG00000176884	GRIN1	Intronic	Chr9	137166770	137166811	Yes		iTRAQ 4-plex of peptide N-term(1)	1	98.3607	2657.97	597.992	3+	1790.94	iTRAQ-AELMLQSLSQESRR-COOH	TCGA_A2-A0YM_BH-A0C7_A2-A0SX_117C_W_BI_20131025_H-PM_f08.12308.12308.3
AELRMVSKK	ENSG00000162989	KCNJ3	Intronic	Chr2	154707702	154707728	Yes	Oxidation of M(5)	iTRAQ 4-plex of K(8, 9), iTRAQ 4-plex of peptide N-term(1)	1	80.9645	1990.16	503.979	3+	1508.91	iTRAQ-AELRM<ox>VSK<iTRAQ>K<iTRAQ>-COOH	TCGA_AO-A12E_A8-A06N_A2-A0T1_117C_W_BI_20130909_H-PM_f06.12411.12411.3
AELSSLSAPA	ENSG00000173801	JUP	5`-UTR(Chr17:g.41771854)	Chr17	41786636	41786665	No		iTRAQ 4-plex of peptide N-term(1)	1	93.7282	1779.36	545.303	2+	1088.58	iTRAQ-AELSSLSAPA-COOH	TCGA_A8-A09G_C8-A131_C8-A134_117C_W_BI_20131011_H-PM_f16.11127.11127.2
AEMADPAECSIK	ENSG00000168280	KIF5C	5`-UTR(Chr2:g.148875618)	Chr2	148875612	148875647	No		Carbamidomethylation of C(9), iTRAQ 4-plex of K(12), iTRAQ 4-plex of peptide N-term(1)	1	94.4591	3732.35	805.39	2+	1608.77	iTRAQ-AEMADPAEC<cmm>SIK<iTRAQ>-COOH	TCGA_A2-A0YG_E2-A150_BH-A18N_117C_W_BI_20130912_H-PM_f13.22506.22506.2
AEMEDTR	ENSG00000006695	COX10	Intronic	Chr17	14084091	14084111	No		iTRAQ 4-plex of peptide N-term(1)	2	87.4109	580.779	498.231	2+	994.451	iTRAQ-AEMEDTR-COOH	TCGA_A7-A0CE_BH-A0C0_A2-A0YC_117C_W_BI_20130524_H-PM_f03.2583.2583.2
AEMEDTR	ENSG00000006695	COX10	Intronic	Chr17	14084091	14084111	No		iTRAQ 4-plex of peptide N-term(1)	2	99.0596	720.704	498.232	2+	994.451	iTRAQ-AEMEDTR-COOH	TCGA_D8-A13Y_A8-A076_AO-A126_117C_W_BI_20130617_H-PM_f03.3477.3477.2
AEMTAEEMK	ENSG00000004478	FKBP4	5`-UTR(Chr12:g.2795140)	Chr12	2795134	2795160	No		iTRAQ 4-plex of K(9), iTRAQ 4-plex of peptide N-term(1)	3	100	2127.58	664.328	2+	1326.64	iTRAQ-AEMTAEEMK<iTRAQ>-COOH	TCGA_AO-A0JE_A2-A0T2_AN-A0AJ_117C_W_BI_20130802_H-PM_f09.13250.13250.2
AEMTAEEMK	ENSG00000004478	FKBP4	5`-UTR(Chr12:g.2795140)	Chr12	2795134	2795160	No	Oxidation of M(8, 3)	iTRAQ 4-plex of K(9), iTRAQ 4-plex of peptide N-term(1)	3	86.8578	1142.34	454.219	3+	1358.63	iTRAQ-AEM<ox>TAEEM<ox>K<iTRAQ>-COOH	TCGA_A8-A09G_C8-A131_C8-A134_117C_W_BI_20131011_H-PM_f09.6622.6622.3
AEMTAEEMK	ENSG00000004478	FKBP4	5`-UTR(Chr12:g.2795140)	Chr12	2795134	2795160	No	Oxidation of M(8, 3)	iTRAQ 4-plex of K(9), iTRAQ 4-plex of peptide N-term(1)	3	84.193	1132.05	454.218	3+	1358.63	iTRAQ-AEM<ox>TAEEM<ox>K<iTRAQ>-COOH	TCGA_A2-A0D2_C8-A12U_AR-A1AS_117C_W_BI_20131010_H-PM_f09.6789.6789.3
AENVNTATPGEK	ENSG00000160752	FDPS	Intronic	Chr1	155318993	155319028	Yes	Deamidation of N(3)	iTRAQ 4-plex of K(12), iTRAQ 4-plex of peptide N-term(1)	1	96.4602	675.44	380.704	4+	1518.78	iTRAQ-AEN<deam>VNTATPGEK<iTRAQ>-COOH	TCGA_A7-A0CJ_AO-A12F_A2-A0YL_117C_W_BI_20130805_H-PM_f19.2308.2308.4
AEPGLSALVRER	ENSG00000186111	PIP5K1C	Intronic	Chr19	3664517	3664552	Yes		iTRAQ 4-plex of peptide N-term(1)	1	97.9508	3579.04	721.411	2+	1440.82	iTRAQ-AEPGLSALVRER-COOH	TCGA_C8-A12P_BH-A0C1_A2-A0EY_117C_W_BI_20130622_H-PM_f22.25522.25522.2
AEPTEQGTGMAK	ENSG00000204388	HSPA1B	5`-UTR(Chr6:g.31827951)	Chr6	31827924	31827959	No		iTRAQ 4-plex of K(12), iTRAQ 4-plex of peptide N-term(1)	1	100	1203.32	754.387	2+	1506.76	iTRAQ-AEPTEQGTGMAK<iTRAQ>-COOH	TCGA_AN-A0FL_BH-A0DG_AN-A0AS_117C_W_BI_20130726_H-PM_f10.7237.7237.2
AEQFFVKSVYLATYR	ENSG00000169764	UGP2	Intronic	Chr2	63883811	63883855	Yes		iTRAQ 4-plex of K(7), iTRAQ 4-plex of peptide N-term(1)	1	63.6066	4070.66	528.293	4+	2109.15	iTRAQ-AEQFFVK<iTRAQ>SVYLATYR-COOH	TCGA_A7-A0CE_BH-A0C0_A2-A0YC_117C_W_BI_20130524_H-PM_f01.29022.29022.4
AESASMTER	ENSG00000106211	HSPB1	5`-UTR(Chr7:g.76302713)	Chr7	76302698	76302724	No		iTRAQ 4-plex of peptide N-term(1)	10	100	768.146	563.27	2+	1124.53	iTRAQ-AESASMTER-COOH	TCGA_AR-A0TR_AO-A03O_BH-A18R_117C_W_BI_20130825_H-PM_f07.4271.4271.2
AESASMTER	ENSG00000106211	HSPB1	5`-UTR(Chr7:g.76302713)	Chr7	76302698	76302724	No		iTRAQ 4-plex of peptide N-term(1)	10	100	1007.3	563.269	2+	1124.53	iTRAQ-AESASMTER-COOH	TCGA_A2-A0YG_E2-A150_BH-A18N_117C_W_BI_20130912_H-PM_f07.3993.3993.2
AESASMTER	ENSG00000106211	HSPB1	5`-UTR(Chr7:g.76302713)	Chr7	76302698	76302724	No		iTRAQ 4-plex of peptide N-term(1)	10	100	748.621	563.27	2+	1124.53	iTRAQ-AESASMTER-COOH	TCGA_A2-A0T7_C8-A12Q_A8-A079_117C_W_BI_20130820_H-PM_f07.4249.4249.2
AESASMTER	ENSG00000106211	HSPB1	5`-UTR(Chr7:g.76302713)	Chr7	76302698	76302724	No		iTRAQ 4-plex of peptide N-term(1)	10	96.2963	780.025	563.268	2+	1124.53	iTRAQ-AESASMTER-COOH	TCGA_AN-A0FL_BH-A0DG_AN-A0AS_117C_W_BI_20130726_H-PM_f07.3986.3986.2
AESASMTER	ENSG00000106211	HSPB1	5`-UTR(Chr7:g.76302713)	Chr7	76302698	76302724	No		iTRAQ 4-plex of peptide N-term(1)	10	100	1018.7	563.271	2+	1124.53	iTRAQ-AESASMTER-COOH	TCGA_A7-A0CD_C8-A12W_AN-A0AL_117C_W_BI_20130913_H-PM_f07.4139.4139.2
AESASMTER	ENSG00000106211	HSPB1	5`-UTR(Chr7:g.76302713)	Chr7	76302698	76302724	No		iTRAQ 4-plex of peptide N-term(1)	10	94.081	943.774	563.269	2+	1124.53	iTRAQ-AESASMTER-COOH	TCGA_AO-A12E_A8-A06N_A2-A0T1_117C_W_BI_20130909_H-PM_f06.4120.4120.2
AESASMTER	ENSG00000106211	HSPB1	5`-UTR(Chr7:g.76302713)	Chr7	76302698	76302724	No		iTRAQ 4-plex of peptide N-term(1)	10	95.747	795.613	563.27	2+	1124.53	iTRAQ-AESASMTER-COOH	TCGA_AR-A1AP_AN-A0FK_AO-A0J6_117C_W_BI_20130517_H-PM_f06.4330.4330.2
AESASMTER	ENSG00000106211	HSPB1	5`-UTR(Chr7:g.76302713)	Chr7	76302698	76302724	No		iTRAQ 4-plex of peptide N-term(1)	10	100	772.398	563.27	2+	1124.53	iTRAQ-AESASMTER-COOH	TCGA_AR-A1AW_AR-A1AV_C8-A135_117C_W_BI_20130628_H-PM_f06.4202.4202.2
AESASMTER	ENSG00000106211	HSPB1	5`-UTR(Chr7:g.76302713)	Chr7	76302698	76302724	No		iTRAQ 4-plex of peptide N-term(1)	10	100	1024.64	563.272	2+	1124.53	iTRAQ-AESASMTER-COOH	TCGA_A7-A0CJ_AO-A12F_A2-A0YL_117C_W_BI_20130805_H-PM_f07.5354.5354.2
AESASMTER	ENSG00000106211	HSPB1	5`-UTR(Chr7:g.76302713)	Chr7	76302698	76302724	No		iTRAQ 4-plex of peptide N-term(1)	10	99.7245	1055.54	563.269	2+	1124.53	iTRAQ-AESASMTER-COOH	TCGA_AO-A0JE_A2-A0T2_AN-A0AJ_117C_W_BI_20130802_H-PM_f07.5264.5264.2
AESFPDK	ENSG00000171606	ZNF274	Intronic	Chr19	58202070	58202090	Yes		iTRAQ 4-plex of K(7), iTRAQ 4-plex of peptide N-term(1)	1	80.1227	1535.21	541.294	2+	1080.57	iTRAQ-AESFPDK<iTRAQ>-COOH	TCGA_A8-A09G_C8-A131_C8-A134_117C_W_BI_20131011_H-PM_f12.9636.9636.2
AESLNETQLQR	ENSG00000168958	MFF	Exon_Extension	Chr2	227351950	227351982	Yes		iTRAQ 4-plex of peptide N-term(1)	2	66.9725	1911.54	478.254	3+	1431.74	iTRAQ-AESLNETQLQR-COOH	TCGA_C8-A138_E2-A154_BH-A0BZ_117C_W_BI_20130225_H-PM_f21.13353.13353.3
AESLNETQLQR	ENSG00000168958	MFF	Exon_Extension	Chr2	227351950	227351982	Yes		iTRAQ 4-plex of peptide N-term(1)	2	65.6716	2184.3	478.257	3+	1431.74	iTRAQ-AESLNETQLQR-COOH	TCGA_A2-A0SW_AO-A0JL_BH-A0BV_117C_W_BI_20131024_H-PM_f21.9612.9612.3
AESLWCEGGCLLQCTWVR	ENSG00000121413	ZSCAN18	Exon_Extension	Chr19	58087117	58087170	Yes		Carbamidomethylation of C(6, 10, 14), iTRAQ 4-plex of peptide N-term(1)	1	76.5766	2584.65	790.373	3+	2368.09	iTRAQ-AESLWC<cmm>EGGC<cmm>LLQC<cmm>TWVR-COOH	TCGA_AR-A0TR_AO-A03O_BH-A18R_117C_W_BI_20130825_H-PM_f20.19187.19187.3
AESPNLR	ENSG00000235269	AL162759.1	Intronic	Chr14	53787570	53787590	Yes	Deamidation of N(5)	iTRAQ 4-plex of peptide N-term(1)	3	93.1174	1243.97	466.252	2+	930.489	iTRAQ-AESPN<deam>LR-COOH	TCGA_A7-A0CD_C8-A12W_AN-A0AL_117C_W_BI_20130913_H-PM_f08.5678.5678.2
AESPNLR	ENSG00000235269	AL162759.1	Intronic	Chr14	53787570	53787590	Yes	Deamidation of N(5)	iTRAQ 4-plex of peptide N-term(1)	3	98.4615	894.57	466.253	2+	930.489	iTRAQ-AESPN<deam>LR-COOH	TCGA_A7-A0CE_BH-A0C0_A2-A0YC_117C_W_BI_20130524_H-PM_f08.5544.5544.2
AESPNLR	ENSG00000235269	AL162759.1	Intronic	Chr14	53787570	53787590	Yes	Deamidation of N(5)	iTRAQ 4-plex of peptide N-term(1)	3	80.3002	933.469	466.253	2+	930.489	iTRAQ-AESPN<deam>LR-COOH	TCGA_BH-A18V_A7-A13F_BH-A0E1_117C_W_BI_20130520_H-PM_f08.5796.5796.2
AEVAQLVK	ENSG00000054967	RELT	Exon_Extension	Chr11	73392658	73392681	Yes		iTRAQ 4-plex of K(8), iTRAQ 4-plex of peptide N-term(1)	5	98.6784	1413.85	382.578	3+	1144.71	iTRAQ-AEVAQLVK<iTRAQ>-COOH	TCGA_BH-A18U_A2-A0YI_A2-A0EQ_117C_W_BI_20130405_H-JQ_f03.6965.6965.3
AEVAQLVK	ENSG00000054967	RELT	Exon_Extension	Chr11	73392658	73392681	Yes		iTRAQ 4-plex of K(8), iTRAQ 4-plex of peptide N-term(1)	5	99.1111	1421.54	382.578	3+	1144.71	iTRAQ-AEVAQLVK<iTRAQ>-COOH	TCGA_BH-A18U_A2-A0YI_A2-A0EQ_117C_W_BI_20130405_H-JQ_f02.6866.6866.3
AEVAQLVK	ENSG00000054967	RELT	Exon_Extension	Chr11	73392658	73392681	Yes		iTRAQ 4-plex of K(8), iTRAQ 4-plex of peptide N-term(1)	5	93.154	1416.86	573.362	2+	1144.71	iTRAQ-AEVAQLVK<iTRAQ>-COOH	TCGA_BH-A18U_A2-A0YI_A2-A0EQ_117C_W_BI_20130405_H-JQ_f03.6987.6987.2
AEVAQLVK	ENSG00000054967	RELT	Exon_Extension	Chr11	73392658	73392681	Yes		iTRAQ 4-plex of K(8), iTRAQ 4-plex of peptide N-term(1)	5	98.773	1204.15	382.575	3+	1144.71	iTRAQ-AEVAQLVK<iTRAQ>-COOH	TCGA_A8-A09I_C8-A12L_A2-A0EX_117C_W_BI_20130302_H-PM_f03.7491.7491.3
AEVAQLVK	ENSG00000054967	RELT	Exon_Extension	Chr11	73392658	73392681	Yes		iTRAQ 4-plex of K(8), iTRAQ 4-plex of peptide N-term(1)	5	97.3684	1207.16	573.359	2+	1144.71	iTRAQ-AEVAQLVK<iTRAQ>-COOH	TCGA_A8-A09I_C8-A12L_A2-A0EX_117C_W_BI_20130302_H-PM_f03.7514.7514.2
AEVIIGGK	ENSG00000147606	SLC26A7	3`-UTR(Chr8:g.91395094)	Chr8	91396739	91396762	Yes		iTRAQ 4-plex of K(8), iTRAQ 4-plex of peptide N-term(1)	3	93.8318	2152.75	537.842	2+	1073.67	iTRAQ-AEVIIGGK<iTRAQ>-COOH	TCGA_BH-A0EE_AO-A0J9_BH-A0E0_117C_W_BI_20130412_H-PM_f03.14303.14303.2
AEVIIGGK	ENSG00000147606	SLC26A7	3`-UTR(Chr8:g.91395094)	Chr8	91396739	91396762	Yes		iTRAQ 4-plex of K(8), iTRAQ 4-plex of peptide N-term(1)	3	79.9197	2110	358.897	3+	1073.67	iTRAQ-AEVIIGGK<iTRAQ>-COOH	TCGA_D8-A13Y_A8-A076_AO-A126_117C_W_BI_20130617_H-PM_f02.14149.14149.3
AEVIIGGK	ENSG00000147606	SLC26A7	3`-UTR(Chr8:g.91395094)	Chr8	91396739	91396762	Yes		iTRAQ 4-plex of K(8), iTRAQ 4-plex of peptide N-term(1)	3	95.3757	2097.2	537.842	2+	1073.67	iTRAQ-AEVIIGGK<iTRAQ>-COOH	TCGA_E2-A159_A2-A0T3_A2-A0YD_117C_W_BI_20130823_H-PM_f03.15193.15193.2
AEVQGSGAQGGAGR	ENSG00000130589	HELZ2	Exon-Extension	Chr20	63572686	63572727	No		iTRAQ 4-plex of peptide N-term(1)	26	99.9452	723.817	694.853	2+	1387.69	iTRAQ-AEVQGSGAQGGAGR-COOH	TCGA_AR-A0TR_AO-A03O_BH-A18R_117C_W_BI_20130825_H-PM_f08.3682.3682.2
AEVQGSGAQGGAGR	ENSG00000130589	HELZ2	Exon-Extension	Chr20	63572686	63572727	No		iTRAQ 4-plex of peptide N-term(1)	26	100	652.999	694.854	2+	1387.69	iTRAQ-AEVQGSGAQGGAGR-COOH	TCGA_BH-A18V_A7-A13F_BH-A0E1_117C_W_BI_20130520_H-PM_f08.3345.3345.2
AEVQGSGAQGGAGR	ENSG00000130589	HELZ2	Exon-Extension	Chr20	63572686	63572727	No		iTRAQ 4-plex of peptide N-term(1)	26	90.0621	517.589	694.849	2+	1387.69	iTRAQ-AEVQGSGAQGGAGR-COOH	TCGA_AR-A0TT_AR-A1AQ_AO-A12B_117C_W_BI_20131022_H-PM_f08.2276.2276.2
AEVQGSGAQGGAGR	ENSG00000130589	HELZ2	Exon-Extension	Chr20	63572686	63572727	No		iTRAQ 4-plex of peptide N-term(1)	26	100	836.651	463.573	3+	1387.69	iTRAQ-AEVQGSGAQGGAGR-COOH	TCGA_A7-A0CJ_AO-A12F_A2-A0YL_117C_W_BI_20130805_H-PM_f08.3869.3869.3
AEVQGSGAQGGAGR	ENSG00000130589	HELZ2	Exon-Extension	Chr20	63572686	63572727	No		iTRAQ 4-plex of peptide N-term(1)	26	100	751.557	694.853	2+	1387.69	iTRAQ-AEVQGSGAQGGAGR-COOH	TCGA_C8-A12P_BH-A0C1_A2-A0EY_117C_W_BI_20130622_H-PM_f08.3791.3791.2
AEVQGSGAQGGAGR	ENSG00000130589	HELZ2	Exon-Extension	Chr20	63572686	63572727	No		iTRAQ 4-plex of peptide N-term(1)	26	100	712.125	694.855	2+	1387.69	iTRAQ-AEVQGSGAQGGAGR-COOH	TCGA_AR-A1AW_AR-A1AV_C8-A135_117C_W_BI_20130628_H-PM_f08.3438.3438.2
AEVQGSGAQGGAGR	ENSG00000130589	HELZ2	Exon-Extension	Chr20	63572686	63572727	No		iTRAQ 4-plex of peptide N-term(1)	26	100	852.442	463.571	3+	1387.69	iTRAQ-AEVQGSGAQGGAGR-COOH	TCGA_AO-A0JE_A2-A0T2_AN-A0AJ_117C_W_BI_20130802_H-PM_f08.3889.3889.3
AEVQGSGAQGGAGR	ENSG00000130589	HELZ2	Exon-Extension	Chr20	63572686	63572727	No		iTRAQ 4-plex of peptide N-term(1)	26	100	674.791	463.572	3+	1387.69	iTRAQ-AEVQGSGAQGGAGR-COOH	TCGA_A2-A0T6_E2-A158_E2-A15A_117C_W_BI_20130918_H-PM_f08.3322.3322.3
AEVQGSGAQGGAGR	ENSG00000130589	HELZ2	Exon-Extension	Chr20	63572686	63572727	No		iTRAQ 4-plex of peptide N-term(1)	26	100	832.806	694.856	2+	1387.69	iTRAQ-AEVQGSGAQGGAGR-COOH	TCGA_A7-A0CJ_AO-A12F_A2-A0YL_117C_W_BI_20130805_H-PM_f08.3846.3846.2
AEVQGSGAQGGAGR	ENSG00000130589	HELZ2	Exon-Extension	Chr20	63572686	63572727	No		iTRAQ 4-plex of peptide N-term(1)	26	99.8668	667.647	694.852	2+	1387.69	iTRAQ-AEVQGSGAQGGAGR-COOH	TCGA_E2-A10A_BH-A18Q_C8-A130_117C_W_BI_20130222_H-PM_f08.3284.3284.2
AEVQGSGAQGGAGR	ENSG00000130589	HELZ2	Exon-Extension	Chr20	63572686	63572727	No		iTRAQ 4-plex of peptide N-term(1)	26	100	672.99	694.854	2+	1387.69	iTRAQ-AEVQGSGAQGGAGR-COOH	TCGA_A2-A0T6_E2-A158_E2-A15A_117C_W_BI_20130918_H-PM_f08.3310.3310.2
AEVQGSGAQGGAGR	ENSG00000130589	HELZ2	Exon-Extension	Chr20	63572686	63572727	No		iTRAQ 4-plex of peptide N-term(1)	26	100	603.931	463.574	3+	1387.69	iTRAQ-AEVQGSGAQGGAGR-COOH	TCGA_A2-A0YG_E2-A150_BH-A18N_117C_W_BI_20130912_H-PM_f08_130918182213.2680.2680.3
AEVQGSGAQGGAGR	ENSG00000130589	HELZ2	Exon-Extension	Chr20	63572686	63572727	No		iTRAQ 4-plex of peptide N-term(1)	26	100	741.521	694.853	2+	1387.69	iTRAQ-AEVQGSGAQGGAGR-COOH	TCGA_D8-A13Y_A8-A076_AO-A126_117C_W_BI_20130617_H-PM_f08.4045.4045.2
AEVQGSGAQGGAGR	ENSG00000130589	HELZ2	Exon-Extension	Chr20	63572686	63572727	No		iTRAQ 4-plex of peptide N-term(1)	26	100	848.128	694.853	2+	1387.69	iTRAQ-AEVQGSGAQGGAGR-COOH	TCGA_AO-A0JE_A2-A0T2_AN-A0AJ_117C_W_BI_20130802_H-PM_f08.3864.3864.2
AEVQGSGAQGGAGR	ENSG00000130589	HELZ2	Exon-Extension	Chr20	63572686	63572727	No		iTRAQ 4-plex of peptide N-term(1)	26	100	698.578	694.853	2+	1387.69	iTRAQ-AEVQGSGAQGGAGR-COOH	TCGA_AN-A0FL_BH-A0DG_AN-A0AS_117C_W_BI_20130726_H-PM_f08.3235.3235.2
AEVQGSGAQGGAGR	ENSG00000130589	HELZ2	Exon-Extension	Chr20	63572686	63572727	No		iTRAQ 4-plex of peptide N-term(1)	26	98.8235	490.265	694.85	2+	1387.69	iTRAQ-AEVQGSGAQGGAGR-COOH	TCGA_AR-A0TT_AR-A1AQ_AO-A12B_117C_W_BI_20131022_H-PM_f08.2152.2152.2
AEVQGSGAQGGAGR	ENSG00000130589	HELZ2	Exon-Extension	Chr20	63572686	63572727	No		iTRAQ 4-plex of peptide N-term(1)	26	100	684.624	694.854	2+	1387.69	iTRAQ-AEVQGSGAQGGAGR-COOH	TCGA_A2-A0T7_C8-A12Q_A8-A079_117C_W_BI_20130820_H-PM_f08.3548.3548.2
AEVQGSGAQGGAGR	ENSG00000130589	HELZ2	Exon-Extension	Chr20	63572686	63572727	No		iTRAQ 4-plex of peptide N-term(1)	26	100	684.253	694.853	2+	1387.69	iTRAQ-AEVQGSGAQGGAGR-COOH	TCGA_AR-A1AP_AN-A0FK_AO-A0J6_117C_W_BI_20130517_H-PM_f08.3487.3487.2
AEVQGSGAQGGAGR	ENSG00000130589	HELZ2	Exon-Extension	Chr20	63572686	63572727	No		iTRAQ 4-plex of peptide N-term(1)	26	97.2686	596.722	694.855	2+	1387.69	iTRAQ-AEVQGSGAQGGAGR-COOH	TCGA_A2-A0YG_E2-A150_BH-A18N_117C_W_BI_20130912_H-PM_f08_130918182213.2640.2640.2
AEVQGSGAQGGAGR	ENSG00000130589	HELZ2	Exon-Extension	Chr20	63572686	63572727	No		iTRAQ 4-plex of peptide N-term(1)	26	100	778.592	694.854	2+	1387.69	iTRAQ-AEVQGSGAQGGAGR-COOH	TCGA_A8-A09G_C8-A131_C8-A134_117C_W_BI_20131011_H-PM_f08.3559.3559.2
AEVQGSGAQGGAGR	ENSG00000130589	HELZ2	Exon-Extension	Chr20	63572686	63572727	No		iTRAQ 4-plex of peptide N-term(1)	26	100	853.448	463.57	3+	1387.69	iTRAQ-AEVQGSGAQGGAGR-COOH	TCGA_AO-A12E_A8-A06N_A2-A0T1_117C_W_BI_20130909_H-PM_f08.3271.3271.3
AEVQGSGAQGGAGR	ENSG00000130589	HELZ2	Exon-Extension	Chr20	63572686	63572727	No		iTRAQ 4-plex of peptide N-term(1)	26	100	851.912	694.852	2+	1387.69	iTRAQ-AEVQGSGAQGGAGR-COOH	TCGA_AO-A12E_A8-A06N_A2-A0T1_117C_W_BI_20130909_H-PM_f08.3257.3257.2
AEVQGSGAQGGAGR	ENSG00000130589	HELZ2	Exon-Extension	Chr20	63572686	63572727	No		iTRAQ 4-plex of peptide N-term(1)	26	100	829.23	694.855	2+	1387.69	iTRAQ-AEVQGSGAQGGAGR-COOH	TCGA_AR-A0TV_C8-A12Z_AO-A0JJ_117C_W_BI_20130730_H-PM_f08.3948.3948.2
AEVQGSGAQGGAGR	ENSG00000130589	HELZ2	Exon-Extension	Chr20	63572686	63572727	No		iTRAQ 4-plex of peptide N-term(1)	26	93.1452	885.172	694.853	2+	1387.69	iTRAQ-AEVQGSGAQGGAGR-COOH	TCGA_A7-A0CD_C8-A12W_AN-A0AL_117C_W_BI_20130913_H-PM_f08.3195.3195.2
AEVQGSGAQGGAGR	ENSG00000130589	HELZ2	Exon-Extension	Chr20	63572686	63572727	No		iTRAQ 4-plex of peptide N-term(1)	26	100	752.993	694.85	2+	1387.69	iTRAQ-AEVQGSGAQGGAGR-COOH	TCGA_AO-A0JM_C8-A12V_A8-A08G_117C_W_BI_20130927_H-PM_f08.3283.3283.2
AEVQGSGAQGGAGR	ENSG00000130589	HELZ2	Exon-Extension	Chr20	63572686	63572727	No		iTRAQ 4-plex of peptide N-term(1)	26	100	827.521	463.571	3+	1387.69	iTRAQ-AEVQGSGAQGGAGR-COOH	TCGA_AR-A0TV_C8-A12Z_AO-A0JJ_117C_W_BI_20130730_H-PM_f08.3934.3934.3
AEYESEAEGVMAGQAFR	ENSG00000115541	HSPE1	5`-UTR(Chr2:g.197500437)	Chr2	197501074	197501091	No		iTRAQ 4-plex of peptide N-term(1)	2	100	4005.92	663.64	3+	1987.91	iTRAQ-AEYESEAEGVMAGQAFR-COOH	TCGA_AO-A0JE_A2-A0T2_AN-A0AJ_117C_W_BI_20130802_H-PM_f18.26885.26885.3
AEYESEAEGVMAGQAFR	ENSG00000115541	HSPE1	5`-UTR(Chr2:g.197500437)	Chr2	197501074	197501091	No		iTRAQ 4-plex of peptide N-term(1)	2	100	4006.46	994.961	2+	1987.91	iTRAQ-AEYESEAEGVMAGQAFR-COOH	TCGA_AO-A0JE_A2-A0T2_AN-A0AJ_117C_W_BI_20130802_H-PM_f18.26888.26888.2
AEYESEAEGVMAGQAFR	ENSG00000115541	HSPE1	5`-UTR(Chr2:g.197500437)	Chr2	197501074	197501091	No		iTRAQ 4-plex of peptide N-term(1)	2	100	4005.92	663.64	3+	1987.91	iTRAQ-AEYESEAEGVMAGQAFR-COOH	TCGA_AO-A0JE_A2-A0T2_AN-A0AJ_117C_W_BI_20130802_H-PM_f18.26885.26885.3
AEYESEAEGVMAGQAFR	ENSG00000115541	HSPE1	5`-UTR(Chr2:g.197500437)	Chr2	197501074	197501091	No		iTRAQ 4-plex of peptide N-term(1)	2	100	4006.46	994.961	2+	1987.91	iTRAQ-AEYESEAEGVMAGQAFR-COOH	TCGA_AO-A0JE_A2-A0T2_AN-A0AJ_117C_W_BI_20130802_H-PM_f18.26888.26888.2
AEYESEAEGVMAGQAFRK	ENSG00000115541	HSPE1	5`-UTR(Chr2:g.197500437)	Chr2	197501074	197501094	No		iTRAQ 4-plex of K(18), iTRAQ 4-plex of peptide N-term(1)	1	100	3565.46	754.375	3+	2260.1	iTRAQ-AEYESEAEGVMAGQAFRK<iTRAQ>-COOH	TCGA_AO-A0JE_A2-A0T2_AN-A0AJ_117C_W_BI_20130802_H-PM_f22.23518.23518.3
AEYESEAEGVMAGQAFRK	ENSG00000115541	HSPE1	5`-UTR(Chr2:g.197500437)	Chr2	197501074	197501094	No		iTRAQ 4-plex of K(18), iTRAQ 4-plex of peptide N-term(1)	1	100	3565.46	754.375	3+	2260.1	iTRAQ-AEYESEAEGVMAGQAFRK<iTRAQ>-COOH	TCGA_AO-A0JE_A2-A0T2_AN-A0AJ_117C_W_BI_20130802_H-PM_f22.23518.23518.3
AFEHTEELR	ENSG00000103126	AXIN1	Intronic	Chr16	319155	319181	No		iTRAQ 4-plex of peptide N-term(1)	2	85.9079	1531.37	425.888	3+	1274.64	iTRAQ-AFEHTEELR-COOH	TCGA_A7-A0CE_BH-A0C0_A2-A0YC_117C_W_BI_20130524_H-PM_f13.10442.10442.3
AFEHTEELR	ENSG00000103126	AXIN1	Intronic	Chr16	319155	319181	No		iTRAQ 4-plex of peptide N-term(1)	2	99.403	1470.65	425.889	3+	1274.64	iTRAQ-AFEHTEELR-COOH	TCGA_AO-A12D_AN-A04A_BH-A0AV_117C_W_BI_20130416_H-PM_f14.9272.9272.3
AFGQGTK	ENSG00000177425	PAWR	Intronic	Chr12	79654427	79654447	No		iTRAQ 4-plex of K(7), iTRAQ 4-plex of peptide N-term(1)	2	97.4808	851.762	498.786	2+	995.564	iTRAQ-AFGQGTK<iTRAQ>-COOH	TCGA_E2-A10A_BH-A18Q_C8-A130_117C_W_BI_20130222_H-PM_f21.4421.4421.2
AFGQGTK	ENSG00000177425	PAWR	Intronic	Chr12	79654427	79654447	No		iTRAQ 4-plex of K(7), iTRAQ 4-plex of peptide N-term(1)	2	85.4369	872.383	498.788	2+	995.564	iTRAQ-AFGQGTK<iTRAQ>-COOH	TCGA_A8-A09I_C8-A12L_A2-A0EX_117C_W_BI_20130302_H-PM_f21.4346.4346.2
AFIAGTK	ENSG00000012779	ALOX5	Intronic	Chr10	45433475	45433495	Yes		iTRAQ 4-plex of K(7), iTRAQ 4-plex of peptide N-term(1)	1	86.5204	1738.13	498.31	2+	994.606	iTRAQ-AFIAGTK<iTRAQ>-COOH	TCGA_A2-A0EV_AN-A0AM_D8-A142_117C_W_BI_20130625_H-PM_f07.11639.11639.2
AFLAAMEDGVYEPPDLTPEER	ENSG00000105443	CYTH2	5`-UTR(Chr19:g.48469508)	Chr19	48470353	48470381	No		iTRAQ 4-plex of peptide N-term(1)	1	100	4621.74	832.069	3+	2493.19	iTRAQ-AFLAAMEDGVYEPPDLTPEER-COOH	TCGA_A8-A09I_C8-A12L_A2-A0EX_117C_W_BI_20130302_H-PM_f03.34997.34997.3
AFLAAMEDGVYEPPDLTPEER	ENSG00000105443	CYTH2	5`-UTR(Chr19:g.48469508)	Chr19	48470353	48470381	No		iTRAQ 4-plex of peptide N-term(1)	1	100	4621.74	832.069	3+	2493.19	iTRAQ-AFLAAMEDGVYEPPDLTPEER-COOH	TCGA_A8-A09I_C8-A12L_A2-A0EX_117C_W_BI_20130302_H-PM_f03.34997.34997.3
AFLHVEACQR	ENSG00000253666	KB-1615E4.2	Intronic	Chr8	100500369	100500398	Yes		Carbamidomethylation of C(8), iTRAQ 4-plex of peptide N-term(1)	4	80.3607	1289.97	458.909	3+	1373.7	iTRAQ-AFLHVEAC<cmm>QR-COOH	TCGA_A2-A0YM_BH-A0C7_A2-A0SX_117C_W_BI_20131025_H-PM_f09.4634.4634.3
AFLHVEACQR	ENSG00000253666	KB-1615E4.2	Intronic	Chr8	100500369	100500398	Yes		Carbamidomethylation of C(8), iTRAQ 4-plex of peptide N-term(1)	4	80.2632	1320.11	458.911	3+	1373.7	iTRAQ-AFLHVEAC<cmm>QR-COOH	TCGA_A2-A0YM_BH-A0C7_A2-A0SX_117C_W_BI_20131025_H-PM_f19.4777.4777.3
AFLHVEACQR	ENSG00000253666	KB-1615E4.2	Intronic	Chr8	100500369	100500398	Yes		Carbamidomethylation of C(8), iTRAQ 4-plex of peptide N-term(1)	4	89.6414	1293.08	458.911	3+	1373.7	iTRAQ-AFLHVEAC<cmm>QR-COOH	TCGA_A2-A0YM_BH-A0C7_A2-A0SX_117C_W_BI_20131025_H-PM_f17.4766.4766.3
AFLHVEACQR	ENSG00000253666	KB-1615E4.2	Intronic	Chr8	100500369	100500398	Yes		Carbamidomethylation of C(8), iTRAQ 4-plex of peptide N-term(1)	4	83.7838	1280.2	458.911	3+	1373.7	iTRAQ-AFLHVEAC<cmm>QR-COOH	TCGA_A2-A0YM_BH-A0C7_A2-A0SX_117C_W_BI_20131025_H-PM_f14.4708.4708.3
AFMGEEEKIETK	ENSG00000135226	UGT2B28	Intronic	Chr4	69361482	69361517	Yes	Oxidation of M(3)	iTRAQ 4-plex of K(8, 12), iTRAQ 4-plex of peptide N-term(1)	1	94.5161	2939.82	620.662	3+	1858.97	iTRAQ-AFM<ox>GEEEK<iTRAQ>IETK<iTRAQ>-COOH	TCGA_E2-A10A_BH-A18Q_C8-A130_117C_W_BI_20130222_H-PM_f03.23095.23095.3
AFMVVESAQAVVSSTSLAVPGIAGGGK	ENSG00000171469	ZNF561	5`-UTR(Chr19:g.9619456)	Chr19	9621114	9621194	No		iTRAQ 4-plex of K(27), iTRAQ 4-plex of peptide N-term(1)	1	53.527	4908.92	706.137	4+	2820.53	iTRAQ-AFMVVESAQAVVSSTSLAVPGIAGGGK<iTRAQ>-COOH	TCGA_AR-A0TV_C8-A12Z_AO-A0JJ_117C_W_BI_20130730_H-PM_f09.34118.34118.4
AFPAPPPLLPPACPSP	ENSG00000196591	HDAC2	5`-UTR(Chr6:g.113959980)	Chr6	113971029	113971076	No		Carbamidomethylation of C(13), iTRAQ 4-plex of peptide N-term(1)	1	89.1068	1285.54	591.656	3+	1771.95	iTRAQ-AFPAPPPLLPPAC<cmm>PSP-COOH	TCGA_BH-A18V_A7-A13F_BH-A0E1_117C_W_BI_20130520_H-PM_f15.8110.8110.3
AFPGPCHSVPCHDLK	ENSG00000180902	D2HGDH	CDS	Chr2	241755427	241755471	Yes		Carbamidomethylation of C(6, 11), iTRAQ 4-plex of K(15), iTRAQ 4-plex of peptide N-term(1)	3	91.5966	5201.58	1005.5	2+	2008.99	iTRAQ-AFPGPC<cmm>HSVPC<cmm>HDLK<iTRAQ>-COOH	TCGA_AO-A0JE_A2-A0T2_AN-A0AJ_117C_W_BI_20130802_H-PM_f14.35198.35198.2
AFPGPCHSVPCHDLK	ENSG00000180902	D2HGDH	CDS	Chr2	241755427	241755471	Yes		Carbamidomethylation of C(6, 11), iTRAQ 4-plex of K(15), iTRAQ 4-plex of peptide N-term(1)	3	86.6324	4517.87	1005.5	2+	2008.99	iTRAQ-AFPGPC<cmm>HSVPC<cmm>HDLK<iTRAQ>-COOH	TCGA_A2-A0T6_E2-A158_E2-A15A_117C_W_BI_20130918_H-PM_f14.33740.33740.2
AFPGPCHSVPCHDLK	ENSG00000180902	D2HGDH	CDS	Chr2	241755427	241755471	Yes		Carbamidomethylation of C(6, 11), iTRAQ 4-plex of K(15), iTRAQ 4-plex of peptide N-term(1)	3	79.4304	4581.79	1005.5	2+	2008.99	iTRAQ-AFPGPC<cmm>HSVPC<cmm>HDLK<iTRAQ>-COOH	TCGA_A2-A0SW_AO-A0JL_BH-A0BV_117C_W_BI_20131024_H-PM_f15.26876.26876.2
AFPQVIR	ENSG00000079805	DNM2	Exon-Extension	Chr19	10812252	10812272	Yes		iTRAQ 4-plex of peptide N-term(1)	2	91.9463	2504.41	487.799	2+	973.583	iTRAQ-AFPQVIR-COOH	TCGA_A2-A0T6_E2-A158_E2-A15A_117C_W_BI_20130918_H-PM_f15.18062.18062.2
AFPQVIR	ENSG00000079805	DNM2	Exon-Extension	Chr19	10812252	10812272	Yes		iTRAQ 4-plex of peptide N-term(1)	2	88.9423	2553.51	487.799	2+	973.583	iTRAQ-AFPQVIR-COOH	TCGA_C8-A138_E2-A154_BH-A0BZ_117C_W_BI_20130225_H-PM_f15.19495.19495.2
AFRNIPGN	ENSG00000174444	RPL4	Exon-Extension	Chr15	66501370	66501393	Yes	Deamidation of N(8)	iTRAQ 4-plex of peptide N-term(1)	1	96.9697	3593.23	517.285	2+	1032.55	iTRAQ-AFRNIPGN<deam>-COOH	TCGA_A2-A0YM_BH-A0C7_A2-A0SX_117C_W_BI_20131025_H-PM_f17.19475.19475.2
AFRNQHPEVK	ENSG00000168487	BMP1	Intronic	Chr8	22197659	22197688	Yes	Deamidation of N(4)	iTRAQ 4-plex of K(10), iTRAQ 4-plex of peptide N-term(1)	1	77.3737	3038.35	757.917	2+	1513.82	iTRAQ-AFRN<deam>QHPEVK<iTRAQ>-COOH	TCGA_A2-A0YG_E2-A150_BH-A18N_117C_W_BI_20130912_H-PM_f16.16966.16966.2
AFTLSTR	ENSG00000165164	CFAP47	Intronic	ChrX	36245255	36245275	Yes		iTRAQ 4-plex of peptide N-term(1)	1	98.6175	1866.66	470.273	2+	938.531	iTRAQ-AFTLSTR-COOH	TCGA_A2-A0YG_E2-A150_BH-A18N_117C_W_BI_20130912_H-PM_f07.9814.9814.2
AFVPEAAPGAPK	ENSG00000166704	ZNF606	5`-UTR(Chr19:g.58001319)	Chr19	58002504	58002539	No		iTRAQ 4-plex of K(12), iTRAQ 4-plex of peptide N-term(1)	1	73.703	2957.25	481.613	3+	1441.82	iTRAQ-AFVPEAAPGAPK<iTRAQ>-COOH	TCGA_A8-A09G_C8-A131_C8-A134_117C_W_BI_20131011_H-PM_f18.20507.20507.3
AGADLLVK	ENSG00000125844	RRBP1	5`-UTR(Chr20:g.17660507)	Chr20	17679999	17680016	No		iTRAQ 4-plex of K(8), iTRAQ 4-plex of peptide N-term(1)	1	97.541	2093.8	537.846	2+	1073.67	iTRAQ-AGADLLVK<iTRAQ>-COOH	TCGA_AR-A1AW_AR-A1AV_C8-A135_117C_W_BI_20130628_H-PM_f01.12952.12952.2
AGADLLVK	ENSG00000125844	RRBP1	5`-UTR(Chr20:g.17660507)	Chr20	17679999	17680016	No		iTRAQ 4-plex of K(8), iTRAQ 4-plex of peptide N-term(1)	1	97.541	2093.8	537.846	2+	1073.67	iTRAQ-AGADLLVK<iTRAQ>-COOH	TCGA_AR-A1AW_AR-A1AV_C8-A135_117C_W_BI_20130628_H-PM_f01.12952.12952.2
AGAEADPISGGR	ENSG00000125966	MMP24	3`-UTR(Chr20:g.35274606)	Chr20	35275481	35275516	Yes		iTRAQ 4-plex of peptide N-term(1)	1	98.5542	1270.06	622.818	2+	1243.63	iTRAQ-AGAEADPISGGR-COOH	TCGA_C8-A12P_BH-A0C1_A2-A0EY_117C_W_BI_20130622_H-PM_f03.7425.7425.2
AGAESAPGGEYAT	ENSG00000137216	TMEM63B	Intronic	Chr6	44127654	44127692	No		iTRAQ 4-plex of peptide N-term(1)	1	88.8158	2836.66	662.815	2+	1323.61	iTRAQ-AGAESAPGGEYAT-COOH	TCGA_A2-A0YM_BH-A0C7_A2-A0SX_117C_W_BI_20131025_H-PM_f12.14916.14916.2
AGALAGVAALR	ENSG00000006327	TNFRSF12A	FS	Chr16	3020439	3020471	No		iTRAQ 4-plex of peptide N-term(1)	17	99.7416	2667.32	557.348	2+	1112.68	iTRAQ-AGALAGVAALR-COOH	TCGA_A2-A0EV_AN-A0AM_D8-A142_117C_W_BI_20130625_H-PM_f15.17930.17930.2
AGALAGVAALR	ENSG00000006327	TNFRSF12A	FS	Chr16	3020439	3020471	No		iTRAQ 4-plex of peptide N-term(1)	17	99.8004	2585.88	557.347	2+	1112.68	iTRAQ-AGALAGVAALR-COOH	TCGA_E2-A159_A2-A0T3_A2-A0YD_117C_W_BI_20130823_H-PM_f14.19615.19615.2
AGALAGVAALR	ENSG00000006327	TNFRSF12A	FS	Chr16	3020439	3020471	No		iTRAQ 4-plex of peptide N-term(1)	17	100	2891.85	557.345	2+	1112.68	iTRAQ-AGALAGVAALR-COOH	TCGA_AO-A12E_A8-A06N_A2-A0T1_117C_W_BI_20130909_H-PM_f14.19374.19374.2
AGALAGVAALR	ENSG00000006327	TNFRSF12A	FS	Chr16	3020439	3020471	No		iTRAQ 4-plex of peptide N-term(1)	17	100	3287.25	557.347	2+	1112.68	iTRAQ-AGALAGVAALR-COOH	TCGA_AO-A0JE_A2-A0T2_AN-A0AJ_117C_W_BI_20130802_H-PM_f14.21488.21488.2
AGALAGVAALR	ENSG00000006327	TNFRSF12A	FS	Chr16	3020439	3020471	No		iTRAQ 4-plex of peptide N-term(1)	17	100	2827.19	557.344	2+	1112.68	iTRAQ-AGALAGVAALR-COOH	TCGA_AO-A12E_A8-A06N_A2-A0T1_117C_W_BI_20130909_H-PM_f15.18724.18724.2
AGALAGVAALR	ENSG00000006327	TNFRSF12A	FS	Chr16	3020439	3020471	No		iTRAQ 4-plex of peptide N-term(1)	17	99.8138	2535.45	557.348	2+	1112.68	iTRAQ-AGALAGVAALR-COOH	TCGA_C8-A138_E2-A154_BH-A0BZ_117C_W_BI_20130225_H-PM_f14.19620.19620.2
AGALAGVAALR	ENSG00000006327	TNFRSF12A	FS	Chr16	3020439	3020471	No		iTRAQ 4-plex of peptide N-term(1)	17	99.061	2782.07	557.347	2+	1112.68	iTRAQ-AGALAGVAALR-COOH	TCGA_A8-A09G_C8-A131_C8-A134_117C_W_BI_20131011_H-PM_f15.18862.18862.2
AGALAGVAALR	ENSG00000006327	TNFRSF12A	FS	Chr16	3020439	3020471	No		iTRAQ 4-plex of peptide N-term(1)	17	100	2824.61	557.346	2+	1112.68	iTRAQ-AGALAGVAALR-COOH	TCGA_AO-A0JM_C8-A12V_A8-A08G_117C_W_BI_20130927_H-PM_f14.18318.18318.2
AGALAGVAALR	ENSG00000006327	TNFRSF12A	FS	Chr16	3020439	3020471	No		iTRAQ 4-plex of peptide N-term(1)	17	99.6825	2763.94	557.348	2+	1112.68	iTRAQ-AGALAGVAALR-COOH	TCGA_A2-A0SW_AO-A0JL_BH-A0BV_117C_W_BI_20131024_H-PM_f15.13906.13906.2
AGALAGVAALR	ENSG00000006327	TNFRSF12A	FS	Chr16	3020439	3020471	No		iTRAQ 4-plex of peptide N-term(1)	17	100	2676.09	557.348	2+	1112.68	iTRAQ-AGALAGVAALR-COOH	TCGA_AR-A1AW_AR-A1AV_C8-A135_117C_W_BI_20130628_H-PM_f15.18355.18355.2
AGALAGVAALR	ENSG00000006327	TNFRSF12A	FS	Chr16	3020439	3020471	No		iTRAQ 4-plex of peptide N-term(1)	17	99.9043	2611.38	557.348	2+	1112.68	iTRAQ-AGALAGVAALR-COOH	TCGA_D8-A13Y_A8-A076_AO-A126_117C_W_BI_20130617_H-PM_f15.18485.18485.2
AGALAGVAALR	ENSG00000006327	TNFRSF12A	FS	Chr16	3020439	3020471	No		iTRAQ 4-plex of peptide N-term(1)	17	99.5138	3310.42	557.348	2+	1112.68	iTRAQ-AGALAGVAALR-COOH	TCGA_A7-A0CJ_AO-A12F_A2-A0YL_117C_W_BI_20130805_H-PM_f14.21809.21809.2
AGALAGVAALR	ENSG00000006327	TNFRSF12A	FS	Chr16	3020439	3020471	No		iTRAQ 4-plex of peptide N-term(1)	17	99.3576	3259.84	557.347	2+	1112.68	iTRAQ-AGALAGVAALR-COOH	TCGA_AR-A0TV_C8-A12Z_AO-A0JJ_117C_W_BI_20130730_H-PM_f14.21615.21615.2
AGALAGVAALR	ENSG00000006327	TNFRSF12A	FS	Chr16	3020439	3020471	No		iTRAQ 4-plex of peptide N-term(1)	17	99.8117	2851.37	557.346	2+	1112.68	iTRAQ-AGALAGVAALR-COOH	TCGA_A2-A0D2_C8-A12U_AR-A1AS_117C_W_BI_20131010_H-PM_f15.19598.19598.2
AGALAGVAALR	ENSG00000006327	TNFRSF12A	FS	Chr16	3020439	3020471	No		iTRAQ 4-plex of peptide N-term(1)	17	99.8487	2740.29	557.347	2+	1112.68	iTRAQ-AGALAGVAALR-COOH	TCGA_AR-A0TY_AR-A0U4_BH-A0HP_117C_W_BI_20130408_H-JQ_f14.16096.16096.2
AGALAGVAALR	ENSG00000006327	TNFRSF12A	FS	Chr16	3020439	3020471	No		iTRAQ 4-plex of peptide N-term(1)	17	99.705	2834.27	557.347	2+	1112.68	iTRAQ-AGALAGVAALR-COOH	TCGA_AN-A0FL_BH-A0DG_AN-A0AS_117C_W_BI_20130726_H-PM_f14.18835.18835.2
AGALAGVAALR	ENSG00000006327	TNFRSF12A	FS	Chr16	3020439	3020471	No		iTRAQ 4-plex of peptide N-term(1)	17	100	2702.93	557.348	2+	1112.68	iTRAQ-AGALAGVAALR-COOH	TCGA_A2-A0YF_BH-A0DD_BH-A0E9_117C_W_BI_20131018_H-PM_f15.17885.17885.2
AGALVAVVSSLG	ENSG00000157693	C9orf91	Intronic	Chr9	114622611	114622646	Yes		iTRAQ 4-plex of peptide N-term(1)	1	81.3084	4150.69	594.363	2+	1186.7	iTRAQ-AGALVAVVSSLG-COOH	TCGA_D8-A13Y_A8-A076_AO-A126_117C_W_BI_20130617_H-PM_f04.31347.31347.2
AGCLLGSK	ENSG00000142065	ZFP14	Intronic	Chr19	36363527	36363550	Yes		Carbamidomethylation of C(3), iTRAQ 4-plex of K(8), iTRAQ 4-plex of peptide N-term(1)	1	82.2171	3617.85	547.321	2+	1092.62	iTRAQ-AGC<cmm>LLGSK<iTRAQ>-COOH	TCGA_A2-A0SW_AO-A0JL_BH-A0BV_117C_W_BI_20131024_H-PM_f01.19797.19797.2
AGDHLWR	ENSG00000147082	CCNB3	FS	ChrX	50309378	50309398	Yes		iTRAQ 4-plex of peptide N-term(1)	1	83.8565	1254.06	333.514	3+	997.522	iTRAQ-AGDHLWR-COOH	TCGA_A8-A09G_C8-A131_C8-A134_117C_W_BI_20131011_H-PM_f21.6710.6710.3
AGDIRPGPLPGGSDAPSQLPVQETRPR	ENSG00000197982	C1orf122	5`-UTR(Chr1:g.37808405)	Chr1	37808170	37808250	No		iTRAQ 4-plex of peptide N-term(1)	4	100	2875.08	728.892	4+	2911.54	iTRAQ-AGDIRPGPLPGGSDAPSQLPVQETRPR-COOH	TCGA_AR-A1AP_AN-A0FK_AO-A0J6_117C_W_BI_20130517_H-PM_f07.22071.22071.4
AGDIRPGPLPGGSDAPSQLPVQETRPR	ENSG00000197982	C1orf122	5`-UTR(Chr1:g.37808405)	Chr1	37808170	37808250	No		iTRAQ 4-plex of peptide N-term(1)	4	100	2562.6	728.892	4+	2911.54	iTRAQ-AGDIRPGPLPGGSDAPSQLPVQETRPR-COOH	TCGA_C8-A138_E2-A154_BH-A0BZ_117C_W_BI_20130225_H-PM_f07.20549.20549.4
AGDIRPGPLPGGSDAPSQLPVQETRPR	ENSG00000197982	C1orf122	5`-UTR(Chr1:g.37808405)	Chr1	37808170	37808250	No		iTRAQ 4-plex of peptide N-term(1)	4	100	2565.81	583.316	5+	2911.54	iTRAQ-AGDIRPGPLPGGSDAPSQLPVQETRPR-COOH	TCGA_C8-A138_E2-A154_BH-A0BZ_117C_W_BI_20130225_H-PM_f07.20577.20577.5
AGDIRPGPLPGGSDAPSQLPVQETRPR	ENSG00000197982	C1orf122	5`-UTR(Chr1:g.37808405)	Chr1	37808170	37808250	No		iTRAQ 4-plex of peptide N-term(1)	4	100	2881.77	728.889	4+	2911.54	iTRAQ-AGDIRPGPLPGGSDAPSQLPVQETRPR-COOH	TCGA_AR-A1AP_AN-A0FK_AO-A0J6_117C_W_BI_20130517_H-PM_f06.21341.21341.4
AGDQEPPALR	ENSG00000066027	PPP2R5A	5`-UTR(Chr1:g.212286111)	Chr1	212285895	212285924	No		iTRAQ 4-plex of peptide N-term(1)	1	98.9957	4021.04	599.325	2+	1196.63	iTRAQ-AGDQEPPALR-COOH	TCGA_A7-A0CE_BH-A0C0_A2-A0YC_117C_W_BI_20130524_H-PM_f09.30798.30798.2
AGETMAGSSTGGGGVGETK	ENSG00000004975	DVL2	5`-UTR(Chr17:g.7234262)	Chr17	7234218	7234274	No	Oxidation of M(5)	iTRAQ 4-plex of K(19), iTRAQ 4-plex of peptide N-term(1)	1	87.0079	4455.5	979.468	2+	1956.93	iTRAQ-AGETM<ox>AGSSTGGGGVGETK<iTRAQ>-COOH	TCGA_E2-A10A_BH-A18Q_C8-A130_117C_W_BI_20130222_H-PM_f17.35480.35480.2
AGEVAEEGGLR	ENSG00000119777	TMEM214	5`-UTR(Chr2:g.27033016)	Chr2	27032980	27033012	No		iTRAQ 4-plex of peptide N-term(1)	1	81.5217	2882.43	616.325	2+	1230.63	iTRAQ-AGEVAEEGGLR-COOH	TCGA_AO-A12E_A8-A06N_A2-A0T1_117C_W_BI_20130909_H-PM_f13.19706.19706.2
AGEVSLCK	ENSG00000182606	TRAK1	Intronic	Chr3	42216460	42216483	Yes		Carbamidomethylation of C(7), iTRAQ 4-plex of K(8), iTRAQ 4-plex of peptide N-term(1)	1	97.2696	1426.1	384.548	3+	1150.63	iTRAQ-AGEVSLC<cmm>K<iTRAQ>-COOH	TCGA_AO-A12D_AN-A04A_BH-A0AV_117C_W_BI_20130416_H-PM_f17.8678.8678.3
AGGAADMTDNIPLQPVR	ENSG00000054793	ATP9A	5`-UTR(Chr20:g.51768369)	Chr20	51768337	51768387	No		iTRAQ 4-plex of peptide N-term(1)	1	99.3209	3190.14	935.485	2+	1868.95	iTRAQ-AGGAADMTDNIPLQPVR-COOH	TCGA_AO-A12D_AN-A04A_BH-A0AV_117C_W_BI_20130416_H-PM_f03.23611.23611.2
AGGCILK	ENSG00000111261	MANSC1	3`-UTR(Chr12:g.12330030)	Chr12	12329926	12329946	Yes		Carbamidomethylation of C(4), iTRAQ 4-plex of K(7), iTRAQ 4-plex of peptide N-term(1)	1	90.6009	1247.04	503.798	2+	1005.59	iTRAQ-AGGC<cmm>ILK<iTRAQ>-COOH	TCGA_E2-A10A_BH-A18Q_C8-A130_117C_W_BI_20130222_H-PM_f22.8040.8040.2
AGGEGPSVICLR	ENSG00000198046	ZNF667	Exon_Extension	Chr19	56474176	56474211	Yes		Carbamidomethylation of C(10), iTRAQ 4-plex of peptide N-term(1)	1	78	5848.11	680.361	2+	1358.71	iTRAQ-AGGEGPSVIC<cmm>LR-COOH	TCGA_A2-A0YM_BH-A0C7_A2-A0SX_117C_W_BI_20131025_H-PM_f15.33631.33631.2
AGGGGRMNSIK	ENSG00000130787	HIP1R	5`-UTR(Chr12:g.122835551)	Chr12	122835533	122835565	No	Oxidation of M(7)	iTRAQ 4-plex of K(11), iTRAQ 4-plex of peptide N-term(1)	1	80.5643	2569.74	451.247	3+	1350.73	iTRAQ-AGGGGRM<ox>NSIK<iTRAQ>-COOH	TCGA_E2-A159_A2-A0T3_A2-A0YD_117C_W_BI_20130823_H-PM_f10.19800.19800.3
AGGLNFLR	ENSG00000092820	EZR	Intronic	Chr6	158778300	158778323	Yes		iTRAQ 4-plex of peptide N-term(1)	1	100	2595.02	496.296	2+	990.573	iTRAQ-AGGLNFLR-COOH	TCGA_E2-A159_A2-A0T3_A2-A0YD_117C_W_BI_20130823_H-PM_f16.18602.18602.2
AGGLQQIR	ENSG00000272933	RP11-47A8.5	Pseudo	Chr10	102643294	102643317	No		iTRAQ 4-plex of peptide N-term(1)	1	89.4495	1369.07	493.796	2+	985.579	iTRAQ-AGGLQQIR-COOH	TCGA_A2-A0D2_C8-A12U_AR-A1AS_117C_W_BI_20131010_H-PM_f21.7670.7670.2
AGGTLGLGSR	ENSG00000231721	LINC-PINT	Pseudo	Chr7	131109807	131109836	No		iTRAQ 4-plex of peptide N-term(1)	1	75.6364	1001.1	516.799	2+	1031.58	iTRAQ-AGGTLGLGSR-COOH	TCGA_AR-A0TY_AR-A0U4_BH-A0HP_117C_W_BI_20130408_H-JQ_f10.3937.3937.2
AGIGSAEIQPSNLR	ENSG00000215271	HOMEZ	3`-UTR(Chr14:g.23275578)	Chr14	23275343	23275384	Yes		iTRAQ 4-plex of peptide N-term(1)	1	85.752	2444.51	519.622	3+	1555.84	iTRAQ-AGIGSAEIQPSNLR-COOH	TCGA_AR-A1AP_AN-A0FK_AO-A0J6_117C_W_BI_20130517_H-PM_f02.16149.16149.3
AGIIIIPR	ENSG00000095380	NANS	Intronic	Chr9	98080643	98080666	Yes		iTRAQ 4-plex of peptide N-term(1)	1	84.0194	3843.77	498.839	2+	995.661	iTRAQ-AGIIIIPR-COOH	TCGA_AO-A12D_C8-A131_AO-A12B_117C_W_BI_20130208_H-PM_f07.29432.29432.2
AGIQIQVR	ENSG00000272410	RP11-438J1.1	Intronic	Chr3	10283931	10283954	Yes		iTRAQ 4-plex of peptide N-term(1)	4	97.1347	1947.22	514.819	2+	1027.63	iTRAQ-AGIQIQVR-COOH	TCGA_E2-A159_A2-A0T3_A2-A0YD_117C_W_BI_20130823_H-PM_f04.14452.14452.2
AGIQIQVR	ENSG00000272410	RP11-438J1.1	Intronic	Chr3	10283931	10283954	Yes		iTRAQ 4-plex of peptide N-term(1)	4	95.8159	1852.45	514.818	2+	1027.63	iTRAQ-AGIQIQVR-COOH	TCGA_E2-A10A_BH-A18Q_C8-A130_117C_W_BI_20130222_H-PM_f04.13880.13880.2
AGIQIQVR	ENSG00000272410	RP11-438J1.1	Intronic	Chr3	10283931	10283954	Yes		iTRAQ 4-plex of peptide N-term(1)	4	96.3855	2546.6	514.824	2+	1027.63	iTRAQ-AGIQIQVR-COOH	TCGA_A7-A0CJ_AO-A12F_A2-A0YL_117C_W_BI_20130805_H-PM_f05.17201.17201.2
AGIQIQVR	ENSG00000272410	RP11-438J1.1	Intronic	Chr3	10283931	10283954	Yes		iTRAQ 4-plex of peptide N-term(1)	4	99.0826	1976.92	514.82	2+	1027.63	iTRAQ-AGIQIQVR-COOH	TCGA_D8-A13Y_A8-A076_AO-A126_117C_W_BI_20130617_H-PM_f05.14675.14675.2
AGIQLQVR	ENSG00000163126	ANKRD23	Exon_Extension	Chr2	96824773	96824796	Yes		iTRAQ 4-plex of peptide N-term(1)	5	75.2018	1876.17	343.549	3+	1027.63	iTRAQ-AGIQLQVR-COOH	TCGA_A8-A09I_C8-A12L_A2-A0EX_117C_W_BI_20130302_H-PM_f05.13615.13615.3
AGIQLQVR	ENSG00000163126	ANKRD23	Exon_Extension	Chr2	96824773	96824796	Yes		iTRAQ 4-plex of peptide N-term(1)	5	96.0298	2029.12	514.822	2+	1027.63	iTRAQ-AGIQLQVR-COOH	TCGA_AR-A1AW_AR-A1AV_C8-A135_117C_W_BI_20130628_H-PM_f05.13869.13869.2
AGIQLQVR	ENSG00000163126	ANKRD23	Exon_Extension	Chr2	96824773	96824796	Yes		iTRAQ 4-plex of peptide N-term(1)	5	95.5307	2349.92	514.82	2+	1027.63	iTRAQ-AGIQLQVR-COOH	TCGA_A2-A0YG_E2-A150_BH-A18N_117C_W_BI_20130912_H-PM_f05.13031.13031.2
AGIQLQVR	ENSG00000163126	ANKRD23	Exon_Extension	Chr2	96824773	96824796	Yes		iTRAQ 4-plex of peptide N-term(1)	5	99.1843	2069.83	514.819	2+	1027.63	iTRAQ-AGIQLQVR-COOH	TCGA_AR-A0TT_AR-A1AQ_AO-A12B_117C_W_BI_20131022_H-PM_f05.13862.13862.2
AGIQLQVR	ENSG00000163126	ANKRD23	Exon_Extension	Chr2	96824773	96824796	Yes		iTRAQ 4-plex of peptide N-term(1)	5	87.905	1875.18	514.82	2+	1027.63	iTRAQ-AGIQLQVR-COOH	TCGA_A8-A09I_C8-A12L_A2-A0EX_117C_W_BI_20130302_H-PM_f05.13606.13606.2
AGKLLLEK	ENSG00000185418	TARSL2	Intronic	Chr15	101717477	101717500	Yes		iTRAQ 4-plex of K(3, 8), iTRAQ 4-plex of peptide N-term(1)	1	98.374	1559.54	435.293	3+	1302.86	iTRAQ-AGK<iTRAQ>LLLEK<iTRAQ>-COOH	TCGA_A2-A0T6_E2-A158_E2-A15A_117C_W_BI_20130918_H-PM_f07.10921.10921.3
AGLAEMGLPEAWSPAG	ENSG00000236540	AC006547.13	Intronic	Chr22	20065783	20065830	Yes		iTRAQ 4-plex of peptide N-term(1)	1	84.5872	1751.42	567.617	3+	1699.84	iTRAQ-AGLAEMGLPEAWSPAG-COOH	TCGA_AR-A0TR_AO-A03O_BH-A18R_117C_W_BI_20130825_H-PM_f10.13457.13457.3
AGLDLELR	ENSG00000227733	RP4-565E6.1	Intronic	Chr1	148180109	148180132	Yes		iTRAQ 4-plex of peptide N-term(1)	1	79.3403	3045.26	515.807	2+	1029.59	iTRAQ-AGLDLELR-COOH	TCGA_A7-A0CD_C8-A12W_AN-A0AL_117C_W_BI_20130913_H-PM_f22.21689.21689.2
AGLEPPLR	ENSG00000088538	DOCK3	Intronic	Chr3	51218937	51218960	Yes		iTRAQ 4-plex of peptide N-term(1)	1	99.41	1943.95	498.802	2+	995.589	iTRAQ-AGLEPPLR-COOH	TCGA_AO-A0JE_A2-A0T2_AN-A0AJ_117C_W_BI_20130802_H-PM_f16.11343.11343.2
AGLHGASGVR	ENSG00000136830	FAM129B	5`-UTR(Chr9:g.127568874)	Chr9	127568935	127568964	No		iTRAQ 4-plex of peptide N-term(1)	5	99.7831	926.738	356.873	3+	1067.6	iTRAQ-AGLHGASGVR-COOH	TCGA_AR-A0TV_C8-A12Z_AO-A0JJ_117C_W_BI_20130730_H-PM_f20.4029.4029.3
AGLHGASGVR	ENSG00000136830	FAM129B	5`-UTR(Chr9:g.127568874)	Chr9	127568935	127568964	No		iTRAQ 4-plex of peptide N-term(1)	5	99.0385	699.329	356.87	3+	1067.6	iTRAQ-AGLHGASGVR-COOH	TCGA_E2-A10A_BH-A18Q_C8-A130_117C_W_BI_20130222_H-PM_f20.3052.3052.3
AGLHGASGVR	ENSG00000136830	FAM129B	5`-UTR(Chr9:g.127568874)	Chr9	127568935	127568964	No		iTRAQ 4-plex of peptide N-term(1)	5	68.8699	841.485	356.872	3+	1067.6	iTRAQ-AGLHGASGVR-COOH	TCGA_AO-A12D_AN-A04A_BH-A0AV_117C_W_BI_20130416_H-PM_f20.3466.3466.3
AGLHGASGVR	ENSG00000136830	FAM129B	5`-UTR(Chr9:g.127568874)	Chr9	127568935	127568964	No		iTRAQ 4-plex of peptide N-term(1)	5	100	740.215	356.872	3+	1067.6	iTRAQ-AGLHGASGVR-COOH	TCGA_AR-A0TR_AO-A03O_BH-A18R_117C_W_BI_20130825_H-PM_f20.3183.3183.3
AGLHGASGVR	ENSG00000136830	FAM129B	5`-UTR(Chr9:g.127568874)	Chr9	127568935	127568964	No		iTRAQ 4-plex of peptide N-term(1)	5	100	620.641	356.874	3+	1067.6	iTRAQ-AGLHGASGVR-COOH	TCGA_A7-A0CD_C8-A12W_AN-A0AL_117C_W_BI_20130913_H-PM_f20.2679.2679.3
AGLISQGR	ENSG00000116285	ERRFI1	Intronic	Chr1	8016017	8016040	Yes		iTRAQ 4-plex of peptide N-term(1)	1	88.563	1092.31	473.284	2+	944.553	iTRAQ-AGLISQGR-COOH	TCGA_AR-A0TR_AO-A03O_BH-A18R_117C_W_BI_20130825_H-PM_f23.5937.5937.2
AGLSLDSDAHPEPHPR	ENSG00000179082	C9orf106	Pseudo	Chr9	129323192	129323239	No		iTRAQ 4-plex of peptide N-term(1)	1	83.4356	4832.68	614.982	3+	1841.91	iTRAQ-AGLSLDSDAHPEPHPR-COOH	TCGA_A8-A09I_C8-A12L_A2-A0EX_117C_W_BI_20130302_H-PM_f03.36484.36484.3
AGLYWVEEGGSLAK	ENSG00000261488	RP11-757F18.5	Pseudo	Chr3	112133843	112133884	No		iTRAQ 4-plex of K(14), iTRAQ 4-plex of peptide N-term(1)	1	87.8788	2418.1	589.987	3+	1766.94	iTRAQ-AGLYWVEEGGSLAK<iTRAQ>-COOH	TCGA_AR-A0TT_AR-A1AQ_AO-A12B_117C_W_BI_20131022_H-PM_f15.16120.16120.3
AGMAAAAAAGSGTPREEEGPAGE	ENSG00000115350	POLE4	5`-UTR(Chr2:g.74958680)	Chr2	74958674	74958742	No	Oxidation of M(3)	iTRAQ 4-plex of peptide N-term(1)	1	93.8312	4353.07	555.263	4+	2217.01	iTRAQ-AGM<ox>AAAAAAGSGTPREEEGPAGE-COOH	TCGA_AO-A12D_C8-A131_AO-A12B_117C_W_BI_20130208_H-PM_f11.33552.33552.4
AGMEASASAK	ENSG00000149823	VPS51	Intronic	Chr11	65099278	65099307	Yes	Oxidation of M(3)	iTRAQ 4-plex of K(10), iTRAQ 4-plex of peptide N-term(1)	1	94.8905	877.477	409.551	3+	1225.62	iTRAQ-AGM<ox>EASASAK<iTRAQ>-COOH	TCGA_BH-A18U_A2-A0YI_A2-A0EQ_117C_W_BI_20130405_H-JQ_f09.3059.3059.3
AGMEPLGLR	ENSG00000089356	FXYD3	Intronic	Chr19	35116209	35116235	No		iTRAQ 4-plex of peptide N-term(1)	1	81.8342	3099.72	544.304	2+	1086.6	iTRAQ-AGMEPLGLR-COOH	TCGA_E2-A159_A2-A0T3_A2-A0YD_117C_W_BI_20130823_H-PM_f11.24123.24123.2
AGNLLQK	ENSG00000150995	ITPR1	Intronic	Chr3	4825434	4825454	Yes		iTRAQ 4-plex of K(7), iTRAQ 4-plex of peptide N-term(1)	4	87.3199	1247.06	516.325	2+	1030.64	iTRAQ-AGNLLQK<iTRAQ>-COOH	TCGA_E2-A10A_BH-A18Q_C8-A130_117C_W_BI_20130222_H-PM_f01.7672.7672.2
AGNLLQK	ENSG00000150995	ITPR1	Intronic	Chr3	4825434	4825454	Yes		iTRAQ 4-plex of K(7), iTRAQ 4-plex of peptide N-term(1)	4	72.3164	1447.36	516.327	2+	1030.64	iTRAQ-AGNLLQK<iTRAQ>-COOH	TCGA_AN-A0FL_BH-A0DG_AN-A0AS_117C_W_BI_20130726_H-PM_f24.7802.7802.2
AGNLLQK	ENSG00000150995	ITPR1	Intronic	Chr3	4825434	4825454	Yes		iTRAQ 4-plex of K(7), iTRAQ 4-plex of peptide N-term(1)	4	80.7512	1287.11	516.327	2+	1030.64	iTRAQ-AGNLLQK<iTRAQ>-COOH	TCGA_D8-A13Y_A8-A076_AO-A126_117C_W_BI_20130617_H-PM_f24.7480.7480.2
AGNLLQK	ENSG00000150995	ITPR1	Intronic	Chr3	4825434	4825454	Yes		iTRAQ 4-plex of K(7), iTRAQ 4-plex of peptide N-term(1)	4	94.4606	1475.95	516.326	2+	1030.64	iTRAQ-AGNLLQK<iTRAQ>-COOH	TCGA_A2-A0D2_C8-A12U_AR-A1AS_117C_W_BI_20131010_H-PM_f01.8268.8268.2
AGNQAQGDEFTTEVAPK	ENSG00000127445	PIN1	Intronic	Chr19	9848782	9848832	Yes	Deamidation of N(3)	iTRAQ 4-plex of K(17), iTRAQ 4-plex of peptide N-term(1)	1	81.5126	3983.46	684.673	3+	2051.01	iTRAQ-AGN<deam>QAQGDEFTTEVAPK<iTRAQ>-COOH	TCGA_A2-A0D2_C8-A12U_AR-A1AS_117C_W_BI_20131010_H-PM_f18.27785.27785.3
AGNYQPLPSKKI	ENSG00000231185	AC005592.2	Intronic	Chr5	142592648	142592683	Yes		iTRAQ 4-plex of K(10, 11), iTRAQ 4-plex of peptide N-term(1)	2	80.2023	5041.04	583.352	3+	1747.04	iTRAQ-AGNYQPLPSK<iTRAQ>K<iTRAQ>I-COOH	TCGA_AO-A0JE_A2-A0T2_AN-A0AJ_117C_W_BI_20130802_H-PM_f05.34775.34775.3
AGNYQPLPSKKI	ENSG00000231185	AC005592.2	Intronic	Chr5	142592648	142592683	Yes		iTRAQ 4-plex of K(10, 11), iTRAQ 4-plex of peptide N-term(1)	2	70.7317	4546.21	583.352	3+	1747.04	iTRAQ-AGNYQPLPSK<iTRAQ>K<iTRAQ>I-COOH	TCGA_A2-A0SW_AO-A0JL_BH-A0BV_117C_W_BI_20131024_H-PM_f05.25994.25994.3
AGPAAATMIAL	ENSG00000143862	ARL8A	5`-UTR(Chr1:g.202144572)	Chr1	202144561	202144593	No		iTRAQ 4-plex of peptide N-term(1)	1	92.5466	1794.92	565.817	2+	1129.63	iTRAQ-AGPAAATMIAL-COOH	TCGA_AO-A0JM_C8-A12V_A8-A08G_117C_W_BI_20130927_H-PM_f15.10749.10749.2
AGPAAATMIALFNK	ENSG00000143862	ARL8A	5`-UTR(Chr1:g.202144572)	Chr1	202144552	202144593	No	Oxidation of M(8)	iTRAQ 4-plex of K(14), iTRAQ 4-plex of peptide N-term(1)	1	86.5306	1717.79	840.472	2+	1678.93	iTRAQ-AGPAAATM<ox>IALFNK<iTRAQ>-COOH	TCGA_AO-A12D_C8-A131_AO-A12B_117C_W_BI_20130208_H-PM_f24.10902.10902.2
AGPDPGVSPAQVLLSEPEEAAALYR	ENSG00000164062	APEH	Exon-Extension	Chr3	49674456	49674530	No		iTRAQ 4-plex of peptide N-term(1)	1	100	5445.62	894.471	3+	2680.38	iTRAQ-AGPDPGVSPAQVLLSEPEEAAALYR-COOH	TCGA_A7-A0CD_C8-A12W_AN-A0AL_117C_W_BI_20130913_H-PM_f07.33750.33750.3
AGPEQPK	ENSG00000116489	CAPZA1	5`-UTR(Chr1:g.112619845)	Chr1	112619824	112619844	No		iTRAQ 4-plex of K(7), iTRAQ 4-plex of peptide N-term(1)	2	96.8825	1172.58	507.797	2+	1013.57	iTRAQ-AGPEQPK<iTRAQ>-COOH	TCGA_A7-A0CE_BH-A0C0_A2-A0YC_117C_W_BI_20130524_H-PM_f20.6883.6883.2
AGPEQPK	ENSG00000116489	CAPZA1	5`-UTR(Chr1:g.112619845)	Chr1	112619824	112619844	No		iTRAQ 4-plex of K(7), iTRAQ 4-plex of peptide N-term(1)	2	96.9636	1849.06	338.869	3+	1013.57	iTRAQ-AGPEQPK<iTRAQ>-COOH	TCGA_BH-A18U_A2-A0YI_A2-A0EQ_117C_W_BI_20130405_H-JQ_f05.10333.10333.3
AGPGSPSMLLPAGSLLLTAER	ENSG00000272523	LINC01023	Pseudo	Chr5	108728029	108728091	No	Oxidation of M(8)	iTRAQ 4-plex of peptide N-term(1)	2	89.8876	4626.45	733.405	3+	2197.19	iTRAQ-AGPGSPSM<ox>LLPAGSLLLTAER-COOH	TCGA_AO-A12E_A8-A06N_A2-A0T1_117C_W_BI_20130909_H-PM_f22.29025.29025.3
AGPGSPSMLLPAGSLLLTAER	ENSG00000272523	LINC01023	Pseudo	Chr5	108728029	108728091	No	Oxidation of M(8)	iTRAQ 4-plex of peptide N-term(1)	2	86.8456	4394.94	733.407	3+	2197.19	iTRAQ-AGPGSPSM<ox>LLPAGSLLLTAER-COOH	TCGA_AR-A0TT_AR-A1AQ_AO-A12B_117C_W_BI_20131022_H-PM_f23.30313.30313.3
AGPPSGPGNRTRWR	ENSG00000108813	DLX4	5`-UTR(Chr17:g.49969469)	Chr17	49969179	49969220	No		iTRAQ 4-plex of peptide N-term(1)	1	82.2622	2676.96	826.941	2+	1651.88	iTRAQ-AGPPSGPGNRTRWR-COOH	TCGA_A2-A0T6_E2-A158_E2-A15A_117C_W_BI_20130918_H-PM_f14.19204.19204.2
AGPPTPVR	ENSG00000005339	CREBBP	5`-UTR(Chr16:g.3879916)	Chr16	3879971	3879994	No		iTRAQ 4-plex of peptide N-term(1)	4	73.4737	925.572	469.78	2+	937.547	iTRAQ-AGPPTPVR-COOH	TCGA_A2-A0T7_C8-A12Q_A8-A079_117C_W_BI_20130820_H-PM_f16.5350.5350.2
AGPPTPVR	ENSG00000005339	CREBBP	5`-UTR(Chr16:g.3879916)	Chr16	3879971	3879994	No		iTRAQ 4-plex of peptide N-term(1)	4	86.8365	946.529	469.781	2+	937.547	iTRAQ-AGPPTPVR-COOH	TCGA_A2-A0T7_C8-A12Q_A8-A079_117C_W_BI_20130820_H-PM_f16.5488.5488.2
AGPPTPVR	ENSG00000005339	CREBBP	5`-UTR(Chr16:g.3879916)	Chr16	3879971	3879994	No		iTRAQ 4-plex of peptide N-term(1)	4	58.8235	1044.31	469.783	2+	937.547	iTRAQ-AGPPTPVR-COOH	TCGA_AO-A12D_AN-A04A_BH-A0AV_117C_W_BI_20130416_H-PM_f16.5297.5297.2
AGPPTPVR	ENSG00000005339	CREBBP	5`-UTR(Chr16:g.3879916)	Chr16	3879971	3879994	No		iTRAQ 4-plex of peptide N-term(1)	4	73.913	937.735	469.779	2+	937.547	iTRAQ-AGPPTPVR-COOH	TCGA_A2-A0T7_C8-A12Q_A8-A079_117C_W_BI_20130820_H-PM_f17.5176.5176.2
AGPRPGPAPPLPSPAAAMK	ENSG00000164091	WDR82	5`-UTR(Chr3:g.52278361)	Chr3	52278356	52278412	No		iTRAQ 4-plex of K(19), iTRAQ 4-plex of peptide N-term(1)	1	53.4447	5106.86	518.55	4+	2070.17	iTRAQ-AGPRPGPAPPLPSPAAAMK<iTRAQ>-COOH	TCGA_A8-A06Z_A2-A0D1_A2-A0CM_117C_W_BI_20130401_H-JQ_f17.32585.32585.4
AGPRRPGSADQEK	ENSG00000204136	GGTA1P	Pseudo	Chr9	121467926	121467931	No		iTRAQ 4-plex of K(13), iTRAQ 4-plex of peptide N-term(1)	3	96.0145	4026.06	828.953	2+	1655.89	iTRAQ-AGPRRPGSADQEK<iTRAQ>-COOH	TCGA_E2-A10A_BH-A18Q_C8-A130_117C_W_BI_20130222_H-PM_f05.32403.32403.2
AGPRRPGSADQEK	ENSG00000204136	GGTA1P	Pseudo	Chr9	121467926	121467931	No		iTRAQ 4-plex of K(13), iTRAQ 4-plex of peptide N-term(1)	3	81.0251	4343.24	828.956	2+	1655.89	iTRAQ-AGPRRPGSADQEK<iTRAQ>-COOH	TCGA_AR-A1AP_AN-A0FK_AO-A0J6_117C_W_BI_20130517_H-PM_f06.32532.32532.2
AGPRRPGSADQEK	ENSG00000204136	GGTA1P	Pseudo	Chr9	121467926	121467931	No		iTRAQ 4-plex of K(13), iTRAQ 4-plex of peptide N-term(1)	3	78.3133	4071.81	828.958	2+	1655.89	iTRAQ-AGPRRPGSADQEK<iTRAQ>-COOH	TCGA_A2-A0T6_E2-A158_E2-A15A_117C_W_BI_20130918_H-PM_f05.30586.30586.2
AGPRRPGSADQEK	ENSG00000204136	GGTA1P	Pseudo	Chr9	121467926	121467931	No		iTRAQ 4-plex of K(13), iTRAQ 4-plex of peptide N-term(1)	3	81.0251	4343.24	828.956	2+	1655.89	iTRAQ-AGPRRPGSADQEK<iTRAQ>-COOH	TCGA_AR-A1AP_AN-A0FK_AO-A0J6_117C_W_BI_20130517_H-PM_f06.32532.32532.2
AGPRRPGSADQEK	ENSG00000204136	GGTA1P	Pseudo	Chr9	121467926	121467931	No		iTRAQ 4-plex of K(13), iTRAQ 4-plex of peptide N-term(1)	3	78.3133	4071.81	828.958	2+	1655.89	iTRAQ-AGPRRPGSADQEK<iTRAQ>-COOH	TCGA_A2-A0T6_E2-A158_E2-A15A_117C_W_BI_20130918_H-PM_f05.30586.30586.2
AGPRRPGSADQEK	ENSG00000204136	GGTA1P	Pseudo	Chr9	121467926	121467931	No		iTRAQ 4-plex of K(13), iTRAQ 4-plex of peptide N-term(1)	3	96.0145	4026.06	828.953	2+	1655.89	iTRAQ-AGPRRPGSADQEK<iTRAQ>-COOH	TCGA_E2-A10A_BH-A18Q_C8-A130_117C_W_BI_20130222_H-PM_f05.32403.32403.2
AGQPPAYCR	ENSG00000130589	HELZ2	Exon-Extension	Chr20	63572455	63572481	No		Carbamidomethylation of C(8), iTRAQ 4-plex of peptide N-term(1)	7	100	889.586	582.291	2+	1162.57	iTRAQ-AGQPPAYC<cmm>R-COOH	TCGA_A2-A0T7_C8-A12Q_A8-A079_117C_W_BI_20130820_H-PM_f15.5117.5117.2
AGQPPAYCR	ENSG00000130589	HELZ2	Exon-Extension	Chr20	63572455	63572481	No		Carbamidomethylation of C(8), iTRAQ 4-plex of peptide N-term(1)	7	99.2987	1335.14	582.292	2+	1162.57	iTRAQ-AGQPPAYC<cmm>R-COOH	TCGA_AO-A0JE_A2-A0T2_AN-A0AJ_117C_W_BI_20130802_H-PM_f15.6904.6904.2
AGQPPAYCR	ENSG00000130589	HELZ2	Exon-Extension	Chr20	63572455	63572481	No		Carbamidomethylation of C(8), iTRAQ 4-plex of peptide N-term(1)	7	100	875.938	582.29	2+	1162.57	iTRAQ-AGQPPAYC<cmm>R-COOH	TCGA_AR-A0TR_AO-A03O_BH-A18R_117C_W_BI_20130825_H-PM_f15.5089.5089.2
AGQPPAYCR	ENSG00000130589	HELZ2	Exon-Extension	Chr20	63572455	63572481	No		Carbamidomethylation of C(8), iTRAQ 4-plex of peptide N-term(1)	7	100	1006.06	582.29	2+	1162.57	iTRAQ-AGQPPAYC<cmm>R-COOH	TCGA_AO-A0JM_C8-A12V_A8-A08G_117C_W_BI_20130927_H-PM_f15.5155.5155.2
AGQPPAYCR	ENSG00000130589	HELZ2	Exon-Extension	Chr20	63572455	63572481	No		Carbamidomethylation of C(8), iTRAQ 4-plex of peptide N-term(1)	7	100	986.25	582.293	2+	1162.57	iTRAQ-AGQPPAYC<cmm>R-COOH	TCGA_AN-A0FL_BH-A0DG_AN-A0AS_117C_W_BI_20130726_H-PM_f15.5168.5168.2
AGQPPAYCR	ENSG00000130589	HELZ2	Exon-Extension	Chr20	63572455	63572481	No		Carbamidomethylation of C(8), iTRAQ 4-plex of peptide N-term(1)	7	100	1084.45	582.29	2+	1162.57	iTRAQ-AGQPPAYC<cmm>R-COOH	TCGA_AO-A12E_A8-A06N_A2-A0T1_117C_W_BI_20130909_H-PM_f15.5143.5143.2
AGQPPAYCR	ENSG00000130589	HELZ2	Exon-Extension	Chr20	63572455	63572481	No		Carbamidomethylation of C(8), iTRAQ 4-plex of peptide N-term(1)	7	100	981.156	582.29	2+	1162.57	iTRAQ-AGQPPAYC<cmm>R-COOH	TCGA_AN-A0FL_BH-A0DG_AN-A0AS_117C_W_BI_20130726_H-PM_f14.5138.5138.2
AGQRLPRVGTRPR	ENSG00000079150	FKBP7	5`-UTR(Chr2:g.178478499)	Chr2	178478557	178478595	No	Acetylation of protein N-term(1)	iTRAQ 4-plex of peptide N-term(1)	1	95.4098	2961.97	413.501	4+	1648.97	iTRAQ-AGQRLPRVGTRPR-COOH	TCGA_A7-A0CE_BH-A0C0_A2-A0YC_117C_W_BI_20130524_H-PM_f11.21678.21678.4
AGSARSAGLFPCAPR	ENSG00000164742	ADCY1	Intronic	Chr7	45575581	45575625	Yes		Carbamidomethylation of C(12), iTRAQ 4-plex of peptide N-term(1)	2	62.2402	2320.16	554.624	3+	1660.86	iTRAQ-AGSARSAGLFPC<cmm>APR-COOH	TCGA_AR-A0TR_AO-A03O_BH-A18R_117C_W_BI_20130825_H-PM_f09.18214.18214.3
AGSARSAGLFPCAPR	ENSG00000164742	ADCY1	Intronic	Chr7	45575581	45575625	Yes		Carbamidomethylation of C(12), iTRAQ 4-plex of peptide N-term(1)	2	78.2369	2761.75	554.625	3+	1660.86	iTRAQ-AGSARSAGLFPC<cmm>APR-COOH	TCGA_A2-A0YG_E2-A150_BH-A18N_117C_W_BI_20130912_H-PM_f09.15568.15568.3
AGSEPPADLK	ENSG00000134825	TMEM258	Intronic	Chr11	61786560	61786589	Yes		iTRAQ 4-plex of K(10), iTRAQ 4-plex of peptide N-term(1)	1	89.3333	1294.8	636.859	2+	1271.7	iTRAQ-AGSEPPADLK<iTRAQ>-COOH	TCGA_AO-A12D_AN-A04A_BH-A0AV_117C_W_BI_20130416_H-PM_f10.7806.7806.2
AGSGRAEMPYK	ENSG00000112640	PPP2R5D	5`-UTR(Chr6:g.42984678)	Chr6	42984657	42984689	No	Oxidation of M(8)	iTRAQ 4-plex of K(11), iTRAQ 4-plex of peptide N-term(1)	2	91.9255	938.57	735.885	2+	1469.75	iTRAQ-AGSGRAEM<ox>PYK<iTRAQ>-COOH	TCGA_AR-A0TT_AR-A1AQ_AO-A12B_117C_W_BI_20131022_H-PM_f08.5291.5291.2
AGSGRAEMPYK	ENSG00000112640	PPP2R5D	5`-UTR(Chr6:g.42984678)	Chr6	42984657	42984689	No	Oxidation of M(8)	iTRAQ 4-plex of K(11), iTRAQ 4-plex of peptide N-term(1)	2	82.3529	1028.34	735.883	2+	1469.75	iTRAQ-AGSGRAEM<ox>PYK<iTRAQ>-COOH	TCGA_AO-A0JM_C8-A12V_A8-A08G_117C_W_BI_20130927_H-PM_f08.5478.5478.2
AGSLPRPPGSPGR	ENSG00000141279	NPEPPS	5`-UTR(Chr17:g.47531301)	Chr17	47531232	47531270	No		iTRAQ 4-plex of peptide N-term(1)	2	94.0594	5903.7	696.896	2+	1391.78	iTRAQ-AGSLPRPPGSPGR-COOH	TCGA_A2-A0YG_E2-A150_BH-A18N_117C_W_BI_20130912_H-PM_f02.34767.34767.2
AGSLPRPPGSPGR	ENSG00000141279	NPEPPS	5`-UTR(Chr17:g.47531301)	Chr17	47531232	47531270	No		iTRAQ 4-plex of peptide N-term(1)	2	88.2114	5864.63	696.898	2+	1391.78	iTRAQ-AGSLPRPPGSPGR-COOH	TCGA_AO-A12E_A8-A06N_A2-A0T1_117C_W_BI_20130909_H-PM_f02.39572.39572.2
AGSVRPFAQAAGGGAAR	ENSG00000143179	UCK2	5`-UTR(Chr1:g.165827834)	Chr1	165827780	165827830	No		iTRAQ 4-plex of peptide N-term(1)	1	82.3529	3555.77	844.457	2+	1686.9	iTRAQ-AGSVRPFAQAAGGGAAR-COOH	TCGA_AR-A0TV_C8-A12Z_AO-A0JJ_117C_W_BI_20130730_H-PM_f02.22315.22315.2
AGTGVAAAETPVR	ENSG00000149923	PPP4C	5`-UTR(Chr16:g.30076378)	Chr16	30076071	30076094	No		iTRAQ 4-plex of peptide N-term(1)	1	84.2105	2036.9	448.582	3+	1342.73	iTRAQ-AGTGVAAAETPVR-COOH	TCGA_A2-A0D2_C8-A12U_AR-A1AS_117C_W_BI_20131010_H-PM_f21.12740.12740.3
AGTGVAAAETPVR	ENSG00000149923	PPP4C	5`-UTR(Chr16:g.30076378)	Chr16	30076071	30076094	No		iTRAQ 4-plex of peptide N-term(1)	1	84.2105	2036.9	448.582	3+	1342.73	iTRAQ-AGTGVAAAETPVR-COOH	TCGA_A2-A0D2_C8-A12U_AR-A1AS_117C_W_BI_20131010_H-PM_f21.12740.12740.3
AGTTAAMSSR	ENSG00000132376	INPP5K	5`-UTR(Chr17:g.1516499)	Chr17	1516488	1516517	No		iTRAQ 4-plex of peptide N-term(1)	2	100	1027.16	548.782	2+	1095.55	iTRAQ-AGTTAAMSSR-COOH	TCGA_A7-A0CJ_AO-A12F_A2-A0YL_117C_W_BI_20130805_H-PM_f14.4806.4806.2
AGTTAAMSSR	ENSG00000132376	INPP5K	5`-UTR(Chr17:g.1516499)	Chr17	1516488	1516517	No		iTRAQ 4-plex of peptide N-term(1)	2	98.8201	779.81	548.781	2+	1095.55	iTRAQ-AGTTAAMSSR-COOH	TCGA_AN-A0FL_BH-A0DG_AN-A0AS_117C_W_BI_20130726_H-PM_f14.3599.3599.2
AGTVEVEVLK	ENSG00000066044	ELAVL1	Intronic	Chr19	8438623	8438652	Yes		iTRAQ 4-plex of K(10), iTRAQ 4-plex of peptide N-term(1)	2	98.4881	3287.89	444.937	3+	1331.79	iTRAQ-AGTVEVEVLK<iTRAQ>-COOH	TCGA_C8-A12P_BH-A0C1_A2-A0EY_117C_W_BI_20130622_H-PM_f08.23600.23600.3
AGTVEVEVLK	ENSG00000066044	ELAVL1	Intronic	Chr19	8438623	8438652	Yes		iTRAQ 4-plex of K(10), iTRAQ 4-plex of peptide N-term(1)	2	98.146	3194.07	444.938	3+	1331.79	iTRAQ-AGTVEVEVLK<iTRAQ>-COOH	TCGA_AR-A0TR_AO-A03O_BH-A18R_117C_W_BI_20130825_H-PM_f09.26071.26071.3
AGTWWCGNTSRSGSLGAR	ENSG00000176998	HCG4	Pseudo	Chr6	29792425	29792478	No		Carbamidomethylation of C(6), iTRAQ 4-plex of peptide N-term(1)	1	77.7778	924.399	1034.5	2+	2066.98	iTRAQ-AGTWWC<cmm>GNTSRSGSLGAR-COOH	TCGA_A2-A0D2_C8-A12U_AR-A1AS_117C_W_BI_20131010_H-PM_f09.5094.5094.2
AGVIGKPR	ENSG00000156587	UBE2L6	Intronic	Chr11	57559038	57559061	Yes		iTRAQ 4-plex of K(6), iTRAQ 4-plex of peptide N-term(1)	1	82.8265	1050.52	362.573	3+	1084.7	iTRAQ-AGVIGK<iTRAQ>PR-COOH	TCGA_A8-A09G_C8-A131_C8-A134_117C_W_BI_20131011_H-PM_f02.4922.4922.3
AGVPPAAHPK	ENSG00000188026	RILPL1	Intronic	Chr12	123522220	123522249	Yes		iTRAQ 4-plex of K(10), iTRAQ 4-plex of peptide N-term(1)	1	90.4564	955.476	411.586	3+	1231.73	iTRAQ-AGVPPAAHPK<iTRAQ>-COOH	TCGA_AR-A1AW_AR-A1AV_C8-A135_117C_W_BI_20130628_H-PM_f01.4580.4580.3
AGVVGVAGR	ENSG00000167604	NFKBID	Exon-Extension	Chr19	35896171	35896197	No		iTRAQ 4-plex of peptide N-term(1)	1	78.6813	964.56	465.286	2+	928.558	iTRAQ-AGVVGVAGR-COOH	TCGA_BH-A18V_A7-A13F_BH-A0E1_117C_W_BI_20130520_H-PM_f19.5392.5392.2
AHGLICYLTAGK	ENSG00000267881	AC011513.3	Intronic	Chr19	41750967	41751002	Yes		Carbamidomethylation of C(6), iTRAQ 4-plex of K(12), iTRAQ 4-plex of peptide N-term(1)	1	77.4086	5180.63	796.444	2+	1590.88	iTRAQ-AHGLIC<cmm>YLTAGK<iTRAQ>-COOH	TCGA_BH-A0EE_AO-A0J9_BH-A0E0_117C_W_BI_20130412_H-PM_f08.40128.40128.2
AHLSLPCHPGR	ENSG00000222046	DCDC2B	Intronic	Chr1	32215289	32215321	Yes		Carbamidomethylation of C(7), iTRAQ 4-plex of peptide N-term(1)	1	97.3568	2861.57	694.868	2+	1387.73	iTRAQ-AHLSLPC<cmm>HPGR-COOH	TCGA_A2-A0D2_C8-A12U_AR-A1AS_117C_W_BI_20131010_H-PM_f21.19088.19088.2
AHRPMEQNREPK	ENSG00000234663	AC104820.2	Intronic	Chr2	181328995	181329030	Yes	Deamidation of N(8)	iTRAQ 4-plex of K(12), iTRAQ 4-plex of peptide N-term(1)	1	82.3333	4126.82	891.465	2+	1780.92	iTRAQ-AHRPMEQN<deam>REPK<iTRAQ>-COOH	TCGA_BH-A0EE_AO-A0J9_BH-A0E0_117C_W_BI_20130412_H-PM_f08.32047.32047.2
AHSRAGWKEAGPGR	ENSG00000160932	LY6E	Intronic	Chr8	143018263	143018304	No		iTRAQ 4-plex of K(8), iTRAQ 4-plex of peptide N-term(1)	1	80.7351	691.216	590.329	3+	1766.95	iTRAQ-AHSRAGWK<iTRAQ>EAGPGR-COOH	TCGA_AN-A0FL_BH-A0DG_AN-A0AS_117C_W_BI_20130726_H-PM_f24.2571.2571.3
AHTLSLSGYITLIFPTCFK	ENSG00000198815	FOXJ3	Intronic	Chr1	42187452	42187508	Yes		Carbamidomethylation of C(17), iTRAQ 4-plex of K(19), iTRAQ 4-plex of peptide N-term(1)	1	80	3092.99	492.476	5+	2456.34	iTRAQ-AHTLSLSGYITLIFPTC<cmm>FK<iTRAQ>-COOH	TCGA_A2-A0YG_E2-A150_BH-A18N_117C_W_BI_20130912_H-PM_f01.17323.17323.5
AIAAIIK	ENSG00000204442	FAM155A	Intronic	Chr13	107360105	107360125	Yes		iTRAQ 4-plex of K(7), iTRAQ 4-plex of peptide N-term(1)	1	97.6096	3402.7	494.344	2+	986.673	iTRAQ-AIAAIIK<iTRAQ>-COOH	TCGA_AR-A0TV_C8-A12Z_AO-A0JJ_117C_W_BI_20130730_H-PM_f16.22167.22167.2
AIDLTVK	ENSG00000257285	RP11-298I3.1	Intronic	Chr14	22947378	22947398	Yes		iTRAQ 4-plex of K(7), iTRAQ 4-plex of peptide N-term(1)	3	99.3197	2285.55	524.337	2+	1046.66	iTRAQ-AIDLTVK<iTRAQ>-COOH	TCGA_A2-A0YF_BH-A0DD_BH-A0E9_117C_W_BI_20131018_H-PM_f02.13818.13818.2
AIDLTVK	ENSG00000257285	RP11-298I3.1	Intronic	Chr14	22947378	22947398	Yes		iTRAQ 4-plex of K(7), iTRAQ 4-plex of peptide N-term(1)	3	86.1682	2294.8	524.335	2+	1046.66	iTRAQ-AIDLTVK<iTRAQ>-COOH	TCGA_BH-A0EE_AO-A0J9_BH-A0E0_117C_W_BI_20130412_H-PM_f03.15461.15461.2
AIDLTVK	ENSG00000257285	RP11-298I3.1	Intronic	Chr14	22947378	22947398	Yes		iTRAQ 4-plex of K(7), iTRAQ 4-plex of peptide N-term(1)	3	79.1411	2361.03	524.339	2+	1046.66	iTRAQ-AIDLTVK<iTRAQ>-COOH	TCGA_A2-A0YF_BH-A0DD_BH-A0E9_117C_W_BI_20131018_H-PM_f03.15503.15503.2
AIEQADLLQEVR	ENSG00000106367	AP1S1	Exon-Extension	Chr7	101159167	101159202	No		iTRAQ 4-plex of peptide N-term(1)	9	100	3480.86	764.926	2+	1527.84	iTRAQ-AIEQADLLQEVR-COOH	TCGA_A8-A09G_C8-A131_C8-A134_117C_W_BI_20131011_H-PM_f20.23844.23844.2
AIEQADLLQEVR	ENSG00000106367	AP1S1	Exon-Extension	Chr7	101159167	101159202	No		iTRAQ 4-plex of peptide N-term(1)	9	100	3136.24	764.924	2+	1527.84	iTRAQ-AIEQADLLQEVR-COOH	TCGA_A2-A0T7_C8-A12Q_A8-A079_117C_W_BI_20130820_H-PM_f21.23665.23665.2
AIEQADLLQEVR	ENSG00000106367	AP1S1	Exon-Extension	Chr7	101159167	101159202	No		iTRAQ 4-plex of peptide N-term(1)	9	100	3262.74	510.286	3+	1527.84	iTRAQ-AIEQADLLQEVR-COOH	TCGA_A2-A0T6_E2-A158_E2-A15A_117C_W_BI_20130918_H-PM_f21.23130.23130.3
AIEQADLLQEVR	ENSG00000106367	AP1S1	Exon-Extension	Chr7	101159167	101159202	No		iTRAQ 4-plex of peptide N-term(1)	9	100	3261.23	764.923	2+	1527.84	iTRAQ-AIEQADLLQEVR-COOH	TCGA_A2-A0T6_E2-A158_E2-A15A_117C_W_BI_20130918_H-PM_f21.23119.23119.2
AIEQADLLQEVR	ENSG00000106367	AP1S1	Exon-Extension	Chr7	101159167	101159202	No		iTRAQ 4-plex of peptide N-term(1)	9	100	3540.17	510.289	3+	1527.84	iTRAQ-AIEQADLLQEVR-COOH	TCGA_AN-A0FL_BH-A0DG_AN-A0AS_117C_W_BI_20130726_H-PM_f21.22609.22609.3
AIEQADLLQEVR	ENSG00000106367	AP1S1	Exon-Extension	Chr7	101159167	101159202	No		iTRAQ 4-plex of peptide N-term(1)	9	100	3546.1	764.929	2+	1527.84	iTRAQ-AIEQADLLQEVR-COOH	TCGA_A2-A0D2_C8-A12U_AR-A1AS_117C_W_BI_20131010_H-PM_f21.24253.24253.2
AIEQADLLQEVR	ENSG00000106367	AP1S1	Exon-Extension	Chr7	101159167	101159202	No		iTRAQ 4-plex of peptide N-term(1)	9	100	3484.21	510.286	3+	1527.84	iTRAQ-AIEQADLLQEVR-COOH	TCGA_A8-A09G_C8-A131_C8-A134_117C_W_BI_20131011_H-PM_f20.23867.23867.3
AIEQADLLQEVR	ENSG00000106367	AP1S1	Exon-Extension	Chr7	101159167	101159202	No		iTRAQ 4-plex of peptide N-term(1)	9	100	3237.04	510.285	3+	1527.84	iTRAQ-AIEQADLLQEVR-COOH	TCGA_AO-A12D_C8-A131_AO-A12B_117C_W_BI_20130208_H-PM_f21.23815.23815.3
AIEQADLLQEVR	ENSG00000106367	AP1S1	Exon-Extension	Chr7	101159167	101159202	No		iTRAQ 4-plex of peptide N-term(1)	9	100	3964.84	764.927	2+	1527.84	iTRAQ-AIEQADLLQEVR-COOH	TCGA_A7-A0CJ_AO-A12F_A2-A0YL_117C_W_BI_20130805_H-PM_f21.25896.25896.2
AIGAGELR	ENSG00000179141	MTUS2-AS1	Intronic	Chr13	29481415	29481438	Yes		iTRAQ 4-plex of peptide N-term(1)	2	99.2701	1634.63	465.778	2+	929.542	iTRAQ-AIGAGELR-COOH	TCGA_A2-A0D2_C8-A12U_AR-A1AS_117C_W_BI_20131010_H-PM_f19.9834.9834.2
AIGAGELR	ENSG00000179141	MTUS2-AS1	Intronic	Chr13	29481415	29481438	Yes		iTRAQ 4-plex of peptide N-term(1)	2	90.9091	1633.95	465.779	2+	929.542	iTRAQ-AIGAGELR-COOH	TCGA_A2-A0D2_C8-A12U_AR-A1AS_117C_W_BI_20131010_H-PM_f18.9811.9811.2
AIGEISGR	ENSG00000185420	SMYD3	Intronic	Chr1	246273871	246273894	Yes		iTRAQ 4-plex of peptide N-term(1)	1	93.0435	1556.77	473.779	2+	945.537	iTRAQ-AIGEISGR-COOH	TCGA_A2-A0YF_BH-A0DD_BH-A0E9_117C_W_BI_20131018_H-PM_f19.9369.9369.2
AIHLVNSK	ENSG00000100225	FBXO7	Exon_Extension	Chr22	32490296	32490319	Yes		iTRAQ 4-plex of K(8), iTRAQ 4-plex of peptide N-term(1)	5	91.0769	1643.61	390.58	3+	1168.72	iTRAQ-AIHLVNSK<iTRAQ>-COOH	TCGA_A2-A0EV_AN-A0AM_D8-A142_117C_W_BI_20130625_H-PM_f09.10748.10748.3
AIHLVNSK	ENSG00000100225	FBXO7	Exon_Extension	Chr22	32490296	32490319	Yes		iTRAQ 4-plex of K(8), iTRAQ 4-plex of peptide N-term(1)	5	89.1847	1808.13	390.58	3+	1168.72	iTRAQ-AIHLVNSK<iTRAQ>-COOH	TCGA_A2-A0D2_C8-A12U_AR-A1AS_117C_W_BI_20131010_H-PM_f09.12136.12136.3
AIHLVNSK	ENSG00000100225	FBXO7	Exon_Extension	Chr22	32490296	32490319	Yes		iTRAQ 4-plex of K(8), iTRAQ 4-plex of peptide N-term(1)	5	80.7428	2151.99	390.581	3+	1168.72	iTRAQ-AIHLVNSK<iTRAQ>-COOH	TCGA_AR-A0TV_C8-A12Z_AO-A0JJ_117C_W_BI_20130730_H-PM_f09.13694.13694.3
AIHLVNSK	ENSG00000100225	FBXO7	Exon_Extension	Chr22	32490296	32490319	Yes		iTRAQ 4-plex of K(8), iTRAQ 4-plex of peptide N-term(1)	5	87.6254	1548.69	390.583	3+	1168.72	iTRAQ-AIHLVNSK<iTRAQ>-COOH	TCGA_AO-A12D_C8-A131_AO-A12B_117C_W_BI_20130208_H-PM_f09.9946.9946.3
AIHLVNSK	ENSG00000100225	FBXO7	Exon_Extension	Chr22	32490296	32490319	Yes		iTRAQ 4-plex of K(8), iTRAQ 4-plex of peptide N-term(1)	5	90.7071	1795.12	390.58	3+	1168.72	iTRAQ-AIHLVNSK<iTRAQ>-COOH	TCGA_AO-A0JM_C8-A12V_A8-A08G_117C_W_BI_20130927_H-PM_f09.11171.11171.3
AIKNFVVAK	ENSG00000104447	TRPS1	Intronic	Chr8	115462959	115462985	Yes	Deamidation of N(4)	iTRAQ 4-plex of K(3, 9), iTRAQ 4-plex of peptide N-term(1)	1	91.6566	3389.01	474.974	3+	1421.9	iTRAQ-AIK<iTRAQ>N<deam>FVVAK<iTRAQ>-COOH	TCGA_A8-A09G_C8-A131_C8-A134_117C_W_BI_20131011_H-PM_f08.24221.24221.3
AILIKNNV	ENSG00000146856	AGBL3	Intronic	Chr7	135093799	135093822	Yes		iTRAQ 4-plex of K(5), iTRAQ 4-plex of peptide N-term(1)	2	86.8217	2666.76	586.882	2+	1171.75	iTRAQ-AILIK<iTRAQ>NNV-COOH	TCGA_AR-A1AP_AN-A0FK_AO-A0J6_117C_W_BI_20130517_H-PM_f15.18784.18784.2
AILIKNNV	ENSG00000146856	AGBL3	Intronic	Chr7	135093799	135093822	Yes		iTRAQ 4-plex of K(5), iTRAQ 4-plex of peptide N-term(1)	2	91.1647	2439.5	586.883	2+	1171.75	iTRAQ-AILIK<iTRAQ>NNV-COOH	TCGA_C8-A12P_BH-A0C1_A2-A0EY_117C_W_BI_20130622_H-PM_f15.16009.16009.2
AILTAGCIR	ENSG00000203485	INF2	3`-UTR(Chr14:g.104718820)	Chr14	104720169	104720195	Yes		Carbamidomethylation of C(7), iTRAQ 4-plex of peptide N-term(1)	1	94.6903	2656.39	559.83	2+	1117.64	iTRAQ-AILTAGC<cmm>IR-COOH	TCGA_AN-A0FL_BH-A0DG_AN-A0AS_117C_W_BI_20130726_H-PM_f14.17508.17508.2
AINLGQK	ENSG00000170959	DCDC1	Intronic	Chr11	31109023	31109043	Yes		iTRAQ 4-plex of K(7), iTRAQ 4-plex of peptide N-term(1)	1	89.5077	1490.73	516.324	2+	1030.64	iTRAQ-AINLGQK<iTRAQ>-COOH	TCGA_E2-A10A_BH-A18Q_C8-A130_117C_W_BI_20130222_H-PM_f07.11308.11308.2
AINVQIK	ENSG00000203756	TMEM244	Intronic	Chr6	129848819	129848839	Yes	Deamidation of N(3)	iTRAQ 4-plex of K(7), iTRAQ 4-plex of peptide N-term(1)	2	83.7466	3450.06	537.842	2+	1073.67	iTRAQ-AIN<deam>VQIK<iTRAQ>-COOH	TCGA_AO-A0JE_A2-A0T2_AN-A0AJ_117C_W_BI_20130802_H-PM_f07.23292.23292.2
AINVQIK	ENSG00000203756	TMEM244	Intronic	Chr6	129848819	129848839	Yes	Deamidation of N(3)	iTRAQ 4-plex of K(7), iTRAQ 4-plex of peptide N-term(1)	2	93.6248	3432.22	537.842	2+	1073.67	iTRAQ-AIN<deam>VQIK<iTRAQ>-COOH	TCGA_AO-A0JE_A2-A0T2_AN-A0AJ_117C_W_BI_20130802_H-PM_f08.23079.23079.2
AIPGSAGWESR	ENSG00000242498	ARPIN	5`-UTR(Chr15:g.89912835)	Chr15	89912923	89912955	No		iTRAQ 4-plex of peptide N-term(1)	1	70	2559.92	637.838	2+	1273.65	iTRAQ-AIPGSAGWESR-COOH	TCGA_AO-A12D_AN-A04A_BH-A0AV_117C_W_BI_20130416_H-PM_f05.18578.18578.2
AIQGLGALGR	ENSG00000161647	MPP3	Intronic	Chr17	43816129	43816158	No	Acetylation of protein N-term(1)	iTRAQ 4-plex of peptide N-term(1)	1	85.119	1994.52	571.344	2+	1140.67	iTRAQ-AIQGLGALGR-COOH	TCGA_AR-A0TY_AR-A0U4_BH-A0HP_117C_W_BI_20130408_H-JQ_f02.10540.10540.2
AISSLGNK	ENSG00000166295	ANAPC16	5`-UTR(Chr10:g.72223915)	Chr10	72220286	72220309	Yes	Deamidation of N(7)	iTRAQ 4-plex of K(8), iTRAQ 4-plex of peptide N-term(1)	1	79.8928	1393.46	539.82	2+	1077.63	iTRAQ-AISSLGN<deam>K<iTRAQ>-COOH	TCGA_AO-A12D_C8-A131_AO-A12B_117C_W_BI_20130208_H-PM_f19.8133.8133.2
AKLTQGDLLVK	ENSG00000164808	SPIDR	Intronic	Chr8	47684339	47684371	Yes		iTRAQ 4-plex of K(2, 11), iTRAQ 4-plex of peptide N-term(1)	1	92.7445	2373.28	540.014	3+	1617.02	iTRAQ-AK<iTRAQ>LTQGDLLVK<iTRAQ>-COOH	TCGA_E2-A159_A2-A0T3_A2-A0YD_117C_W_BI_20130823_H-PM_f10.18209.18209.3
AKREQGGNNSSSNQGSLPEK	ENSG00000100453	GZMB	5`-UTR(Chr14:g.24634160)	Chr14	24634161	24634220	No		iTRAQ 4-plex of K(2, 20), iTRAQ 4-plex of peptide N-term(1)	1	73.7903	4788.34	630.833	4+	2519.31	iTRAQ-AK<iTRAQ>REQGGNNSSSNQGSLPEK<iTRAQ>-COOH	TCGA_AO-A12D_AN-A04A_BH-A0AV_117C_W_BI_20130416_H-PM_f14.36296.36296.4
ALAPLPEK	ENSG00000071282	LMCD1	5`-UTR(Chr3:g.8537273)	Chr3	8501885	8501908	No		iTRAQ 4-plex of K(8), iTRAQ 4-plex of peptide N-term(1)	19	99.0741	2269.65	563.857	2+	1125.7	iTRAQ-ALAPLPEK<iTRAQ>-COOH	TCGA_D8-A13Y_A8-A076_AO-A126_117C_W_BI_20130617_H-PM_f03.16327.16327.2
ALAPLPEK	ENSG00000071282	LMCD1	5`-UTR(Chr3:g.8537273)	Chr3	8501885	8501908	No		iTRAQ 4-plex of K(8), iTRAQ 4-plex of peptide N-term(1)	19	99.682	2241.83	563.858	2+	1125.7	iTRAQ-ALAPLPEK<iTRAQ>-COOH	TCGA_D8-A13Y_A8-A076_AO-A126_117C_W_BI_20130617_H-PM_f01.14893.14893.2
ALAPLPEK	ENSG00000071282	LMCD1	5`-UTR(Chr3:g.8537273)	Chr3	8501885	8501908	No		iTRAQ 4-plex of K(8), iTRAQ 4-plex of peptide N-term(1)	19	99.2797	2463.08	563.857	2+	1125.7	iTRAQ-ALAPLPEK<iTRAQ>-COOH	TCGA_BH-A18V_A7-A13F_BH-A0E1_117C_W_BI_20130520_H-PM_f06.17542.17542.2
ALAPLPEK	ENSG00000071282	LMCD1	5`-UTR(Chr3:g.8537273)	Chr3	8501885	8501908	No		iTRAQ 4-plex of K(8), iTRAQ 4-plex of peptide N-term(1)	19	97.9592	2283.17	563.86	2+	1125.7	iTRAQ-ALAPLPEK<iTRAQ>-COOH	TCGA_A2-A0YF_BH-A0DD_BH-A0E9_117C_W_BI_20131018_H-PM_f02.13800.13800.2
ALAPLPEK	ENSG00000071282	LMCD1	5`-UTR(Chr3:g.8537273)	Chr3	8501885	8501908	No		iTRAQ 4-plex of K(8), iTRAQ 4-plex of peptide N-term(1)	19	57.8606	2368.92	376.24	3+	1125.7	iTRAQ-ALAPLPEK<iTRAQ>-COOH	TCGA_BH-A18V_A7-A13F_BH-A0E1_117C_W_BI_20130520_H-PM_f01.15360.15360.3
ALAPLPEK	ENSG00000071282	LMCD1	5`-UTR(Chr3:g.8537273)	Chr3	8501885	8501908	No		iTRAQ 4-plex of K(8), iTRAQ 4-plex of peptide N-term(1)	19	98.9059	2428.85	563.857	2+	1125.7	iTRAQ-ALAPLPEK<iTRAQ>-COOH	TCGA_BH-A18V_A7-A13F_BH-A0E1_117C_W_BI_20130520_H-PM_f02.15571.15571.2
ALAPLPEK	ENSG00000071282	LMCD1	5`-UTR(Chr3:g.8537273)	Chr3	8501885	8501908	No		iTRAQ 4-plex of K(8), iTRAQ 4-plex of peptide N-term(1)	19	97.3077	2293.63	563.86	2+	1125.7	iTRAQ-ALAPLPEK<iTRAQ>-COOH	TCGA_A2-A0YF_BH-A0DD_BH-A0E9_117C_W_BI_20131018_H-PM_f01.14489.14489.2
ALAPLPEK	ENSG00000071282	LMCD1	5`-UTR(Chr3:g.8537273)	Chr3	8501885	8501908	No		iTRAQ 4-plex of K(8), iTRAQ 4-plex of peptide N-term(1)	19	94.9495	2293.16	563.858	2+	1125.7	iTRAQ-ALAPLPEK<iTRAQ>-COOH	TCGA_D8-A13Y_A8-A076_AO-A126_117C_W_BI_20130617_H-PM_f08.16934.16934.2
ALAPLPEK	ENSG00000071282	LMCD1	5`-UTR(Chr3:g.8537273)	Chr3	8501885	8501908	No		iTRAQ 4-plex of K(8), iTRAQ 4-plex of peptide N-term(1)	19	98.6301	2303.76	563.859	2+	1125.7	iTRAQ-ALAPLPEK<iTRAQ>-COOH	TCGA_A2-A0YF_BH-A0DD_BH-A0E9_117C_W_BI_20131018_H-PM_f02.13942.13942.2
ALAPLPEK	ENSG00000071282	LMCD1	5`-UTR(Chr3:g.8537273)	Chr3	8501885	8501908	No		iTRAQ 4-plex of K(8), iTRAQ 4-plex of peptide N-term(1)	19	98.3498	2289.08	563.857	2+	1125.7	iTRAQ-ALAPLPEK<iTRAQ>-COOH	TCGA_D8-A13Y_A8-A076_AO-A126_117C_W_BI_20130617_H-PM_f06.17198.17198.2
ALAPLPEK	ENSG00000071282	LMCD1	5`-UTR(Chr3:g.8537273)	Chr3	8501885	8501908	No		iTRAQ 4-plex of K(8), iTRAQ 4-plex of peptide N-term(1)	19	94.9045	2262.46	563.857	2+	1125.7	iTRAQ-ALAPLPEK<iTRAQ>-COOH	TCGA_D8-A13Y_A8-A076_AO-A126_117C_W_BI_20130617_H-PM_f01.15035.15035.2
ALAPLPEK	ENSG00000071282	LMCD1	5`-UTR(Chr3:g.8537273)	Chr3	8501885	8501908	No		iTRAQ 4-plex of K(8), iTRAQ 4-plex of peptide N-term(1)	19	98.6348	2356.01	563.857	2+	1125.7	iTRAQ-ALAPLPEK<iTRAQ>-COOH	TCGA_AR-A0TY_AR-A0U4_BH-A0HP_117C_W_BI_20130408_H-JQ_f01.13059.13059.2
ALAPLPEK	ENSG00000071282	LMCD1	5`-UTR(Chr3:g.8537273)	Chr3	8501885	8501908	No		iTRAQ 4-plex of K(8), iTRAQ 4-plex of peptide N-term(1)	19	99.6764	2894.55	563.859	2+	1125.7	iTRAQ-ALAPLPEK<iTRAQ>-COOH	TCGA_A7-A0CJ_AO-A12F_A2-A0YL_117C_W_BI_20130805_H-PM_f24.17685.17685.2
ALAPLPEK	ENSG00000071282	LMCD1	5`-UTR(Chr3:g.8537273)	Chr3	8501885	8501908	No		iTRAQ 4-plex of K(8), iTRAQ 4-plex of peptide N-term(1)	19	98.0392	2296.36	563.857	2+	1125.7	iTRAQ-ALAPLPEK<iTRAQ>-COOH	TCGA_D8-A13Y_A8-A076_AO-A126_117C_W_BI_20130617_H-PM_f02.15611.15611.2
ALAPLPEK	ENSG00000071282	LMCD1	5`-UTR(Chr3:g.8537273)	Chr3	8501885	8501908	No		iTRAQ 4-plex of K(8), iTRAQ 4-plex of peptide N-term(1)	19	97.9167	2344.71	563.858	2+	1125.7	iTRAQ-ALAPLPEK<iTRAQ>-COOH	TCGA_A2-A0YF_BH-A0DD_BH-A0E9_117C_W_BI_20131018_H-PM_f02.14249.14249.2
ALAPLPEK	ENSG00000071282	LMCD1	5`-UTR(Chr3:g.8537273)	Chr3	8501885	8501908	No		iTRAQ 4-plex of K(8), iTRAQ 4-plex of peptide N-term(1)	19	73.2363	2430.88	376.241	3+	1125.7	iTRAQ-ALAPLPEK<iTRAQ>-COOH	TCGA_BH-A18V_A7-A13F_BH-A0E1_117C_W_BI_20130520_H-PM_f02.15591.15591.3
ALAPLPEK	ENSG00000071282	LMCD1	5`-UTR(Chr3:g.8537273)	Chr3	8501885	8501908	No		iTRAQ 4-plex of K(8), iTRAQ 4-plex of peptide N-term(1)	19	97.3621	2409.05	563.858	2+	1125.7	iTRAQ-ALAPLPEK<iTRAQ>-COOH	TCGA_BH-A18V_A7-A13F_BH-A0E1_117C_W_BI_20130520_H-PM_f01.15621.15621.2
ALAPLPEK	ENSG00000071282	LMCD1	5`-UTR(Chr3:g.8537273)	Chr3	8501885	8501908	No		iTRAQ 4-plex of K(8), iTRAQ 4-plex of peptide N-term(1)	19	96.7033	2336.72	563.857	2+	1125.7	iTRAQ-ALAPLPEK<iTRAQ>-COOH	TCGA_BH-A18V_A7-A13F_BH-A0E1_117C_W_BI_20130520_H-PM_f19.16565.16565.2
ALAPLPEK	ENSG00000071282	LMCD1	5`-UTR(Chr3:g.8537273)	Chr3	8501885	8501908	No		iTRAQ 4-plex of K(8), iTRAQ 4-plex of peptide N-term(1)	19	97.6048	2387.58	563.857	2+	1125.7	iTRAQ-ALAPLPEK<iTRAQ>-COOH	TCGA_AR-A0TY_AR-A0U4_BH-A0HP_117C_W_BI_20130408_H-JQ_f02.13244.13244.2
ALDNSGTK	ENSG00000260418	RP3-406A7.7	Pseudo	Chr6	136335974	136335997	No	Deamidation of N(4)	iTRAQ 4-plex of K(8), iTRAQ 4-plex of peptide N-term(1)	1	86.6071	3087.43	547.802	2+	1093.59	iTRAQ-ALDN<deam>SGTK<iTRAQ>-COOH	TCGA_A2-A0T7_C8-A12Q_A8-A079_117C_W_BI_20130820_H-PM_f04.21987.21987.2
ALDQAMWAGEMQR	ENSG00000188643	S100A16	Intronic	Chr1	153609674	153609712	Yes	Oxidation of M(6)	iTRAQ 4-plex of peptide N-term(1)	1	88.0597	2790.02	556.264	3+	1665.77	iTRAQ-ALDQAM<ox>WAGEMQR-COOH	TCGA_A2-A0T6_E2-A158_E2-A15A_117C_W_BI_20130918_H-PM_f04.20130.20130.3
ALDQVLRK	ENSG00000198719	DLL1	Intronic	Chr6	170305469	170305492	Yes		iTRAQ 4-plex of K(8), iTRAQ 4-plex of peptide N-term(1)	1	99.6212	2024.62	410.93	3+	1229.77	iTRAQ-ALDQVLRK<iTRAQ>-COOH	TCGA_A2-A0T6_E2-A158_E2-A15A_117C_W_BI_20130918_H-PM_f12.14546.14546.3
ALEILNIFCVGHHQR	ENSG00000259124	RP11-187O7.3	Intronic	Chr14	76500219	76500263	Yes		Carbamidomethylation of C(9), iTRAQ 4-plex of peptide N-term(1)	1	98.0433	4838.64	651.018	3+	1950.04	iTRAQ-ALEILNIFC<cmm>VGHHQR-COOH	TCGA_AO-A0JE_A2-A0T2_AN-A0AJ_117C_W_BI_20130802_H-PM_f09.33597.33597.3
ALEVGPGK	ENSG00000151240	DIP2C	Intronic	Chr10	594913	594936	Yes		iTRAQ 4-plex of K(8), iTRAQ 4-plex of peptide N-term(1)	1	77.2277	2810.82	529.829	2+	1057.64	iTRAQ-ALEVGPGK<iTRAQ>-COOH	TCGA_A2-A0YM_BH-A0C7_A2-A0SX_117C_W_BI_20131025_H-PM_f16.13108.13108.2
ALGFAGCFRSMDEFHPFIEALLPHVR	ENSG00000008441	NFIX	5`-UTR(Chr19:g.13024032)	Chr19	13025021	13025065	No		Carbamidomethylation of C(7), iTRAQ 4-plex of peptide N-term(1)	1	98.762	5424.01	791.151	4+	3160.59	iTRAQ-ALGFAGC<cmm>FRSMDEFHPFIEALLPHVR-COOH	TCGA_AR-A0TR_AO-A03O_BH-A18R_117C_W_BI_20130825_H-PM_f14.43708.43708.4
ALGFAGCFRSMDEFHPFIEALLPHVR	ENSG00000008441	NFIX	5`-UTR(Chr19:g.13024032)	Chr19	13025021	13025065	No		Carbamidomethylation of C(7), iTRAQ 4-plex of peptide N-term(1)	1	98.762	5424.01	791.151	4+	3160.59	iTRAQ-ALGFAGC<cmm>FRSMDEFHPFIEALLPHVR-COOH	TCGA_AR-A0TR_AO-A03O_BH-A18R_117C_W_BI_20130825_H-PM_f14.43708.43708.4
ALGGVAEYDLK	ENSG00000124374	PAIP2B	5`-UTR(Chr2:g.71202589)	Chr2	71226950	71226982	No		iTRAQ 4-plex of K(11), iTRAQ 4-plex of peptide N-term(1)	1	81.5603	3070.63	475.272	3+	1422.8	iTRAQ-ALGGVAEYDLK<iTRAQ>-COOH	TCGA_A2-A0D2_C8-A12U_AR-A1AS_117C_W_BI_20131010_H-PM_f06.21484.21484.3
ALGPTLHLR	ENSG00000175309	PHYKPL	Intronic	Chr5	178209961	178209987	Yes		iTRAQ 4-plex of peptide N-term(1)	1	92.4731	2053.03	374.569	3+	1120.68	iTRAQ-ALGPTLHLR-COOH	TCGA_D8-A13Y_A8-A076_AO-A126_117C_W_BI_20130617_H-PM_f16.13822.13822.3
ALHAFLPK	ENSG00000198837	DENND4B	3`-UTR(Chr1:g.153930300)	Chr1	153929822	153929845	Yes		iTRAQ 4-plex of K(8), iTRAQ 4-plex of peptide N-term(1)	2	75.7155	2448.49	395.585	3+	1183.73	iTRAQ-ALHAFLPK<iTRAQ>-COOH	TCGA_AR-A1AW_AR-A1AV_C8-A135_117C_W_BI_20130628_H-PM_f20.16255.16255.3
ALHAFLPK	ENSG00000198837	DENND4B	3`-UTR(Chr1:g.153930300)	Chr1	153929822	153929845	Yes		iTRAQ 4-plex of K(8), iTRAQ 4-plex of peptide N-term(1)	2	80.3456	2361.7	395.586	3+	1183.73	iTRAQ-ALHAFLPK<iTRAQ>-COOH	TCGA_E2-A159_A2-A0T3_A2-A0YD_117C_W_BI_20130823_H-PM_f20.17623.17623.3
ALHFLGGR	ENSG00000270959	LPP-AS2	Pseudo	Chr3	188153633	188153656	No		iTRAQ 4-plex of peptide N-term(1)	1	86.0262	1852.36	338.872	3+	1013.59	iTRAQ-ALHFLGGR-COOH	TCGA_A2-A0YF_BH-A0DD_BH-A0E9_117C_W_BI_20131018_H-PM_f19.11786.11786.3
ALILFISVKAER	ENSG00000147853	AK3	Intronic	Chr9	4727515	4727550	No		iTRAQ 4-plex of K(9), iTRAQ 4-plex of peptide N-term(1)	1	97.5391	5744.23	550.016	3+	1647.03	iTRAQ-ALILFISVK<iTRAQ>AER-COOH	TCGA_A2-A0YG_E2-A150_BH-A18N_117C_W_BI_20130912_H-PM_f14.34938.34938.3
ALISQNIR	ENSG00000116039	ATP6V1B1	Intronic	Chr2	70954554	70954577	Yes	Deamidation of N(6)	iTRAQ 4-plex of peptide N-term(1)	1	83.3922	2666.73	530.318	2+	1058.62	iTRAQ-ALISQN<deam>IR-COOH	TCGA_BH-A18V_A7-A13F_BH-A0E1_117C_W_BI_20130520_H-PM_f05.19768.19768.2
ALIVVPYAEGLCFV	ENSG00000116754	SRSF11	Exon-Extension	Chr1	70228528	70228569	Yes		Carbamidomethylation of C(12), iTRAQ 4-plex of peptide N-term(1)	1	100	5822.41	847.965	2+	1693.92	iTRAQ-ALIVVPYAEGLC<cmm>FV-COOH	TCGA_AR-A0TT_AR-A1AQ_AO-A12B_117C_W_BI_20131022_H-PM_f06.39957.39957.2
ALLAAGRGPPNPSKGR	ENSG00000134684	YARS	5`-UTR(Chr1:g.32817244)	Chr1	32817782	32817829	Yes	Deamidation of N(11)	iTRAQ 4-plex of K(14), iTRAQ 4-plex of peptide N-term(1)	2	99.061	4094.91	617.701	3+	1850.07	iTRAQ-ALLAAGRGPPN<deam>PSK<iTRAQ>GR-COOH	TCGA_AO-A12E_A8-A06N_A2-A0T1_117C_W_BI_20130909_H-PM_f17.21266.21266.3
ALLAAGRGPPNPSKGR	ENSG00000134684	YARS	5`-UTR(Chr1:g.32817244)	Chr1	32817782	32817829	Yes	Deamidation of N(11)	iTRAQ 4-plex of K(14), iTRAQ 4-plex of peptide N-term(1)	2	100	3743.97	617.701	3+	1850.07	iTRAQ-ALLAAGRGPPN<deam>PSK<iTRAQ>GR-COOH	TCGA_A2-A0T7_C8-A12Q_A8-A079_117C_W_BI_20130820_H-PM_f17.29246.29246.3
ALLAGHQK	ENSG00000130749	ZC3H4	Intronic	Chr19	47070510	47070533	Yes		iTRAQ 4-plex of K(8), iTRAQ 4-plex of peptide N-term(1)	1	80.0963	1084.98	375.903	3+	1124.69	iTRAQ-ALLAGHQK<iTRAQ>-COOH	TCGA_A7-A0CD_C8-A12W_AN-A0AL_117C_W_BI_20130913_H-PM_f01.3954.3954.3
ALLFGDAIMK	ENSG00000099194	SCD	Intronic	Chr10	100357401	100357430	Yes	Oxidation of M(9)	iTRAQ 4-plex of K(10), iTRAQ 4-plex of peptide N-term(1)	1	100	3933.16	691.903	2+	1381.79	iTRAQ-ALLFGDAIM<ox>K<iTRAQ>-COOH	TCGA_A8-A06Z_A2-A0D1_A2-A0CM_117C_W_BI_20130401_H-JQ_f11.25048.25048.2
ALLHPRTHK	ENSG00000185551	NR2F2	5`-UTR(Chr15:g.96332106)	Chr15	96331982	96332008	Yes		iTRAQ 4-plex of K(9), iTRAQ 4-plex of peptide N-term(1)	1	93.2099	2289.43	680.921	2+	1359.83	iTRAQ-ALLHPRTHK<iTRAQ>-COOH	TCGA_AR-A0TT_AR-A1AQ_AO-A12B_117C_W_BI_20131022_H-PM_f08.15867.15867.2
ALLPRGAR	ENSG00000132481	TRIM47	FS	Chr17	75877956	75877979	No		iTRAQ 4-plex of peptide N-term(1)	1	98.452	1023.54	499.322	2+	996.631	iTRAQ-ALLPRGAR-COOH	TCGA_A2-A0D2_C8-A12U_AR-A1AS_117C_W_BI_20131010_H-PM_f04.5811.5811.2
ALLQVRVGVLSESCVLG	ENSG00000112110	MRPL18	Exon_Extension	Chr6	159789937	159789987	Yes		Carbamidomethylation of C(14), iTRAQ 4-plex of peptide N-term(1)	1	98.1982	2465.65	648.709	3+	1943.1	iTRAQ-ALLQVRVGVLSESC<cmm>VLG-COOH	TCGA_A8-A09I_C8-A12L_A2-A0EX_117C_W_BI_20130302_H-PM_f17.17659.17659.3
ALNLEIPWKLCK	ENSG00000139714	MORN3	3`-UTR(Chr12:g.121652737)	Chr12	121650938	121650973	No	Deamidation of N(3)	Carbamidomethylation of C(11), iTRAQ 4-plex of K(9, 12), iTRAQ 4-plex of peptide N-term(1)	1	74.5958	5441.34	959.56	2+	1917.11	iTRAQ-ALN<deam>LEIPWK<iTRAQ>LC<cmm>K<iTRAQ>-COOH	TCGA_AR-A0TR_AO-A03O_BH-A18R_117C_W_BI_20130825_H-PM_f17.42539.42539.2
ALNVSGIQR	ENSG00000259992	RP11-77K12.8	Intronic	Chr16	75576773	75576799	Yes	Deamidation of N(3)	iTRAQ 4-plex of peptide N-term(1)	1	97.6959	1212.17	551.818	2+	1101.63	iTRAQ-ALN<deam>VSGIQR-COOH	TCGA_AO-A0JM_C8-A12V_A8-A08G_117C_W_BI_20130927_H-PM_f10.6741.6741.2
ALNVSGIQRSLPNLPK	ENSG00000259992	RP11-77K12.8	Intronic	Chr16	75576752	75576799	Yes	Deamidation of N(3)	iTRAQ 4-plex of K(16), iTRAQ 4-plex of peptide N-term(1)	1	92.3286	4146.28	666.063	3+	1995.17	iTRAQ-ALN<deam>VSGIQRSLPNLPK<iTRAQ>-COOH	TCGA_A8-A09I_C8-A12L_A2-A0EX_117C_W_BI_20130302_H-PM_f12.32444.32444.3
ALPLAGGK	ENSG00000198590	C3orf35	Intronic	Chr3	37411085	37411108	Yes		iTRAQ 4-plex of K(8), iTRAQ 4-plex of peptide N-term(1)	4	97.3262	2393.1	507.832	2+	1013.65	iTRAQ-ALPLAGGK<iTRAQ>-COOH	TCGA_AO-A0JE_A2-A0T2_AN-A0AJ_117C_W_BI_20130802_H-PM_f06.15066.15066.2
ALPLAGGK	ENSG00000198590	C3orf35	Intronic	Chr3	37411085	37411108	Yes		iTRAQ 4-plex of K(8), iTRAQ 4-plex of peptide N-term(1)	4	69.6629	1934.43	507.83	2+	1013.65	iTRAQ-ALPLAGGK<iTRAQ>-COOH	TCGA_AR-A0TY_AR-A0U4_BH-A0HP_117C_W_BI_20130408_H-JQ_f05.10705.10705.2
ALPLAGGK	ENSG00000198590	C3orf35	Intronic	Chr3	37411085	37411108	Yes		iTRAQ 4-plex of K(8), iTRAQ 4-plex of peptide N-term(1)	4	86.4103	1854.69	507.83	2+	1013.65	iTRAQ-ALPLAGGK<iTRAQ>-COOH	TCGA_AO-A0JM_C8-A12V_A8-A08G_117C_W_BI_20130927_H-PM_f05.12218.12218.2
ALPLAGGK	ENSG00000198590	C3orf35	Intronic	Chr3	37411085	37411108	Yes		iTRAQ 4-plex of K(8), iTRAQ 4-plex of peptide N-term(1)	4	76.1639	1955.28	507.831	2+	1013.65	iTRAQ-ALPLAGGK<iTRAQ>-COOH	TCGA_AR-A0TY_AR-A0U4_BH-A0HP_117C_W_BI_20130408_H-JQ_f05.10854.10854.2
ALPLSFFILNSHHFLK	ENSG00000109083	IFT20	Exon_Extension	Chr17	28328825	28328872	Yes		iTRAQ 4-plex of K(16), iTRAQ 4-plex of peptide N-term(1)	1	75.052	5081.76	1086.63	2+	2171.25	iTRAQ-ALPLSFFILNSHHFLK<iTRAQ>-COOH	TCGA_AR-A0TR_AO-A03O_BH-A18R_117C_W_BI_20130825_H-PM_f20.40266.40266.2
ALPRGLNLAPQGSGITQK	ENSG00000230454	U73166.2	Pseudo	Chr3	50262980	50263033	No		iTRAQ 4-plex of K(18), iTRAQ 4-plex of peptide N-term(1)	1	96.6851	5927.85	1055.12	2+	2108.23	iTRAQ-ALPRGLNLAPQGSGITQK<iTRAQ>-COOH	TCGA_C8-A12P_BH-A0C1_A2-A0EY_117C_W_BI_20130622_H-PM_f17.41334.41334.2
ALPRLRAR	ENSG00000142609	CFAP74	3`-UTR(Chr1:g.1922290)	Chr1	1922219	1922242	Yes		iTRAQ 4-plex of peptide N-term(1)	1	76.4634	1512.66	366.245	3+	1095.71	iTRAQ-ALPRLRAR-COOH	TCGA_AO-A12D_C8-A131_AO-A12B_117C_W_BI_20130208_H-PM_f07.9483.9483.3
ALQPHVTR	ENSG00000100276	RASL10A	3`-UTR(Chr22:g.29313304)	Chr22	29313296	29313319	Yes		iTRAQ 4-plex of peptide N-term(1)	1	86.7089	1599.74	355.882	3+	1064.62	iTRAQ-ALQPHVTR-COOH	TCGA_A7-A0CD_C8-A12W_AN-A0AL_117C_W_BI_20130913_H-PM_f05.8233.8233.3
ALRHDPGR	ENSG00000218336	TENM3	FS	Chr4	182800072	182800095	No		iTRAQ 4-plex of peptide N-term(1)	1	95.7672	1091.35	533.304	2+	1064.6	iTRAQ-ALRHDPGR-COOH	TCGA_E2-A159_A2-A0T3_A2-A0YD_117C_W_BI_20130823_H-PM_f11.6886.6886.2
ALRRNVELETK	ENSG00000137871	ZNF280D	Exon_Extension	Chr15	56732835	56732867	Yes		iTRAQ 4-plex of K(11), iTRAQ 4-plex of peptide N-term(1)	2	48.538	3677.75	539.997	3+	1615.96	iTRAQ-ALRRNVELETK<iTRAQ>-COOH	TCGA_AO-A12D_AN-A04A_BH-A0AV_117C_W_BI_20130416_H-PM_f03.27359.27359.3
ALRRNVELETK	ENSG00000137871	ZNF280D	Exon_Extension	Chr15	56732835	56732867	Yes		iTRAQ 4-plex of K(11), iTRAQ 4-plex of peptide N-term(1)	2	44.1379	3677.75	539.997	3+	1615.96	iTRAQ-ALRRNVELETK<iTRAQ>-COOH	TCGA_AO-A12D_AN-A04A_BH-A0AV_117C_W_BI_20130416_H-PM_f02.26603.26603.3
ALRSNWVMKVEPPGMGLVPYK	ENSG00000173626	TRAPPC3L	Intronic	Chr6	116517105	116517167	Yes	Oxidation of M(8)	iTRAQ 4-plex of K(9, 21), iTRAQ 4-plex of peptide N-term(1)	1	84.4985	5290.95	940.865	3+	2819.56	iTRAQ-ALRSNWVM<ox>K<iTRAQ>VEPPGMGLVPYK<iTRAQ>-COOH	TCGA_AR-A0TR_AO-A03O_BH-A18R_117C_W_BI_20130825_H-PM_f19.42640.42640.3
ALRYFLLFMK	ENSG00000159256	MORC3	Intronic	Chr21	36377380	36377409	No		iTRAQ 4-plex of K(10), iTRAQ 4-plex of peptide N-term(1)	1	93.2558	3263.52	795.477	2+	1588.94	iTRAQ-ALRYFLLFMK<iTRAQ>-COOH	TCGA_AR-A0TR_AO-A03O_BH-A18R_117C_W_BI_20130825_H-PM_f17.25536.25536.2
ALSGVYR	ENSG00000144283	PKP4	Intronic	Chr2	158567307	158567327	Yes		iTRAQ 4-plex of peptide N-term(1)	1	93.4783	1668.78	455.268	2+	908.52	iTRAQ-ALSGVYR-COOH	TCGA_A2-A0YF_BH-A0DD_BH-A0E9_117C_W_BI_20131018_H-PM_f04.10224.10224.2
ALSHLAHLILK	ENSG00000204227	RING1	Intronic	Chr6	33209042	33209074	Yes		iTRAQ 4-plex of K(11), iTRAQ 4-plex of peptide N-term(1)	1	90.5158	3583.01	501.993	3+	1502.95	iTRAQ-ALSHLAHLILK<iTRAQ>-COOH	TCGA_A8-A06Z_A2-A0D1_A2-A0CM_117C_W_BI_20130401_H-JQ_f21.22682.22682.3
ALSISGTFIPDVGQGGGPAHFR	ENSG00000170442	KRT86	Intronic	Chr12	52255595	52255660	Yes		iTRAQ 4-plex of peptide N-term(1)	1	81.25	4921.98	582.815	4+	2327.21	iTRAQ-ALSISGTFIPDVGQGGGPAHFR-COOH	TCGA_AO-A12D_C8-A131_AO-A12B_117C_W_BI_20130208_H-PM_f12.38586.38586.4
ALTARAGVPAAALSRAGS	ENSG00000138434	SSFA2	5`-UTR(Chr2:g.181892067)	Chr2	181891983	181892036	No		iTRAQ 4-plex of peptide N-term(1)	1	85.7538	2631.93	595.349	3+	1783.02	iTRAQ-ALTARAGVPAAALSRAGS-COOH	TCGA_E2-A159_A2-A0T3_A2-A0YD_117C_W_BI_20130823_H-PM_f09.20545.20545.3
ALTDLVSGK	ENSG00000163328	GPR155	3`-UTR(Chr2:g.174436119)	Chr2	174433739	174433765	Yes		iTRAQ 4-plex of K(9), iTRAQ 4-plex of peptide N-term(1)	2	90.2622	2068.16	596.363	2+	1190.71	iTRAQ-ALTDLVSGK<iTRAQ>-COOH	TCGA_A8-A09I_C8-A12L_A2-A0EX_117C_W_BI_20130302_H-PM_f24.14460.14460.2
ALTDLVSGK	ENSG00000163328	GPR155	3`-UTR(Chr2:g.174436119)	Chr2	174433739	174433765	Yes		iTRAQ 4-plex of K(9), iTRAQ 4-plex of peptide N-term(1)	2	84.4581	2271.8	596.365	2+	1190.71	iTRAQ-ALTDLVSGK<iTRAQ>-COOH	TCGA_AR-A0TT_AR-A1AQ_AO-A12B_117C_W_BI_20131022_H-PM_f24.13989.13989.2
ALTSALPIRR	ENSG00000180385	EMC3-AS1	Pseudo	Chr3	10003259	10003288	No		iTRAQ 4-plex of peptide N-term(1)	1	91.3556	5940.35	621.393	2+	1240.77	iTRAQ-ALTSALPIRR-COOH	TCGA_AR-A0TY_AR-A0U4_BH-A0HP_117C_W_BI_20130408_H-JQ_f18.36309.36309.2
ALVKHNSEK	ENSG00000278955	CH507-210P18.4	Intronic	Chr21	6893082	6893108	Yes	Deamidation of N(6)	iTRAQ 4-plex of K(4, 9), iTRAQ 4-plex of peptide N-term(1)	1	72.4752	5190.06	730.436	2+	1457.86	iTRAQ-ALVK<iTRAQ>HN<deam>SEK<iTRAQ>-COOH	TCGA_AR-A0TY_AR-A0U4_BH-A0HP_117C_W_BI_20130408_H-JQ_f23.31934.31934.2
ALVPGGMDK	ENSG00000211803	TRAV23DV6	5`-UTR(Chr14:g.22086452)	Chr14	22086434	22086460	No	Oxidation of M(7)	iTRAQ 4-plex of K(9), iTRAQ 4-plex of peptide N-term(1)	1	94.1964	923.818	397.894	3+	1190.66	iTRAQ-ALVPGGM<ox>DK<iTRAQ>-COOH	TCGA_AO-A0JM_C8-A12V_A8-A08G_117C_W_BI_20130927_H-PM_f22.4038.4038.3
ALVSFPLAGLR	ENSG00000102760	RGCC	Intronic	Chr13	41465431	41465463	Yes		iTRAQ 4-plex of peptide N-term(1)	1	69.2308	2441.35	429.936	3+	1286.78	iTRAQ-ALVSFPLAGLR-COOH	TCGA_AO-A12D_AN-A04A_BH-A0AV_117C_W_BI_20130416_H-PM_f08.17629.17629.3
AMASCVGSR	ENSG00000156471	PTDSS1	5`-UTR(Chr8:g.96262041)	Chr8	96262038	96262064	No		Carbamidomethylation of C(5), iTRAQ 4-plex of peptide N-term(1)	13	100	900.97	541.764	2+	1081.51	iTRAQ-AMASC<cmm>VGSR-COOH	TCGA_C8-A12P_BH-A0C1_A2-A0EY_117C_W_BI_20130622_H-PM_f18.4509.4509.2
AMASCVGSR	ENSG00000156471	PTDSS1	5`-UTR(Chr8:g.96262041)	Chr8	96262038	96262064	No		Carbamidomethylation of C(5), iTRAQ 4-plex of peptide N-term(1)	13	100	1018.66	541.764	2+	1081.51	iTRAQ-AMASC<cmm>VGSR-COOH	TCGA_AO-A12D_AN-A04A_BH-A0AV_117C_W_BI_20130416_H-PM_f18.4964.4964.2
AMASCVGSR	ENSG00000156471	PTDSS1	5`-UTR(Chr8:g.96262041)	Chr8	96262038	96262064	No		Carbamidomethylation of C(5), iTRAQ 4-plex of peptide N-term(1)	13	99.9147	1291.51	541.764	2+	1081.51	iTRAQ-AMASC<cmm>VGSR-COOH	TCGA_A7-A0CJ_AO-A12F_A2-A0YL_117C_W_BI_20130805_H-PM_f18.6393.6393.2
AMASCVGSR	ENSG00000156471	PTDSS1	5`-UTR(Chr8:g.96262041)	Chr8	96262038	96262064	No		Carbamidomethylation of C(5), iTRAQ 4-plex of peptide N-term(1)	13	100	858.086	541.763	2+	1081.51	iTRAQ-AMASC<cmm>VGSR-COOH	TCGA_C8-A138_E2-A154_BH-A0BZ_117C_W_BI_20130225_H-PM_f18.4583.4583.2
AMASCVGSR	ENSG00000156471	PTDSS1	5`-UTR(Chr8:g.96262041)	Chr8	96262038	96262064	No		Carbamidomethylation of C(5), iTRAQ 4-plex of peptide N-term(1)	13	100	1029.02	541.766	2+	1081.51	iTRAQ-AMASC<cmm>VGSR-COOH	TCGA_A8-A06Z_A2-A0D1_A2-A0CM_117C_W_BI_20130401_H-JQ_f18.4514.4514.2
AMASCVGSR	ENSG00000156471	PTDSS1	5`-UTR(Chr8:g.96262041)	Chr8	96262038	96262064	No		Carbamidomethylation of C(5), iTRAQ 4-plex of peptide N-term(1)	13	100	864.913	541.76	2+	1081.51	iTRAQ-AMASC<cmm>VGSR-COOH	TCGA_E2-A10A_BH-A18Q_C8-A130_117C_W_BI_20130222_H-PM_f18.4777.4777.2
AMASCVGSR	ENSG00000156471	PTDSS1	5`-UTR(Chr8:g.96262041)	Chr8	96262038	96262064	No		Carbamidomethylation of C(5), iTRAQ 4-plex of peptide N-term(1)	13	100	865.983	541.762	2+	1081.51	iTRAQ-AMASC<cmm>VGSR-COOH	TCGA_AR-A0TR_AO-A03O_BH-A18R_117C_W_BI_20130825_H-PM_f18.4726.4726.2
AMASCVGSR	ENSG00000156471	PTDSS1	5`-UTR(Chr8:g.96262041)	Chr8	96262038	96262064	No		Carbamidomethylation of C(5), iTRAQ 4-plex of peptide N-term(1)	13	100	895.808	541.762	2+	1081.51	iTRAQ-AMASC<cmm>VGSR-COOH	TCGA_AR-A1AP_AN-A0FK_AO-A0J6_117C_W_BI_20130517_H-PM_f18.4933.4933.2
AMASCVGSR	ENSG00000156471	PTDSS1	5`-UTR(Chr8:g.96262041)	Chr8	96262038	96262064	No		Carbamidomethylation of C(5), iTRAQ 4-plex of peptide N-term(1)	13	100	899.49	541.764	2+	1081.51	iTRAQ-AMASC<cmm>VGSR-COOH	TCGA_E2-A159_A2-A0T3_A2-A0YD_117C_W_BI_20130823_H-PM_f18.4612.4612.2
AMASCVGSR	ENSG00000156471	PTDSS1	5`-UTR(Chr8:g.96262041)	Chr8	96262038	96262064	No		Carbamidomethylation of C(5), iTRAQ 4-plex of peptide N-term(1)	13	100	877.724	541.763	2+	1081.51	iTRAQ-AMASC<cmm>VGSR-COOH	TCGA_A2-A0T7_C8-A12Q_A8-A079_117C_W_BI_20130820_H-PM_f18.4732.4732.2
AMASCVGSR	ENSG00000156471	PTDSS1	5`-UTR(Chr8:g.96262041)	Chr8	96262038	96262064	No		Carbamidomethylation of C(5), iTRAQ 4-plex of peptide N-term(1)	13	100	1289.78	541.765	2+	1081.51	iTRAQ-AMASC<cmm>VGSR-COOH	TCGA_AO-A0JE_A2-A0T2_AN-A0AJ_117C_W_BI_20130802_H-PM_f18.6317.6317.2
AMASCVGSR	ENSG00000156471	PTDSS1	5`-UTR(Chr8:g.96262041)	Chr8	96262038	96262064	No		Carbamidomethylation of C(5), iTRAQ 4-plex of peptide N-term(1)	13	100	1036.85	541.763	2+	1081.51	iTRAQ-AMASC<cmm>VGSR-COOH	TCGA_A2-A0D2_C8-A12U_AR-A1AS_117C_W_BI_20131010_H-PM_f18.5227.5227.2
AMASCVGSR	ENSG00000156471	PTDSS1	5`-UTR(Chr8:g.96262041)	Chr8	96262038	96262064	No		Carbamidomethylation of C(5), iTRAQ 4-plex of peptide N-term(1)	13	100	892.419	541.764	2+	1081.51	iTRAQ-AMASC<cmm>VGSR-COOH	TCGA_D8-A13Y_A8-A076_AO-A126_117C_W_BI_20130617_H-PM_f18.4586.4586.2
AMASRLLLNNGAK	ENSG00000085662	AKR1B1	5`-UTR(Chr7:g.134459062)	Chr7	134459027	134459065	No	Deamidation of N(10)	iTRAQ 4-plex of K(13), iTRAQ 4-plex of peptide N-term(1)	2	85.4506	5305.79	824.476	2+	1646.94	iTRAQ-AMASRLLLNN<deam>GAK<iTRAQ>-COOH	TCGA_A2-A0D2_C8-A12U_AR-A1AS_117C_W_BI_20131010_H-PM_f10.37537.37537.2
AMASRLLLNNGAK	ENSG00000085662	AKR1B1	5`-UTR(Chr7:g.134459062)	Chr7	134459027	134459065	No	Deamidation of N(9)	iTRAQ 4-plex of K(13), iTRAQ 4-plex of peptide N-term(1)	2	98.3784	4943.28	824.475	2+	1646.94	iTRAQ-AMASRLLLN<deam>NGAK<iTRAQ>-COOH	TCGA_AO-A12D_C8-A131_AO-A12B_117C_W_BI_20130208_H-PM_f05.37123.37123.2
AMDGPLPRTAGVEVGK	ENSG00000160688	FLAD1	3`-UTR(Chr1:g.154992659)	Chr1	154992626	154992673	No		iTRAQ 4-plex of K(16), iTRAQ 4-plex of peptide N-term(1)	1	93.4025	5370.24	629.355	3+	1885.03	iTRAQ-AMDGPLPRTAGVEVGK<iTRAQ>-COOH	TCGA_A7-A0CJ_AO-A12F_A2-A0YL_117C_W_BI_20130805_H-PM_f17.35658.35658.3
AMEPEPVED	ENSG00000165801	ARHGEF40	5`-UTR(Chr14:g.21070397)	Chr14	21073045	21073065	No	Oxidation of M(2)	iTRAQ 4-plex of peptide N-term(1)	1	97.9239	990.034	588.763	2+	1175.51	iTRAQ-AM<ox>EPEPVED-COOH	TCGA_E2-A10A_BH-A18Q_C8-A130_117C_W_BI_20130222_H-PM_f11.6257.6257.2
AMEPEPVED	ENSG00000165801	ARHGEF40	5`-UTR(Chr14:g.21070397)	Chr14	21073045	21073065	No	Oxidation of M(2)	iTRAQ 4-plex of peptide N-term(1)	1	97.9239	990.034	588.763	2+	1175.51	iTRAQ-AM<ox>EPEPVED-COOH	TCGA_E2-A10A_BH-A18Q_C8-A130_117C_W_BI_20130222_H-PM_f11.6257.6257.2
AMGAGATGR	ENSG00000064300	NGFR	5`-UTR(Chr17:g.49495418)	Chr17	49495415	49495441	No		iTRAQ 4-plex of peptide N-term(1)	1	94.4	560.41	468.245	2+	934.478	iTRAQ-AMGAGATGR-COOH	TCGA_C8-A12P_BH-A0C1_A2-A0EY_117C_W_BI_20130622_H-PM_f15.2300.2300.2
AMGMVVEK	ENSG00000277443	MARCKS	Intronic	Chr6	113858293	113858316	Yes	Oxidation of M(4, 2)	iTRAQ 4-plex of K(8), iTRAQ 4-plex of peptide N-term(1)	1	77.439	2368.08	592.815	2+	1183.62	iTRAQ-AM<ox>GM<ox>VVEK<iTRAQ>-COOH	TCGA_BH-A0EE_AO-A0J9_BH-A0E0_117C_W_BI_20130412_H-PM_f23.15977.15977.2
AMLPAAGQR	ENSG00000197530	MIB2	Exon_Extension	Chr1	1626336	1626362	Yes	Oxidation of M(2)	iTRAQ 4-plex of peptide N-term(1)	2	83.8776	1816.09	537.795	2+	1073.58	iTRAQ-AM<ox>LPAAGQR-COOH	TCGA_AO-A0JE_A2-A0T2_AN-A0AJ_117C_W_BI_20130802_H-PM_f17.10108.10108.2
AMLPAAGQR	ENSG00000197530	MIB2	Exon_Extension	Chr1	1626336	1626362	Yes	Oxidation of M(2)	iTRAQ 4-plex of peptide N-term(1)	2	93.4694	1771.23	537.795	2+	1073.58	iTRAQ-AM<ox>LPAAGQR-COOH	TCGA_AO-A0JE_A2-A0T2_AN-A0AJ_117C_W_BI_20130802_H-PM_f17.9776.9776.2
AMSVPSSLSQ	ENSG00000166313	APBB1	5`-UTR(Chr11:g.6411347)	Chr11	6411321	6411350	No	Oxidation of M(2)	iTRAQ 4-plex of peptide N-term(1)	1	92.6316	2630.15	583.794	2+	1165.58	iTRAQ-AM<ox>SVPSSLSQ-COOH	TCGA_AR-A0TV_C8-A12Z_AO-A0JJ_117C_W_BI_20130730_H-PM_f01.15662.15662.2
AMTSPRKRPGHRR	ENSG00000115318	LOXL3	Intronic	Chr2	74554386	74554424	Yes	Oxidation of M(2)	iTRAQ 4-plex of K(7), iTRAQ 4-plex of peptide N-term(1)	3	76.7123	706.558	371.819	5+	1853.05	iTRAQ-AM<ox>TSPRK<iTRAQ>RPGHRR-COOH	TCGA_E2-A159_A2-A0T3_A2-A0YD_117C_W_BI_20130823_H-PM_f14.2998.2998.5
AMTSPRKRPGHRR	ENSG00000115318	LOXL3	Intronic	Chr2	74554386	74554424	Yes	Oxidation of M(2)	iTRAQ 4-plex of K(7), iTRAQ 4-plex of peptide N-term(1)	3	68.4932	710.198	371.818	5+	1853.05	iTRAQ-AM<ox>TSPRK<iTRAQ>RPGHRR-COOH	TCGA_E2-A159_A2-A0T3_A2-A0YD_117C_W_BI_20130823_H-PM_f01.2646.2646.5
AMTSPRKRPGHRR	ENSG00000115318	LOXL3	Intronic	Chr2	74554386	74554424	Yes	Oxidation of M(2)	iTRAQ 4-plex of K(7), iTRAQ 4-plex of peptide N-term(1)	3	90.411	707.1	371.819	5+	1853.05	iTRAQ-AM<ox>TSPRK<iTRAQ>RPGHRR-COOH	TCGA_E2-A159_A2-A0T3_A2-A0YD_117C_W_BI_20130823_H-PM_f22.2654.2654.5
AMVGRRALIVLAHSER	ENSG00000181019	NQO1	5`-UTR(Chr16:g.69726439)	Chr16	69718497	69718534	No	Oxidation of M(2)	iTRAQ 4-plex of peptide N-term(1)	1	96.9325	2936.69	647.046	3+	1938.11	iTRAQ-AM<ox>VGRRALIVLAHSER-COOH	TCGA_A2-A0T7_C8-A12Q_A8-A079_117C_W_BI_20130820_H-PM_f13.22419.22419.3
AMVGRRALIVLAHSER	ENSG00000181019	NQO1	5`-UTR(Chr16:g.69726439)	Chr16	69718497	69718534	No	Oxidation of M(2)	iTRAQ 4-plex of peptide N-term(1)	1	96.9325	2936.69	647.046	3+	1938.11	iTRAQ-AM<ox>VGRRALIVLAHSER-COOH	TCGA_A2-A0T7_C8-A12Q_A8-A079_117C_W_BI_20130820_H-PM_f13.22419.22419.3
AMYALVQISK	ENSG00000186260	MKL2	Intronic	Chr16	14192685	14192714	Yes		iTRAQ 4-plex of K(10), iTRAQ 4-plex of peptide N-term(1)	1	82.3923	5136.81	706.419	2+	1410.81	iTRAQ-AMYALVQISK<iTRAQ>-COOH	TCGA_D8-A13Y_A8-A076_AO-A126_117C_W_BI_20130617_H-PM_f15.38040.38040.2
ANAAFSEK	ENSG00000094755	GABRP	Intronic	Chr5	170789920	170789943	Yes	Deamidation of N(2)	iTRAQ 4-plex of K(8), iTRAQ 4-plex of peptide N-term(1)	1	76.9444	1491.96	563.805	2+	1125.59	iTRAQ-AN<deam>AAFSEK<iTRAQ>-COOH	TCGA_AO-A12D_AN-A04A_BH-A0AV_117C_W_BI_20130416_H-PM_f09.9495.9495.2
ANGHTIQK	ENSG00000064763	FAR2	Intronic	Chr12	29336183	29336206	Yes	Deamidation of N(2)	iTRAQ 4-plex of K(8), iTRAQ 4-plex of peptide N-term(1)	1	81.571	1030.32	579.331	2+	1156.64	iTRAQ-AN<deam>GHTIQK<iTRAQ>-COOH	TCGA_AR-A1AP_AN-A0FK_AO-A0J6_117C_W_BI_20130517_H-PM_f01.5617.5617.2
ANLAADAK	ENSG00000240216	CPHL1P	Intronic	Chr3	149231798	149231821	Yes	Deamidation of N(2)	iTRAQ 4-plex of K(8), iTRAQ 4-plex of peptide N-term(1)	1	90.7012	3537.87	531.808	2+	1061.6	iTRAQ-AN<deam>LAADAK<iTRAQ>-COOH	TCGA_A8-A09I_C8-A12L_A2-A0EX_117C_W_BI_20130302_H-PM_f17.26670.26670.2
ANLAELK	ENSG00000270111	RP11-271F18.4	Intronic	Chr10	10451341	10451361	Yes	Deamidation of N(2)	iTRAQ 4-plex of K(7), iTRAQ 4-plex of peptide N-term(1)	1	89.8449	1878.08	524.321	2+	1046.62	iTRAQ-AN<deam>LAELK<iTRAQ>-COOH	TCGA_A7-A0CD_C8-A12W_AN-A0AL_117C_W_BI_20130913_H-PM_f18.12799.12799.2
ANLAHHGLHTGGK	ENSG00000123870	ZNF137P	Pseudo	Chr19	52596571	52596609	No	Deamidation of N(2)	iTRAQ 4-plex of K(13), iTRAQ 4-plex of peptide N-term(1)	1	84.1336	2392.97	534.626	3+	1600.87	iTRAQ-AN<deam>LAHHGLHTGGK<iTRAQ>-COOH	TCGA_AR-A1AP_AN-A0FK_AO-A0J6_117C_W_BI_20130517_H-PM_f03.16623.16623.3
ANLGSRFPAR	ENSG00000143321	HDGF	5`-UTR(Chr1:g.156751429)	Chr1	156751460	156751489	No		iTRAQ 4-plex of peptide N-term(1)	8	99.5198	1332.44	411.569	3+	1231.69	iTRAQ-ANLGSRFPAR-COOH	TCGA_A8-A09I_C8-A12L_A2-A0EX_117C_W_BI_20130302_H-PM_f10.9190.9190.3
ANLGSRFPAR	ENSG00000143321	HDGF	5`-UTR(Chr1:g.156751429)	Chr1	156751460	156751489	No		iTRAQ 4-plex of peptide N-term(1)	8	99.7249	1939.72	411.571	3+	1231.69	iTRAQ-ANLGSRFPAR-COOH	TCGA_AR-A0TV_C8-A12Z_AO-A0JJ_117C_W_BI_20130730_H-PM_f09.12077.12077.3
ANLGSRFPAR	ENSG00000143321	HDGF	5`-UTR(Chr1:g.156751429)	Chr1	156751460	156751489	No		iTRAQ 4-plex of peptide N-term(1)	8	99.8609	1427.92	411.57	3+	1231.69	iTRAQ-ANLGSRFPAR-COOH	TCGA_E2-A159_A2-A0T3_A2-A0YD_117C_W_BI_20130823_H-PM_f09.10156.10156.3
ANLGSRFPAR	ENSG00000143321	HDGF	5`-UTR(Chr1:g.156751429)	Chr1	156751460	156751489	No		iTRAQ 4-plex of peptide N-term(1)	8	100	1565.76	411.572	3+	1231.69	iTRAQ-ANLGSRFPAR-COOH	TCGA_AN-A0FL_BH-A0DG_AN-A0AS_117C_W_BI_20130726_H-PM_f08.9890.9890.3
ANLGSRFPAR	ENSG00000143321	HDGF	5`-UTR(Chr1:g.156751429)	Chr1	156751460	156751489	No		iTRAQ 4-plex of peptide N-term(1)	8	88.642	1339.16	411.571	3+	1231.69	iTRAQ-ANLGSRFPAR-COOH	TCGA_A2-A0T6_E2-A158_E2-A15A_117C_W_BI_20130918_H-PM_f09.9079.9079.3
ANLGSRFPAR	ENSG00000143321	HDGF	5`-UTR(Chr1:g.156751429)	Chr1	156751460	156751489	No		iTRAQ 4-plex of peptide N-term(1)	8	100	1813.23	411.572	3+	1231.69	iTRAQ-ANLGSRFPAR-COOH	TCGA_A2-A0YG_E2-A150_BH-A18N_117C_W_BI_20130912_H-PM_f09.9205.9205.3
ANLGSRFPAR	ENSG00000143321	HDGF	5`-UTR(Chr1:g.156751429)	Chr1	156751460	156751489	No		iTRAQ 4-plex of peptide N-term(1)	8	99.9068	1541.04	411.572	3+	1231.69	iTRAQ-ANLGSRFPAR-COOH	TCGA_AN-A0FL_BH-A0DG_AN-A0AS_117C_W_BI_20130726_H-PM_f09.9448.9448.3
ANLGSRFPAR	ENSG00000143321	HDGF	5`-UTR(Chr1:g.156751429)	Chr1	156751460	156751489	No		iTRAQ 4-plex of peptide N-term(1)	8	99.2982	1306.55	411.57	3+	1231.69	iTRAQ-ANLGSRFPAR-COOH	TCGA_C8-A12P_BH-A0C1_A2-A0EY_117C_W_BI_20130622_H-PM_f11.8292.8292.3
ANSLFLLLFSFMTK	ENSG00000244879	GABPB1-AS1	Pseudo	Chr15	50367703	50367744	No	Oxidation of M(12)	iTRAQ 4-plex of K(14), iTRAQ 4-plex of peptide N-term(1)	2	84.9003	3180.83	968.543	2+	1935.08	iTRAQ-ANSLFLLLFSFM<ox>TK<iTRAQ>-COOH	TCGA_AN-A0FL_BH-A0DG_AN-A0AS_117C_W_BI_20130726_H-PM_f08.21562.21562.2
ANSLFLLLFSFMTK	ENSG00000244879	GABPB1-AS1	Pseudo	Chr15	50367703	50367744	No	Oxidation of M(12)	iTRAQ 4-plex of K(14), iTRAQ 4-plex of peptide N-term(1)	2	78.7078	2911.51	968.542	2+	1935.08	iTRAQ-ANSLFLLLFSFM<ox>TK<iTRAQ>-COOH	TCGA_E2-A159_A2-A0T3_A2-A0YD_117C_W_BI_20130823_H-PM_f08.22838.22838.2
ANTQICRLCPRR	ENSG00000132698	RAB25	5`-UTR(Chr1:g.156061401)	Chr1	156061338	156061373	No	Deamidation of N(2)	Carbamidomethylation of C(6, 9), iTRAQ 4-plex of peptide N-term(1)	8	80.7018	2374.07	563.967	3+	1688.87	iTRAQ-AN<deam>TQIC<cmm>RLC<cmm>PRR-COOH	TCGA_A2-A0EV_AN-A0AM_D8-A142_117C_W_BI_20130625_H-PM_f07.16514.16514.3
ANTQICRLCPRR	ENSG00000132698	RAB25	5`-UTR(Chr1:g.156061401)	Chr1	156061338	156061373	No	Deamidation of N(2)	Carbamidomethylation of C(6, 9), iTRAQ 4-plex of peptide N-term(1)	8	98.1796	2173.81	563.967	3+	1688.87	iTRAQ-AN<deam>TQIC<cmm>RLC<cmm>PRR-COOH	TCGA_AO-A12D_C8-A131_AO-A12B_117C_W_BI_20130208_H-PM_f07.15545.15545.3
ANTQICRLCPRR	ENSG00000132698	RAB25	5`-UTR(Chr1:g.156061401)	Chr1	156061338	156061373	No	Deamidation of N(2)	Carbamidomethylation of C(6, 9), iTRAQ 4-plex of peptide N-term(1)	8	98.6395	2525.39	563.966	3+	1688.87	iTRAQ-AN<deam>TQIC<cmm>RLC<cmm>PRR-COOH	TCGA_AN-A0FL_BH-A0DG_AN-A0AS_117C_W_BI_20130726_H-PM_f07.17106.17106.3
ANTQICRLCPRR	ENSG00000132698	RAB25	5`-UTR(Chr1:g.156061401)	Chr1	156061338	156061373	No	Deamidation of N(2)	Carbamidomethylation of C(6, 9), iTRAQ 4-plex of peptide N-term(1)	8	95.4006	2435.2	563.967	3+	1688.87	iTRAQ-AN<deam>TQIC<cmm>RLC<cmm>PRR-COOH	TCGA_A7-A0CE_BH-A0C0_A2-A0YC_117C_W_BI_20130524_H-PM_f06.18286.18286.3
ANTQICRLCPRR	ENSG00000132698	RAB25	5`-UTR(Chr1:g.156061401)	Chr1	156061338	156061373	No	Deamidation of N(2)	Carbamidomethylation of C(6, 9), iTRAQ 4-plex of peptide N-term(1)	8	99.4872	2940.91	563.968	3+	1688.87	iTRAQ-AN<deam>TQIC<cmm>RLC<cmm>PRR-COOH	TCGA_A7-A0CJ_AO-A12F_A2-A0YL_117C_W_BI_20130805_H-PM_f07.20121.20121.3
ANTQICRLCPRR	ENSG00000132698	RAB25	5`-UTR(Chr1:g.156061401)	Chr1	156061338	156061373	No	Deamidation of N(2)	Carbamidomethylation of C(6, 9), iTRAQ 4-plex of peptide N-term(1)	8	98.4375	2380.95	563.967	3+	1688.87	iTRAQ-AN<deam>TQIC<cmm>RLC<cmm>PRR-COOH	TCGA_A8-A06Z_A2-A0D1_A2-A0CM_117C_W_BI_20130401_H-JQ_f07.14524.14524.3
ANTQICRLCPRR	ENSG00000132698	RAB25	5`-UTR(Chr1:g.156061401)	Chr1	156061338	156061373	No	Deamidation of N(2)	Carbamidomethylation of C(6, 9), iTRAQ 4-plex of peptide N-term(1)	8	98.4864	2396.52	563.964	3+	1688.87	iTRAQ-AN<deam>TQIC<cmm>RLC<cmm>PRR-COOH	TCGA_A2-A0D0_BH-A0HK_C8-A12T_117C_W_BI_20130326_H-JQ_f07.14975.14975.3
ANTQICRLCPRR	ENSG00000132698	RAB25	5`-UTR(Chr1:g.156061401)	Chr1	156061338	156061373	No	Deamidation of N(2)	Carbamidomethylation of C(6, 9), iTRAQ 4-plex of peptide N-term(1)	8	99.5733	2291.27	563.964	3+	1688.87	iTRAQ-AN<deam>TQIC<cmm>RLC<cmm>PRR-COOH	TCGA_E2-A159_A2-A0T3_A2-A0YD_117C_W_BI_20130823_H-PM_f07.18244.18244.3
ANYEVRK	ENSG00000233766	AC098617.1	Pseudo	Chr2	192035244	192035264	No		iTRAQ 4-plex of K(7), iTRAQ 4-plex of peptide N-term(1)	1	86.2275	1100.24	389.897	3+	1166.67	iTRAQ-ANYEVRK<iTRAQ>-COOH	TCGA_BH-A18U_A2-A0YI_A2-A0EQ_117C_W_BI_20130405_H-JQ_f21.4709.4709.3
ANYYILFLFPFQK	ENSG00000166801	FAM111A	Intronic	Chr11	59150096	59150134	Yes		iTRAQ 4-plex of K(13), iTRAQ 4-plex of peptide N-term(1)	1	88.3029	3880.05	651.366	3+	1951.09	iTRAQ-ANYYILFLFPFQK<iTRAQ>-COOH	TCGA_AR-A0TY_AR-A0U4_BH-A0HP_117C_W_BI_20130408_H-JQ_f17.23838.23838.3
APAAAMGVQGFQDYIEK	ENSG00000048828	FAM120A	5`-UTR(Chr9:g.93451916)	Chr9	93451901	93451951	No		iTRAQ 4-plex of K(17), iTRAQ 4-plex of peptide N-term(1)	7	100	4130.98	695.363	3+	2083.07	iTRAQ-APAAAMGVQGFQDYIEK<iTRAQ>-COOH	TCGA_AO-A12E_A8-A06N_A2-A0T1_117C_W_BI_20130909_H-PM_f09.29209.29209.3
APAAAMGVQGFQDYIEK	ENSG00000048828	FAM120A	5`-UTR(Chr9:g.93451916)	Chr9	93451901	93451951	No		iTRAQ 4-plex of K(17), iTRAQ 4-plex of peptide N-term(1)	7	100	4085.2	695.364	3+	2083.07	iTRAQ-APAAAMGVQGFQDYIEK<iTRAQ>-COOH	TCGA_A7-A0CE_BH-A0C0_A2-A0YC_117C_W_BI_20130524_H-PM_f09.31347.31347.3
APAAAMGVQGFQDYIEK	ENSG00000048828	FAM120A	5`-UTR(Chr9:g.93451916)	Chr9	93451901	93451951	No		iTRAQ 4-plex of K(17), iTRAQ 4-plex of peptide N-term(1)	7	100	3813.97	695.364	3+	2083.07	iTRAQ-APAAAMGVQGFQDYIEK<iTRAQ>-COOH	TCGA_AR-A0TR_AO-A03O_BH-A18R_117C_W_BI_20130825_H-PM_f09.31609.31609.3
APAAAMGVQGFQDYIEK	ENSG00000048828	FAM120A	5`-UTR(Chr9:g.93451916)	Chr9	93451901	93451951	No		iTRAQ 4-plex of K(17), iTRAQ 4-plex of peptide N-term(1)	7	100	3905.93	695.366	3+	2083.07	iTRAQ-APAAAMGVQGFQDYIEK<iTRAQ>-COOH	TCGA_A8-A06Z_A2-A0D1_A2-A0CM_117C_W_BI_20130401_H-JQ_f09.25299.25299.3
APAAAMGVQGFQDYIEK	ENSG00000048828	FAM120A	5`-UTR(Chr9:g.93451916)	Chr9	93451901	93451951	No		iTRAQ 4-plex of K(17), iTRAQ 4-plex of peptide N-term(1)	7	100	4337.88	695.364	3+	2083.07	iTRAQ-APAAAMGVQGFQDYIEK<iTRAQ>-COOH	TCGA_A7-A0CD_C8-A12W_AN-A0AL_117C_W_BI_20130913_H-PM_f09.27020.27020.3
APAAAMGVQGFQDYIEK	ENSG00000048828	FAM120A	5`-UTR(Chr9:g.93451916)	Chr9	93451901	93451951	No		iTRAQ 4-plex of K(17), iTRAQ 4-plex of peptide N-term(1)	7	100	4510.57	695.365	3+	2083.07	iTRAQ-APAAAMGVQGFQDYIEK<iTRAQ>-COOH	TCGA_AR-A0TV_C8-A12Z_AO-A0JJ_117C_W_BI_20130730_H-PM_f09.31434.31434.3
APAAAMGVQGFQDYIEK	ENSG00000048828	FAM120A	5`-UTR(Chr9:g.93451916)	Chr9	93451901	93451951	No		iTRAQ 4-plex of K(17), iTRAQ 4-plex of peptide N-term(1)	7	100	4277.62	695.365	3+	2083.07	iTRAQ-APAAAMGVQGFQDYIEK<iTRAQ>-COOH	TCGA_A2-A0YG_E2-A150_BH-A18N_117C_W_BI_20130912_H-PM_f09.26117.26117.3
APALACWPGHLVNMASATAAA	ENSG00000181192	DHTKD1	5`-UTR(Chr10:g.12069034)	Chr10	12068995	12069057	No	Deamidation of N(13)	Carbamidomethylation of C(6), iTRAQ 4-plex of peptide N-term(1)	1	92.4528	5382	742.371	3+	2224.09	iTRAQ-APALAC<cmm>WPGHLVN<deam>MASATAAA-COOH	TCGA_AR-A1AP_AN-A0FK_AO-A0J6_117C_W_BI_20130517_H-PM_f03.38753.38753.3
APALPAQHK	ENSG00000272405	RP11-284F21.10	Pseudo	Chr1	156642089	156642115	No		iTRAQ 4-plex of K(9), iTRAQ 4-plex of peptide N-term(1)	1	63.7443	5579.72	610.877	2+	1219.73	iTRAQ-APALPAQHK<iTRAQ>-COOH	TCGA_AO-A12D_AN-A04A_BH-A0AV_117C_W_BI_20130416_H-PM_f09.41983.41983.2
APAPGPSAAAGPDMAANMYRVGDY	ENSG00000182979	MTA1	5`-UTR(Chr14:g.105420036)	Chr14	105419997	105420063	No		iTRAQ 4-plex of peptide N-term(1)	1	94.382	1217.36	832.06	3+	2493.15	iTRAQ-APAPGPSAAAGPDMAANMYRVGDY-COOH	TCGA_A2-A0T6_E2-A158_E2-A15A_117C_W_BI_20130918_H-PM_f13.7780.7780.3
APAPGPSAAAGPDMAANMYRVGDY	ENSG00000182979	MTA1	5`-UTR(Chr14:g.105420036)	Chr14	105419997	105420063	No		iTRAQ 4-plex of peptide N-term(1)	1	94.382	1217.36	832.06	3+	2493.15	iTRAQ-APAPGPSAAAGPDMAANMYRVGDY-COOH	TCGA_A2-A0T6_E2-A158_E2-A15A_117C_W_BI_20130918_H-PM_f13.7780.7780.3
APAQPAVR	ENSG00000144668	ITGA9	5`-UTR(Chr3:g.37452375)	Chr3	37452200	37452223	Yes		iTRAQ 4-plex of peptide N-term(1)	1	84.4237	1181.23	477.286	2+	952.558	iTRAQ-APAQPAVR-COOH	TCGA_C8-A138_E2-A154_BH-A0BZ_117C_W_BI_20130225_H-PM_f18.7479.7479.2
APCPQETDFQCNHRK	ENSG00000228526	MIR34AHG	Pseudo	Chr1	9151127	9151171	No		Carbamidomethylation of C(3, 11), iTRAQ 4-plex of K(15), iTRAQ 4-plex of peptide N-term(1)	1	79.2982	3738.81	1088.51	2+	2175.02	iTRAQ-APC<cmm>PQETDFQC<cmm>NHRK<iTRAQ>-COOH	TCGA_A8-A09G_C8-A131_C8-A134_117C_W_BI_20131011_H-PM_f14.26681.26681.2
APCVTFQLWSTATAALAGLGR	ENSG00000247516	MIR4458HG	Pseudo	Chr5	8461844	8461906	No		Carbamidomethylation of C(3), iTRAQ 4-plex of peptide N-term(1)	1	80.6202	4125.92	468.053	5+	2334.23	iTRAQ-APC<cmm>VTFQLWSTATAALAGLGR-COOH	TCGA_AR-A1AP_AN-A0FK_AO-A0J6_117C_W_BI_20130517_H-PM_f17.30979.30979.5
APEHPPIR	ENSG00000173213	TUBB8P12	Pseudo	Chr18	48819	48842	No		iTRAQ 4-plex of peptide N-term(1)	1	86.0465	1045.07	354.207	3+	1059.59	iTRAQ-APEHPPIR-COOH	TCGA_E2-A159_A2-A0T3_A2-A0YD_117C_W_BI_20130823_H-PM_f18.5920.5920.3
APGGDLEEGK	ENSG00000139651	ZNF740	Exon-Extension	Chr12	53182110	53182139	No		iTRAQ 4-plex of K(10), iTRAQ 4-plex of peptide N-term(1)	1	80.5668	1302.6	630.837	2+	1259.66	iTRAQ-APGGDLEEGK<iTRAQ>-COOH	TCGA_A7-A0CD_C8-A12W_AN-A0AL_117C_W_BI_20130913_H-PM_f08.6087.6087.2
APGGPPETR	ENSG00000145703	IQGAP2	5`-UTR(Chr5:g.76403546)	Chr5	76403516	76403542	No		iTRAQ 4-plex of peptide N-term(1)	11	99.6988	964.419	513.28	2+	1024.54	iTRAQ-APGGPPETR-COOH	TCGA_A8-A09G_C8-A131_C8-A134_117C_W_BI_20131011_H-PM_f08.5187.5187.2
APGGPPETR	ENSG00000145703	IQGAP2	5`-UTR(Chr5:g.76403546)	Chr5	76403516	76403542	No		iTRAQ 4-plex of peptide N-term(1)	11	100	805.015	513.28	2+	1024.54	iTRAQ-APGGPPETR-COOH	TCGA_AR-A0TR_AO-A03O_BH-A18R_117C_W_BI_20130825_H-PM_f09.4797.4797.2
APGGPPETR	ENSG00000145703	IQGAP2	5`-UTR(Chr5:g.76403546)	Chr5	76403516	76403542	No		iTRAQ 4-plex of peptide N-term(1)	11	100	787.581	513.278	2+	1024.54	iTRAQ-APGGPPETR-COOH	TCGA_A8-A09I_C8-A12L_A2-A0EX_117C_W_BI_20130302_H-PM_f09.4191.4191.2
APGGPPETR	ENSG00000145703	IQGAP2	5`-UTR(Chr5:g.76403546)	Chr5	76403516	76403542	No		iTRAQ 4-plex of peptide N-term(1)	11	100	781.655	513.276	2+	1024.54	iTRAQ-APGGPPETR-COOH	TCGA_E2-A10A_BH-A18Q_C8-A130_117C_W_BI_20130222_H-PM_f09.4501.4501.2
APGGPPETR	ENSG00000145703	IQGAP2	5`-UTR(Chr5:g.76403546)	Chr5	76403516	76403542	No		iTRAQ 4-plex of peptide N-term(1)	11	99.697	1007.98	513.279	2+	1024.54	iTRAQ-APGGPPETR-COOH	TCGA_AO-A12E_A8-A06N_A2-A0T1_117C_W_BI_20130909_H-PM_f09.4401.4401.2
APGGPPETR	ENSG00000145703	IQGAP2	5`-UTR(Chr5:g.76403546)	Chr5	76403516	76403542	No		iTRAQ 4-plex of peptide N-term(1)	11	99.7543	846.256	513.281	2+	1024.54	iTRAQ-APGGPPETR-COOH	TCGA_AR-A1AW_AR-A1AV_C8-A135_117C_W_BI_20130628_H-PM_f08.4677.4677.2
APGGPPETR	ENSG00000145703	IQGAP2	5`-UTR(Chr5:g.76403546)	Chr5	76403516	76403542	No		iTRAQ 4-plex of peptide N-term(1)	11	100	1042.05	513.277	2+	1024.54	iTRAQ-APGGPPETR-COOH	TCGA_AR-A0TY_AR-A0U4_BH-A0HP_117C_W_BI_20130408_H-JQ_f09.4263.4263.2
APGGPPETR	ENSG00000145703	IQGAP2	5`-UTR(Chr5:g.76403546)	Chr5	76403516	76403542	No		iTRAQ 4-plex of peptide N-term(1)	11	100	1134.89	513.279	2+	1024.54	iTRAQ-APGGPPETR-COOH	TCGA_AR-A0TV_C8-A12Z_AO-A0JJ_117C_W_BI_20130730_H-PM_f09.6063.6063.2
APGGPPETR	ENSG00000145703	IQGAP2	5`-UTR(Chr5:g.76403546)	Chr5	76403516	76403542	No		iTRAQ 4-plex of peptide N-term(1)	11	100	854.655	513.279	2+	1024.54	iTRAQ-APGGPPETR-COOH	TCGA_C8-A12P_BH-A0C1_A2-A0EY_117C_W_BI_20130622_H-PM_f08.4749.4749.2
APGGPPETR	ENSG00000145703	IQGAP2	5`-UTR(Chr5:g.76403546)	Chr5	76403516	76403542	No		iTRAQ 4-plex of peptide N-term(1)	11	99.7963	857.982	513.277	2+	1024.54	iTRAQ-APGGPPETR-COOH	TCGA_AR-A1AP_AN-A0FK_AO-A0J6_117C_W_BI_20130517_H-PM_f08.5114.5114.2
APGGPPETR	ENSG00000145703	IQGAP2	5`-UTR(Chr5:g.76403546)	Chr5	76403516	76403542	No		iTRAQ 4-plex of peptide N-term(1)	11	100	1017.32	513.278	2+	1024.54	iTRAQ-APGGPPETR-COOH	TCGA_AO-A12E_A8-A06N_A2-A0T1_117C_W_BI_20130909_H-PM_f08.4727.4727.2
APGPALLK	ENSG00000115839	RAB3GAP1	5`-UTR(Chr2:g.135052308)	Chr2	135052284	135052307	No		iTRAQ 4-plex of K(8), iTRAQ 4-plex of peptide N-term(1)	2	95.5414	2035.71	527.847	2+	1053.68	iTRAQ-APGPALLK<iTRAQ>-COOH	TCGA_A2-A0YG_E2-A150_BH-A18N_117C_W_BI_20130912_H-PM_f03.10145.10145.2
APGPALLK	ENSG00000115839	RAB3GAP1	5`-UTR(Chr2:g.135052308)	Chr2	135052284	135052307	No		iTRAQ 4-plex of K(8), iTRAQ 4-plex of peptide N-term(1)	2	87.8195	1803.47	527.846	2+	1053.68	iTRAQ-APGPALLK<iTRAQ>-COOH	TCGA_AR-A0TY_AR-A0U4_BH-A0HP_117C_W_BI_20130408_H-JQ_f03.9434.9434.2
APGTGSDAGIYR	ENSG00000177595	PIDD1	Intronic	Chr11	808936	808971	Yes		iTRAQ 4-plex of peptide N-term(1)	1	94.5302	869.597	436.897	3+	1307.66	iTRAQ-APGTGSDAGIYR-COOH	TCGA_BH-A0EE_AO-A0J9_BH-A0E0_117C_W_BI_20130412_H-PM_f09.3999.3999.3
APGTGSDAGIYRVSRQR	ENSG00000177595	PIDD1	Intronic	Chr11	808921	808971	Yes		iTRAQ 4-plex of peptide N-term(1)	1	77.8186	4421.37	645.678	3+	1934.02	iTRAQ-APGTGSDAGIYRVSRQR-COOH	TCGA_BH-A0EE_AO-A0J9_BH-A0E0_117C_W_BI_20130412_H-PM_f17.33155.33155.3
APLAPLERK	ENSG00000114270	COL7A1	FS	Chr3	48583726	48583752	Yes		iTRAQ 4-plex of K(9), iTRAQ 4-plex of peptide N-term(1)	1	99.8088	1797.95	428.276	3+	1281.8	iTRAQ-APLAPLERK<iTRAQ>-COOH	TCGA_A7-A0CE_BH-A0C0_A2-A0YC_117C_W_BI_20130524_H-PM_f05.13105.13105.3
APLCAPGVPSSP	ENSG00000166949	SMAD3	5`-UTR(Chr15:g.67066155)	Chr15	67066074	67066109	No		Carbamidomethylation of C(4), iTRAQ 4-plex of peptide N-term(1)	1	91.7933	3054.97	648.845	2+	1295.67	iTRAQ-APLC<cmm>APGVPSSP-COOH	TCGA_A7-A0CJ_AO-A12F_A2-A0YL_117C_W_BI_20130805_H-PM_f16.19442.19442.2
APLGPPPPQK	ENSG00000135097	MSI1	3`-UTR(Chr12:g.120345594)	Chr12	120342779	120342808	Yes		iTRAQ 4-plex of K(10), iTRAQ 4-plex of peptide N-term(1)	2	85.1899	932.215	430.601	3+	1288.77	iTRAQ-APLGPPPPQK<iTRAQ>-COOH	TCGA_AN-A0FL_BH-A0DG_AN-A0AS_117C_W_BI_20130726_H-PM_f24.4226.4226.3
APLGPPPPQK	ENSG00000135097	MSI1	3`-UTR(Chr12:g.120345594)	Chr12	120342779	120342808	Yes		iTRAQ 4-plex of K(10), iTRAQ 4-plex of peptide N-term(1)	2	97.9849	875.859	430.602	3+	1288.77	iTRAQ-APLGPPPPQK<iTRAQ>-COOH	TCGA_A2-A0EV_AN-A0AM_D8-A142_117C_W_BI_20130625_H-PM_f24.3799.3799.3
APMDGPAIITQVTNPK	ENSG00000144677	CTDSPL	5`-UTR(Chr3:g.37862200)	Chr3	37862194	37862241	No	Oxidation of M(3)	iTRAQ 4-plex of K(16), iTRAQ 4-plex of peptide N-term(1)	2	57.3668	2554.64	490.021	4+	1956.06	iTRAQ-APM<ox>DGPAIITQVTNPK<iTRAQ>-COOH	TCGA_A2-A0T7_C8-A12Q_A8-A079_117C_W_BI_20130820_H-PM_f10.18252.18252.4
APMDGPAIITQVTNPK	ENSG00000144677	CTDSPL	5`-UTR(Chr3:g.37862200)	Chr3	37862194	37862241	No	Oxidation of M(3)	iTRAQ 4-plex of K(16), iTRAQ 4-plex of peptide N-term(1)	2	57.4113	2574.86	490.022	4+	1956.06	iTRAQ-APM<ox>DGPAIITQVTNPK<iTRAQ>-COOH	TCGA_A2-A0T7_C8-A12Q_A8-A079_117C_W_BI_20130820_H-PM_f10.18405.18405.4
APPALAALAT	ENSG00000137801	THBS1	5`-UTR(Chr15:g.39581858)	Chr15	39581168	39581197	No		iTRAQ 4-plex of peptide N-term(1)	1	98.7013	3618.24	520.318	2+	1038.62	iTRAQ-APPALAALAT-COOH	TCGA_BH-A0EE_AO-A0J9_BH-A0E0_117C_W_BI_20130412_H-PM_f03.26322.26322.2
APPALAALATAPGR	ENSG00000137801	THBS1	5`-UTR(Chr15:g.39581858)	Chr15	39581168	39581209	No		iTRAQ 4-plex of peptide N-term(1)	1	77.1668	4150.39	474.287	3+	1419.83	iTRAQ-APPALAALATAPGR-COOH	TCGA_AN-A0FL_BH-A0DG_AN-A0AS_117C_W_BI_20130726_H-PM_f09.29167.29167.3
APPETSGAHR	ENSG00000197182	MIRLET7BHG	Pseudo	Chr22	46097945	46097974	No		iTRAQ 4-plex of peptide N-term(1)	1	98.0431	2763.01	583.807	2+	1165.6	iTRAQ-APPETSGAHR-COOH	TCGA_AR-A0TY_AR-A0U4_BH-A0HP_117C_W_BI_20130408_H-JQ_f12.16405.16405.2
APPGSTLLPNSPAATR	ENSG00000130589	HELZ2	Exon-Extension	Chr20	63573076	63573123	No		iTRAQ 4-plex of peptide N-term(1)	1	96.9298	2778.64	565.319	3+	1692.93	iTRAQ-APPGSTLLPNSPAATR-COOH	TCGA_A7-A0CE_BH-A0C0_A2-A0YC_117C_W_BI_20130524_H-PM_f09.20776.20776.3
APPNGLTD	ENSG00000146223	RPL7L1	Exon-Extension	Chr6	42881056	42881079	No		iTRAQ 4-plex of peptide N-term(1)	1	96.4539	1925.23	464.746	2+	927.478	iTRAQ-APPNGLTD-COOH	TCGA_AR-A0TV_C8-A12Z_AO-A0JJ_117C_W_BI_20130730_H-PM_f11.11953.11953.2
APPPHGAQCQAGGGSGWR	ENSG00000110880	CORO1C	5`-UTR(Chr12:g.108701318)	Chr12	108731487	108731540	No		Carbamidomethylation of C(9), iTRAQ 4-plex of peptide N-term(1)	1	94.6237	2648.82	967.968	2+	1933.91	iTRAQ-APPPHGAQC<cmm>QAGGGSGWR-COOH	TCGA_A8-A09G_C8-A131_C8-A134_117C_W_BI_20131011_H-PM_f07.18979.18979.2
APPPPLFWR	ENSG00000251161	RP11-540O11.1	Intronic	Chr15	40907561	40907587	Yes		iTRAQ 4-plex of peptide N-term(1)	2	79.2398	1781.45	612.854	2+	1223.69	iTRAQ-APPPPLFWR-COOH	TCGA_BH-A18V_A7-A13F_BH-A0E1_117C_W_BI_20130520_H-PM_f07.12937.12937.2
APPPPLFWR	ENSG00000251161	RP11-540O11.1	Intronic	Chr15	40907561	40907587	Yes		iTRAQ 4-plex of peptide N-term(1)	2	81.6229	1615.86	612.854	2+	1223.69	iTRAQ-APPPPLFWR-COOH	TCGA_AO-A12D_C8-A131_AO-A12B_117C_W_BI_20130208_H-PM_f07.10471.10471.2
APPPSESER	ENSG00000155850	SLC26A2	5`-UTR(Chr5:g.149977653)	Chr5	149960831	149960857	No		iTRAQ 4-plex of peptide N-term(1)	1	98.3193	1562.4	557.287	2+	1112.56	iTRAQ-APPPSESER-COOH	TCGA_A7-A0CJ_AO-A12F_A2-A0YL_117C_W_BI_20130805_H-PM_f06.9356.9356.2
APPQPASMSGIK	ENSG00000198682	PAPSS2	5`-UTR(Chr10:g.87659982)	Chr10	87659961	87659996	No	Oxidation of M(8)	iTRAQ 4-plex of K(12), iTRAQ 4-plex of peptide N-term(1)	1	89.392	2541.73	496.608	3+	1486.81	iTRAQ-APPQPASM<ox>SGIK<iTRAQ>-COOH	TCGA_AO-A0JE_A2-A0T2_AN-A0AJ_117C_W_BI_20130802_H-PM_f20.16237.16237.3
APPQTSVSGADGGSAACSWK	ENSG00000162385	MAGOH	5`-UTR(Chr1:g.53238448)	Chr1	53238476	53238535	No		Carbamidomethylation of C(17), iTRAQ 4-plex of K(20), iTRAQ 4-plex of peptide N-term(1)	1	97.286	4962.1	741.366	3+	2221.07	iTRAQ-APPQTSVSGADGGSAAC<cmm>SWK<iTRAQ>-COOH	TCGA_AO-A12D_C8-A131_AO-A12B_117C_W_BI_20130208_H-PM_f14.37940.37940.3
APSECVARENMQSDMVQK	ENSG00000131188	PRR7	Intronic	Chr5	177452030	177452083	Yes		Carbamidomethylation of C(5), iTRAQ 4-plex of K(18), iTRAQ 4-plex of peptide N-term(1)	1	71.3115	844.154	592.79	4+	2367.12	iTRAQ-APSEC<cmm>VARENMQSDMVQK<iTRAQ>-COOH	TCGA_A7-A0CJ_AO-A12F_A2-A0YL_117C_W_BI_20130805_H-PM_f13.3694.3694.4
APSLAPCLVLAPLTLAMGW	ENSG00000167491	GATAD2A	Intronic	Chr19	19500185	19500241	No	Oxidation of M(17)	Carbamidomethylation of C(7), iTRAQ 4-plex of peptide N-term(1)	1	79.9191	4177.47	714.396	3+	2140.15	iTRAQ-APSLAPC<cmm>LVLAPLTLAM<ox>GW-COOH	TCGA_A7-A0CD_C8-A12W_AN-A0AL_117C_W_BI_20130913_H-PM_f02.24760.24760.3
APTHPSIR	ENSG00000132749	MTL5	Intronic	Chr11	68741618	68741641	Yes		iTRAQ 4-plex of peptide N-term(1)	2	76.5343	970.92	341.535	3+	1021.58	iTRAQ-APTHPSIR-COOH	TCGA_A2-A0YF_BH-A0DD_BH-A0E9_117C_W_BI_20131018_H-PM_f03.4980.4980.3
APTHPSIR	ENSG00000132749	MTL5	Intronic	Chr11	68741618	68741641	Yes		iTRAQ 4-plex of peptide N-term(1)	2	71.4801	921.584	341.534	3+	1021.58	iTRAQ-APTHPSIR-COOH	TCGA_A2-A0YF_BH-A0DD_BH-A0E9_117C_W_BI_20131018_H-PM_f02.4102.4102.3
APTWYCS	ENSG00000147439	BIN3	Intronic	Chr8	22634593	22634613	Yes		Carbamidomethylation of C(6), iTRAQ 4-plex of peptide N-term(1)	1	84.2407	3354.01	514.735	2+	1027.46	iTRAQ-APTWYC<cmm>S-COOH	TCGA_A2-A0T6_E2-A158_E2-A15A_117C_W_BI_20130918_H-PM_f21.23898.23898.2
APVIASVPSNLVK	ENSG00000051825	MPHOSPH9	Intronic	Chr12	123242154	123242192	Yes		iTRAQ 4-plex of K(13), iTRAQ 4-plex of peptide N-term(1)	3	85.0498	2440.5	791.999	2+	1581.97	iTRAQ-APVIASVPSNLVK<iTRAQ>-COOH	TCGA_AO-A12D_AN-A04A_BH-A0AV_117C_W_BI_20130416_H-PM_f10.17544.17544.2
APVIASVPSNLVK	ENSG00000051825	MPHOSPH9	Intronic	Chr12	123242154	123242192	Yes		iTRAQ 4-plex of K(13), iTRAQ 4-plex of peptide N-term(1)	3	65.4237	2461.34	792	2+	1581.97	iTRAQ-APVIASVPSNLVK<iTRAQ>-COOH	TCGA_AO-A12D_AN-A04A_BH-A0AV_117C_W_BI_20130416_H-PM_f10.17680.17680.2
APVIASVPSNLVK	ENSG00000051825	MPHOSPH9	Intronic	Chr12	123242154	123242192	Yes		iTRAQ 4-plex of K(13), iTRAQ 4-plex of peptide N-term(1)	3	77.8342	2493.58	791.996	2+	1581.97	iTRAQ-APVIASVPSNLVK<iTRAQ>-COOH	TCGA_AR-A0TY_AR-A0U4_BH-A0HP_117C_W_BI_20130408_H-JQ_f09.14598.14598.2
AQAAAPVPVR	ENSG00000002587	HS3ST1	5`-UTR(Chr4:g.11400005)	Chr4	11429494	11429523	Yes		iTRAQ 4-plex of peptide N-term(1)	1	79.7802	1401.51	375.226	3+	1122.66	iTRAQ-AQAAAPVPVR-COOH	TCGA_E2-A10A_BH-A18Q_C8-A130_117C_W_BI_20130222_H-PM_f24.9230.9230.3
AQALLVWR	ENSG00000181135	ZNF707	FS	Chr8	143694182	143694205	Yes		iTRAQ 4-plex of peptide N-term(1)	1	98.1395	5590.16	550.84	2+	1099.66	iTRAQ-AQALLVWR-COOH	TCGA_A2-A0SW_AO-A0JL_BH-A0BV_117C_W_BI_20131024_H-PM_f12.32276.32276.2
AQATSLNRSEK	ENSG00000280417	RP11-5O17.1	Pseudo	Chr3	53047136	53047168	No		iTRAQ 4-plex of K(11), iTRAQ 4-plex of peptide N-term(1)	2	97.6119	5569.34	746.924	2+	1491.82	iTRAQ-AQATSLNRSEK<iTRAQ>-COOH	TCGA_A2-A0T6_E2-A158_E2-A15A_117C_W_BI_20130918_H-PM_f07.40986.40986.2
AQATSLNRSEK	ENSG00000280417	RP11-5O17.1	Pseudo	Chr3	53047136	53047168	No		iTRAQ 4-plex of K(11), iTRAQ 4-plex of peptide N-term(1)	2	97.3171	5558.96	746.923	2+	1491.82	iTRAQ-AQATSLNRSEK<iTRAQ>-COOH	TCGA_E2-A159_A2-A0T3_A2-A0YD_117C_W_BI_20130823_H-PM_f07.44166.44166.2
AQCYMNTK	ENSG00000236674	RP4-792G4.3	Pseudo	Chr1	63360241	63360264	No	Deamidation of N(6), Oxidation of M(5)	Carbamidomethylation of C(3), iTRAQ 4-plex of K(8), iTRAQ 4-plex of peptide N-term(1)	1	85.3731	3204.29	660.812	2+	1319.61	iTRAQ-AQC<cmm>YM<ox>N<deam>TK<iTRAQ>-COOH	TCGA_A2-A0T6_E2-A158_E2-A15A_117C_W_BI_20130918_H-PM_f07.24175.24175.2
AQEAQLLCQFPWVS	ENSG00000103510	KAT8	Exon-Extension	Chr16	31120539	31120580	No		Carbamidomethylation of C(8), iTRAQ 4-plex of peptide N-term(1)	5	98.3607	5736.36	910.963	2+	1819.9	iTRAQ-AQEAQLLC<cmm>QFPWVS-COOH	TCGA_A2-A0YG_E2-A150_BH-A18N_117C_W_BI_20130912_H-PM_f22.33792.33792.2
AQEAQLLCQFPWVS	ENSG00000103510	KAT8	Exon-Extension	Chr16	31120539	31120580	No		Carbamidomethylation of C(8), iTRAQ 4-plex of peptide N-term(1)	5	99.4845	5176.36	910.959	2+	1819.9	iTRAQ-AQEAQLLC<cmm>QFPWVS-COOH	TCGA_C8-A138_E2-A154_BH-A0BZ_117C_W_BI_20130225_H-PM_f22.39307.39307.2
AQEAQLLCQFPWVS	ENSG00000103510	KAT8	Exon-Extension	Chr16	31120539	31120580	No		Carbamidomethylation of C(8), iTRAQ 4-plex of peptide N-term(1)	5	99.2447	5152.39	607.64	3+	1819.9	iTRAQ-AQEAQLLC<cmm>QFPWVS-COOH	TCGA_E2-A10A_BH-A18Q_C8-A130_117C_W_BI_20130222_H-PM_f22.40368.40368.3
AQEAQLLCQFPWVS	ENSG00000103510	KAT8	Exon-Extension	Chr16	31120539	31120580	No		Carbamidomethylation of C(8), iTRAQ 4-plex of peptide N-term(1)	5	99.8464	5149.64	910.96	2+	1819.9	iTRAQ-AQEAQLLC<cmm>QFPWVS-COOH	TCGA_E2-A10A_BH-A18Q_C8-A130_117C_W_BI_20130222_H-PM_f22.40348.40348.2
AQEAQLLCQFPWVS	ENSG00000103510	KAT8	Exon-Extension	Chr16	31120539	31120580	No		Carbamidomethylation of C(8), iTRAQ 4-plex of peptide N-term(1)	5	99.4203	5608.16	910.959	2+	1819.9	iTRAQ-AQEAQLLC<cmm>QFPWVS-COOH	TCGA_AN-A0FL_BH-A0DG_AN-A0AS_117C_W_BI_20130726_H-PM_f22.37663.37663.2
AQEAQLLCQFPWVSR	ENSG00000103510	KAT8	Exon-Extension	Chr16	31120539	31120583	No		Carbamidomethylation of C(8), iTRAQ 4-plex of peptide N-term(1)	51	100	4537.6	659.678	3+	1976.01	iTRAQ-AQEAQLLC<cmm>QFPWVSR-COOH	TCGA_A2-A0T6_E2-A158_E2-A15A_117C_W_BI_20130918_H-PM_f02.32375.32375.3
AQEAQLLCQFPWVSR	ENSG00000103510	KAT8	Exon-Extension	Chr16	31120539	31120583	No		Carbamidomethylation of C(8), iTRAQ 4-plex of peptide N-term(1)	51	100	4698.17	989.01	2+	1976.01	iTRAQ-AQEAQLLC<cmm>QFPWVSR-COOH	TCGA_A2-A0EV_AN-A0AM_D8-A142_117C_W_BI_20130625_H-PM_f02.31521.31521.2
AQEAQLLCQFPWVSR	ENSG00000103510	KAT8	Exon-Extension	Chr16	31120539	31120583	No		Carbamidomethylation of C(8), iTRAQ 4-plex of peptide N-term(1)	51	100	4545.68	659.677	3+	1976.01	iTRAQ-AQEAQLLC<cmm>QFPWVSR-COOH	TCGA_E2-A159_A2-A0T3_A2-A0YD_117C_W_BI_20130823_H-PM_f02.34101.34101.3
AQEAQLLCQFPWVSR	ENSG00000103510	KAT8	Exon-Extension	Chr16	31120539	31120583	No		Carbamidomethylation of C(8), iTRAQ 4-plex of peptide N-term(1)	51	100	4697.17	659.678	3+	1976.01	iTRAQ-AQEAQLLC<cmm>QFPWVSR-COOH	TCGA_A2-A0EV_AN-A0AM_D8-A142_117C_W_BI_20130625_H-PM_f02.31515.31515.3
AQEAQLLCQFPWVSR	ENSG00000103510	KAT8	Exon-Extension	Chr16	31120539	31120583	No		Carbamidomethylation of C(8), iTRAQ 4-plex of peptide N-term(1)	51	100	4648.87	989.011	2+	1976.01	iTRAQ-AQEAQLLC<cmm>QFPWVSR-COOH	TCGA_C8-A12P_BH-A0C1_A2-A0EY_117C_W_BI_20130622_H-PM_f02.31570.31570.2
AQEAQLLCQFPWVSR	ENSG00000103510	KAT8	Exon-Extension	Chr16	31120539	31120583	No		Carbamidomethylation of C(8), iTRAQ 4-plex of peptide N-term(1)	51	100	4538.11	989.013	2+	1976.01	iTRAQ-AQEAQLLC<cmm>QFPWVSR-COOH	TCGA_A2-A0T6_E2-A158_E2-A15A_117C_W_BI_20130918_H-PM_f02.32379.32379.2
AQEAQLLCQFPWVSR	ENSG00000103510	KAT8	Exon-Extension	Chr16	31120539	31120583	No		Carbamidomethylation of C(8), iTRAQ 4-plex of peptide N-term(1)	51	100	4645.96	989.008	2+	1976.01	iTRAQ-AQEAQLLC<cmm>QFPWVSR-COOH	TCGA_AR-A0TT_AR-A1AQ_AO-A12B_117C_W_BI_20131022_H-PM_f03.31453.31453.2
AQEAQLLCQFPWVSR	ENSG00000103510	KAT8	Exon-Extension	Chr16	31120539	31120583	No		Carbamidomethylation of C(8), iTRAQ 4-plex of peptide N-term(1)	51	100	4743.53	989.015	2+	1976.01	iTRAQ-AQEAQLLC<cmm>QFPWVSR-COOH	TCGA_AO-A0JC_A8-A08Z_AR-A0TX_117C_W_BI_20130527_H-PM_f02.33804.33804.2
AQEAQLLCQFPWVSR	ENSG00000103510	KAT8	Exon-Extension	Chr16	31120539	31120583	No		Carbamidomethylation of C(8), iTRAQ 4-plex of peptide N-term(1)	51	100	5244.69	659.676	3+	1976.01	iTRAQ-AQEAQLLC<cmm>QFPWVSR-COOH	TCGA_AR-A0TV_C8-A12Z_AO-A0JJ_117C_W_BI_20130730_H-PM_f03.34736.34736.3
AQEAQLLCQFPWVSR	ENSG00000103510	KAT8	Exon-Extension	Chr16	31120539	31120583	No		Carbamidomethylation of C(8), iTRAQ 4-plex of peptide N-term(1)	51	100	4761.81	989.009	2+	1976.01	iTRAQ-AQEAQLLC<cmm>QFPWVSR-COOH	TCGA_A2-A0D2_C8-A12U_AR-A1AS_117C_W_BI_20131010_H-PM_f03.33253.33253.2
AQEAQLLCQFPWVSR	ENSG00000103510	KAT8	Exon-Extension	Chr16	31120539	31120583	No		Carbamidomethylation of C(8), iTRAQ 4-plex of peptide N-term(1)	51	100	4762.71	659.672	3+	1976.01	iTRAQ-AQEAQLLC<cmm>QFPWVSR-COOH	TCGA_A2-A0D2_C8-A12U_AR-A1AS_117C_W_BI_20131010_H-PM_f03.33259.33259.3
AQEAQLLCQFPWVSR	ENSG00000103510	KAT8	Exon-Extension	Chr16	31120539	31120583	No		Carbamidomethylation of C(8), iTRAQ 4-plex of peptide N-term(1)	51	100	4938.09	659.675	3+	1976.01	iTRAQ-AQEAQLLC<cmm>QFPWVSR-COOH	TCGA_A2-A0YG_E2-A150_BH-A18N_117C_W_BI_20130912_H-PM_f02.29049.29049.3
AQEAQLLCQFPWVSR	ENSG00000103510	KAT8	Exon-Extension	Chr16	31120539	31120583	No		Carbamidomethylation of C(8), iTRAQ 4-plex of peptide N-term(1)	51	100	4646.33	659.673	3+	1976.01	iTRAQ-AQEAQLLC<cmm>QFPWVSR-COOH	TCGA_C8-A12P_BH-A0C1_A2-A0EY_117C_W_BI_20130622_H-PM_f02.31554.31554.3
AQEAQLLCQFPWVSR	ENSG00000103510	KAT8	Exon-Extension	Chr16	31120539	31120583	No		Carbamidomethylation of C(8), iTRAQ 4-plex of peptide N-term(1)	51	100	4658.78	989.01	2+	1976.01	iTRAQ-AQEAQLLC<cmm>QFPWVSR-COOH	TCGA_D8-A13Y_A8-A076_AO-A126_117C_W_BI_20130617_H-PM_f02.34352.34352.2
AQEAQLLCQFPWVSR	ENSG00000103510	KAT8	Exon-Extension	Chr16	31120539	31120583	No		Carbamidomethylation of C(8), iTRAQ 4-plex of peptide N-term(1)	51	100	4768.6	989.01	2+	1976.01	iTRAQ-AQEAQLLC<cmm>QFPWVSR-COOH	TCGA_BH-A18V_A7-A13F_BH-A0E1_117C_W_BI_20130520_H-PM_f02.33182.33182.2
AQEAQLLCQFPWVSR	ENSG00000103510	KAT8	Exon-Extension	Chr16	31120539	31120583	No		Carbamidomethylation of C(8), iTRAQ 4-plex of peptide N-term(1)	51	100	4459.4	659.675	3+	1976.01	iTRAQ-AQEAQLLC<cmm>QFPWVSR-COOH	TCGA_A8-A09I_C8-A12L_A2-A0EX_117C_W_BI_20130302_H-PM_f03.33897.33897.3
AQEAQLLCQFPWVSR	ENSG00000103510	KAT8	Exon-Extension	Chr16	31120539	31120583	No		Carbamidomethylation of C(8), iTRAQ 4-plex of peptide N-term(1)	51	100	4651.16	659.674	3+	1976.01	iTRAQ-AQEAQLLC<cmm>QFPWVSR-COOH	TCGA_D8-A13Y_A8-A076_AO-A126_117C_W_BI_20130617_H-PM_f02.34308.34308.3
AQEAQLLCQFPWVSR	ENSG00000103510	KAT8	Exon-Extension	Chr16	31120539	31120583	No		Carbamidomethylation of C(8), iTRAQ 4-plex of peptide N-term(1)	51	100	4864.17	659.677	3+	1976.01	iTRAQ-AQEAQLLC<cmm>QFPWVSR-COOH	TCGA_AN-A0FL_BH-A0DG_AN-A0AS_117C_W_BI_20130726_H-PM_f02.31686.31686.3
AQEAQLLCQFPWVSR	ENSG00000103510	KAT8	Exon-Extension	Chr16	31120539	31120583	No		Carbamidomethylation of C(8), iTRAQ 4-plex of peptide N-term(1)	51	100	4723.86	659.679	3+	1976.01	iTRAQ-AQEAQLLC<cmm>QFPWVSR-COOH	TCGA_AR-A1AW_AR-A1AV_C8-A135_117C_W_BI_20130628_H-PM_f02.32247.32247.3
AQEAQLLCQFPWVSR	ENSG00000103510	KAT8	Exon-Extension	Chr16	31120539	31120583	No		Carbamidomethylation of C(8), iTRAQ 4-plex of peptide N-term(1)	51	100	4719.32	659.677	3+	1976.01	iTRAQ-AQEAQLLC<cmm>QFPWVSR-COOH	TCGA_AR-A0TY_AR-A0U4_BH-A0HP_117C_W_BI_20130408_H-JQ_f02.28567.28567.3
AQEAQLLCQFPWVSR	ENSG00000103510	KAT8	Exon-Extension	Chr16	31120539	31120583	No		Carbamidomethylation of C(8), iTRAQ 4-plex of peptide N-term(1)	51	100	5200.23	989.012	2+	1976.01	iTRAQ-AQEAQLLC<cmm>QFPWVSR-COOH	TCGA_A7-A0CJ_AO-A12F_A2-A0YL_117C_W_BI_20130805_H-PM_f02.34815.34815.2
AQEAQLLCQFPWVSR	ENSG00000103510	KAT8	Exon-Extension	Chr16	31120539	31120583	No		Carbamidomethylation of C(8), iTRAQ 4-plex of peptide N-term(1)	51	100	4520.86	659.677	3+	1976.01	iTRAQ-AQEAQLLC<cmm>QFPWVSR-COOH	TCGA_AR-A0TR_AO-A03O_BH-A18R_117C_W_BI_20130825_H-PM_f02.35310.35310.3
AQEAQLLCQFPWVSR	ENSG00000103510	KAT8	Exon-Extension	Chr16	31120539	31120583	No		Carbamidomethylation of C(8), iTRAQ 4-plex of peptide N-term(1)	51	100	4635	989.01	2+	1976.01	iTRAQ-AQEAQLLC<cmm>QFPWVSR-COOH	TCGA_A2-A0T7_C8-A12Q_A8-A079_117C_W_BI_20130820_H-PM_f02.32636.32636.2
AQEAQLLCQFPWVSR	ENSG00000103510	KAT8	Exon-Extension	Chr16	31120539	31120583	No		Carbamidomethylation of C(8), iTRAQ 4-plex of peptide N-term(1)	51	100	4469.84	989.008	2+	1976.01	iTRAQ-AQEAQLLC<cmm>QFPWVSR-COOH	TCGA_C8-A138_E2-A154_BH-A0BZ_117C_W_BI_20130225_H-PM_f02.34285.34285.2
AQEAQLLCQFPWVSR	ENSG00000103510	KAT8	Exon-Extension	Chr16	31120539	31120583	No		Carbamidomethylation of C(8), iTRAQ 4-plex of peptide N-term(1)	51	100	4606.87	659.677	3+	1976.01	iTRAQ-AQEAQLLC<cmm>QFPWVSR-COOH	TCGA_BH-A0EE_AO-A0J9_BH-A0E0_117C_W_BI_20130412_H-PM_f02.33353.33353.3
AQEAQLLCQFPWVSR	ENSG00000103510	KAT8	Exon-Extension	Chr16	31120539	31120583	No		Carbamidomethylation of C(8), iTRAQ 4-plex of peptide N-term(1)	51	100	4747.63	659.676	3+	1976.01	iTRAQ-AQEAQLLC<cmm>QFPWVSR-COOH	TCGA_A8-A09G_C8-A131_C8-A134_117C_W_BI_20131011_H-PM_f02.32271.32271.3
AQEAQLLCQFPWVSR	ENSG00000103510	KAT8	Exon-Extension	Chr16	31120539	31120583	No		Carbamidomethylation of C(8), iTRAQ 4-plex of peptide N-term(1)	51	100	4833.71	659.674	3+	1976.01	iTRAQ-AQEAQLLC<cmm>QFPWVSR-COOH	TCGA_AO-A12E_A8-A06N_A2-A0T1_117C_W_BI_20130909_H-PM_f02.33042.33042.3
AQEAQLLCQFPWVSR	ENSG00000103510	KAT8	Exon-Extension	Chr16	31120539	31120583	No		Carbamidomethylation of C(8), iTRAQ 4-plex of peptide N-term(1)	51	100	4469.66	659.675	3+	1976.01	iTRAQ-AQEAQLLC<cmm>QFPWVSR-COOH	TCGA_C8-A138_E2-A154_BH-A0BZ_117C_W_BI_20130225_H-PM_f02.34283.34283.3
AQEAQLLCQFPWVSR	ENSG00000103510	KAT8	Exon-Extension	Chr16	31120539	31120583	No		Carbamidomethylation of C(8), iTRAQ 4-plex of peptide N-term(1)	51	100	4648.02	659.678	3+	1976.01	iTRAQ-AQEAQLLC<cmm>QFPWVSR-COOH	TCGA_A2-A0YM_BH-A0C7_A2-A0SX_117C_W_BI_20131025_H-PM_f02.25845.25845.3
AQEAQLLCQFPWVSR	ENSG00000103510	KAT8	Exon-Extension	Chr16	31120539	31120583	No		Carbamidomethylation of C(8), iTRAQ 4-plex of peptide N-term(1)	51	100	5198.54	659.678	3+	1976.01	iTRAQ-AQEAQLLC<cmm>QFPWVSR-COOH	TCGA_A7-A0CJ_AO-A12F_A2-A0YL_117C_W_BI_20130805_H-PM_f02.34804.34804.3
AQEAQLLCQFPWVSR	ENSG00000103510	KAT8	Exon-Extension	Chr16	31120539	31120583	No		Carbamidomethylation of C(8), iTRAQ 4-plex of peptide N-term(1)	51	100	4702.52	989.013	2+	1976.01	iTRAQ-AQEAQLLC<cmm>QFPWVSR-COOH	TCGA_A7-A0CE_BH-A0C0_A2-A0YC_117C_W_BI_20130524_H-PM_f02.34074.34074.2
AQEAQLLCQFPWVSR	ENSG00000103510	KAT8	Exon-Extension	Chr16	31120539	31120583	No		Carbamidomethylation of C(8), iTRAQ 4-plex of peptide N-term(1)	51	100	5196.92	989.011	2+	1976.01	iTRAQ-AQEAQLLC<cmm>QFPWVSR-COOH	TCGA_AO-A0JE_A2-A0T2_AN-A0AJ_117C_W_BI_20130802_H-PM_f02.34517.34517.2
AQEAQLLCQFPWVSR	ENSG00000103510	KAT8	Exon-Extension	Chr16	31120539	31120583	No		Carbamidomethylation of C(8), iTRAQ 4-plex of peptide N-term(1)	51	100	4741.85	659.677	3+	1976.01	iTRAQ-AQEAQLLC<cmm>QFPWVSR-COOH	TCGA_AO-A0JC_A8-A08Z_AR-A0TX_117C_W_BI_20130527_H-PM_f02.33792.33792.3
AQEAQLLCQFPWVSR	ENSG00000103510	KAT8	Exon-Extension	Chr16	31120539	31120583	No		Carbamidomethylation of C(8), iTRAQ 4-plex of peptide N-term(1)	51	100	5013.37	659.676	3+	1976.01	iTRAQ-AQEAQLLC<cmm>QFPWVSR-COOH	TCGA_A7-A0CD_C8-A12W_AN-A0AL_117C_W_BI_20130913_H-PM_f02.30341.30341.3
AQEAQLLCQFPWVSR	ENSG00000103510	KAT8	Exon-Extension	Chr16	31120539	31120583	No		Carbamidomethylation of C(8), iTRAQ 4-plex of peptide N-term(1)	51	100	4744.9	659.675	3+	1976.01	iTRAQ-AQEAQLLC<cmm>QFPWVSR-COOH	TCGA_AO-A0JM_C8-A12V_A8-A08G_117C_W_BI_20130927_H-PM_f02.31141.31141.3
AQEAQLLCQFPWVSR	ENSG00000103510	KAT8	Exon-Extension	Chr16	31120539	31120583	No		Carbamidomethylation of C(8), iTRAQ 4-plex of peptide N-term(1)	51	100	4694.73	659.68	3+	1976.01	iTRAQ-AQEAQLLC<cmm>QFPWVSR-COOH	TCGA_BH-A18U_A2-A0YI_A2-A0EQ_117C_W_BI_20130405_H-JQ_f02.29243.29243.3
AQEAQLLCQFPWVSR	ENSG00000103510	KAT8	Exon-Extension	Chr16	31120539	31120583	No		Carbamidomethylation of C(8), iTRAQ 4-plex of peptide N-term(1)	51	100	4765.03	659.674	3+	1976.01	iTRAQ-AQEAQLLC<cmm>QFPWVSR-COOH	TCGA_BH-A18V_A7-A13F_BH-A0E1_117C_W_BI_20130520_H-PM_f02.33159.33159.3
AQEAQLLCQFPWVSR	ENSG00000103510	KAT8	Exon-Extension	Chr16	31120539	31120583	No		Carbamidomethylation of C(8), iTRAQ 4-plex of peptide N-term(1)	51	100	5195.14	659.676	3+	1976.01	iTRAQ-AQEAQLLC<cmm>QFPWVSR-COOH	TCGA_AO-A0JE_A2-A0T2_AN-A0AJ_117C_W_BI_20130802_H-PM_f02.34505.34505.3
AQEAQLLCQFPWVSR	ENSG00000103510	KAT8	Exon-Extension	Chr16	31120539	31120583	No		Carbamidomethylation of C(8), iTRAQ 4-plex of peptide N-term(1)	51	100	4640.08	659.674	3+	1976.01	iTRAQ-AQEAQLLC<cmm>QFPWVSR-COOH	TCGA_AR-A0TT_AR-A1AQ_AO-A12B_117C_W_BI_20131022_H-PM_f03.31414.31414.3
AQEAQLLCQFPWVSR	ENSG00000103510	KAT8	Exon-Extension	Chr16	31120539	31120583	No		Carbamidomethylation of C(8), iTRAQ 4-plex of peptide N-term(1)	51	100	5194.16	989.009	2+	1976.01	iTRAQ-AQEAQLLC<cmm>QFPWVSR-COOH	TCGA_AO-A0JE_A2-A0T2_AN-A0AJ_117C_W_BI_20130802_H-PM_f03.35268.35268.2
AQEAQLLCQFPWVSR	ENSG00000103510	KAT8	Exon-Extension	Chr16	31120539	31120583	No		Carbamidomethylation of C(8), iTRAQ 4-plex of peptide N-term(1)	51	100	4628.99	659.675	3+	1976.01	iTRAQ-AQEAQLLC<cmm>QFPWVSR-COOH	TCGA_A2-A0T7_C8-A12Q_A8-A079_117C_W_BI_20130820_H-PM_f02.32594.32594.3
AQEAQLLCQFPWVSR	ENSG00000103510	KAT8	Exon-Extension	Chr16	31120539	31120583	No		Carbamidomethylation of C(8), iTRAQ 4-plex of peptide N-term(1)	51	100	4659.73	659.676	3+	1976.01	iTRAQ-AQEAQLLC<cmm>QFPWVSR-COOH	TCGA_A8-A06Z_A2-A0D1_A2-A0CM_117C_W_BI_20130401_H-JQ_f02.28906.28906.3
AQEAQLLCQFPWVSR	ENSG00000103510	KAT8	Exon-Extension	Chr16	31120539	31120583	No		Carbamidomethylation of C(8), iTRAQ 4-plex of peptide N-term(1)	51	100	4791.85	659.674	3+	1976.01	iTRAQ-AQEAQLLC<cmm>QFPWVSR-COOH	TCGA_AR-A1AP_AN-A0FK_AO-A0J6_117C_W_BI_20130517_H-PM_f02.34128.34128.3
AQEAQLLCQFPWVSR	ENSG00000103510	KAT8	Exon-Extension	Chr16	31120539	31120583	No		Carbamidomethylation of C(8), iTRAQ 4-plex of peptide N-term(1)	51	100	4937.33	659.674	3+	1976.01	iTRAQ-AQEAQLLC<cmm>QFPWVSR-COOH	TCGA_A2-A0YG_E2-A150_BH-A18N_117C_W_BI_20130912_H-PM_f03.29786.29786.3
AQEAQLLCQFPWVSR	ENSG00000103510	KAT8	Exon-Extension	Chr16	31120539	31120583	No		Carbamidomethylation of C(8), iTRAQ 4-plex of peptide N-term(1)	51	100	4676.98	659.679	3+	1976.01	iTRAQ-AQEAQLLC<cmm>QFPWVSR-COOH	TCGA_A2-A0SW_AO-A0JL_BH-A0BV_117C_W_BI_20131024_H-PM_f02.26596.26596.3
AQEAQLLCQFPWVSR	ENSG00000103510	KAT8	Exon-Extension	Chr16	31120539	31120583	No		Carbamidomethylation of C(8), iTRAQ 4-plex of peptide N-term(1)	51	100	4752.27	989.007	2+	1976.01	iTRAQ-AQEAQLLC<cmm>QFPWVSR-COOH	TCGA_AO-A0JM_C8-A12V_A8-A08G_117C_W_BI_20130927_H-PM_f02.31195.31195.2
AQEAQLLCQFPWVSR	ENSG00000103510	KAT8	Exon-Extension	Chr16	31120539	31120583	No		Carbamidomethylation of C(8), iTRAQ 4-plex of peptide N-term(1)	51	100	4456.55	659.676	3+	1976.01	iTRAQ-AQEAQLLC<cmm>QFPWVSR-COOH	TCGA_E2-A10A_BH-A18Q_C8-A130_117C_W_BI_20130222_H-PM_f02.34434.34434.3
AQEAQLLCQFPWVSR	ENSG00000103510	KAT8	Exon-Extension	Chr16	31120539	31120583	No		Carbamidomethylation of C(8), iTRAQ 4-plex of peptide N-term(1)	51	100	4546.07	989.013	2+	1976.01	iTRAQ-AQEAQLLC<cmm>QFPWVSR-COOH	TCGA_E2-A159_A2-A0T3_A2-A0YD_117C_W_BI_20130823_H-PM_f02.34105.34105.2
AQEAQLLCQFPWVSR	ENSG00000103510	KAT8	Exon-Extension	Chr16	31120539	31120583	No		Carbamidomethylation of C(8), iTRAQ 4-plex of peptide N-term(1)	51	100	4665.86	659.68	3+	1976.01	iTRAQ-AQEAQLLC<cmm>QFPWVSR-COOH	TCGA_A2-A0YF_BH-A0DD_BH-A0E9_117C_W_BI_20131018_H-PM_f02.30146.30146.3
AQEAQLLCQFPWVSR	ENSG00000103510	KAT8	Exon-Extension	Chr16	31120539	31120583	No		Carbamidomethylation of C(8), iTRAQ 4-plex of peptide N-term(1)	51	100	4517.48	989.012	2+	1976.01	iTRAQ-AQEAQLLC<cmm>QFPWVSR-COOH	TCGA_AR-A0TR_AO-A03O_BH-A18R_117C_W_BI_20130825_H-PM_f02.35283.35283.2
AQEAQLLCQFPWVSR	ENSG00000103510	KAT8	Exon-Extension	Chr16	31120539	31120583	No		Carbamidomethylation of C(8), iTRAQ 4-plex of peptide N-term(1)	51	100	5241.56	659.676	3+	1976.01	iTRAQ-AQEAQLLC<cmm>QFPWVSR-COOH	TCGA_AR-A0TV_C8-A12Z_AO-A0JJ_117C_W_BI_20130730_H-PM_f02.34050.34050.3
AQEFEAAVKK	ENSG00000261221	ZNF865	Intronic	Chr19	55607532	55607561	Yes	Acetylation of protein N-term(1)	iTRAQ 4-plex of K(9, 10), iTRAQ 4-plex of peptide N-term(1)	1	80.0948	1643.28	532.31	3+	1593.91	iTRAQ-AQEFEAAVK<iTRAQ>K<iTRAQ>-COOH	TCGA_C8-A138_E2-A154_BH-A0BZ_117C_W_BI_20130225_H-PM_f22.11033.11033.3
AQGGKRNALVASR	ENSG00000256234	RP11-283G6.4	Intronic	Chr12	26226572	26226610	Yes		iTRAQ 4-plex of K(5), iTRAQ 4-plex of peptide N-term(1)	1	86.0565	2111.5	808.485	2+	1614.95	iTRAQ-AQGGK<iTRAQ>RNALVASR-COOH	TCGA_A8-A09G_C8-A131_C8-A134_117C_W_BI_20131011_H-PM_f13.14144.14144.2
AQGNSVLPLFTHIEGSGVEILK	ENSG00000177548	RABEP2	Intronic	Chr16	28918988	28919053	Yes		iTRAQ 4-plex of K(22), iTRAQ 4-plex of peptide N-term(1)	1	85.3659	4407.66	866.491	3+	2596.45	iTRAQ-AQGNSVLPLFTHIEGSGVEILK<iTRAQ>-COOH	TCGA_A2-A0T6_E2-A158_E2-A15A_117C_W_BI_20130918_H-PM_f21.31784.31784.3
AQGPKCPR	ENSG00000166126	AMN	Exon_Extension	Chr14	102931778	102931801	Yes		Carbamidomethylation of C(6), iTRAQ 4-plex of K(5), iTRAQ 4-plex of peptide N-term(1)	1	87.2396	487.712	401.232	3+	1200.66	iTRAQ-AQGPK<iTRAQ>C<cmm>PR-COOH	TCGA_A7-A0CE_BH-A0C0_A2-A0YC_117C_W_BI_20130524_H-PM_f07.2272.2272.3
AQLGLSGLVAEK	ENSG00000233101	HOXB-AS3	Intronic	Chr17	48594638	48594673	Yes		iTRAQ 4-plex of K(12), iTRAQ 4-plex of peptide N-term(1)	3	95.7198	1530.73	491.968	3+	1472.88	iTRAQ-AQLGLSGLVAEK<iTRAQ>-COOH	TCGA_C8-A138_E2-A154_BH-A0BZ_117C_W_BI_20130225_H-PM_f18.10652.10652.3
AQLGLSGLVAEK	ENSG00000233101	HOXB-AS3	Intronic	Chr17	48594638	48594673	Yes		iTRAQ 4-plex of K(12), iTRAQ 4-plex of peptide N-term(1)	3	88.8041	1527.81	491.967	3+	1472.88	iTRAQ-AQLGLSGLVAEK<iTRAQ>-COOH	TCGA_C8-A138_E2-A154_BH-A0BZ_117C_W_BI_20130225_H-PM_f19.10620.10620.3
AQLGLSGLVAEK	ENSG00000233101	HOXB-AS3	Intronic	Chr17	48594638	48594673	Yes		iTRAQ 4-plex of K(12), iTRAQ 4-plex of peptide N-term(1)	3	99.1295	1531.52	737.445	2+	1472.88	iTRAQ-AQLGLSGLVAEK<iTRAQ>-COOH	TCGA_C8-A138_E2-A154_BH-A0BZ_117C_W_BI_20130225_H-PM_f19.10655.10655.2
AQMPLPGAR	ENSG00000232021	LEF1-AS1	Intronic	Chr4	108168626	108168652	Yes		iTRAQ 4-plex of peptide N-term(1)	1	98.2143	3737.21	542.809	2+	1083.6	iTRAQ-AQMPLPGAR-COOH	TCGA_A8-A06Z_A2-A0D1_A2-A0CM_117C_W_BI_20130401_H-JQ_f05.23807.23807.2
AQNFQGR	ENSG00000198691	ABCA4	Intronic	Chr1	94074101	94074121	No		iTRAQ 4-plex of peptide N-term(1)	1	96.6767	913.324	482.758	2+	963.501	iTRAQ-AQNFQGR-COOH	TCGA_AR-A0TV_C8-A12Z_AO-A0JJ_117C_W_BI_20130730_H-PM_f15.4210.4210.2
AQNVPQRS	ENSG00000172965	MIR4435-2HG	Intronic	Chr2	111246599	111246622	Yes	Deamidation of N(3)	iTRAQ 4-plex of peptide N-term(1)	2	95.4315	838.629	522.782	2+	1043.55	iTRAQ-AQN<deam>VPQRS-COOH	TCGA_BH-A18V_A7-A13F_BH-A0E1_117C_W_BI_20130520_H-PM_f11.4910.4910.2
AQNVPQRS	ENSG00000172965	MIR4435-2HG	Intronic	Chr2	111246599	111246622	Yes	Deamidation of N(3)	iTRAQ 4-plex of peptide N-term(1)	2	87.4426	840.145	522.781	2+	1043.55	iTRAQ-AQN<deam>VPQRS-COOH	TCGA_AR-A0TT_AR-A1AQ_AO-A12B_117C_W_BI_20131022_H-PM_f11.4368.4368.2
AQPQAGPLVPCLESK	ENSG00000130511	SSBP4	Intronic	Chr19	18426333	18426377	Yes		Carbamidomethylation of C(11), iTRAQ 4-plex of K(15), iTRAQ 4-plex of peptide N-term(1)	1	84.8564	4933.87	942.024	2+	1882.02	iTRAQ-AQPQAGPLVPC<cmm>LESK<iTRAQ>-COOH	TCGA_C8-A138_E2-A154_BH-A0BZ_117C_W_BI_20130225_H-PM_f11.38897.38897.2
AQPSEAGCPGGPR	ENSG00000107438	PDLIM1	Intronic	Chr10	95249230	95249268	Yes	Acetylation of protein N-term(1)	Carbamidomethylation of C(8), iTRAQ 4-plex of peptide N-term(1)	1	87.0257	2277.44	735.85	2+	1468.69	iTRAQ-AQPSEAGC<cmm>PGGPR-COOH	TCGA_AR-A1AW_AR-A1AV_C8-A135_117C_W_BI_20130628_H-PM_f04.15565.15565.2
AQTHAETSK	ENSG00000232224	LINC00202-1	Pseudo	Chr10	26934413	26934439	No		iTRAQ 4-plex of K(9), iTRAQ 4-plex of peptide N-term(1)	1	85.8947	1430.58	630.845	2+	1259.67	iTRAQ-AQTHAETSK<iTRAQ>-COOH	TCGA_AO-A12D_C8-A131_AO-A12B_117C_W_BI_20130208_H-PM_f18.8569.8569.2
AQVFSRSK	ENSG00000171189	GRIK1	Intronic	Chr21	29928430	29928453	Yes		iTRAQ 4-plex of K(8), iTRAQ 4-plex of peptide N-term(1)	1	81.25	893.815	404.245	3+	1209.71	iTRAQ-AQVFSRSK<iTRAQ>-COOH	TCGA_A7-A0CJ_AO-A12F_A2-A0YL_117C_W_BI_20130805_H-PM_f14.3912.3912.3
AQVGQRR	ENSG00000156860	FBRS	5`-UTR(Chr16:g.30659519)	Chr16	30658579	30658599	Yes		iTRAQ 4-plex of peptide N-term(1)	1	75.5196	1926.5	479.784	2+	957.559	iTRAQ-AQVGQRR-COOH	TCGA_BH-A0EE_AO-A0J9_BH-A0E0_117C_W_BI_20130412_H-PM_f04.12840.12840.2
ARAGGACGGGVAK	ENSG00000268120	CTD-3193O13.11	Pseudo	Chr19	7870701	7870739	No		Carbamidomethylation of C(7), iTRAQ 4-plex of K(13), iTRAQ 4-plex of peptide N-term(1)	1	95.5294	1184.02	710.388	2+	1418.77	iTRAQ-ARAGGAC<cmm>GGGVAK<iTRAQ>-COOH	TCGA_BH-A18V_A7-A13F_BH-A0E1_117C_W_BI_20130520_H-PM_f10.7878.7878.2
ARAGGARPGPAVPGPAAGPR	ENSG00000225968	ELFN1	FS	Chr7	1746012	1746071	Yes		iTRAQ 4-plex of peptide N-term(1)	1	95.1338	2470.68	643.035	3+	1926.08	iTRAQ-ARAGGARPGPAVPGPAAGPR-COOH	TCGA_BH-A0EE_AO-A0J9_BH-A0E0_117C_W_BI_20130412_H-PM_f11.17383.17383.3
ARAHPSARAPAVSPR	ENSG00000162772	ATF3	5`-UTR(Chr1:g.212615022)	Chr1	212608812	212608856	No		iTRAQ 4-plex of peptide N-term(1)	1	89.6175	2150.54	563.322	3+	1686.95	iTRAQ-ARAHPSARAPAVSPR-COOH	TCGA_AO-A0JM_C8-A12V_A8-A08G_117C_W_BI_20130927_H-PM_f19.13467.13467.3
ARAPPPSPAGAAGEPGVAGCVGLPR	ENSG00000128294	TPST2	5`-UTR(Chr22:g.26541630)	Chr22	26590067	26590141	No		Carbamidomethylation of C(20), iTRAQ 4-plex of peptide N-term(1)	1	64.1026	2666.96	819.439	3+	2455.29	iTRAQ-ARAPPPSPAGAAGEPGVAGC<cmm>VGLPR-COOH	TCGA_AR-A0TY_AR-A0U4_BH-A0HP_117C_W_BI_20130408_H-JQ_f16.15136.15136.3
ARDSSPGLREEPGWK	ENSG00000135318	NT5E	Intronic	Chr6	85450496	85450540	Yes		iTRAQ 4-plex of K(15), iTRAQ 4-plex of peptide N-term(1)	1	92.7807	3823.32	658.358	3+	1972.04	iTRAQ-ARDSSPGLREEPGWK<iTRAQ>-COOH	TCGA_AR-A1AW_AR-A1AV_C8-A135_117C_W_BI_20130628_H-PM_f21.27115.27115.3
ARELGENRVYR	ENSG00000100321	SYNGR1	Intronic	Chr22	39379019	39379051	Yes		iTRAQ 4-plex of peptide N-term(1)	1	78.5156	4971.85	502.945	3+	1505.82	iTRAQ-ARELGENRVYR-COOH	TCGA_AN-A0FL_BH-A0DG_AN-A0AS_117C_W_BI_20130726_H-PM_f06.33267.33267.3
ARGKKRKQQGR	ENSG00000176842	IRX5	5`-UTR(Chr16:g.54931199)	Chr16	54930919	54930951	Yes		iTRAQ 4-plex of K(4, 5, 7), iTRAQ 4-plex of peptide N-term(1)	1	89.9833	6191.41	630.406	3+	1888.2	iTRAQ-ARGK<iTRAQ>K<iTRAQ>RK<iTRAQ>QQGR-COOH	TCGA_C8-A12P_BH-A0C1_A2-A0EY_117C_W_BI_20130622_H-PM_f20.41783.41783.3
ARGTAAMTEADVNPK	ENSG00000100138	SNU13	5`-UTR(Chr22:g.41688796)	Chr22	41688794	41688814	No		iTRAQ 4-plex of K(15), iTRAQ 4-plex of peptide N-term(1)	2	80.1575	4265.39	910.491	2+	1818.95	iTRAQ-ARGTAAMTEADVNPK<iTRAQ>-COOH	TCGA_AR-A1AW_AR-A1AV_C8-A135_117C_W_BI_20130628_H-PM_f24.29897.29897.2
ARGTAAMTEADVNPK	ENSG00000100138	SNU13	5`-UTR(Chr22:g.41688796)	Chr22	41688794	41688814	No	Deamidation of N(13)	iTRAQ 4-plex of K(15), iTRAQ 4-plex of peptide N-term(1)	2	82.0926	4821.1	607.654	3+	1819.93	iTRAQ-ARGTAAMTEADVN<deam>PK<iTRAQ>-COOH	TCGA_A2-A0YG_E2-A150_BH-A18N_117C_W_BI_20130912_H-PM_f22.28462.28462.3
ARGTAAMTEADVNPK	ENSG00000100138	SNU13	5`-UTR(Chr22:g.41688796)	Chr22	41688794	41688814	No		iTRAQ 4-plex of K(15), iTRAQ 4-plex of peptide N-term(1)	2	80.1575	4265.39	910.491	2+	1818.95	iTRAQ-ARGTAAMTEADVNPK<iTRAQ>-COOH	TCGA_AR-A1AW_AR-A1AV_C8-A135_117C_W_BI_20130628_H-PM_f24.29897.29897.2
ARGTAAMTEADVNPK	ENSG00000100138	SNU13	5`-UTR(Chr22:g.41688796)	Chr22	41688794	41688814	No	Deamidation of N(13)	iTRAQ 4-plex of K(15), iTRAQ 4-plex of peptide N-term(1)	2	82.0926	4821.1	607.654	3+	1819.93	iTRAQ-ARGTAAMTEADVN<deam>PK<iTRAQ>-COOH	TCGA_A2-A0YG_E2-A150_BH-A18N_117C_W_BI_20130912_H-PM_f22.28462.28462.3
ARGVWTNALPGTMNK	ENSG00000254687	RP11-162D9.3	Intronic	Chr8	53226578	53226622	Yes	Oxidation of M(13)	iTRAQ 4-plex of K(15), iTRAQ 4-plex of peptide N-term(1)	1	86.075	5267.11	640.682	3+	1919.03	iTRAQ-ARGVWTNALPGTM<ox>NK<iTRAQ>-COOH	TCGA_E2-A10A_BH-A18Q_C8-A130_117C_W_BI_20130222_H-PM_f05.41473.41473.3
ARLSWLETEPERVAHL	ENSG00000115107	STEAP3	5`-UTR(Chr2:g.119231013)	Chr2	119230914	119230961	No		iTRAQ 4-plex of peptide N-term(1)	1	85.4754	1673.23	513.535	4+	2050.11	iTRAQ-ARLSWLETEPERVAHL-COOH	TCGA_A2-A0T7_C8-A12Q_A8-A079_117C_W_BI_20130820_H-PM_f15.11422.11422.4
ARPEALGK	ENSG00000175221	MED16	5`-UTR(Chr19:g.891131)	Chr19	893131	893154	No		iTRAQ 4-plex of K(8), iTRAQ 4-plex of peptide N-term(1)	1	96.5217	1768.08	377.238	3+	1128.69	iTRAQ-ARPEALGK<iTRAQ>-COOH	TCGA_AR-A0TV_C8-A12Z_AO-A0JJ_117C_W_BI_20130730_H-PM_f14.10515.10515.3
ARSPSGFSPRQR	ENSG00000172613	RAD9A	Intronic	Chr11	67365298	67365333	Yes		iTRAQ 4-plex of peptide N-term(1)	2	54.1818	1087.07	373.208	4+	1488.8	iTRAQ-ARSPSGFSPRQR-COOH	TCGA_A2-A0D2_C8-A12U_AR-A1AS_117C_W_BI_20131010_H-PM_f23.5281.5281.4
ARSPSGFSPRQR	ENSG00000172613	RAD9A	Intronic	Chr11	67365298	67365333	Yes		iTRAQ 4-plex of peptide N-term(1)	2	82.7731	1087.39	497.276	3+	1488.8	iTRAQ-ARSPSGFSPRQR-COOH	TCGA_A2-A0D2_C8-A12U_AR-A1AS_117C_W_BI_20131010_H-PM_f23.5285.5285.3
ARTQNQISK	ENSG00000153140	CETN3	Intronic	Chr5	90397729	90397755	Yes		iTRAQ 4-plex of K(9), iTRAQ 4-plex of peptide N-term(1)	1	93.0693	960.491	445.266	3+	1332.77	iTRAQ-ARTQNQISK<iTRAQ>-COOH	TCGA_BH-A18U_A2-A0YI_A2-A0EQ_117C_W_BI_20130405_H-JQ_f19.3672.3672.3
ASAPLPGSGPRMR	ENSG00000131242	RAB11FIP4	5`-UTR(Chr17:g.31488243)	Chr17	31488210	31488248	No	Acetylation of protein N-term(1)	iTRAQ 4-plex of peptide N-term(1)	1	81.7232	2114.84	494.937	3+	1481.79	iTRAQ-ASAPLPGSGPRMR-COOH	TCGA_E2-A10A_BH-A18Q_C8-A130_117C_W_BI_20130222_H-PM_f19.16477.16477.3
ASARRPWLR	ENSG00000168389	MFSD2A	5`-UTR(Chr1:g.39955293)	Chr1	39955176	39955202	No	Acetylation of protein N-term(1)	iTRAQ 4-plex of peptide N-term(1)	1	98.9305	3050.52	433.592	3+	1297.75	iTRAQ-ASARRPWLR-COOH	TCGA_A2-A0YM_BH-A0C7_A2-A0SX_117C_W_BI_20131025_H-PM_f12.16384.16384.3
ASEEAVF	ENSG00000170624	SGCD	Intronic	Chr5	156159527	156159547	Yes		iTRAQ 4-plex of peptide N-term(1)	1	77.437	2193.57	448.729	2+	895.441	iTRAQ-ASEEAVF-COOH	TCGA_C8-A138_E2-A154_BH-A0BZ_117C_W_BI_20130225_H-PM_f07.17370.17370.2
ASELGGAR	ENSG00000157227	MMP14	Intronic	Chr14	22839497	22839520	Yes		iTRAQ 4-plex of peptide N-term(1)	4	97.7974	816.216	452.754	2+	903.49	iTRAQ-ASELGGAR-COOH	TCGA_A8-A06Z_A2-A0D1_A2-A0CM_117C_W_BI_20130401_H-JQ_f08.3051.3051.2
ASELGGAR	ENSG00000157227	MMP14	Intronic	Chr14	22839497	22839520	Yes		iTRAQ 4-plex of peptide N-term(1)	4	83.8565	933.043	452.75	2+	903.49	iTRAQ-ASELGGAR-COOH	TCGA_AR-A0TY_AR-A0U4_BH-A0HP_117C_W_BI_20130408_H-JQ_f08.3432.3432.2
ASELGGAR	ENSG00000157227	MMP14	Intronic	Chr14	22839497	22839520	Yes		iTRAQ 4-plex of peptide N-term(1)	4	90.2857	797.128	452.753	2+	903.49	iTRAQ-ASELGGAR-COOH	TCGA_AO-A12D_AN-A04A_BH-A0AV_117C_W_BI_20130416_H-PM_f08.3226.3226.2
ASELGGAR	ENSG00000157227	MMP14	Intronic	Chr14	22839497	22839520	Yes		iTRAQ 4-plex of peptide N-term(1)	4	73.1993	934.598	452.75	2+	903.49	iTRAQ-ASELGGAR-COOH	TCGA_AR-A0TY_AR-A0U4_BH-A0HP_117C_W_BI_20130408_H-JQ_f09.3385.3385.2
ASFLYERR	ENSG00000198830	HMGN2	Exon_Extension	Chr1	26473329	26473352	Yes		iTRAQ 4-plex of peptide N-term(1)	1	93.135	5637.23	593.829	2+	1184.64	iTRAQ-ASFLYERR-COOH	TCGA_A2-A0SW_AO-A0JL_BH-A0BV_117C_W_BI_20131024_H-PM_f01.32603.32603.2
ASGHREPPAQPAPAPQEPAK	ENSG00000074410	CA12	5`-UTR(Chr15:g.63381720)	Chr15	63381721	63381780	No		iTRAQ 4-plex of K(20), iTRAQ 4-plex of peptide N-term(1)	1	92.8889	1821.37	581.811	4+	2323.23	iTRAQ-ASGHREPPAQPAPAPQEPAK<iTRAQ>-COOH	TCGA_A8-A09I_C8-A12L_A2-A0EX_117C_W_BI_20130302_H-PM_f09.13392.13392.4
ASHGEQARQR	ENSG00000134884	ARGLU1	Intronic	Chr13	106547104	106547133	Yes		iTRAQ 4-plex of peptide N-term(1)	1	95.0178	2613.63	642.338	2+	1282.66	iTRAQ-ASHGEQARQR-COOH	TCGA_A2-A0T6_E2-A158_E2-A15A_117C_W_BI_20130918_H-PM_f23.18399.18399.2
ASHMNLR	ENSG00000176155	CCDC57	Intronic	Chr17	82152873	82152893	Yes	Oxidation of M(4)	iTRAQ 4-plex of peptide N-term(1)	1	72.9017	1211.43	494.759	2+	987.504	iTRAQ-ASHM<ox>NLR-COOH	TCGA_BH-A0EE_AO-A0J9_BH-A0E0_117C_W_BI_20130412_H-PM_f02.6187.6187.2
ASHNPLIFK	ENSG00000246898	LINC00920	Pseudo	Chr16	66411103	66411129	No		iTRAQ 4-plex of K(9), iTRAQ 4-plex of peptide N-term(1)	1	91.2317	5288	657.891	2+	1313.77	iTRAQ-ASHNPLIFK<iTRAQ>-COOH	TCGA_AO-A12D_C8-A131_AO-A12B_117C_W_BI_20130208_H-PM_f18.40084.40084.2
ASKENLGNSHK	ENSG00000100105	PATZ1	Intronic	Chr22	31333768	31333800	Yes	Deamidation of N(5)	iTRAQ 4-plex of K(3, 11), iTRAQ 4-plex of peptide N-term(1)	1	75.6374	2138.33	539.971	3+	1616.88	iTRAQ-ASK<iTRAQ>EN<deam>LGNSHK<iTRAQ>-COOH	TCGA_AR-A0TR_AO-A03O_BH-A18R_117C_W_BI_20130825_H-PM_f18.16100.16100.3
ASKQEAPAGKGLK	ENSG00000170275	CRTAP	3`-UTR(Chr3:g.33142445)	Chr3	33146377	33146415	Yes		iTRAQ 4-plex of K(3, 10, 13), iTRAQ 4-plex of peptide N-term(1)	2	92.7273	5345.86	621.053	3+	1860.13	iTRAQ-ASK<iTRAQ>QEAPAGK<iTRAQ>GLK<iTRAQ>-COOH	TCGA_A2-A0T7_C8-A12Q_A8-A079_117C_W_BI_20130820_H-PM_f05.39715.39715.3
ASKQEAPAGKGLK	ENSG00000170275	CRTAP	3`-UTR(Chr3:g.33142445)	Chr3	33146377	33146415	Yes		iTRAQ 4-plex of K(3, 10, 13), iTRAQ 4-plex of peptide N-term(1)	2	89.7196	5362.39	621.051	3+	1860.13	iTRAQ-ASK<iTRAQ>QEAPAGK<iTRAQ>GLK<iTRAQ>-COOH	TCGA_AO-A0JM_C8-A12V_A8-A08G_117C_W_BI_20130927_H-PM_f05.37922.37922.3
ASLEELVGPATGFR	ENSG00000157306	RP11-66N24.4	Intronic	Chr14	23522704	23522745	Yes		iTRAQ 4-plex of peptide N-term(1)	1	98.7076	1970.85	530.959	3+	1589.85	iTRAQ-ASLEELVGPATGFR-COOH	TCGA_A2-A0YG_E2-A150_BH-A18N_117C_W_BI_20130912_H-PM_f06.10400.10400.3
ASLGIQR	ENSG00000049759	NEDD4L	Intronic	Chr18	58260824	58260844	Yes		iTRAQ 4-plex of peptide N-term(1)	1	78.2772	1229.04	444.771	2+	887.531	iTRAQ-ASLGIQR-COOH	TCGA_A8-A09I_C8-A12L_A2-A0EX_117C_W_BI_20130302_H-PM_f24.7196.7196.2
ASMVSGQR	ENSG00000127022	CANX	Intronic	Chr5	179727522	179727545	Yes		iTRAQ 4-plex of peptide N-term(1)	2	98.2906	803.37	490.26	2+	978.504	iTRAQ-ASMVSGQR-COOH	TCGA_A8-A09G_C8-A131_C8-A134_117C_W_BI_20131011_H-PM_f13.3631.3631.2
ASMVSGQR	ENSG00000127022	CANX	Intronic	Chr5	179727522	179727545	Yes		iTRAQ 4-plex of peptide N-term(1)	2	94.4377	733.047	490.259	2+	978.504	iTRAQ-ASMVSGQR-COOH	TCGA_C8-A12P_BH-A0C1_A2-A0EY_117C_W_BI_20130622_H-PM_f13.3317.3317.2
ASPAAMDGITSRDPR	ENSG00000151062	CACNA2D4	Intronic	Chr12	1884690	1884734	No		iTRAQ 4-plex of peptide N-term(1)	1	83.0534	743.092	563.619	3+	1687.84	iTRAQ-ASPAAMDGITSRDPR-COOH	TCGA_D8-A13Y_A8-A076_AO-A126_117C_W_BI_20130617_H-PM_f07.4174.4174.3
ASPAAPADGAAPAQPSHAIAFCLK	ENSG00000076826	CAMSAP3	Exon-Skipping(Chr19:g.7606571)	Chr19	7607821	7607844	No		Carbamidomethylation of C(22), iTRAQ 4-plex of K(24), iTRAQ 4-plex of peptide N-term(1)	4	100	2903.82	652.596	4+	2606.35	iTRAQ-ASPAAPADGAAPAQPSHAIAFC<cmm>LK<iTRAQ>-COOH	TCGA_AO-A12D_C8-A131_AO-A12B_117C_W_BI_20130208_H-PM_f13.21825.21825.4
ASPAAPADGAAPAQPSHAIAFCLK	ENSG00000076826	CAMSAP3	Exon-Skipping(Chr19:g.7606571)	Chr19	7607821	7607844	No		Carbamidomethylation of C(22), iTRAQ 4-plex of K(24), iTRAQ 4-plex of peptide N-term(1)	4	100	2982.62	869.791	3+	2606.35	iTRAQ-ASPAAPADGAAPAQPSHAIAFC<cmm>LK<iTRAQ>-COOH	TCGA_A2-A0T6_E2-A158_E2-A15A_117C_W_BI_20130918_H-PM_f12.22084.22084.3
ASPAAPADGAAPAQPSHAIAFCLK	ENSG00000076826	CAMSAP3	Exon-Skipping(Chr19:g.7606571)	Chr19	7607821	7607844	No		Carbamidomethylation of C(22), iTRAQ 4-plex of K(24), iTRAQ 4-plex of peptide N-term(1)	4	100	2982.62	869.791	3+	2606.35	iTRAQ-ASPAAPADGAAPAQPSHAIAFC<cmm>LK<iTRAQ>-COOH	TCGA_A2-A0T6_E2-A158_E2-A15A_117C_W_BI_20130918_H-PM_f12.22084.22084.3
ASPAAPADGAAPAQPSHAIAFCLK	ENSG00000076826	CAMSAP3	Exon-Skipping(Chr19:g.7606571)	Chr19	7607821	7607844	No		Carbamidomethylation of C(22), iTRAQ 4-plex of K(24), iTRAQ 4-plex of peptide N-term(1)	4	100	2900.03	869.792	3+	2606.35	iTRAQ-ASPAAPADGAAPAQPSHAIAFC<cmm>LK<iTRAQ>-COOH	TCGA_AO-A12D_C8-A131_AO-A12B_117C_W_BI_20130208_H-PM_f13.21786.21786.3
ASPAAPADGAAPAQPSHAIAFCLK	ENSG00000076826	CAMSAP3	Exon-Skipping(Chr19:g.7606571)	Chr19	7607821	7607844	No		Carbamidomethylation of C(22), iTRAQ 4-plex of K(24), iTRAQ 4-plex of peptide N-term(1)	4	100	2900.03	869.792	3+	2606.35	iTRAQ-ASPAAPADGAAPAQPSHAIAFC<cmm>LK<iTRAQ>-COOH	TCGA_AO-A12D_C8-A131_AO-A12B_117C_W_BI_20130208_H-PM_f13.21786.21786.3
ASPAAPADGAAPAQPSHAIAFCLK	ENSG00000076826	CAMSAP3	Exon-Skipping(Chr19:g.7606571)	Chr19	7607821	7607844	No		Carbamidomethylation of C(22), iTRAQ 4-plex of K(24), iTRAQ 4-plex of peptide N-term(1)	4	100	3011.6	869.793	3+	2606.35	iTRAQ-ASPAAPADGAAPAQPSHAIAFC<cmm>LK<iTRAQ>-COOH	TCGA_AR-A0TR_AO-A03O_BH-A18R_117C_W_BI_20130825_H-PM_f12.24016.24016.3
ASPAAPADGAAPAQPSHAIAFCLK	ENSG00000076826	CAMSAP3	Exon-Skipping(Chr19:g.7606571)	Chr19	7607821	7607844	No		Carbamidomethylation of C(22), iTRAQ 4-plex of K(24), iTRAQ 4-plex of peptide N-term(1)	4	100	3011.6	869.793	3+	2606.35	iTRAQ-ASPAAPADGAAPAQPSHAIAFC<cmm>LK<iTRAQ>-COOH	TCGA_AR-A0TR_AO-A03O_BH-A18R_117C_W_BI_20130825_H-PM_f12.24016.24016.3
ASPAAPADGAAPAQPSHAIAFCLK	ENSG00000076826	CAMSAP3	Exon-Skipping(Chr19:g.7606571)	Chr19	7607821	7607844	No		Carbamidomethylation of C(22), iTRAQ 4-plex of K(24), iTRAQ 4-plex of peptide N-term(1)	4	100	2903.82	652.596	4+	2606.35	iTRAQ-ASPAAPADGAAPAQPSHAIAFC<cmm>LK<iTRAQ>-COOH	TCGA_AO-A12D_C8-A131_AO-A12B_117C_W_BI_20130208_H-PM_f13.21825.21825.4
ASPDSEVILIQAGLLQAR	ENSG00000179151	EDC3	Intronic	Chr15	74637628	74637681	Yes		iTRAQ 4-plex of peptide N-term(1)	1	94.3355	3595.31	675.715	3+	2024.14	iTRAQ-ASPDSEVILIQAGLLQAR-COOH	TCGA_A8-A09G_C8-A131_C8-A134_117C_W_BI_20131011_H-PM_f24.25003.25003.3
ASPLLAIGQTLAR	ENSG00000232797	FAM207CP	Pseudo	Chr21	13793070	13793108	No		iTRAQ 4-plex of peptide N-term(1)	2	100	4437.53	485.63	3+	1453.87	iTRAQ-ASPLLAIGQTLAR-COOH	TCGA_AR-A0TT_AR-A1AQ_AO-A12B_117C_W_BI_20131022_H-PM_f09.31989.31989.3
ASPLLAIGQTLAR	ENSG00000232797	FAM207CP	Pseudo	Chr21	13793070	13793108	No		iTRAQ 4-plex of peptide N-term(1)	2	100	4453.37	727.943	2+	1453.87	iTRAQ-ASPLLAIGQTLAR-COOH	TCGA_AR-A0TT_AR-A1AQ_AO-A12B_117C_W_BI_20131022_H-PM_f09.32093.32093.2
ASQCLNFKGLDAHPRRGPR	ENSG00000171729	TMEM51	5`-UTR(Chr1:g.15215088)	Chr1	15152545	15152601	Yes	Acetylation of protein N-term(1), Deamidation of N(6)	Carbamidomethylation of C(4), iTRAQ 4-plex of K(8), iTRAQ 4-plex of peptide N-term(1)	1	83.4369	4961.08	628.837	4+	2510.32	iTRAQ-ASQC<cmm>LN<deam>FK<iTRAQ>GLDAHPRRGPR-COOH	TCGA_A8-A06Z_A2-A0D1_A2-A0CM_117C_W_BI_20130401_H-JQ_f02.30809.30809.4
ASQEGVAPLSK	ENSG00000135932	CAB39	Intronic	Chr2	230725140	230725172	Yes		iTRAQ 4-plex of K(11), iTRAQ 4-plex of peptide N-term(1)	1	80.0549	4114.78	458.935	3+	1373.78	iTRAQ-ASQEGVAPLSK<iTRAQ>-COOH	TCGA_A8-A09G_C8-A131_C8-A134_117C_W_BI_20131011_H-PM_f14.29382.29382.3
ASQFLALTGGR	ENSG00000129353	SLC44A2	Intronic	Chr19	10642691	10642723	Yes		iTRAQ 4-plex of peptide N-term(1)	2	96.2667	2311.79	632.864	2+	1263.71	iTRAQ-ASQFLALTGGR-COOH	TCGA_AO-A0JE_A2-A0T2_AN-A0AJ_117C_W_BI_20130802_H-PM_f03.14080.14080.2
ASQFLALTGGR	ENSG00000129353	SLC44A2	Intronic	Chr19	10642691	10642723	Yes		iTRAQ 4-plex of peptide N-term(1)	2	87.6751	1746.46	632.86	2+	1263.71	iTRAQ-ASQFLALTGGR-COOH	TCGA_D8-A13Y_A8-A076_AO-A126_117C_W_BI_20130617_H-PM_f02.11136.11136.2
ASQGLRPNPPPK	ENSG00000225614	ZNF469	FS	Chr16	88427964	88427999	Yes		iTRAQ 4-plex of K(12), iTRAQ 4-plex of peptide N-term(1)	3	79.5276	909.857	517.31	3+	1548.9	iTRAQ-ASQGLRPNPPPK<iTRAQ>-COOH	TCGA_AR-A1AW_AR-A1AV_C8-A135_117C_W_BI_20130628_H-PM_f24.4198.4198.3
ASQGLRPNPPPK	ENSG00000225614	ZNF469	FS	Chr16	88427964	88427999	Yes		iTRAQ 4-plex of K(12), iTRAQ 4-plex of peptide N-term(1)	3	80.479	841.209	517.307	3+	1548.9	iTRAQ-ASQGLRPNPPPK<iTRAQ>-COOH	TCGA_A8-A09I_C8-A12L_A2-A0EX_117C_W_BI_20130302_H-PM_f24.3968.3968.3
ASQGLRPNPPPK	ENSG00000225614	ZNF469	FS	Chr16	88427964	88427999	Yes		iTRAQ 4-plex of K(12), iTRAQ 4-plex of peptide N-term(1)	3	81.7552	921.444	517.305	3+	1548.9	iTRAQ-ASQGLRPNPPPK<iTRAQ>-COOH	TCGA_AR-A1AP_AN-A0FK_AO-A0J6_117C_W_BI_20130517_H-PM_f24.4503.4503.3
ASQPAGMATTAELFEEPFVADEYIER	ENSG00000070367	EXOC5	5`-UTR(Chr14:g.57268648)	Chr14	57268622	57268666	No		iTRAQ 4-plex of peptide N-term(1)	8	100	5369.14	1006.15	3+	3015.43	iTRAQ-ASQPAGMATTAELFEEPFVADEYIER-COOH	TCGA_AO-A12D_AN-A04A_BH-A0AV_117C_W_BI_20130416_H-PM_f22.39870.39870.3
ASQPAGMATTAELFEEPFVADEYIER	ENSG00000070367	EXOC5	5`-UTR(Chr14:g.57268648)	Chr14	57268622	57268666	No		iTRAQ 4-plex of peptide N-term(1)	8	100	5387.37	1006.49	3+	3015.43	iTRAQ-ASQPAGMATTAELFEEPFVADEYIER-COOH	TCGA_A2-A0SW_AO-A0JL_BH-A0BV_117C_W_BI_20131024_H-PM_f23.31747.31747.3
ASQPAGMATTAELFEEPFVADEYIER	ENSG00000070367	EXOC5	5`-UTR(Chr14:g.57268648)	Chr14	57268622	57268666	No		iTRAQ 4-plex of peptide N-term(1)	8	100	5736.73	1006.15	3+	3015.43	iTRAQ-ASQPAGMATTAELFEEPFVADEYIER-COOH	TCGA_A2-A0YG_E2-A150_BH-A18N_117C_W_BI_20130912_H-PM_f23.33432.33432.3
ASQPAGMATTAELFEEPFVADEYIER	ENSG00000070367	EXOC5	5`-UTR(Chr14:g.57268648)	Chr14	57268622	57268666	No		iTRAQ 4-plex of peptide N-term(1)	8	100	5414.92	1006.15	3+	3015.43	iTRAQ-ASQPAGMATTAELFEEPFVADEYIER-COOH	TCGA_AO-A0JM_C8-A12V_A8-A08G_117C_W_BI_20130927_H-PM_f23.36966.36966.3
ASQPAGMATTAELFEEPFVADEYIER	ENSG00000070367	EXOC5	5`-UTR(Chr14:g.57268648)	Chr14	57268622	57268666	No		iTRAQ 4-plex of peptide N-term(1)	8	100	5204.53	1006.15	3+	3015.43	iTRAQ-ASQPAGMATTAELFEEPFVADEYIER-COOH	TCGA_C8-A138_E2-A154_BH-A0BZ_117C_W_BI_20130225_H-PM_f23.39771.39771.3
ASQPAGMATTAELFEEPFVADEYIER	ENSG00000070367	EXOC5	5`-UTR(Chr14:g.57268648)	Chr14	57268622	57268666	No		iTRAQ 4-plex of peptide N-term(1)	8	100	5736.73	1006.15	3+	3015.43	iTRAQ-ASQPAGMATTAELFEEPFVADEYIER-COOH	TCGA_A2-A0YG_E2-A150_BH-A18N_117C_W_BI_20130912_H-PM_f23.33432.33432.3
ASQPAGMATTAELFEEPFVADEYIER	ENSG00000070367	EXOC5	5`-UTR(Chr14:g.57268648)	Chr14	57268622	57268666	No		iTRAQ 4-plex of peptide N-term(1)	8	100	5387.37	1006.49	3+	3015.43	iTRAQ-ASQPAGMATTAELFEEPFVADEYIER-COOH	TCGA_A2-A0SW_AO-A0JL_BH-A0BV_117C_W_BI_20131024_H-PM_f23.31747.31747.3
ASQPAGMATTAELFEEPFVADEYIER	ENSG00000070367	EXOC5	5`-UTR(Chr14:g.57268648)	Chr14	57268622	57268666	No		iTRAQ 4-plex of peptide N-term(1)	8	100	5384.31	1006.15	3+	3015.43	iTRAQ-ASQPAGMATTAELFEEPFVADEYIER-COOH	TCGA_A2-A0YM_BH-A0C7_A2-A0SX_117C_W_BI_20131025_H-PM_f23.30763.30763.3
ASQPAGMATTAELFEEPFVADEYIER	ENSG00000070367	EXOC5	5`-UTR(Chr14:g.57268648)	Chr14	57268622	57268666	No		iTRAQ 4-plex of peptide N-term(1)	8	100	5254.79	1006.16	3+	3015.43	iTRAQ-ASQPAGMATTAELFEEPFVADEYIER-COOH	TCGA_A7-A0CD_C8-A12W_AN-A0AL_117C_W_BI_20130913_H-PM_f23.38115.38115.3
ASQPAGMATTAELFEEPFVADEYIER	ENSG00000070367	EXOC5	5`-UTR(Chr14:g.57268648)	Chr14	57268622	57268666	No		iTRAQ 4-plex of peptide N-term(1)	8	100	5414.92	1006.15	3+	3015.43	iTRAQ-ASQPAGMATTAELFEEPFVADEYIER-COOH	TCGA_AO-A0JM_C8-A12V_A8-A08G_117C_W_BI_20130927_H-PM_f23.36966.36966.3
ASQPAGMATTAELFEEPFVADEYIER	ENSG00000070367	EXOC5	5`-UTR(Chr14:g.57268648)	Chr14	57268622	57268666	No		iTRAQ 4-plex of peptide N-term(1)	8	100	5252.34	1006.15	3+	3015.43	iTRAQ-ASQPAGMATTAELFEEPFVADEYIER-COOH	TCGA_E2-A159_A2-A0T3_A2-A0YD_117C_W_BI_20130823_H-PM_f23.39969.39969.3
ASQPAGMATTAELFEEPFVADEYIER	ENSG00000070367	EXOC5	5`-UTR(Chr14:g.57268648)	Chr14	57268622	57268666	No		iTRAQ 4-plex of peptide N-term(1)	8	100	5204.53	1006.15	3+	3015.43	iTRAQ-ASQPAGMATTAELFEEPFVADEYIER-COOH	TCGA_C8-A138_E2-A154_BH-A0BZ_117C_W_BI_20130225_H-PM_f23.39771.39771.3
ASQPAGMATTAELFEEPFVADEYIER	ENSG00000070367	EXOC5	5`-UTR(Chr14:g.57268648)	Chr14	57268622	57268666	No		iTRAQ 4-plex of peptide N-term(1)	8	100	5384.31	1006.15	3+	3015.43	iTRAQ-ASQPAGMATTAELFEEPFVADEYIER-COOH	TCGA_A2-A0YM_BH-A0C7_A2-A0SX_117C_W_BI_20131025_H-PM_f23.30763.30763.3
ASQPAGMATTAELFEEPFVADEYIER	ENSG00000070367	EXOC5	5`-UTR(Chr14:g.57268648)	Chr14	57268622	57268666	No		iTRAQ 4-plex of peptide N-term(1)	8	100	5254.79	1006.16	3+	3015.43	iTRAQ-ASQPAGMATTAELFEEPFVADEYIER-COOH	TCGA_A7-A0CD_C8-A12W_AN-A0AL_117C_W_BI_20130913_H-PM_f23.38115.38115.3
ASQPAGMATTAELFEEPFVADEYIER	ENSG00000070367	EXOC5	5`-UTR(Chr14:g.57268648)	Chr14	57268622	57268666	No		iTRAQ 4-plex of peptide N-term(1)	8	100	5252.34	1006.15	3+	3015.43	iTRAQ-ASQPAGMATTAELFEEPFVADEYIER-COOH	TCGA_E2-A159_A2-A0T3_A2-A0YD_117C_W_BI_20130823_H-PM_f23.39969.39969.3
ASQPAGMATTAELFEEPFVADEYIER	ENSG00000070367	EXOC5	5`-UTR(Chr14:g.57268648)	Chr14	57268622	57268666	No		iTRAQ 4-plex of peptide N-term(1)	8	100	5369.14	1006.15	3+	3015.43	iTRAQ-ASQPAGMATTAELFEEPFVADEYIER-COOH	TCGA_AO-A12D_AN-A04A_BH-A0AV_117C_W_BI_20130416_H-PM_f22.39870.39870.3
ASQRKFLCTQFLYQIIR	ENSG00000185513	L3MBTL1	Intronic	Chr20	43515809	43515859	Yes		Carbamidomethylation of C(8), iTRAQ 4-plex of K(5), iTRAQ 4-plex of peptide N-term(1)	1	77.8603	4973.65	616.099	4+	2459.37	iTRAQ-ASQRK<iTRAQ>FLC<cmm>TQFLYQIIR-COOH	TCGA_A2-A0YG_E2-A150_BH-A18N_117C_W_BI_20130912_H-PM_f13.30752.30752.4
ASQSLTK	ENSG00000155093	PTPRN2	Intronic	Chr7	158228207	158228227	No		iTRAQ 4-plex of K(7), iTRAQ 4-plex of peptide N-term(1)	1	100	839.245	511.812	2+	1021.6	iTRAQ-ASQSLTK<iTRAQ>-COOH	TCGA_AR-A1AW_AR-A1AV_C8-A135_117C_W_BI_20130628_H-PM_f17.4028.4028.2
ASQVGGASDPTGK	ENSG00000186187	ZNRF1	Exon_Extension	Chr16	75105157	75105195	Yes		iTRAQ 4-plex of K(13), iTRAQ 4-plex of peptide N-term(1)	1	98.7654	4265.26	731.896	2+	1461.77	iTRAQ-ASQVGGASDPTGK<iTRAQ>-COOH	TCGA_A7-A0CE_BH-A0C0_A2-A0YC_117C_W_BI_20130524_H-PM_f02.30988.30988.2
ASQVPDAVLDMVQPTPK	ENSG00000166979	EVA1C	Intronic	Chr21	32423381	32423431	Yes		iTRAQ 4-plex of K(17), iTRAQ 4-plex of peptide N-term(1)	2	91.2799	3863.6	695.387	3+	2083.12	iTRAQ-ASQVPDAVLDMVQPTPK<iTRAQ>-COOH	TCGA_BH-A0EE_AO-A0J9_BH-A0E0_117C_W_BI_20130412_H-PM_f09.29444.29444.3
ASQVPDAVLDMVQPTPK	ENSG00000166979	EVA1C	Intronic	Chr21	32423381	32423431	Yes		iTRAQ 4-plex of K(17), iTRAQ 4-plex of peptide N-term(1)	2	74.3539	4092.32	695.385	3+	2083.12	iTRAQ-ASQVPDAVLDMVQPTPK<iTRAQ>-COOH	TCGA_AO-A12E_A8-A06N_A2-A0T1_117C_W_BI_20130909_H-PM_f09.28863.28863.3
ASRAEPPAVAMGQNDLMG	ENSG00000148248	SURF4	5`-UTR(Chr9:g.133375969)	Chr9	133375946	133375999	No	Oxidation of M(17, 11)	iTRAQ 4-plex of peptide N-term(1)	1	96.4602	2561.3	995.973	2+	1989.94	iTRAQ-ASRAEPPAVAM<ox>GQNDLM<ox>G-COOH	TCGA_AN-A0FL_BH-A0DG_AN-A0AS_117C_W_BI_20130726_H-PM_f10.16527.16527.2
ASSGLAGR	ENSG00000180822	PSMG4	Intronic	Chr6	3247821	3247844	Yes		iTRAQ 4-plex of peptide N-term(1)	7	99.2565	608.511	431.747	2+	861.479	iTRAQ-ASSGLAGR-COOH	TCGA_A8-A09G_C8-A131_C8-A134_117C_W_BI_20131011_H-PM_f12.2309.2309.2
ASSGLAGR	ENSG00000180822	PSMG4	Intronic	Chr6	3247821	3247844	Yes		iTRAQ 4-plex of peptide N-term(1)	7	98.4547	747.819	431.747	2+	861.479	iTRAQ-ASSGLAGR-COOH	TCGA_AR-A0TV_C8-A12Z_AO-A0JJ_117C_W_BI_20130730_H-PM_f12.3077.3077.2
ASSGLAGR	ENSG00000180822	PSMG4	Intronic	Chr6	3247821	3247844	Yes		iTRAQ 4-plex of peptide N-term(1)	7	96.4664	748.909	431.747	2+	861.479	iTRAQ-ASSGLAGR-COOH	TCGA_AR-A0TV_C8-A12Z_AO-A0JJ_117C_W_BI_20130730_H-PM_f11.3205.3205.2
ASSGLAGR	ENSG00000180822	PSMG4	Intronic	Chr6	3247821	3247844	Yes		iTRAQ 4-plex of peptide N-term(1)	7	98.1538	741.513	431.748	2+	861.479	iTRAQ-ASSGLAGR-COOH	TCGA_A7-A0CJ_AO-A12F_A2-A0YL_117C_W_BI_20130805_H-PM_f11.3137.3137.2
ASSGLAGR	ENSG00000180822	PSMG4	Intronic	Chr6	3247821	3247844	Yes		iTRAQ 4-plex of peptide N-term(1)	7	95.3125	758.226	431.747	2+	861.479	iTRAQ-ASSGLAGR-COOH	TCGA_AO-A0JE_A2-A0T2_AN-A0AJ_117C_W_BI_20130802_H-PM_f11.3143.3143.2
ASSGLAGR	ENSG00000180822	PSMG4	Intronic	Chr6	3247821	3247844	Yes		iTRAQ 4-plex of peptide N-term(1)	7	88.6726	750.145	431.748	2+	861.479	iTRAQ-ASSGLAGR-COOH	TCGA_A7-A0CJ_AO-A12F_A2-A0YL_117C_W_BI_20130805_H-PM_f12.3068.3068.2
ASSGLAGR	ENSG00000180822	PSMG4	Intronic	Chr6	3247821	3247844	Yes		iTRAQ 4-plex of peptide N-term(1)	7	94.8052	551.774	431.748	2+	861.479	iTRAQ-ASSGLAGR-COOH	TCGA_A2-A0YF_BH-A0DD_BH-A0E9_117C_W_BI_20131018_H-PM_f12.2087.2087.2
ASSQALARSSSPGNGGK	ENSG00000204138	PHACTR4	FS	Chr1	28459172	28459222	No		iTRAQ 4-plex of K(17), iTRAQ 4-plex of peptide N-term(1)	2	68.8889	3613.79	931.996	2+	1861.98	iTRAQ-ASSQALARSSSPGNGGK<iTRAQ>-COOH	TCGA_AO-A0JE_A2-A0T2_AN-A0AJ_117C_W_BI_20130802_H-PM_f24.23495.23495.2
ASSQALARSSSPGNGGK	ENSG00000204138	PHACTR4	FS	Chr1	28459172	28459222	No		iTRAQ 4-plex of K(17), iTRAQ 4-plex of peptide N-term(1)	2	59.6349	2661.27	621.666	3+	1861.98	iTRAQ-ASSQALARSSSPGNGGK<iTRAQ>-COOH	TCGA_AO-A0JC_A8-A08Z_AR-A0TX_117C_W_BI_20130527_H-PM_f24.18013.18013.3
ASSRWLPPK	ENSG00000262560	RP11-296A16.1	Intronic	Chr15	43792970	43792996	Yes		iTRAQ 4-plex of K(9), iTRAQ 4-plex of peptide N-term(1)	1	72.428	2105.03	665.401	2+	1328.78	iTRAQ-ASSRWLPPK<iTRAQ>-COOH	TCGA_BH-A0EE_AO-A0J9_BH-A0E0_117C_W_BI_20130412_H-PM_f06.14649.14649.2
ASSTPLTSPR	ENSG00000088038	CNOT3	Intronic	Chr19	54147188	54147217	Yes		iTRAQ 4-plex of peptide N-term(1)	1	99.7163	1289.34	580.823	2+	1159.63	iTRAQ-ASSTPLTSPR-COOH	TCGA_A8-A09G_C8-A131_C8-A134_117C_W_BI_20131011_H-PM_f20.7227.7227.2
ASTLSALR	ENSG00000171811	CFAP46	Intronic	Chr10	132891416	132891439	Yes		iTRAQ 4-plex of peptide N-term(1)	1	90.3461	3413.46	481.791	2+	961.568	iTRAQ-ASTLSALR-COOH	TCGA_C8-A138_E2-A154_BH-A0BZ_117C_W_BI_20130225_H-PM_f16.26296.26296.2
ASVAAASLSR	ENSG00000121774	KHDRBS1	5`-UTR(Chr1:g.32013996)	Chr1	32013942	32013971	No		iTRAQ 4-plex of peptide N-term(1)	13	100	1385.42	538.813	2+	1075.61	iTRAQ-ASVAAASLSR-COOH	TCGA_AR-A0TR_AO-A03O_BH-A18R_117C_W_BI_20130825_H-PM_f02.8810.8810.2
ASVAAASLSR	ENSG00000121774	KHDRBS1	5`-UTR(Chr1:g.32013996)	Chr1	32013942	32013971	No		iTRAQ 4-plex of peptide N-term(1)	13	99.7906	1934.55	538.814	2+	1075.61	iTRAQ-ASVAAASLSR-COOH	TCGA_A7-A0CJ_AO-A12F_A2-A0YL_117C_W_BI_20130805_H-PM_f02.10954.10954.2
ASVAAASLSR	ENSG00000121774	KHDRBS1	5`-UTR(Chr1:g.32013996)	Chr1	32013942	32013971	No		iTRAQ 4-plex of peptide N-term(1)	13	100	1502.99	538.813	2+	1075.61	iTRAQ-ASVAAASLSR-COOH	TCGA_AR-A0TT_AR-A1AQ_AO-A12B_117C_W_BI_20131022_H-PM_f03.8658.8658.2
ASVAAASLSR	ENSG00000121774	KHDRBS1	5`-UTR(Chr1:g.32013996)	Chr1	32013942	32013971	No		iTRAQ 4-plex of peptide N-term(1)	13	99.6988	1508.02	538.817	2+	1075.61	iTRAQ-ASVAAASLSR-COOH	TCGA_AO-A12D_AN-A04A_BH-A0AV_117C_W_BI_20130416_H-PM_f02.8910.8910.2
ASVAAASLSR	ENSG00000121774	KHDRBS1	5`-UTR(Chr1:g.32013996)	Chr1	32013942	32013971	No		iTRAQ 4-plex of peptide N-term(1)	13	100	1474.61	538.813	2+	1075.61	iTRAQ-ASVAAASLSR-COOH	TCGA_A2-A0EV_AN-A0AM_D8-A142_117C_W_BI_20130625_H-PM_f05.8424.8424.2
ASVAAASLSR	ENSG00000121774	KHDRBS1	5`-UTR(Chr1:g.32013996)	Chr1	32013942	32013971	No		iTRAQ 4-plex of peptide N-term(1)	13	99.802	1432.25	538.812	2+	1075.61	iTRAQ-ASVAAASLSR-COOH	TCGA_E2-A159_A2-A0T3_A2-A0YD_117C_W_BI_20130823_H-PM_f02.8698.8698.2
ASVAAASLSR	ENSG00000121774	KHDRBS1	5`-UTR(Chr1:g.32013996)	Chr1	32013942	32013971	No		iTRAQ 4-plex of peptide N-term(1)	13	99.7976	1525.1	538.815	2+	1075.61	iTRAQ-ASVAAASLSR-COOH	TCGA_A2-A0YF_BH-A0DD_BH-A0E9_117C_W_BI_20131018_H-PM_f03.9107.9107.2
ASVAAASLSR	ENSG00000121774	KHDRBS1	5`-UTR(Chr1:g.32013996)	Chr1	32013942	32013971	No		iTRAQ 4-plex of peptide N-term(1)	13	99.3737	1389.29	538.812	2+	1075.61	iTRAQ-ASVAAASLSR-COOH	TCGA_AO-A12D_C8-A131_AO-A12B_117C_W_BI_20130208_H-PM_f02.8055.8055.2
ASVAAASLSR	ENSG00000121774	KHDRBS1	5`-UTR(Chr1:g.32013996)	Chr1	32013942	32013971	No		iTRAQ 4-plex of peptide N-term(1)	13	99.681	1590.6	538.815	2+	1075.61	iTRAQ-ASVAAASLSR-COOH	TCGA_BH-A18U_A2-A0YI_A2-A0EQ_117C_W_BI_20130405_H-JQ_f02.8070.8070.2
ASVAAASLSR	ENSG00000121774	KHDRBS1	5`-UTR(Chr1:g.32013996)	Chr1	32013942	32013971	No		iTRAQ 4-plex of peptide N-term(1)	13	100	1448.3	538.815	2+	1075.61	iTRAQ-ASVAAASLSR-COOH	TCGA_A7-A0CE_BH-A0C0_A2-A0YC_117C_W_BI_20130524_H-PM_f02.8711.8711.2
ASVAAASLSR	ENSG00000121774	KHDRBS1	5`-UTR(Chr1:g.32013996)	Chr1	32013942	32013971	No		iTRAQ 4-plex of peptide N-term(1)	13	99.841	1610.45	538.811	2+	1075.61	iTRAQ-ASVAAASLSR-COOH	TCGA_AO-A0JM_C8-A12V_A8-A08G_117C_W_BI_20130927_H-PM_f02.8457.8457.2
ASVAAASLSR	ENSG00000121774	KHDRBS1	5`-UTR(Chr1:g.32013996)	Chr1	32013942	32013971	No		iTRAQ 4-plex of peptide N-term(1)	13	99.7996	1340.84	538.813	2+	1075.61	iTRAQ-ASVAAASLSR-COOH	TCGA_A2-A0T6_E2-A158_E2-A15A_117C_W_BI_20130918_H-PM_f02.7774.7774.2
ASVAAASLSR	ENSG00000121774	KHDRBS1	5`-UTR(Chr1:g.32013996)	Chr1	32013942	32013971	No		iTRAQ 4-plex of peptide N-term(1)	13	100	1974.14	538.813	2+	1075.61	iTRAQ-ASVAAASLSR-COOH	TCGA_AR-A0TV_C8-A12Z_AO-A0JJ_117C_W_BI_20130730_H-PM_f02.10689.10689.2
ASVAEVAGR	ENSG00000172009	THOP1	5`-UTR(Chr19:g.2790435)	Chr19	2785588	2785614	No		iTRAQ 4-plex of peptide N-term(1)	1	95.5657	1436.22	502.286	2+	1002.56	iTRAQ-ASVAEVAGR-COOH	TCGA_A8-A09G_C8-A131_C8-A134_117C_W_BI_20131011_H-PM_f17.6438.6438.2
ASVATNFEMIPCMSK	ENSG00000047346	FAM214A	Intronic	Chr15	52585579	52585623	Yes	Oxidation of M(13)	Carbamidomethylation of C(12), iTRAQ 4-plex of K(15), iTRAQ 4-plex of peptide N-term(1)	1	82.7225	5213.83	663.993	3+	1988.96	iTRAQ-ASVATNFEMIPC<cmm>M<ox>SK<iTRAQ>-COOH	TCGA_AR-A1AP_AN-A0FK_AO-A0J6_117C_W_BI_20130517_H-PM_f22.38321.38321.3
ASVAVNIAK	ENSG00000116396	KCNC4	Intronic	Chr1	110228054	110228080	Yes		iTRAQ 4-plex of K(9), iTRAQ 4-plex of peptide N-term(1)	1	99.2248	1602.96	580.866	2+	1159.72	iTRAQ-ASVAVNIAK<iTRAQ>-COOH	TCGA_E2-A159_A2-A0T3_A2-A0YD_117C_W_BI_20130823_H-PM_f01.10012.10012.2
ASVRPAVAVGQSK	ENSG00000089351	GRAMD1A	Intronic	Chr19	35024425	35024463	Yes		iTRAQ 4-plex of K(13), iTRAQ 4-plex of peptide N-term(1)	1	59.3393	4108.58	519.985	3+	1556.92	iTRAQ-ASVRPAVAVGQSK<iTRAQ>-COOH	TCGA_AO-A12D_C8-A131_AO-A12B_117C_W_BI_20130208_H-PM_f11.31752.31752.3
ASVRVPGLR	ENSG00000178695	KCTD12	5`-UTR(Chr13:g.76886148)	Chr13	76886219	76886245	Yes		iTRAQ 4-plex of peptide N-term(1)	1	81.1146	1825.95	549.845	2+	1097.68	iTRAQ-ASVRVPGLR-COOH	TCGA_A2-A0EV_AN-A0AM_D8-A142_117C_W_BI_20130625_H-PM_f19.11565.11565.2
ASVTNLVFLASLK	ENSG00000135945	REV1	Exon_Extension	Chr2	99408275	99408313	Yes	Deamidation of N(5)	iTRAQ 4-plex of K(13), iTRAQ 4-plex of peptide N-term(1)	1	85.5153	785.899	413.752	4+	1650.98	iTRAQ-ASVTN<deam>LVFLASLK<iTRAQ>-COOH	TCGA_C8-A12P_BH-A0C1_A2-A0EY_117C_W_BI_20130622_H-PM_f06.4071.4071.4
ASVTSTLR	ENSG00000176771	NCKAP5	Intronic	Chr2	133213814	133213837	Yes		iTRAQ 4-plex of peptide N-term(1)	1	88.0903	1647.22	489.788	2+	977.563	iTRAQ-ASVTSTLR-COOH	TCGA_AO-A0JE_A2-A0T2_AN-A0AJ_117C_W_BI_20130802_H-PM_f22.8681.8681.2
ATAECGGRGGDVRLWLAAPCK	ENSG00000196924	FLNA	Exon-Extension	ChrX	154351182	154351244	No		Carbamidomethylation of C(5, 20), iTRAQ 4-plex of K(21), iTRAQ 4-plex of peptide N-term(1)	1	87.9937	5026.9	634.081	4+	2532.29	iTRAQ-ATAEC<cmm>GGRGGDVRLWLAAPC<cmm>K<iTRAQ>-COOH	TCGA_D8-A13Y_A8-A076_AO-A126_117C_W_BI_20130617_H-PM_f22.37537.37537.4
ATALGVGTGPER	ENSG00000071537	SEL1L	5`-UTR(Chr14:g.81533744)	Chr14	81533748	81533783	No		iTRAQ 4-plex of peptide N-term(1)	1	65.4605	2561.6	636.853	2+	1271.7	iTRAQ-ATALGVGTGPER-COOH	TCGA_AO-A12D_AN-A04A_BH-A0AV_117C_W_BI_20130416_H-PM_f19.18565.18565.2
ATALTGAR	ENSG00000113161	HMGCR	5`-UTR(Chr5:g.75342606)	Chr5	75337231	75337254	No	Acetylation of protein N-term(1)	iTRAQ 4-plex of peptide N-term(1)	1	98.1308	2495.34	474.28	2+	945.537	iTRAQ-ATALTGAR-COOH	TCGA_AO-A0JC_A8-A08Z_AR-A0TX_117C_W_BI_20130527_H-PM_f03.17433.17433.2
ATAPGSAVPAGEGGR	ENSG00000136636	KCTD3	5`-UTR(Chr1:g.215567686)	Chr1	215567617	215567661	No		iTRAQ 4-plex of peptide N-term(1)	2	100	1207.27	721.378	2+	1440.74	iTRAQ-ATAPGSAVPAGEGGR-COOH	TCGA_BH-A18V_A7-A13F_BH-A0E1_117C_W_BI_20130520_H-PM_f13.7665.7665.2
ATAPGSAVPAGEGGR	ENSG00000136636	KCTD3	5`-UTR(Chr1:g.215567686)	Chr1	215567617	215567661	No		iTRAQ 4-plex of peptide N-term(1)	2	100	1293.47	721.378	2+	1440.74	iTRAQ-ATAPGSAVPAGEGGR-COOH	TCGA_AO-A0JM_C8-A12V_A8-A08G_117C_W_BI_20130927_H-PM_f13.7281.7281.2
ATAPSLEALFNIK	ENSG00000113593	PPWD1	Intronic	Chr5	65580798	65580836	Yes	Deamidation of N(11)	iTRAQ 4-plex of K(13), iTRAQ 4-plex of peptide N-term(1)	1	85.098	2310.16	555.322	3+	1662.94	iTRAQ-ATAPSLEALFN<deam>IK<iTRAQ>-COOH	TCGA_AR-A0TR_AO-A03O_BH-A18R_117C_W_BI_20130825_H-PM_f11.17588.17588.3
ATDAGTGTAAAAATMSDQQLDCALDLMR	ENSG00000077549	CAPZB	5`-UTR(Chr1:g.19485438)	Chr1	19419712	19419750	No		Carbamidomethylation of C(22), iTRAQ 4-plex of peptide N-term(1)	7	100	4857	990.798	3+	2969.37	iTRAQ-ATDAGTGTAAAAATMSDQQLDC<cmm>ALDLMR-COOH	TCGA_A2-A0EV_AN-A0AM_D8-A142_117C_W_BI_20130625_H-PM_f07.34556.34556.3
ATDAGTGTAAAAATMSDQQLDCALDLMR	ENSG00000077549	CAPZB	5`-UTR(Chr1:g.19485438)	Chr1	19419712	19419750	No		Carbamidomethylation of C(22), iTRAQ 4-plex of peptide N-term(1)	7	100	4913.26	990.796	3+	2969.37	iTRAQ-ATDAGTGTAAAAATMSDQQLDC<cmm>ALDLMR-COOH	TCGA_A8-A09G_C8-A131_C8-A134_117C_W_BI_20131011_H-PM_f07.35319.35319.3
ATDAGTGTAAAAATMSDQQLDCALDLMR	ENSG00000077549	CAPZB	5`-UTR(Chr1:g.19485438)	Chr1	19419712	19419750	No		Carbamidomethylation of C(22), iTRAQ 4-plex of peptide N-term(1)	7	100	5394.81	990.799	3+	2969.37	iTRAQ-ATDAGTGTAAAAATMSDQQLDC<cmm>ALDLMR-COOH	TCGA_A7-A0CJ_AO-A12F_A2-A0YL_117C_W_BI_20130805_H-PM_f07.37603.37603.3
ATDAGTGTAAAAATMSDQQLDCALDLMR	ENSG00000077549	CAPZB	5`-UTR(Chr1:g.19485438)	Chr1	19419712	19419750	No		Carbamidomethylation of C(22), iTRAQ 4-plex of peptide N-term(1)	7	100	5044.03	990.797	3+	2969.37	iTRAQ-ATDAGTGTAAAAATMSDQQLDC<cmm>ALDLMR-COOH	TCGA_A2-A0YG_E2-A150_BH-A18N_117C_W_BI_20130912_H-PM_f07.31206.31206.3
ATDAGTGTAAAAATMSDQQLDCALDLMR	ENSG00000077549	CAPZB	5`-UTR(Chr1:g.19485438)	Chr1	19419712	19419750	No		Carbamidomethylation of C(22), iTRAQ 4-plex of peptide N-term(1)	7	100	4913.26	990.796	3+	2969.37	iTRAQ-ATDAGTGTAAAAATMSDQQLDC<cmm>ALDLMR-COOH	TCGA_A8-A09G_C8-A131_C8-A134_117C_W_BI_20131011_H-PM_f07.35319.35319.3
ATDAGTGTAAAAATMSDQQLDCALDLMR	ENSG00000077549	CAPZB	5`-UTR(Chr1:g.19485438)	Chr1	19419712	19419750	No		Carbamidomethylation of C(22), iTRAQ 4-plex of peptide N-term(1)	7	100	4857	990.798	3+	2969.37	iTRAQ-ATDAGTGTAAAAATMSDQQLDC<cmm>ALDLMR-COOH	TCGA_A2-A0EV_AN-A0AM_D8-A142_117C_W_BI_20130625_H-PM_f07.34556.34556.3
ATDAGTGTAAAAATMSDQQLDCALDLMR	ENSG00000077549	CAPZB	5`-UTR(Chr1:g.19485438)	Chr1	19419712	19419750	No		Carbamidomethylation of C(22), iTRAQ 4-plex of peptide N-term(1)	7	100	4580.93	990.789	3+	2969.37	iTRAQ-ATDAGTGTAAAAATMSDQQLDC<cmm>ALDLMR-COOH	TCGA_E2-A10A_BH-A18Q_C8-A130_117C_W_BI_20130222_H-PM_f07.37151.37151.3
ATDAGTGTAAAAATMSDQQLDCALDLMR	ENSG00000077549	CAPZB	5`-UTR(Chr1:g.19485438)	Chr1	19419712	19419750	No		Carbamidomethylation of C(22), iTRAQ 4-plex of peptide N-term(1)	7	100	5044.03	990.797	3+	2969.37	iTRAQ-ATDAGTGTAAAAATMSDQQLDC<cmm>ALDLMR-COOH	TCGA_A2-A0YG_E2-A150_BH-A18N_117C_W_BI_20130912_H-PM_f07.31206.31206.3
ATDAGTGTAAAAATMSDQQLDCALDLMR	ENSG00000077549	CAPZB	5`-UTR(Chr1:g.19485438)	Chr1	19419712	19419750	No		Carbamidomethylation of C(22), iTRAQ 4-plex of peptide N-term(1)	7	100	4942.89	990.797	3+	2969.37	iTRAQ-ATDAGTGTAAAAATMSDQQLDC<cmm>ALDLMR-COOH	TCGA_AR-A1AP_AN-A0FK_AO-A0J6_117C_W_BI_20130517_H-PM_f07.38173.38173.3
ATDAGTGTAAAAATMSDQQLDCALDLMR	ENSG00000077549	CAPZB	5`-UTR(Chr1:g.19485438)	Chr1	19419712	19419750	No		Carbamidomethylation of C(22), iTRAQ 4-plex of peptide N-term(1)	7	100	5394.81	990.799	3+	2969.37	iTRAQ-ATDAGTGTAAAAATMSDQQLDC<cmm>ALDLMR-COOH	TCGA_A7-A0CJ_AO-A12F_A2-A0YL_117C_W_BI_20130805_H-PM_f07.37603.37603.3
ATDAGTGTAAAAATMSDQQLDCALDLMR	ENSG00000077549	CAPZB	5`-UTR(Chr1:g.19485438)	Chr1	19419712	19419750	No		Carbamidomethylation of C(22), iTRAQ 4-plex of peptide N-term(1)	7	100	4783.32	990.796	3+	2969.37	iTRAQ-ATDAGTGTAAAAATMSDQQLDC<cmm>ALDLMR-COOH	TCGA_A2-A0T7_C8-A12Q_A8-A079_117C_W_BI_20130820_H-PM_f07.36560.36560.3
ATDAGTGTAAAAATMSDQQLDCALDLMR	ENSG00000077549	CAPZB	5`-UTR(Chr1:g.19485438)	Chr1	19419712	19419750	No		Carbamidomethylation of C(22), iTRAQ 4-plex of peptide N-term(1)	7	100	4580.93	990.789	3+	2969.37	iTRAQ-ATDAGTGTAAAAATMSDQQLDC<cmm>ALDLMR-COOH	TCGA_E2-A10A_BH-A18Q_C8-A130_117C_W_BI_20130222_H-PM_f07.37151.37151.3
ATDAGTGTAAAAATMSDQQLDCALDLMR	ENSG00000077549	CAPZB	5`-UTR(Chr1:g.19485438)	Chr1	19419712	19419750	No		Carbamidomethylation of C(22), iTRAQ 4-plex of peptide N-term(1)	7	100	4783.32	990.796	3+	2969.37	iTRAQ-ATDAGTGTAAAAATMSDQQLDC<cmm>ALDLMR-COOH	TCGA_A2-A0T7_C8-A12Q_A8-A079_117C_W_BI_20130820_H-PM_f07.36560.36560.3
ATDAGTGTAAAAATMSDQQLDCALDLMR	ENSG00000077549	CAPZB	5`-UTR(Chr1:g.19485438)	Chr1	19419712	19419750	No		Carbamidomethylation of C(22), iTRAQ 4-plex of peptide N-term(1)	7	100	4942.89	990.797	3+	2969.37	iTRAQ-ATDAGTGTAAAAATMSDQQLDC<cmm>ALDLMR-COOH	TCGA_AR-A1AP_AN-A0FK_AO-A0J6_117C_W_BI_20130517_H-PM_f07.38173.38173.3
ATESAMER	ENSG00000122566	HNRNPA2B1	5`-UTR(Chr7:g.26200577)	Chr7	26197730	26197732	No		iTRAQ 4-plex of peptide N-term(1)	3	97.622	1024	519.754	2+	1037.49	iTRAQ-ATESAMER-COOH	TCGA_A7-A0CD_C8-A12W_AN-A0AL_117C_W_BI_20130913_H-PM_f06.4200.4200.2
ATESAMER	ENSG00000122566	HNRNPA2B1	5`-UTR(Chr7:g.26200577)	Chr7	26197730	26197732	No		iTRAQ 4-plex of peptide N-term(1)	3	97.622	1024	519.754	2+	1037.49	iTRAQ-ATESAMER-COOH	TCGA_A7-A0CD_C8-A12W_AN-A0AL_117C_W_BI_20130913_H-PM_f06.4200.4200.2
ATESAMER	ENSG00000122566	HNRNPA2B1	5`-UTR(Chr7:g.26200577)	Chr7	26197730	26197732	No		iTRAQ 4-plex of peptide N-term(1)	3	93.5622	988.178	519.755	2+	1037.49	iTRAQ-ATESAMER-COOH	TCGA_A7-A0CJ_AO-A12F_A2-A0YL_117C_W_BI_20130805_H-PM_f06.5156.5156.2
ATESAMER	ENSG00000122566	HNRNPA2B1	5`-UTR(Chr7:g.26200577)	Chr7	26197730	26197732	No		iTRAQ 4-plex of peptide N-term(1)	3	93.5622	988.178	519.755	2+	1037.49	iTRAQ-ATESAMER-COOH	TCGA_A7-A0CJ_AO-A12F_A2-A0YL_117C_W_BI_20130805_H-PM_f06.5156.5156.2
ATESAMER	ENSG00000122566	HNRNPA2B1	5`-UTR(Chr7:g.26200577)	Chr7	26197730	26197732	No		iTRAQ 4-plex of peptide N-term(1)	3	98.8372	852.663	519.755	2+	1037.49	iTRAQ-ATESAMER-COOH	TCGA_A8-A09G_C8-A131_C8-A134_117C_W_BI_20131011_H-PM_f06.4357.4357.2
ATESAMER	ENSG00000122566	HNRNPA2B1	5`-UTR(Chr7:g.26200577)	Chr7	26197730	26197732	No		iTRAQ 4-plex of peptide N-term(1)	3	98.8372	852.663	519.755	2+	1037.49	iTRAQ-ATESAMER-COOH	TCGA_A8-A09G_C8-A131_C8-A134_117C_W_BI_20131011_H-PM_f06.4357.4357.2
ATGFPAR	ENSG00000072310	SREBF1	FS	Chr17	17819665	17819685	No		iTRAQ 4-plex of peptide N-term(1)	1	81.5951	1326.19	432.246	2+	862.478	iTRAQ-ATGFPAR-COOH	TCGA_A2-A0D2_C8-A12U_AR-A1AS_117C_W_BI_20131010_H-PM_f23.6995.6995.2
ATGISAR	ENSG00000164342	TLR3	Intronic	Chr4	186079808	186079828	No		iTRAQ 4-plex of peptide N-term(1)	1	80.0635	212.06	410.246	2+	818.473	iTRAQ-ATGISAR-COOH	TCGA_A7-A0CD_C8-A12W_AN-A0AL_117C_W_BI_20130913_H-PM_f15.937.937.2
ATGVPDR	ENSG00000226851	AC004112.4	Intronic	Chr7	112407552	112407572	No		iTRAQ 4-plex of peptide N-term(1)	3	84.6626	785.873	430.242	2+	858.468	iTRAQ-ATGVPDR-COOH	TCGA_A2-A0YM_BH-A0C7_A2-A0SX_117C_W_BI_20131025_H-PM_f10.2631.2631.2
ATGVPDR	ENSG00000226851	AC004112.4	Intronic	Chr7	112407552	112407572	No		iTRAQ 4-plex of peptide N-term(1)	3	82.5911	759.625	430.241	2+	858.468	iTRAQ-ATGVPDR-COOH	TCGA_E2-A159_A2-A0T3_A2-A0YD_117C_W_BI_20130823_H-PM_f09.3939.3939.2
ATGVPDR	ENSG00000226851	AC004112.4	Intronic	Chr7	112407552	112407572	No		iTRAQ 4-plex of peptide N-term(1)	3	98.0519	783.858	430.243	2+	858.468	iTRAQ-ATGVPDR-COOH	TCGA_A2-A0YM_BH-A0C7_A2-A0SX_117C_W_BI_20131025_H-PM_f09.2637.2637.2
ATHLQVSSHDDLR	ENSG00000049283	EPN3	5`-UTR(Chr17:g.50536557)	Chr17	50536532	50536570	No		iTRAQ 4-plex of peptide N-term(1)	2	100	1088.55	406.465	4+	1621.83	iTRAQ-ATHLQVSSHDDLR-COOH	TCGA_A2-A0T7_C8-A12Q_A8-A079_117C_W_BI_20130820_H-PM_f19.6627.6627.4
ATHLQVSSHDDLR	ENSG00000049283	EPN3	5`-UTR(Chr17:g.50536557)	Chr17	50536532	50536570	No		iTRAQ 4-plex of peptide N-term(1)	2	100	1230.12	406.465	4+	1621.83	iTRAQ-ATHLQVSSHDDLR-COOH	TCGA_AN-A0FL_BH-A0DG_AN-A0AS_117C_W_BI_20130726_H-PM_f19.6717.6717.4
ATLATAGK	ENSG00000078246	TULP3	5`-UTR(Chr12:g.2934457)	Chr12	2890888	2890911	No		iTRAQ 4-plex of K(8), iTRAQ 4-plex of peptide N-term(1)	1	90.7801	1396.48	510.819	2+	1019.62	iTRAQ-ATLATAGK<iTRAQ>-COOH	TCGA_A7-A0CE_BH-A0C0_A2-A0YC_117C_W_BI_20130524_H-PM_f01.8357.8357.2
ATLPAPASQ	ENSG00000154734	ADAMTS1	5`-UTR(Chr21:g.26844954)	Chr21	26845190	26845216	Yes		iTRAQ 4-plex of peptide N-term(1)	1	92.278	2664.13	500.286	2+	998.552	iTRAQ-ATLPAPASQ-COOH	TCGA_AR-A0TR_AO-A03O_BH-A18R_117C_W_BI_20130825_H-PM_f18.20607.20607.2
ATLPSGQR	ENSG00000126822	PLEKHG3	Intronic	Chr14	64736311	64736334	No		iTRAQ 4-plex of peptide N-term(1)	1	99.0512	1152.22	487.283	2+	972.547	iTRAQ-ATLPSGQR-COOH	TCGA_BH-A18U_A2-A0YI_A2-A0EQ_117C_W_BI_20130405_H-JQ_f20.5109.5109.2
ATLSLEAGGK	ENSG00000104973	MED25	Intronic	Chr19	49832813	49832842	No		iTRAQ 4-plex of K(10), iTRAQ 4-plex of peptide N-term(1)	1	82.5919	1635.5	617.869	2+	1233.72	iTRAQ-ATLSLEAGGK<iTRAQ>-COOH	TCGA_AR-A1AW_AR-A1AV_C8-A135_117C_W_BI_20130628_H-PM_f20.10027.10027.2
ATPFSDTSLSGAMPRK	ENSG00000143183	TMCO1	5`-UTR(Chr1:g.165768904)	Chr1	165768893	165768940	No	Oxidation of M(13)	iTRAQ 4-plex of K(16), iTRAQ 4-plex of peptide N-term(1)	1	88.9688	5566.09	985.511	2+	1969.02	iTRAQ-ATPFSDTSLSGAM<ox>PRK<iTRAQ>-COOH	TCGA_AR-A0TR_AO-A03O_BH-A18R_117C_W_BI_20130825_H-PM_f07.44826.44826.2
ATPGHTGCLSPGCPDQPAR	ENSG00000177595	PIDD1	FS	Chr11	803527	803583	Yes		Carbamidomethylation of C(8, 13), iTRAQ 4-plex of peptide N-term(1)	2	100	1226.3	708.334	3+	2121.98	iTRAQ-ATPGHTGC<cmm>LSPGC<cmm>PDQPAR-COOH	TCGA_A2-A0T7_C8-A12Q_A8-A079_117C_W_BI_20130820_H-PM_f20.7716.7716.3
ATPGHTGCLSPGCPDQPAR	ENSG00000177595	PIDD1	FS	Chr11	803527	803583	Yes		Carbamidomethylation of C(8, 13), iTRAQ 4-plex of peptide N-term(1)	2	100	1478.42	708.333	3+	2121.98	iTRAQ-ATPGHTGC<cmm>LSPGC<cmm>PDQPAR-COOH	TCGA_A2-A0D2_C8-A12U_AR-A1AS_117C_W_BI_20131010_H-PM_f20.8664.8664.3
ATQSPSPK	ENSG00000141449	GREB1L	Intronic	Chr18	21349353	21349376	Yes		iTRAQ 4-plex of K(8), iTRAQ 4-plex of peptide N-term(1)	1	91.1854	671.872	552.322	2+	1102.62	iTRAQ-ATQSPSPK<iTRAQ>-COOH	TCGA_AR-A0TR_AO-A03O_BH-A18R_117C_W_BI_20130825_H-PM_f12.3374.3374.2
ATRHSRAAAVDPTPAGK	ENSG00000137343	ATAT1	Exon-Extension	Chr6	30640558	30640608	No		iTRAQ 4-plex of K(17), iTRAQ 4-plex of peptide N-term(1)	1	89.5561	5447.53	665.373	3+	1993.11	iTRAQ-ATRHSRAAAVDPTPAGK<iTRAQ>-COOH	TCGA_A2-A0EV_AN-A0AM_D8-A142_117C_W_BI_20130625_H-PM_f01.36066.36066.3
ATSASLPTTTSWPSTASSR	ENSG00000171385	KCND3	FS	Chr1	111982351	111982407	Yes		iTRAQ 4-plex of peptide N-term(1)	1	99.7167	1162.21	685.014	3+	2052.02	iTRAQ-ATSASLPTTTSWPSTASSR-COOH	TCGA_A2-A0T6_E2-A158_E2-A15A_117C_W_BI_20130918_H-PM_f03.6434.6434.3
ATVPGPGSK	ENSG00000189320	FAM180A	3`-UTR(Chr7:g.135733978)	Chr7	135730249	135730275	Yes	Acetylation of protein N-term(1)	iTRAQ 4-plex of K(9), iTRAQ 4-plex of peptide N-term(1)	1	80.3543	1328.55	381.892	3+	1142.65	iTRAQ-ATVPGPGSK<iTRAQ>-COOH	TCGA_A2-A0T6_E2-A158_E2-A15A_117C_W_BI_20130918_H-PM_f13.8725.8725.3
AVAAAAAMGK	ENSG00000178105	DDX10	5`-UTR(Chr11:g.108665154)	Chr11	108665133	108665162	No		iTRAQ 4-plex of K(10), iTRAQ 4-plex of peptide N-term(1)	1	91.4005	5390.47	574.838	2+	1147.66	iTRAQ-AVAAAAAMGK<iTRAQ>-COOH	TCGA_AR-A0TR_AO-A03O_BH-A18R_117C_W_BI_20130825_H-PM_f02.41785.41785.2
AVADEGGR	ENSG00000111886	GABRR2	Intronic	Chr6	89302853	89302876	Yes		iTRAQ 4-plex of peptide N-term(1)	2	88.1273	21.5942	459.743	2+	917.469	iTRAQ-AVADEGGR-COOH	TCGA_AR-A1AW_AR-A1AV_C8-A135_117C_W_BI_20130628_H-PM_f04.95.95.2
AVADEGGR	ENSG00000111886	GABRR2	Intronic	Chr6	89302853	89302876	Yes		iTRAQ 4-plex of peptide N-term(1)	2	95.6258	0.894176	459.743	2+	917.469	iTRAQ-AVADEGGR-COOH	TCGA_AR-A1AW_AR-A1AV_C8-A135_117C_W_BI_20130628_H-PM_f04.5.5.2
AVAMAEAAAAAGGTGLGAGASYGSA	ENSG00000018510	AGPS	5`-UTR(Chr2:g.177392790)	Chr2	177392781	177392855	No		iTRAQ 4-plex of peptide N-term(1)	2	99.2537	5056.87	1099.04	2+	2196.06	iTRAQ-AVAMAEAAAAAGGTGLGAGASYGSA-COOH	TCGA_A2-A0YM_BH-A0C7_A2-A0SX_117C_W_BI_20131025_H-PM_f20.28549.28549.2
AVAMAEAAAAAGGTGLGAGASYGSA	ENSG00000018510	AGPS	5`-UTR(Chr2:g.177392790)	Chr2	177392781	177392855	No		iTRAQ 4-plex of peptide N-term(1)	2	98.9529	5075.85	733.027	3+	2196.06	iTRAQ-AVAMAEAAAAAGGTGLGAGASYGSA-COOH	TCGA_A2-A0YM_BH-A0C7_A2-A0SX_117C_W_BI_20131025_H-PM_f21.28543.28543.3
AVEEEVGLALKPDPDPVLCTLVGESPTR	ENSG00000100522	GNPNAT1	5`-UTR(Chr14:g.52784650)	Chr14	52791462	52791545	No		Carbamidomethylation of C(19), iTRAQ 4-plex of K(11), iTRAQ 4-plex of peptide N-term(1)	1	100	4765.2	820.69	4+	3278.73	iTRAQ-AVEEEVGLALK<iTRAQ>PDPDPVLC<cmm>TLVGESPTR-COOH	TCGA_A2-A0T6_E2-A158_E2-A15A_117C_W_BI_20130918_H-PM_f08.36243.36243.4
AVGEPLEK	ENSG00000085978	ATG16L1	Intronic	Chr2	233292722	233292745	Yes		iTRAQ 4-plex of K(8), iTRAQ 4-plex of peptide N-term(1)	1	84.8214	2676.2	565.838	2+	1129.66	iTRAQ-AVGEPLEK<iTRAQ>-COOH	TCGA_AO-A12E_A8-A06N_A2-A0T1_117C_W_BI_20130909_H-PM_f05.17620.17620.2
AVIFLENVK	ENSG00000203799	CCDC162P	Intronic	Chr6	109354043	109354069	Yes	Deamidation of N(7)	iTRAQ 4-plex of K(9), iTRAQ 4-plex of peptide N-term(1)	1	99.5789	4318.46	661.403	2+	1320.79	iTRAQ-AVIFLEN<deam>VK<iTRAQ>-COOH	TCGA_AR-A0TR_AO-A03O_BH-A18R_117C_W_BI_20130825_H-PM_f20.34407.34407.2
AVLAHSAKMLR	ENSG00000114554	PLXNA1	Intronic	Chr3	127013623	127013655	Yes	Oxidation of M(9)	iTRAQ 4-plex of K(8), iTRAQ 4-plex of peptide N-term(1)	1	58.3893	2820.13	500.969	3+	1499.88	iTRAQ-AVLAHSAK<iTRAQ>M<ox>LR-COOH	TCGA_AR-A0TY_AR-A0U4_BH-A0HP_117C_W_BI_20130408_H-JQ_f01.16124.16124.3
AVLIDVHK	ENSG00000249641	HOXC13-AS	Intronic	Chr12	53938949	53938972	Yes		iTRAQ 4-plex of K(8), iTRAQ 4-plex of peptide N-term(1)	4	97.3427	2002.42	394.92	3+	1181.74	iTRAQ-AVLIDVHK<iTRAQ>-COOH	TCGA_A2-A0T6_E2-A158_E2-A15A_117C_W_BI_20130918_H-PM_f10.14474.14474.3
AVLIDVHK	ENSG00000249641	HOXC13-AS	Intronic	Chr12	53938949	53938972	Yes		iTRAQ 4-plex of K(8), iTRAQ 4-plex of peptide N-term(1)	4	98.9937	2003.95	591.877	2+	1181.74	iTRAQ-AVLIDVHK<iTRAQ>-COOH	TCGA_A2-A0T6_E2-A158_E2-A15A_117C_W_BI_20130918_H-PM_f10.14488.14488.2
AVLIDVHK	ENSG00000249641	HOXC13-AS	Intronic	Chr12	53938949	53938972	Yes		iTRAQ 4-plex of K(8), iTRAQ 4-plex of peptide N-term(1)	4	87.1658	2732.82	394.921	3+	1181.74	iTRAQ-AVLIDVHK<iTRAQ>-COOH	TCGA_A7-A0CJ_AO-A12F_A2-A0YL_117C_W_BI_20130805_H-PM_f10.17706.17706.3
AVLIDVHK	ENSG00000249641	HOXC13-AS	Intronic	Chr12	53938949	53938972	Yes		iTRAQ 4-plex of K(8), iTRAQ 4-plex of peptide N-term(1)	4	99.7579	2269.79	394.919	3+	1181.74	iTRAQ-AVLIDVHK<iTRAQ>-COOH	TCGA_A2-A0T7_C8-A12Q_A8-A079_117C_W_BI_20130820_H-PM_f09.16309.16309.3
AVLLPEGK	ENSG00000131626	PPFIA1	Intronic	Chr11	70372994	70373017	Yes		iTRAQ 4-plex of K(8), iTRAQ 4-plex of peptide N-term(1)	2	74.4681	3448.22	557.858	2+	1113.7	iTRAQ-AVLLPEGK<iTRAQ>-COOH	TCGA_A7-A0CJ_AO-A12F_A2-A0YL_117C_W_BI_20130805_H-PM_f19.22556.22556.2
AVLLPEGK	ENSG00000131626	PPFIA1	Intronic	Chr11	70372994	70373017	Yes		iTRAQ 4-plex of K(8), iTRAQ 4-plex of peptide N-term(1)	2	97.8957	3458.96	557.857	2+	1113.7	iTRAQ-AVLLPEGK<iTRAQ>-COOH	TCGA_A7-A0CJ_AO-A12F_A2-A0YL_117C_W_BI_20130805_H-PM_f20.22963.22963.2
AVLLPKALGR	ENSG00000127511	SIN3B	Exon_Extension	Chr19	16877245	16877274	Yes		iTRAQ 4-plex of K(6), iTRAQ 4-plex of peptide N-term(1)	2	92.1788	2613.66	442.636	3+	1324.88	iTRAQ-AVLLPK<iTRAQ>ALGR-COOH	TCGA_A2-A0EV_AN-A0AM_D8-A142_117C_W_BI_20130625_H-PM_f02.16539.16539.3
AVLLPKALGR	ENSG00000127511	SIN3B	Exon_Extension	Chr19	16877245	16877274	Yes		iTRAQ 4-plex of K(6), iTRAQ 4-plex of peptide N-term(1)	2	61.6601	2564.18	442.635	3+	1324.88	iTRAQ-AVLLPK<iTRAQ>ALGR-COOH	TCGA_AR-A0TR_AO-A03O_BH-A18R_117C_W_BI_20130825_H-PM_f01.18167.18167.3
AVLPGGAASR	ENSG00000215912	TTC34	FS	Chr1	2641483	2641512	Yes		iTRAQ 4-plex of peptide N-term(1)	1	87.5969	1381.78	521.809	2+	1041.61	iTRAQ-AVLPGGAASR-COOH	TCGA_AO-A12E_A8-A06N_A2-A0T1_117C_W_BI_20130909_H-PM_f20.6179.6179.2
AVLYFTGEAIEDDDNV	ENSG00000205531	NAP1L4	Exon-Extension	Chr11	2954524	2954571	Yes		iTRAQ 4-plex of peptide N-term(1)	1	99.8711	4542.08	957.96	2+	1913.9	iTRAQ-AVLYFTGEAIEDDDNV-COOH	TCGA_C8-A138_E2-A154_BH-A0BZ_117C_W_BI_20130225_H-PM_f22.35033.35033.2
AVPSRQK	ENSG00000261273	LA16c-444G7.1	Intronic	Chr16	88252413	88252433	Yes		iTRAQ 4-plex of K(7), iTRAQ 4-plex of peptide N-term(1)	1	77.6471	737.656	537.334	2+	1072.66	iTRAQ-AVPSRQK<iTRAQ>-COOH	TCGA_A2-A0D2_C8-A12U_AR-A1AS_117C_W_BI_20131010_H-PM_f20.2865.2865.2
AVRPGSARAAPR	ENSG00000153879	CEBPG	5`-UTR(Chr19:g.33379240)	Chr19	33373809	33373844	No		iTRAQ 4-plex of peptide N-term(1)	3	95.7761	3333.6	451.603	3+	1351.79	iTRAQ-AVRPGSARAAPR-COOH	TCGA_AR-A0TT_AR-A1AQ_AO-A12B_117C_W_BI_20131022_H-PM_f17.22890.22890.3
AVRPGSARAAPR	ENSG00000153879	CEBPG	5`-UTR(Chr19:g.33379240)	Chr19	33373809	33373844	No		iTRAQ 4-plex of peptide N-term(1)	3	79.1339	3330.47	451.603	3+	1351.79	iTRAQ-AVRPGSARAAPR-COOH	TCGA_A2-A0YM_BH-A0C7_A2-A0SX_117C_W_BI_20131025_H-PM_f17.17589.17589.3
AVRPGSARAAPR	ENSG00000153879	CEBPG	5`-UTR(Chr19:g.33379240)	Chr19	33373809	33373844	No		iTRAQ 4-plex of peptide N-term(1)	3	99.6016	2727.76	451.606	3+	1351.79	iTRAQ-AVRPGSARAAPR-COOH	TCGA_A2-A0YM_BH-A0C7_A2-A0SX_117C_W_BI_20131025_H-PM_f17.13121.13121.3
AVSGGVGESDQGERIRQGR	ENSG00000275700	AATF	5`-UTR(Chr17:g.36949126)	Chr17	36949000	36949056	No		iTRAQ 4-plex of peptide N-term(1)	1	80.6687	1211.32	701.367	3+	2101.07	iTRAQ-AVSGGVGESDQGERIRQGR-COOH	TCGA_E2-A159_A2-A0T3_A2-A0YD_117C_W_BI_20130823_H-PM_f17.7318.7318.3
[truncated: 10,008 more rows]
