# Supplementary material for: Proteogenomic Analysis of Breast Cancer Transcriptomic and Proteomic Data, Using De Novo Transcript Assembly: Genome-Wide Identification of Novel Peptides and Clinical Implications
Source: Mol Cell Proteomics. 2022 Feb 26;21(4):100220. doi: 10.1016/j.mcpro.2022.100220 (PMC9020135; doi:10.1016/j.mcpro.2022.100220)
Supplement: Supplemental Table S2 [file mmc2.xlsx]

## Sheet: Supplemental Table 2A
Supplemental Table 2A List of all peptides validated by PepQuery along with the respective peptide sequences, modifications, spectrum title, charge, experimental and theoretical mass, ppm, precursor m/z, charge, PepQuery score, p value, rank, n ptm and TCGA file name from which it was identified.
Peptide Sequence	Modification	Spectrum title	Charge	Experimental mass	Theoretical mass	ppm	Precursor m/z	PepQuery score	p value	rank	n_ptm	TCGA file name
AAAAADPGEPRSE	iTRAQ 4-plex of peptide N-term@1[144.1021]	141666	3	1384.67	1384.67	0.243607	462.564	23.8202	0.000200381	1	0	TCGA_A2-A0T7-01A_C8-A12Q-01A_A8-A079-01A
AAAATAAILR	iTRAQ 4-plex of peptide N-term@1[144.1021]	390156	3	1071.65	1071.65	2.88627	358.224	34.6427	0.00649351	1	0	TCGA_AR-A1AP_AN-A0FK_AO-A0J6
AAADGGGTWLRSGVR	iTRAQ 4-plex of peptide N-term@1[144.1021]	179405	2	1616.86	1616.85	-3.27288	809.435	21.0848	0.0002	1	0	TCGA_C8-A12P_BH-A0C1_A2-A0EY
AAAEGQGRAAAAAGGARAGGMAPAK	iTRAQ 4-plex of K@25[144.1021];iTRAQ 4-plex of peptide N-term@1[144.1021]	605261	4	2426.29	2426.28	-4.33324	607.58	33.8618	0.00119988	1	0	TCGA_AO-A0JM_C8-A12V_A8-A08G
AAAIMSDQAPK	iTRAQ 4-plex of K@11[144.1021];iTRAQ 4-plex of peptide N-term@1[144.1021];Oxidation of M@5[15.9949]	10229	3	1405.76	1405.75	-7.89669	469.594	20.8905	0.000620861	1	0	TCGA_AR-A0TY_AR-A0U4_BH-A0HP
AAAIMSDQAPK	iTRAQ 4-plex of K@11[144.1021];iTRAQ 4-plex of peptide N-term@1[144.1021];Oxidation of M@5[15.9949]	38738	3	1405.76	1405.75	-6.92526	469.593	23.9549	0.000413907	1	0	TCGA_AR-A0TY_AR-A0U4_BH-A0HP
AAAIMSDQAPK	iTRAQ 4-plex of K@11[144.1021];iTRAQ 4-plex of peptide N-term@1[144.1021];Oxidation of M@5[15.9949]	38838	3	1405.76	1405.75	-8.00558	469.594	20.7899	0.0013452	1	0	TCGA_AR-A0TY_AR-A0U4_BH-A0HP
AAAIPPIVTK	iTRAQ 4-plex of K@10[144.1021];iTRAQ 4-plex of peptide N-term@1[144.1021]	427060	2	1267.82	1267.81	-4.08492	634.915	23.666	0.000137174	1	0	TCGA_A2-A0T6-01A_E2-A158-01A_E2-A15A-01A
AAAIPPIVTK	iTRAQ 4-plex of K@10[144.1021];iTRAQ 4-plex of peptide N-term@1[144.1021]	427009	3	1267.81	1267.81	-0.855497	423.611	24.2257	0.000274348	1	0	TCGA_A2-A0T6-01A_E2-A158-01A_E2-A15A-01A
AAAIPPIVTK	iTRAQ 4-plex of K@10[144.1021];iTRAQ 4-plex of peptide N-term@1[144.1021]	394038	3	1267.81	1267.81	-2.46137	423.612	24.1902	0.000137174	1	0	TCGA_A2-A0YF-01A_BH-A0DD-01A_BH-A0E9-01A
AAAIPPIVTK	iTRAQ 4-plex of K@10[144.1021];iTRAQ 4-plex of peptide N-term@1[144.1021]	373808	3	1267.82	1267.81	-6.07272	423.613	27.0936	0.000137174	1	0	TCGA_A7-A0CD-01A_C8-A12W-01A_AN-A0AL-01A
AAAIPPIVTK	iTRAQ 4-plex of K@10[144.1021];iTRAQ 4-plex of peptide N-term@1[144.1021]	395527	3	1267.82	1267.81	-5.08064	423.613	27.2152	0.000137174	1	0	TCGA_A7-A0CE-01A_BH-A0C0-01A_A2-A0YC-01A
AAAIPPIVTK	iTRAQ 4-plex of K@10[144.1021];iTRAQ 4-plex of peptide N-term@1[144.1021]	422201	3	1267.82	1267.81	-5.60198	423.613	30.179	0.000137174	1	0	TCGA_A7-A0CJ-01A_AO-A12F-01A_A2-A0YL-01A
AAAIPPIVTK	iTRAQ 4-plex of K@10[144.1021];iTRAQ 4-plex of peptide N-term@1[144.1021]	422244	2	1267.82	1267.81	-4.80642	634.916	23.7141	0.000137174	1	0	TCGA_A7-A0CJ-01A_AO-A12F-01A_A2-A0YL-01A
AAAIPPIVTK	iTRAQ 4-plex of K@10[144.1021];iTRAQ 4-plex of peptide N-term@1[144.1021]	409554	2	1267.82	1267.81	-3.75776	634.915	23.8399	0.000137174	1	0	TCGA_A8-A09G-01A_C8-A131-01A_C8-A134-01A
AAAIPPIVTK	iTRAQ 4-plex of K@10[144.1021];iTRAQ 4-plex of peptide N-term@1[144.1021]	409363	2	1267.8	1267.81	4.56511	634.91	23.7493	0.000137174	1	0	TCGA_A8-A09I-01A_C8-A12L-01A_A2-A0EX-01A
AAAIPPIVTK	iTRAQ 4-plex of K@10[144.1021];iTRAQ 4-plex of peptide N-term@1[144.1021]	478149	3	1267.82	1267.81	-5.16746	423.613	33.1652	0.000137174	1	0	TCGA_AR-A0TR_AO-A03O_BH-A18R
AAAIPPIVTK	iTRAQ 4-plex of K@10[144.1021];iTRAQ 4-plex of peptide N-term@1[144.1021]	413890	2	1267.81	1267.81	1.22177	634.912	24.0494	0.000137174	1	0	TCGA_AR-A0TT_AR-A1AQ_AO-A12B_117C
AAAIPPIVTK	iTRAQ 4-plex of K@10[144.1021];iTRAQ 4-plex of peptide N-term@1[144.1021]	361575	3	1267.82	1267.81	-8.55093	423.614	33.6439	0.000137174	1	0	TCGA_BH-A18U_A2-A0YI_A2-A0EQ
AAAIPPIVTK	iTRAQ 4-plex of K@10[144.1021];iTRAQ 4-plex of peptide N-term@1[144.1021]	381953	2	1267.81	1267.81	-2.55111	634.914	23.69	0.000137174	1	0	TCGA_BH-A18V_A7-A13F_BH-A0E1
AAAIPPIVTK	iTRAQ 4-plex of K@10[144.1021];iTRAQ 4-plex of peptide N-term@1[144.1021]	369222	2	1267.81	1267.81	3.48861	634.91	23.8337	0.000137174	1	0	TCGA_C8-A12P_BH-A0C1_A2-A0EY
AAAIPPIVTK	iTRAQ 4-plex of K@10[144.1021];iTRAQ 4-plex of peptide N-term@1[144.1021]	460191	3	1267.81	1267.81	2.58792	423.61	33.6869	0.000137174	1	0	TCGA_C8-A138_E2-A154_BH-A0BZ
AAAIPPIVTK	iTRAQ 4-plex of K@10[144.1021];iTRAQ 4-plex of peptide N-term@1[144.1021]	431035	2	1267.81	1267.81	-3.20425	634.915	23.8408	0.000137174	1	0	TCGA_AO-A12D-01A_AN-A04A-01A_BH-A0AV-01A
AAAIPPIVTK	iTRAQ 4-plex of K@10[144.1021];iTRAQ 4-plex of peptide N-term@1[144.1021]	465796	2	1267.8	1267.81	6.4997	634.909	23.749	0.000137174	1	0	TCGA_E2-A10A_BH-A18Q_C8-A130
AAAMGVQGFQDYIEK	iTRAQ 4-plex of K@15[144.1021];iTRAQ 4-plex of peptide N-term@1[144.1021]	205064	3	1914.99	1914.98	-7.47568	639.337	40.1695	9.999e-05	1	0	TCGA_BH-A18U_A2-A0YI_A2-A0EQ
AAANGQLTR	iTRAQ 4-plex of peptide N-term@1[144.1021];Deamidation of N@4[0.9840]	276432	2	1045.56	1045.56	2.04738	523.788	25.9485	0.00211615	1	0	TCGA_AO-A12E_A8-A06N_A2-A0T1
AAAPPGPSLNR	iTRAQ 4-plex of peptide N-term@1[144.1021]	484846	3	1193.66	1193.66	3.58101	398.894	27.0214	0.000105108	1	0	TCGA_A7-A0CJ-01A_AO-A12F-01A_A2-A0YL-01A
AAASGPTPPTSIR	iTRAQ 4-plex of peptide N-term@1[144.1021]	670187	2	1368.75	1368.75	-1.59704	685.383	20.9678	0.00270297	1	0	TCGA_AR-A1AW_AR-A1AV_C8-A135
AAASGPTPPTSIR	iTRAQ 4-plex of peptide N-term@1[144.1021]	670064	2	1368.75	1368.75	-2.75085	685.383	21.0745	0.00290319	1	0	TCGA_AR-A1AW_AR-A1AV_C8-A135
AADAILTEFGGR	iTRAQ 4-plex of peptide N-term@1[144.1021]	280044	2	1363.72	1363.72	1.53312	682.867	48.7517	0.00010017	1	0	TCGA_A2-A0T6-01A_E2-A158-01A_E2-A15A-01A
AADAILTEFGGR	iTRAQ 4-plex of peptide N-term@1[144.1021]	258749	2	1363.72	1363.72	-2.29746	682.87	48.7791	0.00010017	1	0	TCGA_A2-A0YF-01A_BH-A0DD-01A_BH-A0E9-01A
AADAILTEFGGR	iTRAQ 4-plex of peptide N-term@1[144.1021]	235543	2	1363.73	1363.72	-6.46738	682.873	33.7814	0.000200341	1	0	TCGA_A2-A0YG-01A_E2-A150-01A_BH-A18N-01A
AADAILTEFGGR	iTRAQ 4-plex of peptide N-term@1[144.1021]	280328	2	1363.73	1363.72	-4.24214	682.871	48.6806	0.00010017	1	0	TCGA_A7-A0CJ-01A_AO-A12F-01A_A2-A0YL-01A
AADAILTEFGGR	iTRAQ 4-plex of peptide N-term@1[144.1021]	241111	3	1363.73	1363.72	-4.51884	455.583	27.0649	0.00010017	1	0	TCGA_A8-A06Z-01A_A2-A0D1-01A_A2-A0CM-01A
AADAILTEFGGR	iTRAQ 4-plex of peptide N-term@1[144.1021]	312679	3	1363.72	1363.72	-1.35373	455.582	27.1591	0.00010017	1	0	TCGA_AR-A0TR_AO-A03O_BH-A18R
AADAILTEFGGR	iTRAQ 4-plex of peptide N-term@1[144.1021]	312667	2	1363.72	1363.72	-0.748332	682.869	52.9939	0.00010017	1	0	TCGA_AR-A0TR_AO-A03O_BH-A18R
AADAILTEFGGR	iTRAQ 4-plex of peptide N-term@1[144.1021]	308658	3	1363.72	1363.72	0.911157	455.581	26.9102	0.00010017	1	0	TCGA_AR-A0TT_AR-A1AQ_AO-A12B_117C
AADAILTEFGGR	iTRAQ 4-plex of peptide N-term@1[144.1021]	308662	2	1363.72	1363.72	2.17601	682.867	48.7909	0.00010017	1	0	TCGA_AR-A0TT_AR-A1AQ_AO-A12B_117C
AADAILTEFGGR	iTRAQ 4-plex of peptide N-term@1[144.1021]	278188	2	1363.72	1363.72	-1.80975	682.869	48.861	0.00010017	1	0	TCGA_AR-A1AW_AR-A1AV_C8-A135
AADAILTEFGGR	iTRAQ 4-plex of peptide N-term@1[144.1021]	228074	2	1363.72	1363.72	-1.36608	682.869	37.8723	0.00010017	1	0	TCGA_C8-A12P_BH-A0C1_A2-A0EY
AADAILTEFGGR	iTRAQ 4-plex of peptide N-term@1[144.1021]	300963	2	1363.72	1363.72	0.0775936	682.868	39.8955	0.00010017	1	0	TCGA_C8-A138_E2-A154_BH-A0BZ
AADAILTEFGGR	iTRAQ 4-plex of peptide N-term@1[144.1021]	304384	2	1363.72	1363.72	2.58915	682.866	44.7089	0.00010017	1	0	TCGA_E2-A10A_BH-A18Q_C8-A130
AADAILTEFGGR	iTRAQ 4-plex of peptide N-term@1[144.1021]	626982	3	1363.73	1363.72	-8.81014	455.585	20.8075	0.00010017	1	0	TCGA_E2-A10A_BH-A18Q_C8-A130
AADLSGALSSQILQK	iTRAQ 4-plex of K@15[144.1021];iTRAQ 4-plex of peptide N-term@1[144.1021]	539608	3	1789.03	1789.02	-8.55778	597.352	24.6568	0.00049995	1	0	TCGA_A8-A06Z-01A_A2-A0D1-01A_A2-A0CM-01A
AADLSGALSSQILQK	iTRAQ 4-plex of K@15[144.1021];iTRAQ 4-plex of peptide N-term@1[144.1021]	507877	3	1789.03	1789.02	-5.71224	597.35	24.7713	0.00149985	1	0	TCGA_A8-A06Z-01A_A2-A0D1-01A_A2-A0CM-01A
AADLSQMLPGGRC	Carbamidomethylation of C@13[57.0215];iTRAQ 4-plex of peptide N-term@1[144.1021]	180130	3	1518.74	1518.74	2.7872	507.253	21.6149	0.0001	1	0	TCGA_A2-A0D2-01A_C8-A12U-01A_AR-A1AS-01A
AADPSQGEMSADAAAGAPLPR	iTRAQ 4-plex of peptide N-term@1[144.1021]	587407	3	2126.02	2126.02	1.50957	709.679	71.8225	9.999e-05	1	0	TCGA_A2-A0D2-01A_C8-A12U-01A_AR-A1AS-01A
AADPSQGEMSADAAAGAPLPR	iTRAQ 4-plex of peptide N-term@1[144.1021]	512620	3	2126.02	2126.02	-0.779899	709.681	63.6068	9.999e-05	1	0	TCGA_A2-A0YG-01A_E2-A150-01A_BH-A18N-01A
AADPSQGEMSADAAAGAPLPR	iTRAQ 4-plex of peptide N-term@1[144.1021]	563985	3	2126.01	2126.02	1.75685	709.679	67.4617	9.999e-05	1	0	TCGA_AO-A0JM_C8-A12V_A8-A08G
AADPSQGEMSADAAAGAPLPR	iTRAQ 4-plex of peptide N-term@1[144.1021]	659579	3	2126.01	2126.02	2.50717	709.678	68.165	9.999e-05	1	0	TCGA_C8-A138_E2-A154_BH-A0BZ
AAEFWVLIR	iTRAQ 4-plex of peptide N-term@1[144.1021]	268945	2	1247.72	1247.71	-1.31211	624.866	18.8139	0.0038018	1	0	TCGA_AR-A1AW_AR-A1AV_C8-A135
AAEFWVLIR	iTRAQ 4-plex of peptide N-term@1[144.1021]	268949	3	1247.71	1247.71	0.932212	416.912	30.3146	0.00202763	1	0	TCGA_AR-A1AW_AR-A1AV_C8-A135
AAGAVATQVSPAVPLPPR	iTRAQ 4-plex of peptide N-term@1[144.1021]	376023	4	1845.05	1845.06	4.60108	462.27	29.7166	0.00029997	1	0	TCGA_AO-A0JE_A2-A0T2_AN-A0AJ
AAGIPDR	iTRAQ 4-plex of peptide N-term@1[144.1021]	444409	2	842.474	842.473	-0.366393	422.244	23.724	0.00884956	1	0	TCGA_A2-A0T7-01A_C8-A12Q-01A_A8-A079-01A
AAGIPDR	iTRAQ 4-plex of peptide N-term@1[144.1021]	407397	2	842.474	842.473	-1.07695	422.244	23.7077	0.00884956	1	0	TCGA_A2-A0T7-01A_C8-A12Q-01A_A8-A079-01A
AAGIPDR	iTRAQ 4-plex of peptide N-term@1[144.1021]	383104	2	842.47	842.473	3.89372	422.242	20.8269	0.00884956	1	0	TCGA_AO-A0JM_C8-A12V_A8-A08G
AAGIPDR	iTRAQ 4-plex of peptide N-term@1[144.1021]	418264	2	842.469	842.473	4.63264	422.242	20.7959	0.00884956	1	0	TCGA_AO-A0JM_C8-A12V_A8-A08G
AAGIPDR	iTRAQ 4-plex of peptide N-term@1[144.1021]	401611	2	842.475	842.473	-2.38412	422.245	18.3542	0.00884956	1	0	TCGA_AR-A0TV_C8-A12Z_AO-A0JJ
AAGIPDR	iTRAQ 4-plex of peptide N-term@1[144.1021]	419955	2	842.469	842.473	4.60365	422.242	18.1583	0.00884956	1	0	TCGA_AR-A1AP_AN-A0FK_AO-A0J6
AAGIPDR	iTRAQ 4-plex of peptide N-term@1[144.1021]	350824	2	842.479	842.473	-7.35781	422.247	20.7884	0.00884956	1	0	TCGA_BH-A18U_A2-A0YI_A2-A0EQ
AAGIPDR	iTRAQ 4-plex of peptide N-term@1[144.1021]	383032	2	842.478	842.473	-6.25217	422.247	18.0625	0.00884956	1	0	TCGA_BH-A18U_A2-A0YI_A2-A0EQ
AAGIPDR	iTRAQ 4-plex of peptide N-term@1[144.1021]	491162	2	842.473	842.473	-0.352755	422.244	20.8902	0.00884956	1	0	TCGA_E2-A159_A2-A0T3_A2-A0YD
AAGIPDR	iTRAQ 4-plex of peptide N-term@1[144.1021]	450162	2	842.474	842.473	-1.46646	422.244	20.874	0.00884956	1	0	TCGA_E2-A159_A2-A0T3_A2-A0YD
AAGLLLLPPRAPAAMFNR	iTRAQ 4-plex of peptide N-term@1[144.1021];Deamidation of N@17[0.9840];Oxidation of M@15[15.9949]	474658	3	2039.14	2039.15	4.98662	680.72	27.2704	9.999e-05	1	0	TCGA_A2-A0T7-01A_C8-A12Q-01A_A8-A079-01A
AALPLPAK	iTRAQ 4-plex of K@8[144.1021];iTRAQ 4-plex of peptide N-term@1[144.1021]	392345	2	1067.7	1067.69	-8.752	534.859	21.3781	0.00763359	1	0	TCGA_A2-A0YF-01A_BH-A0DD-01A_BH-A0E9-01A
AALPLPAK	iTRAQ 4-plex of K@8[144.1021];iTRAQ 4-plex of peptide N-term@1[144.1021]	392347	3	1067.7	1067.69	-7.49026	356.908	21.0599	0.00763359	1	0	TCGA_A2-A0YF-01A_BH-A0DD-01A_BH-A0E9-01A
AALSLDNR	iTRAQ 4-plex of peptide N-term@1[144.1021]	461235	2	1002.56	1002.56	-0.419903	502.286	26.4869	0.004914	1	0	TCGA_A2-A0EV-01A_AN-A0AM-01A_D8-A142-01A
AALSLDNR	iTRAQ 4-plex of peptide N-term@1[144.1021]	490556	2	1002.56	1002.56	-0.432544	502.286	20.8368	0.004914	1	0	TCGA_A2-A0T6-01A_E2-A158-01A_E2-A15A-01A
AALSLDNR	iTRAQ 4-plex of peptide N-term@1[144.1021]	422043	2	1002.56	1002.56	-4.03131	502.288	29.7178	0.002457	1	0	TCGA_A8-A06Z-01A_A2-A0D1-01A_A2-A0CM-01A
AAPPSGGTRSGAAVPSTEQR	iTRAQ 4-plex of peptide N-term@1[144.1021]	728574	3	2040.06	2040.05	-7.7792	681.028	25.1388	0.00169983	1	0	TCGA_BH-A18U_A2-A0YI_A2-A0EQ
AAPPSSPGR	iTRAQ 4-plex of peptide N-term@1[144.1021]	260607	2	982.53	982.532	1.39104	492.272	16.0948	0.00664137	1	0	TCGA_AO-A0JC_A8-A08Z_AR-A0TX
AAPPVAPVW	iTRAQ 4-plex of peptide N-term@1[144.1021]	454433	2	1050.59	1050.6	3.86653	526.304	24.7036	0.00276243	1	0	TCGA_AO-A0JM_C8-A12V_A8-A08G
AAPRPRVPGGPGIR	iTRAQ 4-plex of peptide N-term@1[144.1021]	288227	2	1543.93	1543.92	-6.30542	772.971	23.8215	0.00010004	1	0	TCGA_AO-A12E_A8-A06N_A2-A0T1
AAPTMSNYLTQDANSAETEK	iTRAQ 4-plex of K@20[144.1021];iTRAQ 4-plex of peptide N-term@1[144.1021];Oxidation of M@5[15.9949];Deamidation of N@14[0.9840]	250669	3	2446.13	2446.14	4.0341	816.384	16.9984	0.00119988	1	0	TCGA_BH-A18V_A7-A13F_BH-A0E1
AAPTMSNYLTQDANSAETEK	iTRAQ 4-plex of K@20[144.1021];iTRAQ 4-plex of peptide N-term@1[144.1021];Oxidation of M@5[15.9949];Deamidation of N@14[0.9840]	244438	3	2446.13	2446.14	5.97387	816.383	20.4008	0.00029997	1	0	TCGA_BH-A18V_A7-A13F_BH-A0E1
AAPTMSNYLTQDANSAETEK	iTRAQ 4-plex of K@20[144.1021];iTRAQ 4-plex of peptide N-term@1[144.1021];Oxidation of M@5[15.9949];Deamidation of N@14[0.9840]	252055	3	2446.12	2446.14	7.76204	816.381	20.8063	9.999e-05	1	0	TCGA_BH-A18V_A7-A13F_BH-A0E1
AAPTMSNYLTQDANSAETEK	iTRAQ 4-plex of K@20[144.1021];iTRAQ 4-plex of peptide N-term@1[144.1021];Oxidation of M@5[15.9949];Deamidation of N@14[0.9840]	251811	3	2446.13	2446.14	5.64279	816.383	22.389	0.00029997	1	0	TCGA_BH-A18V_A7-A13F_BH-A0E1
AAPTMSNYLTQDANSAETEK	iTRAQ 4-plex of K@20[144.1021];iTRAQ 4-plex of peptide N-term@1[144.1021];Oxidation of M@5[15.9949];Deamidation of N@14[0.9840]	244082	3	2446.12	2446.14	6.7146	816.382	20.2821	0.00029997	1	0	TCGA_BH-A18V_A7-A13F_BH-A0E1
AAPTMSNYLTQDANSAETEK	iTRAQ 4-plex of K@20[144.1021];iTRAQ 4-plex of peptide N-term@1[144.1021];Oxidation of M@5[15.9949];Deamidation of N@14[0.9840]	251749	3	2446.13	2446.14	4.99354	816.384	16.9836	0.00089991	1	0	TCGA_BH-A18V_A7-A13F_BH-A0E1
AAPTPGPSAAAMAR	iTRAQ 4-plex of peptide N-term@1[144.1021]	878639	2	1411.73	1411.74	1.66573	706.874	42.5147	0.000100261	1	0	TCGA_AR-A0TR_AO-A03O_BH-A18R
AARPEGAGVESFTPIPFLAMTDGILGK	iTRAQ 4-plex of K@27[144.1021];iTRAQ 4-plex of peptide N-term@1[144.1021]	369860	4	3032.63	3032.62	-1.73774	759.165	67.8571	9.999e-05	1	0	TCGA_AR-A0TR_AO-A03O_BH-A18R
AARRPLAAAR	iTRAQ 4-plex of peptide N-term@1[144.1021]	421666	3	1195.74	1195.74	-0.388809	399.587	19.4727	0.00312175	1	0	TCGA_A7-A0CE-01A_BH-A0C0-01A_A2-A0YC-01A
AASLPQMAAQIR	iTRAQ 4-plex of peptide N-term@1[144.1021];Oxidation of M@7[15.9949]	276854	3	1415.77	1415.77	-3.32855	472.931	18.2724	0.00291311	1	0	TCGA_BH-A0EE_AO-A0J9_BH-A0E0
AASLPQMAAQIR	iTRAQ 4-plex of peptide N-term@1[144.1021];Oxidation of M@7[15.9949]	237786	3	1415.77	1415.77	-0.611274	472.93	21.101	0.00100452	1	0	TCGA_BH-A0EE_AO-A0J9_BH-A0E0
AASPPLGPGASGWR	iTRAQ 4-plex of peptide N-term@1[144.1021]	695315	2	1466.78	1466.78	-2.32664	734.397	21.7305	0.00510102	1	0	TCGA_AR-A1AP_AN-A0FK_AO-A0J6
AAVADAVAVWGAPGGDGGSR	iTRAQ 4-plex of peptide N-term@1[144.1021]	423316	2	1926.96	1926.97	2.14904	964.489	15.2285	0.00059994	1	0	TCGA_AR-A0TV_C8-A12Z_AO-A0JJ
AAVVLIGLLHK	iTRAQ 4-plex of K@11[144.1021];iTRAQ 4-plex of peptide N-term@1[144.1021]	548661	3	1420.93	1420.94	2.36214	474.652	33.631	0.000103167	1	0	TCGA_A2-A0T6-01A_E2-A158-01A_E2-A15A-01A
AAVVLIGLLHK	iTRAQ 4-plex of K@11[144.1021];iTRAQ 4-plex of peptide N-term@1[144.1021]	459348	3	1420.94	1420.94	-3.95963	474.655	34.0101	0.000103167	1	0	TCGA_A2-A0YG-01A_E2-A150-01A_BH-A18N-01A
AAVVLIGLLHK	iTRAQ 4-plex of K@11[144.1021];iTRAQ 4-plex of peptide N-term@1[144.1021]	472738	3	1420.94	1420.94	-3.1315	474.655	33.8508	0.00794388	1	0	TCGA_A8-A06Z-01A_A2-A0D1-01A_A2-A0CM-01A
AAVVLIGLLHK	iTRAQ 4-plex of K@11[144.1021];iTRAQ 4-plex of peptide N-term@1[144.1021]	555311	3	1420.94	1420.94	1.40676	474.652	37.6738	0.000103167	1	0	TCGA_C8-A12P_BH-A0C1_A2-A0EY
AAVVLIGLLHK	iTRAQ 4-plex of K@11[144.1021];iTRAQ 4-plex of peptide N-term@1[144.1021]	594874	3	1420.94	1420.94	-4.37602	474.655	37.1655	0.000103167	1	0	TCGA_E2-A159_A2-A0T3_A2-A0YD
AAVVLIGLLHK	iTRAQ 4-plex of K@11[144.1021];iTRAQ 4-plex of peptide N-term@1[144.1021]	599598	3	1420.93	1420.94	6.09724	474.65	40.7139	0.000103167	1	0	TCGA_E2-A10A_BH-A18Q_C8-A130
ADFILVNK	iTRAQ 4-plex of K@8[144.1021];iTRAQ 4-plex of peptide N-term@1[144.1021];Deamidation of N@7[0.9840]	811481	2	1207.71	1207.71	-4.37835	604.863	29.9745	0.00124611	1	0	TCGA_A7-A0CD-01A_C8-A12W-01A_AN-A0AL-01A
ADFILVNK	iTRAQ 4-plex of K@8[144.1021];iTRAQ 4-plex of peptide N-term@1[144.1021];Deamidation of N@7[0.9840]	854901	2	1207.71	1207.71	-2.8898	604.862	27.0515	0.00124611	1	0	TCGA_D8-A13Y_A8-A076_AO-A126
ADGLGGAGLTR	iTRAQ 4-plex of peptide N-term@1[144.1021]	398393	3	1130.62	1130.62	-1.98216	377.88	26.6515	0.000339251	1	0	TCGA_A8-A09G-01A_C8-A131-01A_C8-A134-01A
ADILSLGR	iTRAQ 4-plex of peptide N-term@1[144.1021]	744192	2	987.584	987.583	-0.326968	494.799	32.6152	0.000616903	1	0	TCGA_A8-A09G-01A_C8-A131-01A_C8-A134-01A
ADPEGAAGVR	iTRAQ 4-plex of peptide N-term@1[144.1021]	250609	2	1085.56	1085.56	0.570114	543.786	20.5444	0.00305164	1	0	TCGA_A8-A09G-01A_C8-A131-01A_C8-A134-01A
ADYNIIPIYSHGE	iTRAQ 4-plex of peptide N-term@1[144.1021]	279351	2	1634.81	1634.81	-2.0749	818.412	30.1754	9.999e-05	1	0	TCGA_A2-A0T6-01A_E2-A158-01A_E2-A15A-01A
ADYNIIPIYSHGE	iTRAQ 4-plex of peptide N-term@1[144.1021]	101524	2	1634.79	1634.81	8.21482	818.404	12.9984	0.00079992	1	0	TCGA_A7-A0CE-01A_BH-A0C0-01A_A2-A0YC-01A
ADYNIIPIYSHGE	iTRAQ 4-plex of peptide N-term@1[144.1021]	244733	2	1634.81	1634.81	-4.8391	818.414	27.3971	9.999e-05	1	0	TCGA_A7-A0CE-01A_BH-A0C0-01A_A2-A0YC-01A
ADYNIIPIYSHGE	iTRAQ 4-plex of peptide N-term@1[144.1021]	267510	2	1634.81	1634.81	-1.82269	818.412	30.1808	9.999e-05	1	0	TCGA_A8-A09G-01A_C8-A131-01A_C8-A134-01A
ADYNIIPIYSHGE	iTRAQ 4-plex of peptide N-term@1[144.1021]	227535	2	1634.8	1634.81	3.25568	818.408	27.3077	9.999e-05	1	0	TCGA_C8-A12P_BH-A0C1_A2-A0EY
ADYQAFK	iTRAQ 4-plex of K@7[144.1021];iTRAQ 4-plex of peptide N-term@1[144.1021]	3117	2	1129.6	1129.6	1.09789	565.807	23.4398	0.00440529	1	0	TCGA_A2-A0D2-01A_C8-A12U-01A_AR-A1AS-01A
AEADDEFRSA	iTRAQ 4-plex of peptide N-term@1[144.1021]	144158	2	1253.57	1253.56	-3.65497	627.792	17.2337	0.000444444	1	0	TCGA_A2-A0T6-01A_E2-A158-01A_E2-A15A-01A
AEADDEFRSA	iTRAQ 4-plex of peptide N-term@1[144.1021]	236	2	1253.57	1253.56	-5.20386	627.793	16.9607	0.000444444	1	0	TCGA_A2-A0T6-01A_E2-A158-01A_E2-A15A-01A
AEADDEFRSA	iTRAQ 4-plex of peptide N-term@1[144.1021]	273	2	1253.57	1253.56	-3.98657	627.792	15.6973	0.000444444	1	0	TCGA_A2-A0T6-01A_E2-A158-01A_E2-A15A-01A
AEADDEFRSA	iTRAQ 4-plex of peptide N-term@1[144.1021]	144016	2	1253.57	1253.56	-4.61518	627.792	12.9386	0.000666667	1	0	TCGA_A2-A0T6-01A_E2-A158-01A_E2-A15A-01A
AEADDEFRSA	iTRAQ 4-plex of peptide N-term@1[144.1021]	309	2	1253.57	1253.56	-4.37809	627.792	15.2086	0.000444444	1	0	TCGA_A2-A0T6-01A_E2-A158-01A_E2-A15A-01A
AEADDEFRSA	iTRAQ 4-plex of peptide N-term@1[144.1021]	144086	2	1253.57	1253.56	-2.97889	627.791	15.5019	0.000444444	1	0	TCGA_A2-A0T6-01A_E2-A158-01A_E2-A15A-01A
AEADDEFRSA	iTRAQ 4-plex of peptide N-term@1[144.1021]	145942	2	1253.57	1253.56	-3.53277	627.792	16.0811	0.000444444	1	0	TCGA_A2-A0T6-01A_E2-A158-01A_E2-A15A-01A
AEADDEFRSA	iTRAQ 4-plex of peptide N-term@1[144.1021]	144227	2	1253.57	1253.56	-3.02734	627.791	19.0756	0.000444444	1	0	TCGA_A2-A0T6-01A_E2-A158-01A_E2-A15A-01A
AEADDEFRSA	iTRAQ 4-plex of peptide N-term@1[144.1021]	65570	2	1253.56	1253.56	2.54545	627.788	17.2831	0.000444444	1	0	TCGA_AO-A0JM_C8-A12V_A8-A08G
AEADDEFRSA	iTRAQ 4-plex of peptide N-term@1[144.1021]	133210	2	1253.57	1253.56	-0.532778	627.79	17.6756	0.000222222	1	0	TCGA_AO-A0JM_C8-A12V_A8-A08G
AEADDEFRSA	iTRAQ 4-plex of peptide N-term@1[144.1021]	132136	2	1253.57	1253.56	-2.5724	627.791	16.0657	0.000444444	1	0	TCGA_AO-A12E_A8-A06N_A2-A0T1
AEADDEFRSA	iTRAQ 4-plex of peptide N-term@1[144.1021]	58524	2	1253.57	1253.56	-0.724664	627.79	15.7331	0.000444444	1	0	TCGA_AR-A0TY_AR-A0U4_BH-A0HP
AEADDEFRSA	iTRAQ 4-plex of peptide N-term@1[144.1021]	119010	2	1253.57	1253.56	-0.668327	627.79	15.9821	0.000444444	1	0	TCGA_AR-A0TY_AR-A0U4_BH-A0HP
AEATESAME	iTRAQ 4-plex of peptide N-term@1[144.1021]	72467	2	1081.47	1081.47	-0.289134	541.743	23.286	0.000474834	1	0	TCGA_A2-A0T7-01A_C8-A12Q-01A_A8-A079-01A
AEATESAME	iTRAQ 4-plex of peptide N-term@1[144.1021]	76902	2	1081.48	1081.47	-3.67824	541.745	24.6993	0.000474834	1	0	TCGA_A7-A0CJ-01A_AO-A12F-01A_A2-A0YL-01A
AEATESAME	iTRAQ 4-plex of peptide N-term@1[144.1021];Oxidation of M@8[15.9949]	34635	2	1097.47	1097.47	0.375141	549.74	24.6565	0.000474834	1	0	TCGA_A8-A09G-01A_C8-A131-01A_C8-A134-01A
AEATESAME	iTRAQ 4-plex of peptide N-term@1[144.1021]	37631	2	1081.48	1081.47	-4.12977	541.745	24.8475	0.000474834	1	0	TCGA_A8-A09G-01A_C8-A131-01A_C8-A134-01A
AEATESAME	iTRAQ 4-plex of peptide N-term@1[144.1021]	74262	2	1081.47	1081.47	-2.58193	541.745	24.6651	0.000474834	1	0	TCGA_AR-A0TV_C8-A12Z_AO-A0JJ
AEATESAME	iTRAQ 4-plex of peptide N-term@1[144.1021]	3721	2	1081.47	1081.47	1.17256	541.743	24.6688	0.000474834	1	0	TCGA_AR-A1AW_AR-A1AV_C8-A135
AEATESAME	iTRAQ 4-plex of peptide N-term@1[144.1021];Oxidation of M@8[15.9949]	1362	2	1097.47	1097.47	0.471911	549.74	25.1612	0.000474834	1	0	TCGA_AR-A1AW_AR-A1AV_C8-A135
AEATESAME	iTRAQ 4-plex of peptide N-term@1[144.1021]	38473	2	1081.47	1081.47	-1.23972	541.744	24.724	0.000474834	1	0	TCGA_AR-A1AW_AR-A1AV_C8-A135
AEATESAME	iTRAQ 4-plex of peptide N-term@1[144.1021]	3852	2	1081.47	1081.47	-1.88467	541.744	24.1167	0.000474834	1	0	TCGA_AR-A1AW_AR-A1AV_C8-A135
AEATESAME	iTRAQ 4-plex of peptide N-term@1[144.1021]	33388	2	1081.48	1081.47	-4.43562	541.746	24.5778	0.000474834	1	0	TCGA_BH-A18U_A2-A0YI_A2-A0EQ
AEATESAMEK	iTRAQ 4-plex of K@10[144.1021];iTRAQ 4-plex of peptide N-term@1[144.1021];Oxidation of M@8[15.9949]	177937	3	1369.66	1369.66	4.92242	457.56	27.4732	0.000943545	1	0	TCGA_A2-A0D2-01A_C8-A12U-01A_AR-A1AS-01A
AEATESAMEK	iTRAQ 4-plex of K@10[144.1021];iTRAQ 4-plex of peptide N-term@1[144.1021]	180890	3	1353.67	1353.67	0.730587	452.23	30.2125	0.000471772	1	0	TCGA_A2-A0D2-01A_C8-A12U-01A_AR-A1AS-01A
AEATESAMEK	iTRAQ 4-plex of K@10[144.1021];iTRAQ 4-plex of peptide N-term@1[144.1021]	180884	2	1353.67	1353.67	-2.57229	677.843	47.8017	0.000157257	1	0	TCGA_A2-A0D2-01A_C8-A12U-01A_AR-A1AS-01A
AEATESAMEK	iTRAQ 4-plex of K@10[144.1021];iTRAQ 4-plex of peptide N-term@1[144.1021];Oxidation of M@8[15.9949]	177960	2	1369.66	1369.66	2.2893	685.838	35.6253	0.000157257	1	0	TCGA_A2-A0D2-01A_C8-A12U-01A_AR-A1AS-01A
AEATESAMEK	iTRAQ 4-plex of K@10[144.1021];iTRAQ 4-plex of peptide N-term@1[144.1021]	164300	2	1353.67	1353.67	-2.91177	677.844	48.0487	0.000157257	1	0	TCGA_A2-A0D0-01A_BH-A0HK-01A_C8-A12T-01A
AEATESAMEK	iTRAQ 4-plex of K@10[144.1021];iTRAQ 4-plex of peptide N-term@1[144.1021]	164284	3	1353.67	1353.67	-0.785894	452.231	33.4038	0.000157257	1	0	TCGA_A2-A0D0-01A_BH-A0HK-01A_C8-A12T-01A
AEATESAMEK	iTRAQ 4-plex of K@10[144.1021];iTRAQ 4-plex of peptide N-term@1[144.1021]	196995	2	1353.66	1353.67	4.68937	677.839	55.5632	0.000157257	1	0	TCGA_A2-A0D0-01A_BH-A0HK-01A_C8-A12T-01A
AEATESAMEK	iTRAQ 4-plex of K@10[144.1021];iTRAQ 4-plex of peptide N-term@1[144.1021];Oxidation of M@8[15.9949]	194314	3	1369.67	1369.66	-0.838745	457.562	27.5761	0.000786287	1	0	TCGA_A2-A0D0-01A_BH-A0HK-01A_C8-A12T-01A
AEATESAMEK	iTRAQ 4-plex of K@10[144.1021];iTRAQ 4-plex of peptide N-term@1[144.1021]	173233	2	1353.67	1353.67	-2.80148	677.844	48.1675	0.000157257	1	0	TCGA_A2-A0EV-01A_AN-A0AM-01A_D8-A142-01A
AEATESAMEK	iTRAQ 4-plex of K@10[144.1021];iTRAQ 4-plex of peptide N-term@1[144.1021]	173234	3	1353.66	1353.67	3.31966	452.229	33.5117	0.000157257	1	0	TCGA_A2-A0EV-01A_AN-A0AM-01A_D8-A142-01A
AEATESAMEK	iTRAQ 4-plex of K@10[144.1021];iTRAQ 4-plex of peptide N-term@1[144.1021]	208414	2	1353.67	1353.67	2.87604	677.84	44.2649	0.000157257	1	0	TCGA_A2-A0EV-01A_AN-A0AM-01A_D8-A142-01A
AEATESAMEK	iTRAQ 4-plex of K@10[144.1021];iTRAQ 4-plex of peptide N-term@1[144.1021]	208418	3	1353.67	1353.67	0.281063	452.23	30.1398	0.000157257	1	0	TCGA_A2-A0EV-01A_AN-A0AM-01A_D8-A142-01A
AEATESAMEK	iTRAQ 4-plex of K@10[144.1021];iTRAQ 4-plex of peptide N-term@1[144.1021];Oxidation of M@8[15.9949]	102608	3	1369.66	1369.66	1.25667	457.561	26.6967	0.000786287	1	0	TCGA_A2-A0EV-01A_AN-A0AM-01A_D8-A142-01A
AEATESAMEK	iTRAQ 4-plex of K@10[144.1021];iTRAQ 4-plex of peptide N-term@1[144.1021];Oxidation of M@8[15.9949]	215196	2	1369.66	1369.66	-0.202427	685.839	24.9495	0.000314515	1	0	TCGA_A2-A0T7-01A_C8-A12Q-01A_A8-A079-01A
AEATESAMEK	iTRAQ 4-plex of K@10[144.1021];iTRAQ 4-plex of peptide N-term@1[144.1021]	218245	3	1353.68	1353.67	-5.15076	452.233	26.7367	0.000157257	1	0	TCGA_A2-A0T7-01A_C8-A12Q-01A_A8-A079-01A
AEATESAMEK	iTRAQ 4-plex of K@10[144.1021];iTRAQ 4-plex of peptide N-term@1[144.1021]	218244	2	1353.66	1353.67	7.48316	677.837	47.7792	0.000157257	1	0	TCGA_A2-A0T7-01A_C8-A12Q-01A_A8-A079-01A
AEATESAMEK	iTRAQ 4-plex of K@10[144.1021];iTRAQ 4-plex of peptide N-term@1[144.1021];Oxidation of M@8[15.9949]	168128	2	1369.67	1369.66	-4.68376	685.842	35.7774	0.000157257	1	0	TCGA_A2-A0YF-01A_BH-A0DD-01A_BH-A0E9-01A
AEATESAMEK	iTRAQ 4-plex of K@10[144.1021];iTRAQ 4-plex of peptide N-term@1[144.1021];Oxidation of M@8[15.9949]	168135	3	1369.67	1369.66	-2.63588	457.563	27.4354	0.000943545	1	0	TCGA_A2-A0YF-01A_BH-A0DD-01A_BH-A0E9-01A
AEATESAMEK	iTRAQ 4-plex of K@10[144.1021];iTRAQ 4-plex of peptide N-term@1[144.1021]	170555	2	1353.68	1353.67	-5.17343	677.845	51.6152	0.000157257	1	0	TCGA_A2-A0YF-01A_BH-A0DD-01A_BH-A0E9-01A
AEATESAMEK	iTRAQ 4-plex of K@10[144.1021];iTRAQ 4-plex of peptide N-term@1[144.1021]	170575	3	1353.67	1353.67	-3.65224	452.232	30.3301	0.000157257	1	0	TCGA_A2-A0YF-01A_BH-A0DD-01A_BH-A0E9-01A
AEATESAMEK	iTRAQ 4-plex of K@10[144.1021];iTRAQ 4-plex of peptide N-term@1[144.1021]	185924	3	1353.67	1353.67	-0.874168	452.231	33.2086	0.000157257	1	0	TCGA_A2-A0YG-01A_E2-A150-01A_BH-A18N-01A
AEATESAMEK	iTRAQ 4-plex of K@10[144.1021];iTRAQ 4-plex of peptide N-term@1[144.1021];Oxidation of M@8[15.9949]	183322	3	1369.66	1369.66	0.292326	457.562	27.5254	0.000943545	1	0	TCGA_A2-A0YG-01A_E2-A150-01A_BH-A18N-01A
AEATESAMEK	iTRAQ 4-plex of K@10[144.1021];iTRAQ 4-plex of peptide N-term@1[144.1021];Oxidation of M@8[15.9949]	183319	2	1369.67	1369.66	-1.28902	685.84	22.6574	0.00062903	1	0	TCGA_A2-A0YG-01A_E2-A150-01A_BH-A18N-01A
AEATESAMEK	iTRAQ 4-plex of K@10[144.1021];iTRAQ 4-plex of peptide N-term@1[144.1021]	185872	2	1353.67	1353.67	2.3767	677.84	55.731	0.000157257	1	0	TCGA_A2-A0YG-01A_E2-A150-01A_BH-A18N-01A
AEATESAMEK	iTRAQ 4-plex of K@10[144.1021];iTRAQ 4-plex of peptide N-term@1[144.1021];Oxidation of M@8[15.9949]	186769	3	1369.66	1369.66	0.132133	457.562	30.2396	0.000471772	1	0	TCGA_A7-A0CD-01A_C8-A12W-01A_AN-A0AL-01A
AEATESAMEK	iTRAQ 4-plex of K@10[144.1021];iTRAQ 4-plex of peptide N-term@1[144.1021]	189576	2	1353.66	1353.67	3.50887	677.839	47.9837	0.000157257	1	0	TCGA_A7-A0CD-01A_C8-A12W-01A_AN-A0AL-01A
AEATESAMEK	iTRAQ 4-plex of K@10[144.1021];iTRAQ 4-plex of peptide N-term@1[144.1021];Oxidation of M@8[15.9949]	108621	3	1369.67	1369.66	-5.98043	457.565	24.0293	0.00204435	1	0	TCGA_A7-A0CE-01A_BH-A0C0-01A_A2-A0YC-01A
AEATESAMEK	iTRAQ 4-plex of K@10[144.1021];iTRAQ 4-plex of peptide N-term@1[144.1021]	187244	3	1353.67	1353.67	-3.26133	452.232	30.1647	0.000157257	1	0	TCGA_A7-A0CE-01A_BH-A0C0-01A_A2-A0YC-01A
AEATESAMEK	iTRAQ 4-plex of K@10[144.1021];iTRAQ 4-plex of peptide N-term@1[144.1021]	187241	2	1353.68	1353.67	-5.68756	677.846	51.5797	0.000157257	1	0	TCGA_A7-A0CE-01A_BH-A0C0-01A_A2-A0YC-01A
AEATESAMEK	iTRAQ 4-plex of K@10[144.1021];iTRAQ 4-plex of peptide N-term@1[144.1021]	187319	2	1353.68	1353.67	-5.16181	677.845	44.6929	0.000157257	1	0	TCGA_A7-A0CE-01A_BH-A0C0-01A_A2-A0YC-01A
AEATESAMEK	iTRAQ 4-plex of K@10[144.1021];iTRAQ 4-plex of peptide N-term@1[144.1021];Oxidation of M@8[15.9949]	184232	2	1369.67	1369.66	-4.68006	685.842	26.0036	0.000314515	1	0	TCGA_A7-A0CE-01A_BH-A0C0-01A_A2-A0YC-01A
AEATESAMEK	iTRAQ 4-plex of K@10[144.1021];iTRAQ 4-plex of peptide N-term@1[144.1021];Oxidation of M@8[15.9949]	219676	2	1369.67	1369.66	-2.58279	685.841	35.4534	0.000314515	1	0	TCGA_A7-A0CJ-01A_AO-A12F-01A_A2-A0YL-01A
AEATESAMEK	iTRAQ 4-plex of K@10[144.1021];iTRAQ 4-plex of peptide N-term@1[144.1021];Oxidation of M@8[15.9949]	219674	3	1369.67	1369.66	-3.03106	457.563	27.4252	0.000943545	1	0	TCGA_A7-A0CJ-01A_AO-A12F-01A_A2-A0YL-01A
AEATESAMEK	iTRAQ 4-plex of K@10[144.1021];iTRAQ 4-plex of peptide N-term@1[144.1021];Oxidation of M@8[15.9949]	108649	2	1369.67	1369.66	-2.27678	685.841	31.8389	0.000314515	1	0	TCGA_A7-A0CJ-01A_AO-A12F-01A_A2-A0YL-01A
AEATESAMEK	iTRAQ 4-plex of K@10[144.1021];iTRAQ 4-plex of peptide N-term@1[144.1021]	223844	2	1353.67	1353.67	-1.60387	677.843	55.615	0.000157257	1	0	TCGA_A7-A0CJ-01A_AO-A12F-01A_A2-A0YL-01A
AEATESAMEK	iTRAQ 4-plex of K@10[144.1021];iTRAQ 4-plex of peptide N-term@1[144.1021]	223903	3	1353.68	1353.67	-5.2312	452.233	30.0547	0.000157257	1	0	TCGA_A7-A0CJ-01A_AO-A12F-01A_A2-A0YL-01A
AEATESAMEK	iTRAQ 4-plex of K@10[144.1021];iTRAQ 4-plex of peptide N-term@1[144.1021]	160506	3	1353.68	1353.67	-5.90501	452.233	29.8683	0.000157257	1	0	TCGA_A8-A06Z-01A_A2-A0D1-01A_A2-A0CM-01A
AEATESAMEK	iTRAQ 4-plex of K@10[144.1021];iTRAQ 4-plex of peptide N-term@1[144.1021]	160558	2	1353.68	1353.67	-6.02157	677.846	48.0407	0.000157257	1	0	TCGA_A8-A06Z-01A_A2-A0D1-01A_A2-A0CM-01A
AEATESAMEK	iTRAQ 4-plex of K@10[144.1021];iTRAQ 4-plex of peptide N-term@1[144.1021];Oxidation of M@8[15.9949]	175077	2	1369.66	1369.66	0.302412	685.839	32.1018	0.000314515	1	0	TCGA_A8-A09G-01A_C8-A131-01A_C8-A134-01A
AEATESAMEK	iTRAQ 4-plex of K@10[144.1021];iTRAQ 4-plex of peptide N-term@1[144.1021]	178077	3	1353.67	1353.67	-1.25342	452.231	29.8682	0.000314515	1	0	TCGA_A8-A09G-01A_C8-A131-01A_C8-A134-01A
AEATESAMEK	iTRAQ 4-plex of K@10[144.1021];iTRAQ 4-plex of peptide N-term@1[144.1021]	178067	2	1353.68	1353.67	-4.9966	677.845	44.1735	0.000157257	1	0	TCGA_A8-A09G-01A_C8-A131-01A_C8-A134-01A
AEATESAMEK	iTRAQ 4-plex of K@10[144.1021];iTRAQ 4-plex of peptide N-term@1[144.1021]	178010	2	1353.67	1353.67	-2.27567	677.843	51.7077	0.000157257	1	0	TCGA_A8-A09G-01A_C8-A131-01A_C8-A134-01A
AEATESAMEK	iTRAQ 4-plex of K@10[144.1021];iTRAQ 4-plex of peptide N-term@1[144.1021]	178016	3	1353.67	1353.67	-1.88842	452.231	30.322	0.000157257	1	0	TCGA_A8-A09G-01A_C8-A131-01A_C8-A134-01A
AEATESAMEK	iTRAQ 4-plex of K@10[144.1021];iTRAQ 4-plex of peptide N-term@1[144.1021]	197104	2	1353.66	1353.67	3.07705	677.84	51.856	0.000157257	1	0	TCGA_A8-A09I-01A_C8-A12L-01A_A2-A0EX-01A
AEATESAMEK	iTRAQ 4-plex of K@10[144.1021];iTRAQ 4-plex of peptide N-term@1[144.1021]	173934	3	1353.66	1353.67	3.41856	452.229	33.4184	0.000157257	1	0	TCGA_AN-A0FL_BH-A0DG_AN-A0AS
AEATESAMEK	iTRAQ 4-plex of K@10[144.1021];iTRAQ 4-plex of peptide N-term@1[144.1021]	173936	2	1353.67	1353.67	1.7641	677.841	51.6233	0.000157257	1	0	TCGA_AN-A0FL_BH-A0DG_AN-A0AS
AEATESAMEK	iTRAQ 4-plex of K@10[144.1021];iTRAQ 4-plex of peptide N-term@1[144.1021];Oxidation of M@8[15.9949]	101355	3	1369.66	1369.66	1.68677	457.561	29.9738	0.0011008	1	0	TCGA_AN-A0FL_BH-A0DG_AN-A0AS
AEATESAMEK	iTRAQ 4-plex of K@10[144.1021];iTRAQ 4-plex of peptide N-term@1[144.1021]	209302	2	1353.66	1353.67	5.38639	677.838	47.8722	0.000157257	1	0	TCGA_AN-A0FL_BH-A0DG_AN-A0AS
AEATESAMEK	iTRAQ 4-plex of K@10[144.1021];iTRAQ 4-plex of peptide N-term@1[144.1021]	209323	3	1353.67	1353.67	1.70182	452.229	29.6299	0.000157257	1	0	TCGA_AN-A0FL_BH-A0DG_AN-A0AS
AEATESAMEK	iTRAQ 4-plex of K@10[144.1021];iTRAQ 4-plex of peptide N-term@1[144.1021];Oxidation of M@8[15.9949]	108621	3	1369.67	1369.66	-5.4071	457.564	20.6868	0.00330241	1	0	TCGA_AO-A0JC_A8-A08Z_AR-A0TX
AEATESAMEK	iTRAQ 4-plex of K@10[144.1021];iTRAQ 4-plex of peptide N-term@1[144.1021]	186676	3	1353.68	1353.67	-9.42501	452.235	24.7345	0.000157257	1	0	TCGA_AO-A0JC_A8-A08Z_AR-A0TX
AEATESAMEK	iTRAQ 4-plex of K@10[144.1021];iTRAQ 4-plex of peptide N-term@1[144.1021]	186682	2	1353.67	1353.67	-3.02494	677.844	47.9691	0.000157257	1	0	TCGA_AO-A0JC_A8-A08Z_AR-A0TX
AEATESAMEK	iTRAQ 4-plex of K@10[144.1021];iTRAQ 4-plex of peptide N-term@1[144.1021]	184625	2	1353.67	1353.67	0.309361	677.842	39.3762	0.000157257	1	0	TCGA_AO-A0JE_A2-A0T2_AN-A0AJ
AEATESAMEK	iTRAQ 4-plex of K@10[144.1021];iTRAQ 4-plex of peptide N-term@1[144.1021]	220612	2	1353.67	1353.67	-0.126989	677.842	48.155	0.000157257	1	0	TCGA_AO-A0JE_A2-A0T2_AN-A0AJ
AEATESAMEK	iTRAQ 4-plex of K@10[144.1021];iTRAQ 4-plex of peptide N-term@1[144.1021]	184641	3	1353.67	1353.67	-1.96803	452.231	33.5426	0.000157257	1	0	TCGA_AO-A0JE_A2-A0T2_AN-A0AJ
AEATESAMEK	iTRAQ 4-plex of K@10[144.1021];iTRAQ 4-plex of peptide N-term@1[144.1021];Oxidation of M@8[15.9949]	107977	3	1369.67	1369.66	-1.89626	457.563	27.2002	0.0011008	1	0	TCGA_AO-A0JE_A2-A0T2_AN-A0AJ
AEATESAMEK	iTRAQ 4-plex of K@10[144.1021];iTRAQ 4-plex of peptide N-term@1[144.1021];Oxidation of M@8[15.9949]	203286	3	1369.66	1369.66	4.35738	457.56	30.1562	0.000471772	1	0	TCGA_AO-A0JM_C8-A12V_A8-A08G
AEATESAMEK	iTRAQ 4-plex of K@10[144.1021];iTRAQ 4-plex of peptide N-term@1[144.1021];Oxidation of M@8[15.9949]	203283	2	1369.66	1369.66	2.34083	685.838	28.6408	0.000314515	1	0	TCGA_AO-A0JM_C8-A12V_A8-A08G
AEATESAMEK	iTRAQ 4-plex of K@10[144.1021];iTRAQ 4-plex of peptide N-term@1[144.1021]	206110	3	1353.67	1353.67	0.00780901	452.23	30.0794	0.000157257	1	0	TCGA_AO-A0JM_C8-A12V_A8-A08G
AEATESAMEK	iTRAQ 4-plex of K@10[144.1021];iTRAQ 4-plex of peptide N-term@1[144.1021]	206128	2	1353.67	1353.67	2.03323	677.84	55.731	0.000157257	1	0	TCGA_AO-A0JM_C8-A12V_A8-A08G
AEATESAMEK	iTRAQ 4-plex of K@10[144.1021];iTRAQ 4-plex of peptide N-term@1[144.1021]	206020	2	1353.67	1353.67	-1.64934	677.843	48.0959	0.000157257	1	0	TCGA_AO-A12E_A8-A06N_A2-A0T1
AEATESAMEK	iTRAQ 4-plex of K@10[144.1021];iTRAQ 4-plex of peptide N-term@1[144.1021]	170927	3	1353.67	1353.67	-0.202046	452.23	33.5031	0.000157257	1	0	TCGA_AO-A12E_A8-A06N_A2-A0T1
AEATESAMEK	iTRAQ 4-plex of K@10[144.1021];iTRAQ 4-plex of peptide N-term@1[144.1021]	170944	2	1353.67	1353.67	-2.54211	677.843	51.7438	0.000157257	1	0	TCGA_AO-A12E_A8-A06N_A2-A0T1
AEATESAMEK	iTRAQ 4-plex of K@10[144.1021];iTRAQ 4-plex of peptide N-term@1[144.1021]	250362	2	1353.67	1353.67	1.37587	677.841	55.5664	0.000157257	1	0	TCGA_AR-A0TR_AO-A03O_BH-A18R
AEATESAMEK	iTRAQ 4-plex of K@10[144.1021];iTRAQ 4-plex of peptide N-term@1[144.1021];Oxidation of M@8[15.9949]	104945	2	1369.66	1369.66	4.67178	685.836	39.5939	0.000157257	1	0	TCGA_AR-A0TT_AR-A1AQ_AO-A12B_117C
AEATESAMEK	iTRAQ 4-plex of K@10[144.1021];iTRAQ 4-plex of peptide N-term@1[144.1021]	179694	3	1353.66	1353.67	4.62384	452.228	30.1615	0.000157257	1	0	TCGA_AR-A0TT_AR-A1AQ_AO-A12B_117C
AEATESAMEK	iTRAQ 4-plex of K@10[144.1021];iTRAQ 4-plex of peptide N-term@1[144.1021];Oxidation of M@8[15.9949]	176844	3	1369.66	1369.66	4.52062	457.56	27.3702	0.0011008	1	0	TCGA_AR-A0TT_AR-A1AQ_AO-A12B_117C
AEATESAMEK	iTRAQ 4-plex of K@10[144.1021];iTRAQ 4-plex of peptide N-term@1[144.1021]	179705	2	1353.67	1353.67	2.65604	677.84	51.7762	0.000157257	1	0	TCGA_AR-A0TT_AR-A1AQ_AO-A12B_117C
AEATESAMEK	iTRAQ 4-plex of K@10[144.1021];iTRAQ 4-plex of peptide N-term@1[144.1021];Oxidation of M@8[15.9949]	176858	2	1369.66	1369.66	4.49581	685.836	39.123	0.000157257	1	0	TCGA_AR-A0TT_AR-A1AQ_AO-A12B_117C
AEATESAMEK	iTRAQ 4-plex of K@10[144.1021];iTRAQ 4-plex of peptide N-term@1[144.1021]	217876	3	1353.68	1353.67	-5.53427	452.233	33.1965	0.000157257	1	0	TCGA_AR-A0TV_C8-A12Z_AO-A0JJ
AEATESAMEK	iTRAQ 4-plex of K@10[144.1021];iTRAQ 4-plex of peptide N-term@1[144.1021]	217877	2	1353.67	1353.67	-4.05043	677.845	55.4874	0.000157257	1	0	TCGA_AR-A0TV_C8-A12Z_AO-A0JJ
AEATESAMEK	iTRAQ 4-plex of K@10[144.1021];iTRAQ 4-plex of peptide N-term@1[144.1021];Oxidation of M@8[15.9949]	213906	3	1369.67	1369.66	-4.92812	457.564	27.5793	0.0011008	1	0	TCGA_AR-A0TV_C8-A12Z_AO-A0JJ
AEATESAMEK	iTRAQ 4-plex of K@10[144.1021];iTRAQ 4-plex of peptide N-term@1[144.1021];Oxidation of M@8[15.9949]	105420	2	1369.67	1369.66	-2.03383	685.841	31.983	0.000314515	1	0	TCGA_AR-A0TV_C8-A12Z_AO-A0JJ
AEATESAMEK	iTRAQ 4-plex of K@10[144.1021];iTRAQ 4-plex of peptide N-term@1[144.1021];Oxidation of M@8[15.9949]	213896	2	1369.67	1369.66	-3.97813	685.842	38.7481	0.000157257	1	0	TCGA_AR-A0TV_C8-A12Z_AO-A0JJ
AEATESAMEK	iTRAQ 4-plex of K@10[144.1021];iTRAQ 4-plex of peptide N-term@1[144.1021]	182824	2	1353.66	1353.67	6.61602	677.837	55.5425	0.000157257	1	0	TCGA_AR-A0TY_AR-A0U4_BH-A0HP
AEATESAMEK	iTRAQ 4-plex of K@10[144.1021];iTRAQ 4-plex of peptide N-term@1[144.1021];Oxidation of M@8[15.9949]	110134	3	1369.66	1369.66	1.24054	457.561	30.3673	0.000471772	1	0	TCGA_AR-A1AP_AN-A0FK_AO-A0J6
AEATESAMEK	iTRAQ 4-plex of K@10[144.1021];iTRAQ 4-plex of peptide N-term@1[144.1021]	188529	2	1353.66	1353.67	3.92731	677.839	44.441	0.000157257	1	0	TCGA_AR-A1AP_AN-A0FK_AO-A0J6
AEATESAMEK	iTRAQ 4-plex of K@10[144.1021];iTRAQ 4-plex of peptide N-term@1[144.1021]	188523	3	1353.66	1353.67	3.56186	452.229	30.2664	0.000157257	1	0	TCGA_AR-A1AP_AN-A0FK_AO-A0J6
AEATESAMEK	iTRAQ 4-plex of K@10[144.1021];iTRAQ 4-plex of peptide N-term@1[144.1021]	185265	3	1353.67	1353.67	-1.00371	452.231	33.5644	0.000157257	1	0	TCGA_AR-A1AW_AR-A1AV_C8-A135
AEATESAMEK	iTRAQ 4-plex of K@10[144.1021];iTRAQ 4-plex of peptide N-term@1[144.1021]	185267	2	1353.67	1353.67	-3.39347	677.844	47.9396	0.000157257	1	0	TCGA_AR-A1AW_AR-A1AV_C8-A135
AEATESAMEK	iTRAQ 4-plex of K@10[144.1021];iTRAQ 4-plex of peptide N-term@1[144.1021]	158091	3	1353.67	1353.67	-3.70781	452.232	30.0513	0.000157257	1	0	TCGA_BH-A18U_A2-A0YI_A2-A0EQ
AEATESAMEK	iTRAQ 4-plex of K@10[144.1021];iTRAQ 4-plex of peptide N-term@1[144.1021]	189716	2	1353.68	1353.67	-5.99556	677.846	55.6129	0.000157257	1	0	TCGA_BH-A18U_A2-A0YI_A2-A0EQ
AEATESAMEK	iTRAQ 4-plex of K@10[144.1021];iTRAQ 4-plex of peptide N-term@1[144.1021]	182435	2	1353.67	1353.67	-0.0488584	677.842	48.0107	0.000157257	1	0	TCGA_BH-A18V_A7-A13F_BH-A0E1
AEATESAMEK	iTRAQ 4-plex of K@10[144.1021];iTRAQ 4-plex of peptide N-term@1[144.1021]	182491	2	1353.67	1353.67	-1.34702	677.843	43.9451	0.000157257	1	0	TCGA_BH-A18V_A7-A13F_BH-A0E1
AEATESAMEK	iTRAQ 4-plex of K@10[144.1021];iTRAQ 4-plex of peptide N-term@1[144.1021];Oxidation of M@8[15.9949]	106236	2	1369.66	1369.66	1.00163	685.839	22.1489	0.000314515	1	0	TCGA_BH-A18V_A7-A13F_BH-A0E1
AEATESAMEK	iTRAQ 4-plex of K@10[144.1021];iTRAQ 4-plex of peptide N-term@1[144.1021];Oxidation of M@8[15.9949]	106229	3	1369.66	1369.66	1.27461	457.561	27.1197	0.00267338	1	0	TCGA_BH-A18V_A7-A13F_BH-A0E1
AEATESAMEK	iTRAQ 4-plex of K@10[144.1021];iTRAQ 4-plex of peptide N-term@1[144.1021]	173979	2	1353.67	1353.67	-1.79589	677.843	47.9255	0.000157257	1	0	TCGA_C8-A12P_BH-A0C1_A2-A0EY
AEATESAMEK	iTRAQ 4-plex of K@10[144.1021];iTRAQ 4-plex of peptide N-term@1[144.1021]	173995	3	1353.67	1353.67	0.990847	452.23	33.1401	0.000157257	1	0	TCGA_C8-A12P_BH-A0C1_A2-A0EY
AEATESAMEK	iTRAQ 4-plex of K@10[144.1021];iTRAQ 4-plex of peptide N-term@1[144.1021]	199054	3	1353.67	1353.67	-2.99512	452.232	30.3803	0.000157257	1	0	TCGA_C8-A138_E2-A154_BH-A0BZ
AEATESAMEK	iTRAQ 4-plex of K@10[144.1021];iTRAQ 4-plex of peptide N-term@1[144.1021]	199064	2	1353.67	1353.67	-2.60922	677.844	55.7987	0.000157257	1	0	TCGA_C8-A138_E2-A154_BH-A0BZ
AEATESAMEK	iTRAQ 4-plex of K@10[144.1021];iTRAQ 4-plex of peptide N-term@1[144.1021]	193175	2	1353.67	1353.67	0.449743	677.841	55.5751	0.000157257	1	0	TCGA_D8-A13Y_A8-A076_AO-A126
AEATESAMEK	iTRAQ 4-plex of K@10[144.1021];iTRAQ 4-plex of peptide N-term@1[144.1021]	193147	3	1353.67	1353.67	-0.622359	452.231	33.3418	0.000157257	1	0	TCGA_D8-A13Y_A8-A076_AO-A126
AEATESAMEK	iTRAQ 4-plex of K@10[144.1021];iTRAQ 4-plex of peptide N-term@1[144.1021];Oxidation of M@8[15.9949]	118434	3	1369.66	1369.66	2.34666	457.561	30.2719	0.000471772	1	0	TCGA_E2-A159_A2-A0T3_A2-A0YD
AEATESAMEK	iTRAQ 4-plex of K@10[144.1021];iTRAQ 4-plex of peptide N-term@1[144.1021];Oxidation of M@8[15.9949]	118446	2	1369.66	1369.66	2.75811	685.837	22.4316	0.000471772	1	0	TCGA_E2-A159_A2-A0T3_A2-A0YD
AEATESAMEK	iTRAQ 4-plex of K@10[144.1021];iTRAQ 4-plex of peptide N-term@1[144.1021]	188805	2	1353.67	1353.67	-0.943415	677.842	48.0736	0.000157257	1	0	TCGA_AO-A12D-01A_AN-A04A-01A_BH-A0AV-01A
AEATESAMEK	iTRAQ 4-plex of K@10[144.1021];iTRAQ 4-plex of peptide N-term@1[144.1021]	188736	2	1353.67	1353.67	-0.48222	677.842	51.6293	0.000157257	1	0	TCGA_AO-A12D-01A_AN-A04A-01A_BH-A0AV-01A
AEATESAMEK	iTRAQ 4-plex of K@10[144.1021];iTRAQ 4-plex of peptide N-term@1[144.1021]	188745	3	1353.67	1353.67	-1.5299	452.231	30.2549	0.000157257	1	0	TCGA_AO-A12D-01A_AN-A04A-01A_BH-A0AV-01A
AEATESAMEK	iTRAQ 4-plex of K@10[144.1021];iTRAQ 4-plex of peptide N-term@1[144.1021];Oxidation of M@8[15.9949]	111124	3	1369.67	1369.66	-3.51019	457.564	30.5532	0.000157257	1	0	TCGA_AO-A12D-01A_AN-A04A-01A_BH-A0AV-01A
AEATESAMEK	iTRAQ 4-plex of K@10[144.1021];iTRAQ 4-plex of peptide N-term@1[144.1021]	226385	3	1353.67	1353.67	-2.78184	452.232	36.9845	0.000157257	1	0	TCGA_AO_A12D_C8_A131_AO_A12B
AEATESAMEK	iTRAQ 4-plex of K@10[144.1021];iTRAQ 4-plex of peptide N-term@1[144.1021]	226381	2	1353.67	1353.67	-0.941447	677.842	55.938	0.000157257	1	0	TCGA_AO_A12D_C8_A131_AO_A12B
AEATESAMEK	iTRAQ 4-plex of K@10[144.1021];iTRAQ 4-plex of peptide N-term@1[144.1021];Oxidation of M@8[15.9949]	199077	3	1369.66	1369.66	4.08446	457.56	36.984	0.000157257	1	0	TCGA_E2-A10A_BH-A18Q_C8-A130
AEATESAMEK	iTRAQ 4-plex of K@10[144.1021];iTRAQ 4-plex of peptide N-term@1[144.1021]	242983	2	1353.66	1353.67	5.75018	677.838	51.5061	0.000157257	1	0	TCGA_E2-A10A_BH-A18Q_C8-A130
AEATESAMEK	iTRAQ 4-plex of K@10[144.1021];iTRAQ 4-plex of peptide N-term@1[144.1021]	201670	2	1353.67	1353.67	1.79625	677.841	51.9212	0.000157257	1	0	TCGA_E2-A10A_BH-A18Q_C8-A130
AEATESAMEK	iTRAQ 4-plex of K@10[144.1021];iTRAQ 4-plex of peptide N-term@1[144.1021]	201687	3	1353.66	1353.67	4.49375	452.228	36.9534	0.000157257	1	0	TCGA_E2-A10A_BH-A18Q_C8-A130
AEATESAMER	iTRAQ 4-plex of peptide N-term@1[144.1021];Oxidation of M@8[15.9949]	69293	2	1253.56	1253.57	2.41592	627.79	25.4903	0.000786287	1	0	TCGA_A2-A0D2-01A_C8-A12U-01A_AR-A1AS-01A
AEATESAMER	iTRAQ 4-plex of peptide N-term@1[144.1021];Oxidation of M@8[15.9949]	140914	2	1253.57	1253.57	2.17082	627.79	23.0267	0.000943545	1	0	TCGA_A2-A0D2-01A_C8-A12U-01A_AR-A1AS-01A
AEATESAMER	iTRAQ 4-plex of peptide N-term@1[144.1021]	143392	2	1237.57	1237.57	1.81899	619.793	43.6252	0.000314515	1	0	TCGA_A2-A0D2-01A_C8-A12U-01A_AR-A1AS-01A
AEATESAMER	iTRAQ 4-plex of peptide N-term@1[144.1021]	130461	3	1237.57	1237.57	-0.474145	413.532	30.5623	0.000314515	1	0	TCGA_A2-A0D0-01A_BH-A0HK-01A_C8-A12T-01A
AEATESAMER	iTRAQ 4-plex of peptide N-term@1[144.1021]	130468	2	1237.57	1237.57	0.0246199	619.794	39.8779	0.000314515	1	0	TCGA_A2-A0D0-01A_BH-A0HK-01A_C8-A12T-01A
AEATESAMER	iTRAQ 4-plex of peptide N-term@1[144.1021];Oxidation of M@8[15.9949]	63951	3	1253.56	1253.57	3.19818	418.862	29.8194	0.000157257	1	0	TCGA_A2-A0D0-01A_BH-A0HK-01A_C8-A12T-01A
AEATESAMER	iTRAQ 4-plex of peptide N-term@1[144.1021]	68900	2	1237.57	1237.57	0.348671	619.794	39.7371	0.000314515	1	0	TCGA_A2-A0EV-01A_AN-A0AM-01A_D8-A142-01A
AEATESAMER	iTRAQ 4-plex of peptide N-term@1[144.1021];Oxidation of M@8[15.9949]	135748	2	1253.57	1253.57	-0.466521	627.792	16.98	0.00754836	1	0	TCGA_A2-A0EV-01A_AN-A0AM-01A_D8-A142-01A
AEATESAMER	iTRAQ 4-plex of peptide N-term@1[144.1021]	110464	2	1237.58	1237.57	-2.72217	619.795	29.7985	0.000471772	1	0	TCGA_A2-A0SW-01A_AO-A0JL-01A_BH-A0BV-01A
AEATESAMER	iTRAQ 4-plex of peptide N-term@1[144.1021];Oxidation of M@8[15.9949]	68639	3	1253.57	1253.57	2.21432	418.862	30.249	0.000157257	1	0	TCGA_A2-A0T7-01A_C8-A12Q-01A_A8-A079-01A
AEATESAMER	iTRAQ 4-plex of peptide N-term@1[144.1021]	142753	2	1237.57	1237.57	0.323974	619.794	39.7803	0.000314515	1	0	TCGA_A2-A0T7-01A_C8-A12Q-01A_A8-A079-01A
AEATESAMER	iTRAQ 4-plex of peptide N-term@1[144.1021]	142597	2	1237.57	1237.57	4.6474	619.791	32.2421	0.000786287	1	0	TCGA_A2-A0T7-01A_C8-A12Q-01A_A8-A079-01A
AEATESAMER	iTRAQ 4-plex of peptide N-term@1[144.1021]	142685	3	1237.57	1237.57	-0.431956	413.532	30.7807	0.000314515	1	0	TCGA_A2-A0T7-01A_C8-A12Q-01A_A8-A079-01A
AEATESAMER	iTRAQ 4-plex of peptide N-term@1[144.1021];Oxidation of M@8[15.9949]	133069	2	1253.57	1253.57	-2.69431	627.793	29.0237	0.000943545	1	0	TCGA_A2-A0YF-01A_BH-A0DD-01A_BH-A0E9-01A
AEATESAMER	iTRAQ 4-plex of peptide N-term@1[144.1021];Oxidation of M@8[15.9949]	64868	2	1253.57	1253.57	-0.369524	627.791	25.4107	0.000786287	1	0	TCGA_A2-A0YF-01A_BH-A0DD-01A_BH-A0E9-01A
AEATESAMER	iTRAQ 4-plex of peptide N-term@1[144.1021];Oxidation of M@8[15.9949]	64877	3	1253.57	1253.57	-1.1211	418.864	27.3387	0.000157257	1	0	TCGA_A2-A0YF-01A_BH-A0DD-01A_BH-A0E9-01A
AEATESAMER	iTRAQ 4-plex of peptide N-term@1[144.1021]	135196	2	1237.58	1237.57	-3.14867	619.796	40.0705	0.000314515	1	0	TCGA_A2-A0YF-01A_BH-A0DD-01A_BH-A0E9-01A
AEATESAMER	iTRAQ 4-plex of peptide N-term@1[144.1021];Oxidation of M@8[15.9949]	59496	2	1253.57	1253.57	0.178425	627.791	19.1579	0.00786287	1	0	TCGA_A2-A0YG-01A_E2-A150-01A_BH-A18N-01A
AEATESAMER	iTRAQ 4-plex of peptide N-term@1[144.1021];Oxidation of M@8[15.9949]	120760	3	1253.56	1253.57	2.59424	418.862	33.7579	0.000157257	1	0	TCGA_A2-A0YG-01A_E2-A150-01A_BH-A18N-01A
AEATESAMER	iTRAQ 4-plex of peptide N-term@1[144.1021]	122883	2	1237.57	1237.57	0.168586	619.794	36.4289	0.000314515	1	0	TCGA_A2-A0YG-01A_E2-A150-01A_BH-A18N-01A
AEATESAMER	iTRAQ 4-plex of peptide N-term@1[144.1021]	122899	3	1237.57	1237.57	-1.51541	413.532	30.6655	0.000314515	1	0	TCGA_A2-A0YG-01A_E2-A150-01A_BH-A18N-01A
AEATESAMER	iTRAQ 4-plex of peptide N-term@1[144.1021]	106938	2	1237.57	1237.57	0.286968	619.794	29.8225	0.000471772	1	0	TCGA_A2-A0YM-01A_BH-A0C7-01A_A2-A0SX-01A
AEATESAMER	iTRAQ 4-plex of peptide N-term@1[144.1021];Oxidation of M@8[15.9949]	122788	3	1253.57	1253.57	-0.0614622	418.863	24.4511	0.000314515	1	0	TCGA_A7-A0CD-01A_C8-A12W-01A_AN-A0AL-01A
AEATESAMER	iTRAQ 4-plex of peptide N-term@1[144.1021]	125114	3	1237.57	1237.57	-1.3985	413.532	30.8244	0.000314515	1	0	TCGA_A7-A0CD-01A_C8-A12W-01A_AN-A0AL-01A
AEATESAMER	iTRAQ 4-plex of peptide N-term@1[144.1021]	125103	2	1237.57	1237.57	-0.718481	619.794	39.835	0.000314515	1	0	TCGA_A7-A0CD-01A_C8-A12W-01A_AN-A0AL-01A
AEATESAMER	iTRAQ 4-plex of peptide N-term@1[144.1021];Oxidation of M@8[15.9949]	144382	2	1253.57	1253.57	-3.66998	627.794	22.7755	0.000943545	1	0	TCGA_A7-A0CJ-01A_AO-A12F-01A_A2-A0YL-01A
AEATESAMER	iTRAQ 4-plex of peptide N-term@1[144.1021];Oxidation of M@8[15.9949]	71519	2	1253.57	1253.57	-2.72316	627.793	22.7831	0.00408869	1	0	TCGA_A7-A0CJ-01A_AO-A12F-01A_A2-A0YL-01A
AEATESAMER	iTRAQ 4-plex of peptide N-term@1[144.1021];Oxidation of M@8[15.9949]	71542	3	1253.57	1253.57	0.176382	418.863	27.0521	0.00062903	1	0	TCGA_A7-A0CJ-01A_AO-A12F-01A_A2-A0YL-01A
AEATESAMER	iTRAQ 4-plex of peptide N-term@1[144.1021]	147993	2	1237.58	1237.57	-4.13479	619.796	43.6069	0.000157257	1	0	TCGA_A7-A0CJ-01A_AO-A12F-01A_A2-A0YL-01A
AEATESAMER	iTRAQ 4-plex of peptide N-term@1[144.1021]	148008	3	1237.58	1237.57	-4.96386	413.534	30.9333	0.000314515	1	0	TCGA_A7-A0CJ-01A_AO-A12F-01A_A2-A0YL-01A
AEATESAMER	iTRAQ 4-plex of peptide N-term@1[144.1021]	127203	3	1237.58	1237.57	-4.64163	413.534	30.5358	0.000157257	1	0	TCGA_A8-A06Z-01A_A2-A0D1-01A_A2-A0CM-01A
AEATESAMER	iTRAQ 4-plex of peptide N-term@1[144.1021]	127160	2	1237.58	1237.57	-4.42327	619.797	43.7446	0.000314515	1	0	TCGA_A8-A06Z-01A_A2-A0D1-01A_A2-A0CM-01A
AEATESAMER	iTRAQ 4-plex of peptide N-term@1[144.1021];Oxidation of M@8[15.9949]	61692	2	1253.57	1253.57	-2.23037	627.793	25.1556	0.000786287	1	0	TCGA_A8-A06Z-01A_A2-A0D1-01A_A2-A0CM-01A
AEATESAMER	iTRAQ 4-plex of peptide N-term@1[144.1021];Oxidation of M@8[15.9949]	61694	3	1253.57	1253.57	-1.12449	418.864	33.148	0.000314515	1	0	TCGA_A8-A06Z-01A_A2-A0D1-01A_A2-A0CM-01A
AEATESAMER	iTRAQ 4-plex of peptide N-term@1[144.1021];Oxidation of M@8[15.9949]	125293	2	1253.57	1253.57	-3.31375	627.793	25.5022	0.000786287	1	0	TCGA_A8-A06Z-01A_A2-A0D1-01A_A2-A0CM-01A
AEATESAMER	iTRAQ 4-plex of peptide N-term@1[144.1021];Oxidation of M@8[15.9949]	68129	2	1253.57	1253.57	1.22528	627.79	20.823	0.000943545	1	0	TCGA_A8-A09G-01A_C8-A131-01A_C8-A134-01A
AEATESAMER	iTRAQ 4-plex of peptide N-term@1[144.1021]	140935	2	1237.57	1237.57	-0.480028	619.794	39.84	0.000314515	1	0	TCGA_A8-A09G-01A_C8-A131-01A_C8-A134-01A
AEATESAMER	iTRAQ 4-plex of peptide N-term@1[144.1021];Oxidation of M@8[15.9949]	38708	3	1253.56	1253.57	2.9266	418.862	21.9288	0.000157257	1	0	TCGA_A8-A09I-01A_C8-A12L-01A_A2-A0EX-01A
AEATESAMER	iTRAQ 4-plex of peptide N-term@1[144.1021]	117461	2	1237.57	1237.57	-0.00920971	619.794	36.4898	0.000314515	1	0	TCGA_A8-A09I-01A_C8-A12L-01A_A2-A0EX-01A
AEATESAMER	iTRAQ 4-plex of peptide N-term@1[144.1021]	117467	3	1237.57	1237.57	-0.536109	413.532	30.8444	0.000314515	1	0	TCGA_A8-A09I-01A_C8-A12L-01A_A2-A0EX-01A
AEATESAMER	iTRAQ 4-plex of peptide N-term@1[144.1021]	137193	3	1237.57	1237.57	-1.36423	413.532	30.6689	0.000471772	1	0	TCGA_AN-A0FL_BH-A0DG_AN-A0AS
AEATESAMER	iTRAQ 4-plex of peptide N-term@1[144.1021]	137160	2	1237.57	1237.57	-1.21434	619.795	43.5888	0.000314515	1	0	TCGA_AN-A0FL_BH-A0DG_AN-A0AS
AEATESAMER	iTRAQ 4-plex of peptide N-term@1[144.1021];Oxidation of M@8[15.9949]	135142	2	1253.57	1253.57	0.938369	627.791	26.6801	0.000786287	1	0	TCGA_AN-A0FL_BH-A0DG_AN-A0AS
AEATESAMER	iTRAQ 4-plex of peptide N-term@1[144.1021]	147750	3	1237.58	1237.57	-4.2407	413.533	26.9852	0.00251612	1	0	TCGA_AO-A0JC_A8-A08Z_AR-A0TX
AEATESAMER	iTRAQ 4-plex of peptide N-term@1[144.1021];Oxidation of M@8[15.9949]	145212	2	1253.57	1253.57	-2.91819	627.793	31.442	0.000786287	1	0	TCGA_AO-A0JC_A8-A08Z_AR-A0TX
AEATESAMER	iTRAQ 4-plex of peptide N-term@1[144.1021];Oxidation of M@8[15.9949]	71288	2	1253.57	1253.57	-4.89339	627.794	19.3879	0.00566127	1	0	TCGA_AO-A0JC_A8-A08Z_AR-A0TX
AEATESAMER	iTRAQ 4-plex of peptide N-term@1[144.1021];Oxidation of M@8[15.9949]	71300	3	1253.58	1253.57	-5.86879	418.866	27.2419	0.000157257	1	0	TCGA_AO-A0JC_A8-A08Z_AR-A0TX
AEATESAMER	iTRAQ 4-plex of peptide N-term@1[144.1021]	147720	2	1237.58	1237.57	-4.53535	619.797	36.4623	0.000314515	1	0	TCGA_AO-A0JC_A8-A08Z_AR-A0TX
AEATESAMER	iTRAQ 4-plex of peptide N-term@1[144.1021]	146681	3	1237.57	1237.57	-0.696709	413.532	30.7215	0.000314515	1	0	TCGA_AO-A0JE_A2-A0T2_AN-A0AJ
AEATESAMER	iTRAQ 4-plex of peptide N-term@1[144.1021]	146650	2	1237.57	1237.57	-0.447176	619.794	39.994	0.000314515	1	0	TCGA_AO-A0JE_A2-A0T2_AN-A0AJ
AEATESAMER	iTRAQ 4-plex of peptide N-term@1[144.1021];Oxidation of M@8[15.9949]	143135	2	1253.57	1253.57	0.186346	627.791	20.7401	0.00487498	1	0	TCGA_AO-A0JE_A2-A0T2_AN-A0AJ
AEATESAMER	iTRAQ 4-plex of peptide N-term@1[144.1021]	165164	3	1237.57	1237.57	-0.771032	413.532	27.5092	0.000314515	1	0	TCGA_AR-A0TR_AO-A03O_BH-A18R
AEATESAMER	iTRAQ 4-plex of peptide N-term@1[144.1021]	165149	2	1237.57	1237.57	-0.429699	619.794	39.6588	0.000314515	1	0	TCGA_AR-A0TR_AO-A03O_BH-A18R
AEATESAMER	iTRAQ 4-plex of peptide N-term@1[144.1021];Oxidation of M@8[15.9949]	140391	2	1253.57	1253.57	1.87191	627.79	20.4619	0.00456047	1	0	TCGA_AR-A0TT_AR-A1AQ_AO-A12B_117C
AEATESAMER	iTRAQ 4-plex of peptide N-term@1[144.1021]	142377	2	1237.57	1237.57	3.99	619.791	43.592	0.000157257	1	0	TCGA_AR-A0TT_AR-A1AQ_AO-A12B_117C
AEATESAMER	iTRAQ 4-plex of peptide N-term@1[144.1021];Oxidation of M@8[15.9949]	140538	2	1253.56	1253.57	4.84401	627.788	20.7769	0.000943545	1	0	TCGA_AR-A0TT_AR-A1AQ_AO-A12B_117C
AEATESAMER	iTRAQ 4-plex of peptide N-term@1[144.1021]	142410	3	1237.57	1237.57	2.70777	413.531	30.8218	0.00172983	1	0	TCGA_AR-A0TT_AR-A1AQ_AO-A12B_117C
AEATESAMER	iTRAQ 4-plex of peptide N-term@1[144.1021]	144119	3	1237.57	1237.57	-1.47346	413.532	30.9088	0.000157257	1	0	TCGA_AR-A0TV_C8-A12Z_AO-A0JJ
AEATESAMER	iTRAQ 4-plex of peptide N-term@1[144.1021];Oxidation of M@8[15.9949]	140534	2	1253.57	1253.57	-2.2062	627.793	20.6064	0.000943545	1	0	TCGA_AR-A0TV_C8-A12Z_AO-A0JJ
AEATESAMER	iTRAQ 4-plex of peptide N-term@1[144.1021]	144092	2	1237.57	1237.57	-1.53375	619.795	43.5972	0.000157257	1	0	TCGA_AR-A0TV_C8-A12Z_AO-A0JJ
AEATESAMER	iTRAQ 4-plex of peptide N-term@1[144.1021];Oxidation of M@8[15.9949]	69102	2	1253.57	1253.57	-1.34228	627.792	22.5949	0.00424595	1	0	TCGA_AR-A0TV_C8-A12Z_AO-A0JJ
AEATESAMER	iTRAQ 4-plex of peptide N-term@1[144.1021];Oxidation of M@8[15.9949]	69133	3	1253.57	1253.57	-1.60037	418.864	30.2925	0.000157257	1	0	TCGA_AR-A0TV_C8-A12Z_AO-A0JJ
AEATESAMER	iTRAQ 4-plex of peptide N-term@1[144.1021];Oxidation of M@8[15.9949]	72223	2	1253.56	1253.57	2.73072	627.79	22.0004	0.0084919	1	0	TCGA_AR-A1AP_AN-A0FK_AO-A0J6
AEATESAMER	iTRAQ 4-plex of peptide N-term@1[144.1021]	149191	3	1237.57	1237.57	1.7865	413.531	30.9902	0.000314515	1	0	TCGA_AR-A1AP_AN-A0FK_AO-A0J6
AEATESAMER	iTRAQ 4-plex of peptide N-term@1[144.1021]	149148	2	1237.57	1237.57	1.46898	619.793	43.7029	0.000157257	1	0	TCGA_AR-A1AP_AN-A0FK_AO-A0J6
AEATESAMER	iTRAQ 4-plex of peptide N-term@1[144.1021];Oxidation of M@8[15.9949]	72166	3	1253.56	1253.57	4.12333	418.862	30.2443	0.000157257	1	0	TCGA_AR-A1AP_AN-A0FK_AO-A0J6
AEATESAMER	iTRAQ 4-plex of peptide N-term@1[144.1021]	147063	2	1237.57	1237.57	-0.881252	619.794	43.491	0.000157257	1	0	TCGA_AR-A1AW_AR-A1AV_C8-A135
AEATESAMER	iTRAQ 4-plex of peptide N-term@1[144.1021];Oxidation of M@8[15.9949]	145059	2	1253.57	1253.57	-0.0279322	627.791	25.1906	0.000786287	1	0	TCGA_AR-A1AW_AR-A1AV_C8-A135
AEATESAMER	iTRAQ 4-plex of peptide N-term@1[144.1021];Oxidation of M@8[15.9949]	71159	2	1253.57	1253.57	-0.128814	627.791	22.0341	0.00676207	1	0	TCGA_AR-A1AW_AR-A1AV_C8-A135
AEATESAMER	iTRAQ 4-plex of peptide N-term@1[144.1021];Oxidation of M@8[15.9949]	71182	3	1253.57	1253.57	-0.962222	418.864	29.5769	0.000157257	1	0	TCGA_AR-A1AW_AR-A1AV_C8-A135
AEATESAMER	iTRAQ 4-plex of peptide N-term@1[144.1021];Oxidation of M@8[15.9949]	35292	2	1253.57	1253.57	-1.2636	627.792	22.0257	0.00880642	1	0	TCGA_AR-A1AW_AR-A1AV_C8-A135
AEATESAMER	iTRAQ 4-plex of peptide N-term@1[144.1021]	151404	3	1237.57	1237.57	-0.605297	413.532	31.0241	0.000314515	1	0	TCGA_BH-A0EE_AO-A0J9_BH-A0E0
AEATESAMER	iTRAQ 4-plex of peptide N-term@1[144.1021];Oxidation of M@8[15.9949]	149313	2	1253.56	1253.57	2.94076	627.789	22.6763	0.000943545	1	0	TCGA_BH-A0EE_AO-A0J9_BH-A0E0
AEATESAMER	iTRAQ 4-plex of peptide N-term@1[144.1021]	151354	2	1237.57	1237.57	-0.807772	619.794	39.9613	0.000314515	1	0	TCGA_BH-A0EE_AO-A0J9_BH-A0E0
AEATESAMER	iTRAQ 4-plex of peptide N-term@1[144.1021];Oxidation of M@8[15.9949]	505007	2	1253.56	1253.57	3.48979	627.789	15.126	0.00864916	1	0	TCGA_BH-A0EE_AO-A0J9_BH-A0E0
AEATESAMER	iTRAQ 4-plex of peptide N-term@1[144.1021];Oxidation of M@8[15.9949]	123823	2	1253.57	1253.57	-2.55826	627.793	22.9354	0.000943545	1	0	TCGA_BH-A18U_A2-A0YI_A2-A0EQ
AEATESAMER	iTRAQ 4-plex of peptide N-term@1[144.1021]	125528	3	1237.58	1237.57	-6.37721	413.534	30.8355	0.000314515	1	0	TCGA_BH-A18U_A2-A0YI_A2-A0EQ
AEATESAMER	iTRAQ 4-plex of peptide N-term@1[144.1021];Oxidation of M@8[15.9949]	61470	2	1253.57	1253.57	-2.49736	627.793	20.6349	0.00503224	1	0	TCGA_BH-A18U_A2-A0YI_A2-A0EQ
AEATESAMER	iTRAQ 4-plex of peptide N-term@1[144.1021];Oxidation of M@8[15.9949]	61486	3	1253.57	1253.57	-0.645604	418.864	26.2445	0.000314515	1	0	TCGA_BH-A18U_A2-A0YI_A2-A0EQ
AEATESAMER	iTRAQ 4-plex of peptide N-term@1[144.1021];Oxidation of M@8[15.9949]	141903	2	1253.57	1253.57	0.775973	627.791	22.917	0.000943545	1	0	TCGA_BH-A18V_A7-A13F_BH-A0E1
AEATESAMER	iTRAQ 4-plex of peptide N-term@1[144.1021];Oxidation of M@8[15.9949]	69293	2	1253.56	1253.57	2.49716	627.79	22.8714	0.00424595	1	0	TCGA_BH-A18V_A7-A13F_BH-A0E1
AEATESAMER	iTRAQ 4-plex of peptide N-term@1[144.1021];Oxidation of M@8[15.9949]	69321	3	1253.56	1253.57	2.47404	418.862	30.359	0.000157257	1	0	TCGA_BH-A18V_A7-A13F_BH-A0E1
AEATESAMER	iTRAQ 4-plex of peptide N-term@1[144.1021]	144651	2	1237.57	1237.57	0.010679	619.794	40.1008	0.000314515	1	0	TCGA_BH-A18V_A7-A13F_BH-A0E1
AEATESAMER	iTRAQ 4-plex of peptide N-term@1[144.1021]	137850	2	1237.57	1237.57	-0.976985	619.794	39.9277	0.000314515	1	0	TCGA_C8-A12P_BH-A0C1_A2-A0EY
AEATESAMER	iTRAQ 4-plex of peptide N-term@1[144.1021];Oxidation of M@8[15.9949]	135683	2	1253.57	1253.57	1.09817	627.791	28.1863	0.00283063	1	0	TCGA_C8-A12P_BH-A0C1_A2-A0EY
AEATESAMER	iTRAQ 4-plex of peptide N-term@1[144.1021];Oxidation of M@8[15.9949]	67371	3	1253.57	1253.57	0.543939	418.863	30.332	0.000157257	1	0	TCGA_C8-A12P_BH-A0C1_A2-A0EY
AEATESAMER	iTRAQ 4-plex of peptide N-term@1[144.1021]	157407	3	1237.57	1237.57	-0.469826	413.532	30.6911	0.000157257	1	0	TCGA_C8-A138_E2-A154_BH-A0BZ
AEATESAMER	iTRAQ 4-plex of peptide N-term@1[144.1021]	157380	2	1237.57	1237.57	-1.19483	619.795	36.4051	0.000314515	1	0	TCGA_C8-A138_E2-A154_BH-A0BZ
AEATESAMER	iTRAQ 4-plex of peptide N-term@1[144.1021];Oxidation of M@8[15.9949]	74023	3	1253.57	1253.57	1.63225	418.863	30.397	0.00062903	1	0	TCGA_D8-A13Y_A8-A076_AO-A126
AEATESAMER	iTRAQ 4-plex of peptide N-term@1[144.1021]	153409	3	1237.57	1237.57	-0.928115	413.532	30.9338	0.000314515	1	0	TCGA_D8-A13Y_A8-A076_AO-A126
AEATESAMER	iTRAQ 4-plex of peptide N-term@1[144.1021]	153349	2	1237.57	1237.57	-0.519891	619.794	36.5552	0.000314515	1	0	TCGA_D8-A13Y_A8-A076_AO-A126
AEATESAMER	iTRAQ 4-plex of peptide N-term@1[144.1021];Oxidation of M@8[15.9949]	78294	3	1253.56	1253.57	3.60761	418.862	33.7355	0.000157257	1	0	TCGA_E2-A159_A2-A0T3_A2-A0YD
AEATESAMER	iTRAQ 4-plex of peptide N-term@1[144.1021]	149616	2	1237.58	1237.57	-3.59318	619.796	39.7966	0.000314515	1	0	TCGA_AO-A12D-01A_AN-A04A-01A_BH-A0AV-01A
AEATESAMER	iTRAQ 4-plex of peptide N-term@1[144.1021]	149661	3	1237.58	1237.57	-4.00162	413.533	27.5127	0.000157257	1	0	TCGA_AO-A12D-01A_AN-A04A-01A_BH-A0AV-01A
AEATESAMER	iTRAQ 4-plex of peptide N-term@1[144.1021];Oxidation of M@8[15.9949]	147318	2	1253.57	1253.57	-2.32906	627.793	22.878	0.000943545	1	0	TCGA_AO-A12D-01A_AN-A04A-01A_BH-A0AV-01A
AEATESAMER	iTRAQ 4-plex of peptide N-term@1[144.1021];Oxidation of M@8[15.9949]	148393	3	1253.57	1253.57	0.964957	418.863	30.2671	0.000157257	1	0	TCGA_AO_A12D_C8_A131_AO_A12B
AEATESAMER	iTRAQ 4-plex of peptide N-term@1[144.1021]	149987	2	1237.58	1237.57	-2.57518	619.795	39.9451	0.000314515	1	0	TCGA_AO_A12D_C8_A131_AO_A12B
AEATESAMER	iTRAQ 4-plex of peptide N-term@1[144.1021]	150019	3	1237.58	1237.57	-2.49092	413.533	30.7533	0.000314515	1	0	TCGA_AO_A12D_C8_A131_AO_A12B
AEATESAMER	iTRAQ 4-plex of peptide N-term@1[144.1021];Oxidation of M@8[15.9949]	157151	3	1253.56	1253.57	3.07378	418.862	25.0669	0.000157257	1	0	TCGA_E2-A10A_BH-A18Q_C8-A130
AEATESAMER	iTRAQ 4-plex of peptide N-term@1[144.1021]	159938	2	1237.57	1237.57	2.48407	619.792	39.8294	0.000314515	1	0	TCGA_E2-A10A_BH-A18Q_C8-A130
AEATESAMER	iTRAQ 4-plex of peptide N-term@1[144.1021]	159952	3	1237.57	1237.57	2.00632	413.531	30.7789	0.000314515	1	0	TCGA_E2-A10A_BH-A18Q_C8-A130
AEATESAMERE	iTRAQ 4-plex of peptide N-term@1[144.1021]	111284	2	1366.62	1366.62	-0.859234	684.316	36.7991	0.000105108	1	0	TCGA_AR-A1AW_AR-A1AV_C8-A135
AEATESAMEREK	iTRAQ 4-plex of K@12[144.1021];iTRAQ 4-plex of peptide N-term@1[144.1021];Oxidation of M@8[15.9949]	170736	3	1654.81	1654.81	-0.398063	552.61	25.6272	0.000101636	1	0	TCGA_A2-A0EV-01A_AN-A0AM-01A_D8-A142-01A
AEATESAMEREK	iTRAQ 4-plex of K@12[144.1021];iTRAQ 4-plex of peptide N-term@1[144.1021]	139016	3	1638.81	1638.81	0.459776	547.278	63.9184	0.000101636	1	0	TCGA_A2-A0SW-01A_AO-A0JL-01A_BH-A0BV-01A
AEATESAMEREK	iTRAQ 4-plex of K@12[144.1021];iTRAQ 4-plex of peptide N-term@1[144.1021]	181055	3	1638.81	1638.81	4.28652	547.276	63.8995	0.000101636	1	0	TCGA_A2-A0T7-01A_C8-A12Q-01A_A8-A079-01A
AEATESAMEREK	iTRAQ 4-plex of K@12[144.1021];iTRAQ 4-plex of peptide N-term@1[144.1021]	155083	3	1638.8	1638.81	6.22934	547.275	55.0505	0.000101636	1	0	TCGA_A2-A0YG-01A_E2-A150-01A_BH-A18N-01A
AEATESAMEREK	iTRAQ 4-plex of K@12[144.1021];iTRAQ 4-plex of peptide N-term@1[144.1021];Oxidation of M@8[15.9949]	155269	3	1654.81	1654.81	-0.727162	552.61	13.8078	0.000914727	1	0	TCGA_A7-A0CD-01A_C8-A12W-01A_AN-A0AL-01A
AEATESAMEREK	iTRAQ 4-plex of K@12[144.1021];iTRAQ 4-plex of peptide N-term@1[144.1021];Oxidation of M@8[15.9949]	174792	3	1654.81	1654.81	-3.0668	552.611	28.236	0.000101636	1	0	TCGA_A8-A09G-01A_C8-A131-01A_C8-A134-01A
AEATESAMEREK	iTRAQ 4-plex of K@12[144.1021];iTRAQ 4-plex of peptide N-term@1[144.1021]	177951	3	1638.81	1638.81	-0.560933	547.278	79.6214	0.000101636	1	0	TCGA_A8-A09G-01A_C8-A131-01A_C8-A134-01A
AEATESAMEREK	iTRAQ 4-plex of K@12[144.1021];iTRAQ 4-plex of peptide N-term@1[144.1021]	173906	3	1638.81	1638.81	0.48863	547.278	88.3541	0.000101636	1	0	TCGA_AN-A0FL_BH-A0DG_AN-A0AS
AEATESAMEREK	iTRAQ 4-plex of K@12[144.1021];iTRAQ 4-plex of peptide N-term@1[144.1021];Oxidation of M@8[15.9949]	171021	3	1654.81	1654.81	-3.18436	552.612	32.1531	0.000101636	1	0	TCGA_AN-A0FL_BH-A0DG_AN-A0AS
AEATESAMEREK	iTRAQ 4-plex of K@12[144.1021];iTRAQ 4-plex of peptide N-term@1[144.1021]	184739	4	1638.82	1638.81	-1.83135	410.711	38.8045	0.000203273	1	0	TCGA_AO-A0JE_A2-A0T2_AN-A0AJ
AEATESAMEREK	iTRAQ 4-plex of K@12[144.1021];iTRAQ 4-plex of peptide N-term@1[144.1021]	184720	3	1638.81	1638.81	1.06676	547.278	68.3547	0.000101636	1	0	TCGA_AO-A0JE_A2-A0T2_AN-A0AJ
AEATESAMEREK	iTRAQ 4-plex of K@12[144.1021];iTRAQ 4-plex of peptide N-term@1[144.1021]	184727	2	1638.81	1638.81	1.01957	820.413	51.6611	0.000101636	1	0	TCGA_AO-A0JE_A2-A0T2_AN-A0AJ
AEATESAMEREK	iTRAQ 4-plex of K@12[144.1021];iTRAQ 4-plex of peptide N-term@1[144.1021]	181905	3	1638.81	1638.81	3.11297	547.276	69.8289	0.000101636	1	0	TCGA_AR-A0TV_C8-A12Z_AO-A0JJ
AEATESAMEREK	iTRAQ 4-plex of K@12[144.1021];iTRAQ 4-plex of peptide N-term@1[144.1021];Oxidation of M@8[15.9949]	177603	3	1654.81	1654.81	0.619541	552.609	22.2493	0.000203273	1	0	TCGA_AR-A0TV_C8-A12Z_AO-A0JJ
AEATESAMEREK	iTRAQ 4-plex of K@12[144.1021];iTRAQ 4-plex of peptide N-term@1[144.1021]	188465	3	1638.8	1638.81	6.08346	547.275	56.5366	0.000101636	1	0	TCGA_AR-A1AP_AN-A0FK_AO-A0J6
AEATESAMEREK	iTRAQ 4-plex of K@12[144.1021];iTRAQ 4-plex of peptide N-term@1[144.1021]	185226	2	1638.82	1638.81	-2.01263	820.415	56.4753	0.000101636	1	0	TCGA_AR-A1AW_AR-A1AV_C8-A135
AEATESAMEREK	iTRAQ 4-plex of K@12[144.1021];iTRAQ 4-plex of peptide N-term@1[144.1021]	185222	3	1638.81	1638.81	0.57329	547.278	83.4334	0.000101636	1	0	TCGA_AR-A1AW_AR-A1AV_C8-A135
AEATESAMEREK	iTRAQ 4-plex of K@12[144.1021];iTRAQ 4-plex of peptide N-term@1[144.1021]	158151	3	1638.82	1638.81	-5.44892	547.281	78.5512	0.000101636	1	0	TCGA_BH-A18U_A2-A0YI_A2-A0EQ
AEATESAMEREK	iTRAQ 4-plex of K@12[144.1021];iTRAQ 4-plex of peptide N-term@1[144.1021];Oxidation of M@8[15.9949]	155765	3	1654.81	1654.81	-4.4239	552.612	19.7432	0.000406545	1	0	TCGA_BH-A18U_A2-A0YI_A2-A0EQ
AEATESAMEREK	iTRAQ 4-plex of K@12[144.1021];iTRAQ 4-plex of peptide N-term@1[144.1021]	173916	3	1638.81	1638.81	2.97436	547.277	65.3552	0.000101636	1	0	TCGA_C8-A12P_BH-A0C1_A2-A0EY
AEATESAMEREK	iTRAQ 4-plex of K@12[144.1021];iTRAQ 4-plex of peptide N-term@1[144.1021]	173924	2	1638.81	1638.81	1.31089	820.413	47.4538	0.000101636	1	0	TCGA_C8-A12P_BH-A0C1_A2-A0EY
AEATESAMEREK	iTRAQ 4-plex of K@12[144.1021];iTRAQ 4-plex of peptide N-term@1[144.1021]	188416	3	1638.82	1638.81	-2.56734	547.28	62.8204	0.000101636	1	0	TCGA_AO_A12D_C8_A131_AO_A12B
AEEPGQPEWATGFR	iTRAQ 4-plex of peptide N-term@1[144.1021]	58712	2	1717.82	1717.82	-1.23153	859.917	17.5487	0.00029997	1	0	TCGA_AO_A12D_C8_A131_AO_A12B
AEEQPTMPR	iTRAQ 4-plex of peptide N-term@1[144.1021]	243575	2	1201.59	1201.59	-2.06215	601.803	30.015	0.00031506	1	0	TCGA_AO-A12E_A8-A06N_A2-A0T1
AEEQPTMPR	iTRAQ 4-plex of peptide N-term@1[144.1021];Oxidation of M@7[15.9949]	756116	2	1217.58	1217.58	1.54913	609.798	14.9805	0.00126024	1	0	TCGA_AR-A0TT_AR-A1AQ_AO-A12B_117C
AEEQPTMPR	iTRAQ 4-plex of peptide N-term@1[144.1021]	254028	2	1201.58	1201.59	4.0295	601.799	30.1954	0.00031506	1	0	TCGA_AR-A0TT_AR-A1AQ_AO-A12B_117C
AEETAHLGFHGGNSVAVNAR	iTRAQ 4-plex of peptide N-term@1[144.1021]	755870	4	2180.09	2180.08	-0.856678	546.029	21.094	0.00169983	1	0	TCGA_AO-A12D-01A_AN-A04A-01A_BH-A0AV-01A
AEETAHLGFHGGNSVAVNAR	iTRAQ 4-plex of peptide N-term@1[144.1021];Deamidation of N@18[0.9840]	620705	3	2181.07	2181.07	-1.53353	728.031	29.8851	0.00019998	1	0	TCGA_AO-A12D-01A_AN-A04A-01A_BH-A0AV-01A
AEGAMALDGIR	iTRAQ 4-plex of peptide N-term@1[144.1021]	674770	2	1246.65	1246.65	-2.42953	624.332	20.3643	0.0021348	1	0	TCGA_AN-A0FL_BH-A0DG_AN-A0AS
AEGSDRGPESPVK	iTRAQ 4-plex of K@13[144.1021];iTRAQ 4-plex of peptide N-term@1[144.1021]	458528	3	1615.85	1615.84	-6.36021	539.624	26.8327	0.0001	1	0	TCGA_A2-A0YM-01A_BH-A0C7-01A_A2-A0SX-01A
AELEVGK	iTRAQ 4-plex of K@7[144.1021];iTRAQ 4-plex of peptide N-term@1[144.1021]	450809	2	1032.61	1032.61	-3.00677	517.312	18.106	0.00884956	1	0	TCGA_AR-A1AW_AR-A1AV_C8-A135
AEMEDTR	iTRAQ 4-plex of peptide N-term@1[144.1021]	71671	2	994.448	994.451	3.66257	498.231	18.7868	0.00884956	1	0	TCGA_A7-A0CE-01A_BH-A0C0-01A_A2-A0YC-01A
AEMEDTR	iTRAQ 4-plex of peptide N-term@1[144.1021]	74543	2	994.45	994.451	1.25447	498.232	23.0875	0.00442478	1	0	TCGA_D8-A13Y_A8-A076_AO-A126
AEMTAEEMK	iTRAQ 4-plex of K@9[144.1021];iTRAQ 4-plex of peptide N-term@1[144.1021]	298623	2	1326.64	1326.64	-0.206081	664.328	40.0151	0.000949668	1	0	TCGA_AO-A0JE_A2-A0T2_AN-A0AJ
AEMTAEEMK	iTRAQ 4-plex of K@9[144.1021];iTRAQ 4-plex of peptide N-term@1[144.1021];Oxidation of M@3[15.9949]	443802	3	1342.64	1342.64	-2.73965	448.554	14.2996	0.002849	1	0	TCGA_AO-A0JE_A2-A0T2_AN-A0AJ
AEMTAEEMK	iTRAQ 4-plex of K@9[144.1021];iTRAQ 4-plex of peptide N-term@1[144.1021]	92113	2	1326.63	1326.64	8.67116	664.322	13.171	0.00379867	1	0	TCGA_AO-A0JE_A2-A0T2_AN-A0AJ
AEPGLSALVRER	iTRAQ 4-plex of peptide N-term@1[144.1021]	722334	2	1440.81	1440.82	6.06164	721.411	23.7343	0.00080056	1	0	TCGA_C8-A12P_BH-A0C1_A2-A0EY
AEPGLSALVRER	iTRAQ 4-plex of peptide N-term@1[144.1021]	823539	2	1440.8	1440.82	8.91336	721.409	26.6837	0.00120084	1	0	TCGA_C8-A12P_BH-A0C1_A2-A0EY
AEPGLSALVRER	iTRAQ 4-plex of peptide N-term@1[144.1021]	823700	2	1440.8	1440.82	9.1085	721.409	26.6865	0.00120084	1	0	TCGA_C8-A12P_BH-A0C1_A2-A0EY
AEPTEQGTGMAK	iTRAQ 4-plex of K@12[144.1021];iTRAQ 4-plex of peptide N-term@1[144.1021]	318346	2	1506.76	1506.76	-0.469866	754.387	45.9339	0.00010013	1	0	TCGA_AN-A0FL_BH-A0DG_AN-A0AS
AEPTEQGTGMAK	iTRAQ 4-plex of K@12[144.1021];iTRAQ 4-plex of peptide N-term@1[144.1021];Oxidation of M@10[15.9949]	212321	2	1522.75	1522.75	4.61115	762.381	12.9598	0.00150195	1	0	TCGA_AN-A0FL_BH-A0DG_AN-A0AS
AESASMTER	iTRAQ 4-plex of peptide N-term@1[144.1021]	215409	2	1124.53	1124.53	-0.311398	563.27	29.6453	0.000629723	1	0	TCGA_A2-A0T7-01A_C8-A12Q-01A_A8-A079-01A
AESASMTER	iTRAQ 4-plex of peptide N-term@1[144.1021]	183648	2	1124.52	1124.53	1.36195	563.269	29.3385	0.000629723	1	0	TCGA_A2-A0YG-01A_E2-A150-01A_BH-A18N-01A
AESASMTER	iTRAQ 4-plex of peptide N-term@1[144.1021]	187164	2	1124.53	1124.53	-1.31231	563.271	29.383	0.000629723	1	0	TCGA_A7-A0CD-01A_C8-A12W-01A_AN-A0AL-01A
AESASMTER	iTRAQ 4-plex of peptide N-term@1[144.1021]	220295	2	1124.53	1124.53	-3.88135	563.272	26.1663	0.00125945	1	0	TCGA_A7-A0CJ-01A_AO-A12F-01A_A2-A0YL-01A
AESASMTER	iTRAQ 4-plex of peptide N-term@1[144.1021]	206521	2	1124.52	1124.53	3.1789	563.268	29.5122	0.00125945	1	0	TCGA_AN-A0FL_BH-A0DG_AN-A0AS
AESASMTER	iTRAQ 4-plex of peptide N-term@1[144.1021]	217274	2	1124.52	1124.53	1.44258	563.269	23.4564	0.00188917	1	0	TCGA_AO-A0JE_A2-A0T2_AN-A0AJ
AESASMTER	iTRAQ 4-plex of peptide N-term@1[144.1021]	168608	2	1124.52	1124.53	1.15086	563.269	26.1344	0.00188917	1	0	TCGA_AO-A12E_A8-A06N_A2-A0T1
AESASMTER	iTRAQ 4-plex of peptide N-term@1[144.1021]	247890	2	1124.53	1124.53	-0.289696	563.27	26.1801	0.00125945	1	0	TCGA_AR-A0TR_AO-A03O_BH-A18R
AESASMTER	iTRAQ 4-plex of peptide N-term@1[144.1021]	185901	2	1124.53	1124.53	0.316394	563.27	23.3247	0.000629723	1	0	TCGA_AR-A1AP_AN-A0FK_AO-A0J6
AESASMTER	iTRAQ 4-plex of peptide N-term@1[144.1021]	183096	2	1124.53	1124.53	-0.710813	563.27	26.2099	0.00125945	1	0	TCGA_AR-A1AW_AR-A1AV_C8-A135
AESFPDK	iTRAQ 4-plex of K@7[144.1021];iTRAQ 4-plex of peptide N-term@1[144.1021]	399487	2	1080.57	1080.57	-3.84442	541.294	17.9701	0.00663717	1	0	TCGA_A8-A09G-01A_C8-A131-01A_C8-A134-01A
AESPNLR	iTRAQ 4-plex of peptide N-term@1[144.1021];Deamidation of N@5[0.9840]	220191	2	930.49	930.489	-0.276918	466.252	17.8911	0.00443459	1	0	TCGA_A7-A0CD-01A_C8-A12W-01A_AN-A0AL-01A
AESPNLR	iTRAQ 4-plex of peptide N-term@1[144.1021]	381427	2	929.51	929.505	-4.62394	465.762	17.3658	0.00665188	1	0	TCGA_A7-A0CE-01A_BH-A0C0-01A_A2-A0YC-01A
AESPNLR	iTRAQ 4-plex of peptide N-term@1[144.1021];Deamidation of N@5[0.9840]	264470	2	930.492	930.489	-2.5435	466.253	20.4311	0.00443459	1	0	TCGA_A7-A0CE-01A_BH-A0C0-01A_A2-A0YC-01A
AESPNLR	iTRAQ 4-plex of peptide N-term@1[144.1021]	369498	2	929.507	929.505	-1.73394	465.761	23.6704	0.00886918	1	0	TCGA_BH-A18V_A7-A13F_BH-A0E1
AESPNLR	iTRAQ 4-plex of peptide N-term@1[144.1021];Deamidation of N@5[0.9840]	256790	2	930.491	930.489	-1.71097	466.253	17.9782	0.00443459	1	0	TCGA_BH-A18V_A7-A13F_BH-A0E1
AEVAQLVK	iTRAQ 4-plex of K@8[144.1021];iTRAQ 4-plex of peptide N-term@1[144.1021]	43052	3	1144.7	1144.71	2.68352	382.575	24.7574	0.00614251	1	0	TCGA_A8-A09I-01A_C8-A12L-01A_A2-A0EX-01A
AEVAQLVK	iTRAQ 4-plex of K@8[144.1021];iTRAQ 4-plex of peptide N-term@1[144.1021]	33768	3	1144.71	1144.71	-6.1473	382.578	18.5993	0.0036855	1	0	TCGA_BH-A18U_A2-A0YI_A2-A0EQ
AEVAQLVK	iTRAQ 4-plex of K@8[144.1021];iTRAQ 4-plex of peptide N-term@1[144.1021]	64844	3	1144.71	1144.71	-5.57211	382.578	18.5362	0.0036855	1	0	TCGA_BH-A18U_A2-A0YI_A2-A0EQ
AEVIIGGK	iTRAQ 4-plex of K@8[144.1021];iTRAQ 4-plex of peptide N-term@1[144.1021]	319408	3	1073.67	1073.67	1.53595	358.896	13.5543	0.002457	1	0	TCGA_BH-A0EE_AO-A0J9_BH-A0E0
AEVIIGGK	iTRAQ 4-plex of K@8[144.1021];iTRAQ 4-plex of peptide N-term@1[144.1021]	279836	3	1073.67	1073.67	1.00229	358.897	13.58	0.002457	1	0	TCGA_BH-A0EE_AO-A0J9_BH-A0E0
AEVIIGGK	iTRAQ 4-plex of K@8[144.1021];iTRAQ 4-plex of peptide N-term@1[144.1021]	279686	3	1073.67	1073.67	2.2158	358.896	13.4438	0.002457	1	0	TCGA_BH-A0EE_AO-A0J9_BH-A0E0
AEVIIGGK	iTRAQ 4-plex of K@8[144.1021];iTRAQ 4-plex of peptide N-term@1[144.1021]	279682	2	1073.67	1073.67	1.6465	537.841	24.498	0.002457	1	0	TCGA_BH-A0EE_AO-A0J9_BH-A0E0
AEVIIGGK	iTRAQ 4-plex of K@8[144.1021];iTRAQ 4-plex of peptide N-term@1[144.1021]	83675	2	1073.67	1073.67	-1.19181	537.842	24.7604	0.002457	1	0	TCGA_BH-A0EE_AO-A0J9_BH-A0E0
AEVIIGGK	iTRAQ 4-plex of K@8[144.1021];iTRAQ 4-plex of peptide N-term@1[144.1021]	83680	3	1073.67	1073.67	-1.50312	358.897	15.8282	0.004914	1	0	TCGA_BH-A0EE_AO-A0J9_BH-A0E0
AEVIIGGK	iTRAQ 4-plex of K@8[144.1021];iTRAQ 4-plex of peptide N-term@1[144.1021]	243912	3	1073.67	1073.67	0.992075	358.897	13.5661	0.002457	1	0	TCGA_D8-A13Y_A8-A076_AO-A126
AEVIIGGK	iTRAQ 4-plex of K@8[144.1021];iTRAQ 4-plex of peptide N-term@1[144.1021]	244807	2	1073.67	1073.67	0.807565	537.841	23.7949	0.00859951	1	0	TCGA_D8-A13Y_A8-A076_AO-A126
AEVIIGGK	iTRAQ 4-plex of K@8[144.1021];iTRAQ 4-plex of peptide N-term@1[144.1021]	243933	2	1073.67	1073.67	0.73106	537.841	24.3207	0.002457	1	0	TCGA_D8-A13Y_A8-A076_AO-A126
AEVIIGGK	iTRAQ 4-plex of K@8[144.1021];iTRAQ 4-plex of peptide N-term@1[144.1021]	243797	2	1073.67	1073.67	0.461751	537.841	24.2932	0.002457	1	0	TCGA_D8-A13Y_A8-A076_AO-A126
AEVIIGGK	iTRAQ 4-plex of K@8[144.1021];iTRAQ 4-plex of peptide N-term@1[144.1021]	243781	3	1073.67	1073.67	1.05822	358.897	13.5471	0.002457	1	0	TCGA_D8-A13Y_A8-A076_AO-A126
AEVIIGGK	iTRAQ 4-plex of K@8[144.1021];iTRAQ 4-plex of peptide N-term@1[144.1021]	283834	2	1073.67	1073.67	-1.46197	537.842	24.3225	0.002457	1	0	TCGA_D8-A13Y_A8-A076_AO-A126
AEVIIGGK	iTRAQ 4-plex of K@8[144.1021];iTRAQ 4-plex of peptide N-term@1[144.1021]	283827	3	1073.67	1073.67	0.670774	358.897	13.607	0.002457	1	0	TCGA_D8-A13Y_A8-A076_AO-A126
AEVIIGGK	iTRAQ 4-plex of K@8[144.1021];iTRAQ 4-plex of peptide N-term@1[144.1021]	46314	3	1073.67	1073.67	-0.281962	358.897	15.9789	0.00859951	1	0	TCGA_D8-A13Y_A8-A076_AO-A126
AEVIIGGK	iTRAQ 4-plex of K@8[144.1021];iTRAQ 4-plex of peptide N-term@1[144.1021]	244958	2	1073.67	1073.67	-0.365961	537.842	21.5223	0.00982801	1	0	TCGA_D8-A13Y_A8-A076_AO-A126
AEVIIGGK	iTRAQ 4-plex of K@8[144.1021];iTRAQ 4-plex of peptide N-term@1[144.1021]	46295	2	1073.67	1073.67	1.01838	537.841	24.3615	0.0036855	1	0	TCGA_D8-A13Y_A8-A076_AO-A126
AEVIIGGK	iTRAQ 4-plex of K@8[144.1021];iTRAQ 4-plex of peptide N-term@1[144.1021]	88840	2	1073.67	1073.67	-0.403711	537.842	27.7174	0.002457	1	0	TCGA_E2-A159_A2-A0T3_A2-A0YD
AEVIIGGK	iTRAQ 4-plex of K@8[144.1021];iTRAQ 4-plex of peptide N-term@1[144.1021]	297268	3	1073.67	1073.67	2.59555	358.896	13.4938	0.002457	1	0	TCGA_E2-A159_A2-A0T3_A2-A0YD
AEVIIGGK	iTRAQ 4-plex of K@8[144.1021];iTRAQ 4-plex of peptide N-term@1[144.1021]	297233	2	1073.67	1073.67	1.4456	537.841	24.2997	0.002457	1	0	TCGA_E2-A159_A2-A0T3_A2-A0YD
AEVIIGGK	iTRAQ 4-plex of K@8[144.1021];iTRAQ 4-plex of peptide N-term@1[144.1021]	256769	2	1073.67	1073.67	-1.36102	537.842	24.1915	0.00982801	1	0	TCGA_E2-A159_A2-A0T3_A2-A0YD
AEVQGSGAQGGAGR	iTRAQ 4-plex of peptide N-term@1[144.1021]	259585	2	1387.69	1387.69	-1.12872	694.854	34.0594	0.00010008	1	0	TCGA_A2-A0T6-01A_E2-A158-01A_E2-A15A-01A
AEVQGSGAQGGAGR	iTRAQ 4-plex of peptide N-term@1[144.1021]	259595	3	1387.69	1387.69	-0.596406	463.572	47.7218	0.00010008	1	0	TCGA_A2-A0T6-01A_E2-A158-01A_E2-A15A-01A
AEVQGSGAQGGAGR	iTRAQ 4-plex of peptide N-term@1[144.1021]	253507	2	1387.69	1387.69	-0.123506	694.854	55.7445	0.00010008	1	0	TCGA_A2-A0T7-01A_C8-A12Q-01A_A8-A079-01A
AEVQGSGAQGGAGR	iTRAQ 4-plex of peptide N-term@1[144.1021]	215110	2	1387.7	1387.69	-2.02668	694.855	26.4847	0.0005004	1	0	TCGA_A2-A0YG-01A_E2-A150-01A_BH-A18N-01A
AEVQGSGAQGGAGR	iTRAQ 4-plex of peptide N-term@1[144.1021]	215141	3	1387.7	1387.69	-4.97795	463.574	39.4874	0.00010008	1	0	TCGA_A2-A0YG-01A_E2-A150-01A_BH-A18N-01A
AEVQGSGAQGGAGR	iTRAQ 4-plex of peptide N-term@1[144.1021]	218056	2	1387.69	1387.69	0.483725	694.853	24.4456	0.000900721	1	0	TCGA_A7-A0CD-01A_C8-A12W-01A_AN-A0AL-01A
AEVQGSGAQGGAGR	iTRAQ 4-plex of peptide N-term@1[144.1021]	260281	2	1387.68	1387.69	7.44273	694.848	24.5203	0.00070056	1	0	TCGA_A7-A0CJ-01A_AO-A12F-01A_A2-A0YL-01A
AEVQGSGAQGGAGR	iTRAQ 4-plex of peptide N-term@1[144.1021]	256637	2	1387.7	1387.69	-3.46011	694.856	44.603	0.00010008	1	0	TCGA_A7-A0CJ-01A_AO-A12F-01A_A2-A0YL-01A
AEVQGSGAQGGAGR	iTRAQ 4-plex of peptide N-term@1[144.1021]	256654	3	1387.7	1387.69	-3.33978	463.573	43.8693	0.00010008	1	0	TCGA_A7-A0CJ-01A_AO-A12F-01A_A2-A0YL-01A
AEVQGSGAQGGAGR	iTRAQ 4-plex of peptide N-term@1[144.1021]	247423	2	1387.69	1387.69	-0.278657	694.854	51.9659	0.00010008	1	0	TCGA_A8-A09G-01A_C8-A131-01A_C8-A134-01A
AEVQGSGAQGGAGR	iTRAQ 4-plex of peptide N-term@1[144.1021]	241789	2	1387.69	1387.69	0.587695	694.853	48.6133	0.00010008	1	0	TCGA_AN-A0FL_BH-A0DG_AN-A0AS
AEVQGSGAQGGAGR	iTRAQ 4-plex of peptide N-term@1[144.1021]	256807	2	1387.68	1387.69	8.52346	694.848	24.8822	0.000800641	1	0	TCGA_AO-A0JE_A2-A0T2_AN-A0AJ
AEVQGSGAQGGAGR	iTRAQ 4-plex of peptide N-term@1[144.1021]	253189	2	1387.69	1387.69	0.574641	694.853	45.5898	0.00010008	1	0	TCGA_AO-A0JE_A2-A0T2_AN-A0AJ
AEVQGSGAQGGAGR	iTRAQ 4-plex of peptide N-term@1[144.1021]	253207	3	1387.69	1387.69	1.28736	463.571	36.7263	0.00010008	1	0	TCGA_AO-A0JE_A2-A0T2_AN-A0AJ
AEVQGSGAQGGAGR	iTRAQ 4-plex of peptide N-term@1[144.1021]	238980	2	1387.68	1387.69	5.73293	694.85	48.1794	0.00010008	1	0	TCGA_AO-A0JM_C8-A12V_A8-A08G
AEVQGSGAQGGAGR	iTRAQ 4-plex of peptide N-term@1[144.1021]	239378	2	1387.69	1387.69	1.83189	694.852	52.0768	0.00010008	1	0	TCGA_AO-A12E_A8-A06N_A2-A0T1
AEVQGSGAQGGAGR	iTRAQ 4-plex of peptide N-term@1[144.1021]	239390	3	1387.69	1387.69	2.7867	463.57	47.6673	0.00010008	1	0	TCGA_AO-A12E_A8-A06N_A2-A0T1
AEVQGSGAQGGAGR	iTRAQ 4-plex of peptide N-term@1[144.1021]	290166	2	1387.69	1387.69	1.31804	694.853	34.0303	0.00010008	1	0	TCGA_AR-A0TR_AO-A03O_BH-A18R
AEVQGSGAQGGAGR	iTRAQ 4-plex of peptide N-term@1[144.1021]	249221	2	1387.68	1387.69	5.67968	694.85	22.8314	0.00020016	1	0	TCGA_AR-A0TT_AR-A1AQ_AO-A12B_117C
AEVQGSGAQGGAGR	iTRAQ 4-plex of peptide N-term@1[144.1021]	249291	2	1387.68	1387.69	6.1563	694.849	23.6693	0.00020016	1	0	TCGA_AR-A0TT_AR-A1AQ_AO-A12B_117C
AEVQGSGAQGGAGR	iTRAQ 4-plex of peptide N-term@1[144.1021]	250103	3	1387.69	1387.69	1.94176	463.571	33.4906	0.00010008	1	0	TCGA_AR-A0TV_C8-A12Z_AO-A0JJ
AEVQGSGAQGGAGR	iTRAQ 4-plex of peptide N-term@1[144.1021]	250115	2	1387.69	1387.69	-1.5033	694.855	48.0961	0.00010008	1	0	TCGA_AR-A0TV_C8-A12Z_AO-A0JJ
AEVQGSGAQGGAGR	iTRAQ 4-plex of peptide N-term@1[144.1021]	262744	2	1387.69	1387.69	0.882464	694.853	37.0339	0.00010008	1	0	TCGA_AR-A1AP_AN-A0FK_AO-A0J6
AEVQGSGAQGGAGR	iTRAQ 4-plex of peptide N-term@1[144.1021]	257593	2	1387.69	1387.69	-1.55378	694.855	42.6319	0.00010008	1	0	TCGA_AR-A1AW_AR-A1AV_C8-A135
AEVQGSGAQGGAGR	iTRAQ 4-plex of peptide N-term@1[144.1021]	254662	2	1387.69	1387.69	-0.78916	694.854	37.546	0.00010008	1	0	TCGA_BH-A18V_A7-A13F_BH-A0E1
AEVQGSGAQGGAGR	iTRAQ 4-plex of peptide N-term@1[144.1021]	257163	2	1387.68	1387.69	7.67454	694.848	18.7526	0.00170136	1	0	TCGA_BH-A18V_A7-A13F_BH-A0E1
AEVQGSGAQGGAGR	iTRAQ 4-plex of peptide N-term@1[144.1021]	245728	2	1387.69	1387.69	1.01177	694.853	55.7566	0.00010008	1	0	TCGA_C8-A12P_BH-A0C1_A2-A0EY
AEVQGSGAQGGAGR	iTRAQ 4-plex of peptide N-term@1[144.1021]	270510	2	1387.69	1387.69	0.787137	694.853	59.6634	0.00010008	1	0	TCGA_D8-A13Y_A8-A076_AO-A126
AEVQGSGAQGGAGR	iTRAQ 4-plex of peptide N-term@1[144.1021]	281510	2	1387.69	1387.69	2.97875	694.852	37.3211	0.00010008	1	0	TCGA_E2-A10A_BH-A18Q_C8-A130
AEYESEAEGVMAGQAFR	iTRAQ 4-plex of peptide N-term@1[144.1021]	633928	2	1987.91	1987.91	-0.473688	994.961	72.7693	9.999e-05	1	0	TCGA_AO-A0JE_A2-A0T2_AN-A0AJ
AEYESEAEGVMAGQAFR	iTRAQ 4-plex of peptide N-term@1[144.1021]	633926	3	1987.9	1987.91	3.77069	663.64	56.6306	9.999e-05	1	0	TCGA_AO-A0JE_A2-A0T2_AN-A0AJ
AEYESEAEGVMAGQAFRK	iTRAQ 4-plex of K@18[144.1021];iTRAQ 4-plex of peptide N-term@1[144.1021]	774224	3	2260.1	2260.1	-0.351575	754.375	78.899	9.999e-05	1	0	TCGA_AO-A0JE_A2-A0T2_AN-A0AJ
AFEHTEELR	iTRAQ 4-plex of peptide N-term@1[144.1021]	463284	3	1274.64	1274.64	-4.39946	425.888	24.0842	0.00141077	1	0	TCGA_A7-A0CE-01A_BH-A0C0-01A_A2-A0YC-01A
AFGQGTK	iTRAQ 4-plex of K@7[144.1021];iTRAQ 4-plex of peptide N-term@1[144.1021]	740020	2	995.562	995.564	2.1711	498.788	23.8696	0.00440529	1	0	TCGA_A8-A09I-01A_C8-A12L-01A_A2-A0EX-01A
AFGQGTK	iTRAQ 4-plex of K@7[144.1021];iTRAQ 4-plex of peptide N-term@1[144.1021]	816214	2	995.558	995.564	6.2689	498.786	30.0127	0.00440529	1	0	TCGA_E2-A10A_BH-A18Q_C8-A130
AFIAGTK	iTRAQ 4-plex of K@7[144.1021];iTRAQ 4-plex of peptide N-term@1[144.1021]	248620	2	994.608	994.606	-2.3423	498.311	23.1885	0.00442478	1	0	TCGA_A2-A0EV-01A_AN-A0AM-01A_D8-A142-01A
AFIAGTK	iTRAQ 4-plex of K@7[144.1021];iTRAQ 4-plex of peptide N-term@1[144.1021]	212653	2	994.607	994.606	-1.72329	498.311	24.2313	0.00442478	1	0	TCGA_A2-A0EV-01A_AN-A0AM-01A_D8-A142-01A
AFIAGTK	iTRAQ 4-plex of K@7[144.1021];iTRAQ 4-plex of peptide N-term@1[144.1021]	212788	2	994.605	994.606	0.885625	498.31	23.5972	0.00442478	1	0	TCGA_A2-A0EV-01A_AN-A0AM-01A_D8-A142-01A
AFLAAMEDGVYEPPDLTPEER	iTRAQ 4-plex of peptide N-term@1[144.1021]	66264	3	2493.18	2493.19	0.380594	832.069	68.1076	9.999e-05	1	0	TCGA_A8-A09I-01A_C8-A12L-01A_A2-A0EX-01A
AFLAAMEDGVYEPPDLTPEER	iTRAQ 4-plex of peptide N-term@1[144.1021];Oxidation of M@6[15.9949]	181538	3	2509.18	2509.18	-1.05871	837.402	16.9112	0.00119988	1	0	TCGA_A8-A09I-01A_C8-A12L-01A_A2-A0EX-01A
AFLAAMEDGVYEPPDLTPEER	iTRAQ 4-plex of peptide N-term@1[144.1021];Oxidation of M@6[15.9949]	222097	3	2509.19	2509.18	-2.7713	837.403	16.9094	0.00079992	1	0	TCGA_A8-A09I-01A_C8-A12L-01A_A2-A0EX-01A
AFMVVESAQAVVSSTSLAVPGIAGGGK	iTRAQ 4-plex of K@27[144.1021];iTRAQ 4-plex of peptide N-term@1[144.1021]	313926	4	2820.52	2820.53	3.83571	706.137	29.9145	0.00019998	1	0	TCGA_AR-A0TV_C8-A12Z_AO-A0JJ
AFMVVESAQAVVSSTSLAVPGIAGGGK	iTRAQ 4-plex of K@27[144.1021];iTRAQ 4-plex of peptide N-term@1[144.1021]	276543	4	2820.52	2820.53	4.38502	706.137	28.6445	0.00049995	1	0	TCGA_AR-A0TV_C8-A12Z_AO-A0JJ
AGADLLVK	iTRAQ 4-plex of K@8[144.1021];iTRAQ 4-plex of peptide N-term@1[144.1021]	9517	2	1073.68	1073.67	-7.11648	537.846	29.358	0.00123001	1	0	TCGA_AR-A1AW_AR-A1AV_C8-A135
AGAEADPISGGR	iTRAQ 4-plex of peptide N-term@1[144.1021]	175231	2	1243.62	1243.63	8.62671	622.816	24.458	0.000703306	1	0	TCGA_C8-A12P_BH-A0C1_A2-A0EY
AGAEADPISGGR	iTRAQ 4-plex of peptide N-term@1[144.1021]	503452	2	1243.63	1243.63	2.28912	622.82	18.7455	0.00090425	1	0	TCGA_C8-A12P_BH-A0C1_A2-A0EY
AGAEADPISGGR	iTRAQ 4-plex of peptide N-term@1[144.1021]	71449	2	1243.62	1243.63	5.25571	622.818	24.5137	0.000703306	1	0	TCGA_C8-A12P_BH-A0C1_A2-A0EY
AGAEADPISGGR	iTRAQ 4-plex of peptide N-term@1[144.1021]	37364	2	1243.62	1243.63	6.08377	622.817	24.4511	0.000703306	1	0	TCGA_C8-A12P_BH-A0C1_A2-A0EY
AGAEADPISGGR	iTRAQ 4-plex of peptide N-term@1[144.1021]	175129	2	1243.62	1243.63	8.14934	622.816	24.3989	0.000703306	1	0	TCGA_C8-A12P_BH-A0C1_A2-A0EY
AGAESAPGGEYAT	iTRAQ 4-plex of peptide N-term@1[144.1021]	303675	2	1323.62	1323.61	-7.14401	662.815	18.0785	0.00110209	1	0	TCGA_A2-A0YM-01A_BH-A0C7-01A_A2-A0SX-01A
AGALAGVAALR	iTRAQ 4-plex of peptide N-term@1[144.1021]	518821	2	1112.68	1112.68	1.74479	557.346	33.0483	0.00103584	1	0	TCGA_A2-A0D2-01A_C8-A12U-01A_AR-A1AS-01A
AGALAGVAALR	iTRAQ 4-plex of peptide N-term@1[144.1021]	506470	2	1112.68	1112.68	-2.04167	557.348	36.1638	0.00186451	1	0	TCGA_A2-A0EV-01A_AN-A0AM-01A_D8-A142-01A
AGALAGVAALR	iTRAQ 4-plex of peptide N-term@1[144.1021]	493949	2	1112.68	1112.68	-1.6673	557.348	29.4672	0.00186451	1	0	TCGA_A2-A0YF-01A_BH-A0DD-01A_BH-A0E9-01A
AGALAGVAALR	iTRAQ 4-plex of peptide N-term@1[144.1021]	494057	2	1112.68	1112.68	-1.68937	557.348	32.6412	0.00331469	1	0	TCGA_A7-A0CJ-01A_AO-A12F-01A_A2-A0YL-01A
AGALAGVAALR	iTRAQ 4-plex of peptide N-term@1[144.1021]	514470	2	1112.68	1112.68	-0.390339	557.347	26.5126	0.00932256	1	0	TCGA_A8-A09G-01A_C8-A131-01A_C8-A134-01A
AGALAGVAALR	iTRAQ 4-plex of peptide N-term@1[144.1021]	467681	2	1112.68	1112.68	-0.102447	557.347	32.6149	0.000414336	1	0	TCGA_AN-A0FL_BH-A0DG_AN-A0AS
AGALAGVAALR	iTRAQ 4-plex of peptide N-term@1[144.1021]	489172	2	1112.68	1112.68	0.185305	557.347	32.9055	0.00248602	1	0	TCGA_AO-A0JE_A2-A0T2_AN-A0AJ
AGALAGVAALR	iTRAQ 4-plex of peptide N-term@1[144.1021]	463137	2	1112.68	1112.68	0.573881	557.346	32.6618	0.00165734	1	0	TCGA_AO-A0JM_C8-A12V_A8-A08G
AGALAGVAALR	iTRAQ 4-plex of peptide N-term@1[144.1021]	502603	2	1112.67	1112.68	4.43104	557.344	36.0243	0.00165734	1	0	TCGA_AO-A12E_A8-A06N_A2-A0T1
AGALAGVAALR	iTRAQ 4-plex of peptide N-term@1[144.1021]	467801	2	1112.68	1112.68	3.28802	557.345	29.1992	0.00186451	1	0	TCGA_AO-A12E_A8-A06N_A2-A0T1
AGALAGVAALR	iTRAQ 4-plex of peptide N-term@1[144.1021]	486104	2	1112.68	1112.68	-0.0922956	557.347	32.9831	0.00290035	1	0	TCGA_AR-A0TV_C8-A12Z_AO-A0JJ
AGALAGVAALR	iTRAQ 4-plex of peptide N-term@1[144.1021]	409972	2	1112.68	1112.68	0.247467	557.347	36.1574	0.00186451	1	0	TCGA_AR-A0TY_AR-A0U4_BH-A0HP
AGALAGVAALR	iTRAQ 4-plex of peptide N-term@1[144.1021]	531311	2	1112.68	1112.68	-3.25841	557.348	32.5365	0.00207168	1	0	TCGA_AR-A1AW_AR-A1AV_C8-A135
AGALAGVAALR	iTRAQ 4-plex of peptide N-term@1[144.1021]	540534	2	1112.68	1112.68	-1.70044	557.348	32.778	0.00269318	1	0	TCGA_C8-A138_E2-A154_BH-A0BZ
AGALAGVAALR	iTRAQ 4-plex of peptide N-term@1[144.1021]	556904	2	1112.68	1112.68	-1.90893	557.348	39.9826	0.00103584	1	0	TCGA_D8-A13Y_A8-A076_AO-A126
AGALAGVAALR	iTRAQ 4-plex of peptide N-term@1[144.1021]	543062	2	1112.68	1112.68	-0.197074	557.347	36.4285	0.00186451	1	0	TCGA_E2-A159_A2-A0T3_A2-A0YD
AGDHLWR	iTRAQ 4-plex of peptide N-term@1[144.1021]	707418	3	997.522	997.522	0.00450227	333.514	21.7012	0.00221239	1	0	TCGA_A8-A09G-01A_C8-A131-01A_C8-A134-01A
AGDIRPGPLPGGSDAPSQLPVQETRPR	iTRAQ 4-plex of peptide N-term@1[144.1021]	238550	4	2911.54	2911.54	0.533464	728.892	40.2146	9.999e-05	1	0	TCGA_AR-A1AP_AN-A0FK_AO-A0J6
AGDIRPGPLPGGSDAPSQLPVQETRPR	iTRAQ 4-plex of peptide N-term@1[144.1021]	200247	4	2911.53	2911.54	3.47867	728.889	59.8441	9.999e-05	1	0	TCGA_AR-A1AP_AN-A0FK_AO-A0J6
AGDIRPGPLPGGSDAPSQLPVQETRPR	iTRAQ 4-plex of peptide N-term@1[144.1021]	251861	4	2911.54	2911.54	0.226118	728.892	19.512	9.999e-05	1	0	TCGA_C8-A138_E2-A154_BH-A0BZ
AGDIRPGPLPGGSDAPSQLPVQETRPR	iTRAQ 4-plex of peptide N-term@1[144.1021]	251886	5	2911.54	2911.54	-0.929567	583.316	68.0301	9.999e-05	1	0	TCGA_C8-A138_E2-A154_BH-A0BZ
AGDQEPPALR	iTRAQ 4-plex of peptide N-term@1[144.1021]	324619	2	1196.64	1196.63	-6.76528	599.325	20.5015	0.000634048	1	0	TCGA_A7-A0CE-01A_BH-A0C0-01A_A2-A0YC-01A
AGEVAEEGGLR	iTRAQ 4-plex of peptide N-term@1[144.1021]	433113	2	1230.64	1230.63	-2.42471	616.325	21.4176	0.00055322	1	0	TCGA_AO-A12E_A8-A06N_A2-A0T1
AGGAADMTDNIPLQPVR	iTRAQ 4-plex of peptide N-term@1[144.1021]	90556	2	1868.95	1868.95	-0.541676	935.485	29.1012	9.999e-05	1	0	TCGA_AO-A12D-01A_AN-A04A-01A_BH-A0AV-01A
AGGAADMTDNIPLQPVR	iTRAQ 4-plex of peptide N-term@1[144.1021];Oxidation of M@7[15.9949];Deamidation of N@10[0.9840]	186916	4	1885.95	1885.93	-8.3066	472.494	26.3327	0.00039996	1	0	TCGA_AO-A12D-01A_AN-A04A-01A_BH-A0AV-01A
AGGGGRMNSIK	iTRAQ 4-plex of K@11[144.1021];iTRAQ 4-plex of peptide N-term@1[144.1021];Oxidation of M@7[15.9949]	380358	3	1350.72	1350.73	5.73602	451.247	24.0939	0.000413907	1	0	TCGA_E2-A159_A2-A0T3_A2-A0YD
AGGLNFLR	iTRAQ 4-plex of peptide N-term@1[144.1021]	622844	2	990.576	990.573	-3.25003	496.296	29.6912	0.00123001	1	0	TCGA_E2-A159_A2-A0T3_A2-A0YD
AGIGSAEIQPSNLR	iTRAQ 4-plex of peptide N-term@1[144.1021]	47920	3	1555.84	1555.84	0.198324	519.622	17.4152	0.003	1	0	TCGA_AR-A1AP_AN-A0FK_AO-A0J6
AGIQLQVR	iTRAQ 4-plex of peptide N-term@1[144.1021]	665652	3	1027.64	1027.63	-8.78772	343.552	15.1633	0.00616903	1	0	TCGA_AR-A1AW_AR-A1AV_C8-A135
AGLDLELR	iTRAQ 4-plex of peptide N-term@1[144.1021]	741960	2	1029.6	1029.59	-4.39075	515.807	21.8958	0.00380952	1	0	TCGA_A7-A0CD-01A_C8-A12W-01A_AN-A0AL-01A
AGLHGASGVR	iTRAQ 4-plex of peptide N-term@1[144.1021]	655252	3	1067.6	1067.6	-3.71716	356.874	33.4962	0.000117371	1	0	TCGA_A7-A0CD-01A_C8-A12W-01A_AN-A0AL-01A
AGLHGASGVR	iTRAQ 4-plex of peptide N-term@1[144.1021]	791899	3	1067.59	1067.6	1.59563	356.872	20.9455	0.000469484	1	0	TCGA_AR-A0TR_AO-A03O_BH-A18R
AGLHGASGVR	iTRAQ 4-plex of peptide N-term@1[144.1021]	683822	3	1067.6	1067.6	-0.726199	356.873	29.9376	0.000352113	1	0	TCGA_AR-A0TV_C8-A12Z_AO-A0JJ
AGLHGASGVR	iTRAQ 4-plex of peptide N-term@1[144.1021]	775402	3	1067.59	1067.6	5.90303	356.87	33.5851	0.000352113	1	0	TCGA_E2-A10A_BH-A18Q_C8-A130
AGLISQGR	iTRAQ 4-plex of peptide N-term@1[144.1021]	913632	2	944.553	944.553	-0.741283	473.284	25.9451	0.000616523	1	0	TCGA_AR-A0TR_AO-A03O_BH-A18R
AGLSLDSDAHPEPHPR	iTRAQ 4-plex of peptide N-term@1[144.1021]	67511	3	1841.92	1841.91	-4.68759	614.982	17.1894	9.999e-05	1	0	TCGA_A8-A09I-01A_C8-A12L-01A_A2-A0EX-01A
AGLYWVEEGGSLAK	iTRAQ 4-plex of K@14[144.1021];iTRAQ 4-plex of peptide N-term@1[144.1021]	517609	3	1766.94	1766.94	3.62014	589.987	24.2959	9.999e-05	1	0	TCGA_AR-A0TT_AR-A1AQ_AO-A12B_117C
AGMEASASAK	iTRAQ 4-plex of K@10[144.1021];iTRAQ 4-plex of peptide N-term@1[144.1021];Oxidation of M@3[15.9949]	252308	3	1225.63	1225.62	-8.45653	409.551	18.0519	0.00758374	1	0	TCGA_BH-A18U_A2-A0YI_A2-A0EQ
AGNQAQGDEFTTEVAPK	iTRAQ 4-plex of K@17[144.1021];iTRAQ 4-plex of peptide N-term@1[144.1021]	117588	3	2050.02	2050.02	2.16713	684.346	17.794	0.00629937	1	0	TCGA_A2-A0D2-01A_C8-A12U-01A_AR-A1AS-01A
AGPAAATMIAL	iTRAQ 4-plex of peptide N-term@1[144.1021]	491622	2	1129.62	1129.63	7.78399	565.817	19.5368	0.000234797	1	0	TCGA_AO-A0JM_C8-A12V_A8-A08G
AGPAAATMIALFNK	iTRAQ 4-plex of K@14[144.1021];iTRAQ 4-plex of peptide N-term@1[144.1021];Deamidation of N@13[0.9840]	783110	3	1663.91	1663.92	4.37372	555.645	28.581	0.00029997	1	0	TCGA_AO_A12D_C8_A131_AO_A12B
AGPDPGVSPAQVLLSEPEEAAALYR	iTRAQ 4-plex of peptide N-term@1[144.1021]	212270	3	2680.39	2680.38	-3.21637	894.471	47.6679	9.999e-05	1	0	TCGA_A7-A0CD-01A_C8-A12W-01A_AN-A0AL-01A
AGPEQPK	iTRAQ 4-plex of K@7[144.1021];iTRAQ 4-plex of peptide N-term@1[144.1021]	717785	2	1013.58	1013.57	-4.83468	507.797	17.4651	0.00884956	1	0	TCGA_A7-A0CE-01A_BH-A0C0-01A_A2-A0YC-01A
AGPEQPK	iTRAQ 4-plex of K@7[144.1021];iTRAQ 4-plex of peptide N-term@1[144.1021]	129853	3	1013.58	1013.57	-9.66404	338.869	20.5748	0.00884956	1	0	TCGA_BH-A18U_A2-A0YI_A2-A0EQ
AGPGSPSMLLPAGSLLLTAER	iTRAQ 4-plex of peptide N-term@1[144.1021];Oxidation of M@8[15.9949]	717879	3	2197.19	2197.19	-1.60795	733.405	23.3531	0.00059994	1	0	TCGA_AO-A12E_A8-A06N_A2-A0T1
AGPGSPSMLLPAGSLLLTAER	iTRAQ 4-plex of peptide N-term@1[144.1021];Oxidation of M@8[15.9949]	807762	3	2197.2	2197.19	-4.74252	733.407	19.851	0.00069993	1	0	TCGA_AR-A0TT_AR-A1AQ_AO-A12B_117C
AGPPTPVR	iTRAQ 4-plex of peptide N-term@1[144.1021]	560940	2	937.547	937.547	-0.78753	469.781	15.932	0.00571429	1	0	TCGA_A2-A0T7-01A_C8-A12Q-01A_A8-A079-01A
AGPPTPVR	iTRAQ 4-plex of peptide N-term@1[144.1021]	568610	2	937.552	937.547	-5.28354	469.783	16.1982	0.00761905	1	0	TCGA_AO-A12D-01A_AN-A04A-01A_BH-A0AV-01A
AGPRPGPAPPLPSPAAAMK	iTRAQ 4-plex of K@19[144.1021];iTRAQ 4-plex of peptide N-term@1[144.1021]	541168	4	2070.17	2070.17	-3.49356	518.55	32.9776	0.00029997	1	0	TCGA_A8-A06Z-01A_A2-A0D1-01A_A2-A0CM-01A
AGPRPGPAPPLPSPAAAMK	iTRAQ 4-plex of K@19[144.1021];iTRAQ 4-plex of peptide N-term@1[144.1021]	574346	3	2070.17	2070.17	-4.20484	691.065	26.5875	0.00029997	1	0	TCGA_A8-A06Z-01A_A2-A0D1-01A_A2-A0CM-01A
AGPRPGPAPPLPSPAAAMK	iTRAQ 4-plex of K@19[144.1021];iTRAQ 4-plex of peptide N-term@1[144.1021]	574290	4	2070.17	2070.17	-4.21209	518.551	29.0559	0.00029997	1	0	TCGA_A8-A06Z-01A_A2-A0D1-01A_A2-A0CM-01A
AGPRPGPAPPLPSPAAAMK	iTRAQ 4-plex of K@19[144.1021];iTRAQ 4-plex of peptide N-term@1[144.1021]	574408	4	2070.17	2070.17	-4.36581	518.551	29.1032	0.00039996	1	0	TCGA_A8-A06Z-01A_A2-A0D1-01A_A2-A0CM-01A
AGPRRPGSADQEK	iTRAQ 4-plex of K@13[144.1021];iTRAQ 4-plex of peptide N-term@1[144.1021]	182903	2	1655.89	1655.89	2.15391	828.953	19.2026	0.0002	1	0	TCGA_E2-A10A_BH-A18Q_C8-A130
AGSEPPADLK	iTRAQ 4-plex of K@10[144.1021];iTRAQ 4-plex of peptide N-term@1[144.1021]	344415	2	1271.7	1271.7	-5.30986	636.859	21.5233	0.000739723	1	0	TCGA_AO-A12D-01A_AN-A04A-01A_BH-A0AV-01A
AGSVRPFAQAAGGGAAR	iTRAQ 4-plex of peptide N-term@1[144.1021]	51195	2	1686.9	1686.9	1.95588	844.457	24.6669	0.0003	1	0	TCGA_AR-A0TV_C8-A12Z_AO-A0JJ
AGTGVAAAETPVR	iTRAQ 4-plex of peptide N-term@1[144.1021]	721737	3	1342.73	1342.73	5.40074	448.582	27.4598	0.00210505	1	0	TCGA_A2-A0D2-01A_C8-A12U-01A_AR-A1AS-01A
AGTTAAMSSR	iTRAQ 4-plex of peptide N-term@1[144.1021]	479396	2	1095.55	1095.55	-2.59823	548.782	20.7013	0.000274348	1	0	TCGA_A7-A0CJ-01A_AO-A12F-01A_A2-A0YL-01A
AGTTAAMSSR	iTRAQ 4-plex of peptide N-term@1[144.1021]	454917	2	1095.55	1095.55	-0.234119	548.781	29.9349	0.000274348	1	0	TCGA_AN-A0FL_BH-A0DG_AN-A0AS
AGTVEVEVLK	iTRAQ 4-plex of K@10[144.1021];iTRAQ 4-plex of peptide N-term@1[144.1021]	262174	3	1331.79	1331.79	0.251436	444.937	15.1925	0.00821596	1	0	TCGA_C8-A12P_BH-A0C1_A2-A0EY
AHRPMEQNREPK	iTRAQ 4-plex of K@12[144.1021];iTRAQ 4-plex of peptide N-term@1[144.1021];Oxidation of M@5[15.9949];Deamidation of N@8[0.9840]	865523	2	1796.92	1796.92	-1.06135	899.468	14.5762	0.00180126	1	0	TCGA_BH-A0EE_AO-A0J9_BH-A0E0
AIDLTVK	iTRAQ 4-plex of K@7[144.1021];iTRAQ 4-plex of peptide N-term@1[144.1021]	41911	2	1046.66	1046.66	-1.47949	524.337	27.1431	0.00221729	1	0	TCGA_A2-A0YF-01A_BH-A0DD-01A_BH-A0E9-01A
AIDLTVK	iTRAQ 4-plex of K@7[144.1021];iTRAQ 4-plex of peptide N-term@1[144.1021]	217743	2	1046.66	1046.66	-6.14157	524.339	24.2522	0.00221729	1	0	TCGA_A2-A0YF-01A_BH-A0DD-01A_BH-A0E9-01A
AIDLTVK	iTRAQ 4-plex of K@7[144.1021];iTRAQ 4-plex of peptide N-term@1[144.1021]	75821	3	1046.66	1046.66	-5.67539	349.895	14.5292	0.00221729	1	0	TCGA_A2-A0YF-01A_BH-A0DD-01A_BH-A0E9-01A
AIDLTVK	iTRAQ 4-plex of K@7[144.1021];iTRAQ 4-plex of peptide N-term@1[144.1021]	242235	2	1046.66	1046.66	1.54024	524.335	21.5142	0.00221729	1	0	TCGA_BH-A0EE_AO-A0J9_BH-A0E0
AIDLTVK	iTRAQ 4-plex of K@7[144.1021];iTRAQ 4-plex of peptide N-term@1[144.1021]	84662	2	1046.66	1046.66	1.53378	524.335	27.2928	0.00221729	1	0	TCGA_BH-A0EE_AO-A0J9_BH-A0E0
AIDLTVK	iTRAQ 4-plex of K@7[144.1021];iTRAQ 4-plex of peptide N-term@1[144.1021]	84707	3	1046.65	1046.66	2.96675	349.892	14.6077	0.00221729	1	0	TCGA_BH-A0EE_AO-A0J9_BH-A0E0
AIDLTVK	iTRAQ 4-plex of K@7[144.1021];iTRAQ 4-plex of peptide N-term@1[144.1021]	281126	3	1046.66	1046.66	2.37955	349.892	18.2347	0.00221729	1	0	TCGA_BH-A0EE_AO-A0J9_BH-A0E0
AIDLTVK	iTRAQ 4-plex of K@7[144.1021];iTRAQ 4-plex of peptide N-term@1[144.1021]	281110	2	1046.66	1046.66	1.10523	524.336	24.5289	0.00221729	1	0	TCGA_BH-A0EE_AO-A0J9_BH-A0E0
AIEQADLLQEVR	iTRAQ 4-plex of peptide N-term@1[144.1021]	731284	2	1527.84	1527.84	-3.18881	764.929	48.2285	0.00010013	1	0	TCGA_A2-A0D2-01A_C8-A12U-01A_AR-A1AS-01A
AIEQADLLQEVR	iTRAQ 4-plex of peptide N-term@1[144.1021]	760678	3	1527.84	1527.84	0.507079	510.286	44.5896	0.00010013	1	0	TCGA_A2-A0T6-01A_E2-A158-01A_E2-A15A-01A
AIEQADLLQEVR	iTRAQ 4-plex of peptide N-term@1[144.1021]	760669	2	1527.83	1527.84	4.3287	764.923	40.5774	0.00010013	1	0	TCGA_A2-A0T6-01A_E2-A158-01A_E2-A15A-01A
AIEQADLLQEVR	iTRAQ 4-plex of peptide N-term@1[144.1021]	767491	2	1527.83	1527.84	2.61524	764.924	44.7592	0.00010013	1	0	TCGA_A2-A0T7-01A_C8-A12Q-01A_A8-A079-01A
AIEQADLLQEVR	iTRAQ 4-plex of peptide N-term@1[144.1021]	743436	2	1527.84	1527.84	-0.840579	764.927	59.9405	0.00010013	1	0	TCGA_A7-A0CJ-01A_AO-A12F-01A_A2-A0YL-01A
AIEQADLLQEVR	iTRAQ 4-plex of peptide N-term@1[144.1021]	687832	2	1527.84	1527.84	0.467874	764.926	51.9719	0.00010013	1	0	TCGA_A8-A09G-01A_C8-A131-01A_C8-A134-01A
AIEQADLLQEVR	iTRAQ 4-plex of peptide N-term@1[144.1021]	687851	3	1527.84	1527.84	1.11378	510.286	44.5238	0.00010013	1	0	TCGA_A8-A09G-01A_C8-A131-01A_C8-A134-01A
AIEQADLLQEVR	iTRAQ 4-plex of peptide N-term@1[144.1021]	704156	3	1527.84	1527.84	-4.07558	510.289	37.3711	0.00010013	1	0	TCGA_AN-A0FL_BH-A0DG_AN-A0AS
AIEQADLLQEVR	iTRAQ 4-plex of peptide N-term@1[144.1021]	774611	3	1527.83	1527.84	2.18528	510.285	44.2989	0.00010013	1	0	TCGA_AO_A12D_C8_A131_AO_A12B
AIGAGELR	iTRAQ 4-plex of peptide N-term@1[144.1021]	649348	2	929.542	929.542	-0.568476	465.778	26.4543	0.004914	1	0	TCGA_A2-A0D2-01A_C8-A12U-01A_AR-A1AS-01A
AIGAGELR	iTRAQ 4-plex of peptide N-term@1[144.1021]	614586	2	929.543	929.542	-1.60575	465.779	26.1127	0.00614251	1	0	TCGA_A2-A0D2-01A_C8-A12U-01A_AR-A1AS-01A
AIGEISGR	iTRAQ 4-plex of peptide N-term@1[144.1021]	620897	2	945.544	945.537	-7.94319	473.779	23.7052	0.00246002	1	0	TCGA_A2-A0YF-01A_BH-A0DD-01A_BH-A0E9-01A
AIHLVNSK	iTRAQ 4-plex of K@8[144.1021];iTRAQ 4-plex of peptide N-term@1[144.1021]	294998	3	1168.72	1168.72	-0.508945	390.58	23.5405	0.00903427	1	0	TCGA_A2-A0D2-01A_C8-A12U-01A_AR-A1AS-01A
AIHLVNSK	iTRAQ 4-plex of K@8[144.1021];iTRAQ 4-plex of peptide N-term@1[144.1021]	285349	3	1168.72	1168.72	0.147311	390.58	26.3748	0.005919	1	0	TCGA_A2-A0EV-01A_AN-A0AM-01A_D8-A142-01A
AIHLVNSK	iTRAQ 4-plex of K@8[144.1021];iTRAQ 4-plex of peptide N-term@1[144.1021]	281907	3	1168.72	1168.72	-0.0323609	390.58	23.5012	0.00685358	1	0	TCGA_AO-A0JM_C8-A12V_A8-A08G
AIHLVNSK	iTRAQ 4-plex of K@8[144.1021];iTRAQ 4-plex of peptide N-term@1[144.1021]	307847	3	1168.73	1168.72	-7.92111	390.583	26.4222	0.005919	1	0	TCGA_AO_A12D_C8_A131_AO_A12B
AINVQIK	iTRAQ 4-plex of K@7[144.1021];iTRAQ 4-plex of peptide N-term@1[144.1021];Deamidation of N@3[0.9840]	269752	3	1073.67	1073.67	0.335933	358.897	13.9482	0.00884956	1	0	TCGA_AO-A0JE_A2-A0T2_AN-A0AJ
AINVQIK	iTRAQ 4-plex of K@7[144.1021];iTRAQ 4-plex of peptide N-term@1[144.1021];Deamidation of N@3[0.9840]	233060	2	1073.67	1073.67	0.0463045	537.842	24.1439	0.00884956	1	0	TCGA_AO-A0JE_A2-A0T2_AN-A0AJ
AIQGLGALGR	iTRAQ 4-plex of peptide N-term@1[144.1021]	613578	3	1098.66	1098.66	0.647567	367.228	20.6057	0.00260667	1	0	TCGA_AR-A0TY_AR-A0U4_BH-A0HP
ALAPLPEK	iTRAQ 4-plex of K@8[144.1021];iTRAQ 4-plex of peptide N-term@1[144.1021]	42265	2	1125.7	1125.7	-0.968495	563.858	25.0867	0.00737101	1	0	TCGA_A2-A0YF-01A_BH-A0DD-01A_BH-A0E9-01A
ALAPLPEK	iTRAQ 4-plex of K@8[144.1021];iTRAQ 4-plex of peptide N-term@1[144.1021]	840327	2	1125.7	1125.7	-3.07963	563.859	23.9601	0.00982801	1	0	TCGA_A7-A0CJ-01A_AO-A12F-01A_A2-A0YL-01A
ALAPLPEK	iTRAQ 4-plex of K@8[144.1021];iTRAQ 4-plex of peptide N-term@1[144.1021]	97402	2	1125.7	1125.7	2.92189	563.856	22.0422	0.00737101	1	0	TCGA_AR-A0TY_AR-A0U4_BH-A0HP
ALAPLPEK	iTRAQ 4-plex of K@8[144.1021];iTRAQ 4-plex of peptide N-term@1[144.1021]	45348	3	1125.7	1125.7	-0.448629	376.241	19.0291	0.00982801	1	0	TCGA_BH-A18V_A7-A13F_BH-A0E1
ALAPLPEK	iTRAQ 4-plex of K@8[144.1021];iTRAQ 4-plex of peptide N-term@1[144.1021]	45330	2	1125.7	1125.7	1.09046	563.857	21.7967	0.00737101	1	0	TCGA_BH-A18V_A7-A13F_BH-A0E1
ALAPLPEK	iTRAQ 4-plex of K@8[144.1021];iTRAQ 4-plex of peptide N-term@1[144.1021]	190866	2	1125.7	1125.7	0.702876	563.857	21.5522	0.00982801	1	0	TCGA_BH-A18V_A7-A13F_BH-A0E1
ALAPLPEK	iTRAQ 4-plex of K@8[144.1021];iTRAQ 4-plex of peptide N-term@1[144.1021]	81096	3	1125.7	1125.7	-0.409604	376.241	12.9417	0.00737101	1	0	TCGA_BH-A18V_A7-A13F_BH-A0E1
ALAPLPEK	iTRAQ 4-plex of K@8[144.1021];iTRAQ 4-plex of peptide N-term@1[144.1021]	154032	2	1125.7	1125.7	1.55397	563.856	21.9415	0.00737101	1	0	TCGA_BH-A18V_A7-A13F_BH-A0E1
ALAPLPEK	iTRAQ 4-plex of K@8[144.1021];iTRAQ 4-plex of peptide N-term@1[144.1021]	281187	2	1125.7	1125.7	-0.947618	563.858	24.4602	0.00737101	1	0	TCGA_D8-A13Y_A8-A076_AO-A126
ALDQAMWAGEMQR	iTRAQ 4-plex of peptide N-term@1[144.1021];Oxidation of M@6[15.9949]	123159	3	1665.77	1665.77	1.5667	556.264	22.728	0.00249975	1	0	TCGA_A2-A0T6-01A_E2-A158-01A_E2-A15A-01A
ALDQAMWAGEMQR	iTRAQ 4-plex of peptide N-term@1[144.1021];Oxidation of M@11[15.9949]	427122	2	1665.77	1665.77	-1.17252	833.895	21.1135	0.00119988	1	0	TCGA_A2-A0T6-01A_E2-A158-01A_E2-A15A-01A
ALGPTLHLR	iTRAQ 4-plex of peptide N-term@1[144.1021]	590227	3	1120.68	1120.68	-0.754491	374.569	22.4182	0.0058782	1	0	TCGA_D8-A13Y_A8-A076_AO-A126
ALHFLGGR	iTRAQ 4-plex of peptide N-term@1[144.1021]	656324	3	1013.6	1013.59	-6.38504	338.873	18.4388	0.00859951	1	0	TCGA_A2-A0YF-01A_BH-A0DD-01A_BH-A0E9-01A
ALLAGHQK	iTRAQ 4-plex of K@8[144.1021];iTRAQ 4-plex of peptide N-term@1[144.1021]	957	3	1124.69	1124.69	2.09897	375.903	20.1	0.004914	1	0	TCGA_A7-A0CD-01A_C8-A12W-01A_AN-A0AL-01A
ALLFGDAIMK	iTRAQ 4-plex of K@10[144.1021];iTRAQ 4-plex of peptide N-term@1[144.1021];Oxidation of M@9[15.9949]	340849	2	1381.79	1381.79	-2.33484	691.903	30.399	0.0016908	1	0	TCGA_A8-A06Z-01A_A2-A0D1-01A_A2-A0CM-01A
ALLFGDAIMK	iTRAQ 4-plex of K@10[144.1021];iTRAQ 4-plex of peptide N-term@1[144.1021];Oxidation of M@9[15.9949]	340839	3	1381.79	1381.79	-3.36623	461.605	20.6573	0.0083483	1	0	TCGA_A8-A06Z-01A_A2-A0D1-01A_A2-A0CM-01A
ALNVSGIQR	iTRAQ 4-plex of peptide N-term@1[144.1021];Deamidation of N@3[0.9840]	486417	2	1101.63	1101.63	-6.89911	551.824	20.8671	0.00101454	1	0	TCGA_AO-A0JM_C8-A12V_A8-A08G
ALSGVYR	iTRAQ 4-plex of peptide N-term@1[144.1021]	105589	2	908.522	908.52	-2.03846	455.268	23.3495	0.00442478	1	0	TCGA_A2-A0YF-01A_BH-A0DD-01A_BH-A0E9-01A
ALSISGTFIPDVGQGGGPAHFR	iTRAQ 4-plex of peptide N-term@1[144.1021]	448664	4	2327.23	2327.21	-6.47268	582.815	30.8999	0.00029997	1	0	TCGA_AO_A12D_C8_A131_AO_A12B
ALTARAGVPAAALSRAGS	iTRAQ 4-plex of peptide N-term@1[144.1021]	339411	3	1783.02	1783.02	-3.12728	595.349	27.7605	9.999e-05	1	0	TCGA_E2-A159_A2-A0T3_A2-A0YD
ALTARAGVPAAALSRAGS	iTRAQ 4-plex of peptide N-term@1[144.1021]	255752	3	1783.04	1783.02	-9.83256	595.353	17.5475	0.00249975	1	0	TCGA_E2-A159_A2-A0T3_A2-A0YD
ALTDLVSGK	iTRAQ 4-plex of K@9[144.1021];iTRAQ 4-plex of peptide N-term@1[144.1021]	860242	3	1190.71	1190.71	0.623727	397.911	13.5657	0.00152072	1	0	TCGA_A8-A09I-01A_C8-A12L-01A_A2-A0EX-01A
ALTDLVSGK	iTRAQ 4-plex of K@9[144.1021];iTRAQ 4-plex of peptide N-term@1[144.1021]	860266	2	1190.71	1190.71	0.378095	596.363	24.5774	0.000887087	1	0	TCGA_A8-A09I-01A_C8-A12L-01A_A2-A0EX-01A
ALTDLVSGK	iTRAQ 4-plex of K@9[144.1021];iTRAQ 4-plex of peptide N-term@1[144.1021]	828065	2	1190.72	1190.71	-3.69298	596.365	24.3218	0.00101381	1	0	TCGA_AR-A0TT_AR-A1AQ_AO-A12B_117C
ALVSFPLAGLR	iTRAQ 4-plex of peptide N-term@1[144.1021]	274888	3	1286.79	1286.78	-2.67082	429.936	22.6519	0.00518451	1	0	TCGA_AO-A12D-01A_AN-A04A-01A_BH-A0AV-01A
AMASRLLLNNGAK	iTRAQ 4-plex of K@13[144.1021];iTRAQ 4-plex of peptide N-term@1[144.1021];Deamidation of N@9[0.9840]	353136	2	1646.94	1646.94	0.968629	824.476	22.6226	0.00210126	1	0	TCGA_A2-A0D2-01A_C8-A12U-01A_AR-A1AS-01A
AMASRLLLNNGAK	iTRAQ 4-plex of K@13[144.1021];iTRAQ 4-plex of peptide N-term@1[144.1021];Deamidation of N@9[0.9840];Deamidation of N@10[0.9840]	697889	3	1647.92	1647.92	2.10362	550.314	24.1596	0.00260156	1	0	TCGA_A2-A0D2-01A_C8-A12U-01A_AR-A1AS-01A
AMASRLLLNNGAK	iTRAQ 4-plex of K@13[144.1021];iTRAQ 4-plex of peptide N-term@1[144.1021];Deamidation of N@9[0.9840]	734992	3	1646.93	1646.94	7.60964	549.982	18.2881	0.00010006	1	0	TCGA_A2-A0D2-01A_C8-A12U-01A_AR-A1AS-01A
AMASRLLLNNGAK	iTRAQ 4-plex of K@13[144.1021];iTRAQ 4-plex of peptide N-term@1[144.1021];Deamidation of N@9[0.9840];Deamidation of N@10[0.9840]	697940	2	1647.92	1647.92	3.05511	824.966	27.1521	0.00020012	1	0	TCGA_A2-A0D2-01A_C8-A12U-01A_AR-A1AS-01A
AMASRLLLNNGAK	iTRAQ 4-plex of K@13[144.1021];iTRAQ 4-plex of peptide N-term@1[144.1021];Deamidation of N@9[0.9840];Deamidation of N@10[0.9840]	739295	3	1647.91	1647.92	5.01699	550.312	23.9301	0.00030018	1	0	TCGA_AO_A12D_C8_A131_AO_A12B
AMASRLLLNNGAK	iTRAQ 4-plex of K@13[144.1021];iTRAQ 4-plex of peptide N-term@1[144.1021];Deamidation of N@9[0.9840];Deamidation of N@10[0.9840]	739327	2	1647.91	1647.92	5.28183	824.964	30.4263	0.00030018	1	0	TCGA_AO_A12D_C8_A131_AO_A12B
AMASRLLLNNGAK	iTRAQ 4-plex of K@13[144.1021];iTRAQ 4-plex of peptide N-term@1[144.1021];Deamidation of N@9[0.9840]	177129	2	1646.94	1646.94	1.14801	824.475	19.4507	0.0030018	1	0	TCGA_AO_A12D_C8_A131_AO_A12B
AMDGPLPRTAGVEVGK	iTRAQ 4-plex of K@16[144.1021];iTRAQ 4-plex of peptide N-term@1[144.1021]	611681	3	1885.04	1885.03	-5.76588	629.355	20.6744	0.00219978	1	0	TCGA_A7-A0CJ-01A_AO-A12F-01A_A2-A0YL-01A
AMGMVVEK	iTRAQ 4-plex of K@8[144.1021];iTRAQ 4-plex of peptide N-term@1[144.1021];Oxidation of M@2[15.9949];Oxidation of M@4[15.9949]	847785	2	1183.62	1183.62	2.58742	592.815	18.4134	0.00615006	1	0	TCGA_BH-A0EE_AO-A0J9_BH-A0E0
AMLPAAGQR	iTRAQ 4-plex of peptide N-term@1[144.1021];Oxidation of M@2[15.9949]	584350	2	1073.57	1073.58	2.60706	537.795	14.4684	0.00305738	1	0	TCGA_AO-A0JE_A2-A0T2_AN-A0AJ
AMSVPSSLSQ	iTRAQ 4-plex of peptide N-term@1[144.1021];Oxidation of M@2[15.9949]	11495	2	1165.57	1165.58	2.81818	583.794	26.2169	0.000273823	1	0	TCGA_AR-A0TV_C8-A12Z_AO-A0JJ
AMVGRRALIVLAHSER	iTRAQ 4-plex of peptide N-term@1[144.1021];Oxidation of M@2[15.9949]	458250	3	1938.12	1938.11	-5.45601	647.046	29.2474	9.999e-05	1	0	TCGA_A2-A0T7-01A_C8-A12Q-01A_A8-A079-01A
AMYALVQISK	iTRAQ 4-plex of K@10[144.1021];iTRAQ 4-plex of peptide N-term@1[144.1021]	573064	2	1410.82	1410.81	-6.76487	706.419	17.5423	0.00133662	1	0	TCGA_D8-A13Y_A8-A076_AO-A126
ANAAFSEK	iTRAQ 4-plex of K@8[144.1021];iTRAQ 4-plex of peptide N-term@1[144.1021];Deamidation of N@2[0.9840]	307508	2	1125.6	1125.59	-4.7424	563.805	26.4811	0.00190476	1	0	TCGA_AO-A12D-01A_AN-A04A-01A_BH-A0AV-01A
ANGHTIQK	iTRAQ 4-plex of K@8[144.1021];iTRAQ 4-plex of peptide N-term@1[144.1021];Deamidation of N@2[0.9840]	3712	2	1156.65	1156.64	-2.07081	579.331	15.4412	0.00186916	1	0	TCGA_AR-A1AP_AN-A0FK_AO-A0J6
ANLAHHGLHTGGK	iTRAQ 4-plex of K@13[144.1021];iTRAQ 4-plex of peptide N-term@1[144.1021];Deamidation of N@2[0.9840]	84013	3	1600.86	1600.87	6.58406	534.626	27.7701	0.000600661	1	0	TCGA_AR-A1AP_AN-A0FK_AO-A0J6
ANLGSRFPAR	iTRAQ 4-plex of peptide N-term@1[144.1021]	303499	3	1231.69	1231.69	-0.532474	411.571	28.8443	0.000102807	1	0	TCGA_A2-A0T6-01A_E2-A158-01A_E2-A15A-01A
ANLGSRFPAR	iTRAQ 4-plex of peptide N-term@1[144.1021]	257096	3	1231.69	1231.69	-2.20216	411.572	36.9402	0.000102807	1	0	TCGA_A2-A0YG-01A_E2-A150-01A_BH-A18N-01A
ANLGSRFPAR	iTRAQ 4-plex of peptide N-term@1[144.1021]	320610	3	1231.69	1231.69	4.1531	411.569	32.8942	0.000205613	1	0	TCGA_A8-A09I-01A_C8-A12L-01A_A2-A0EX-01A
ANLGSRFPAR	iTRAQ 4-plex of peptide N-term@1[144.1021]	247601	3	1231.7	1231.69	-3.68634	411.572	43.3677	0.000102807	1	0	TCGA_AN-A0FL_BH-A0DG_AN-A0AS
ANLGSRFPAR	iTRAQ 4-plex of peptide N-term@1[144.1021]	283715	3	1231.69	1231.69	-3.05065	411.572	36.1366	0.000102807	1	0	TCGA_AN-A0FL_BH-A0DG_AN-A0AS
ANLGSRFPAR	iTRAQ 4-plex of peptide N-term@1[144.1021]	295103	3	1231.69	1231.69	-1.05961	411.571	25.4898	0.000205613	1	0	TCGA_AR-A0TV_C8-A12Z_AO-A0JJ
ANLGSRFPAR	iTRAQ 4-plex of peptide N-term@1[144.1021];Deamidation of N@2[0.9840]	550839	2	1232.68	1232.67	-2.28799	617.346	17.4475	0.00030842	1	0	TCGA_AR-A0TV_C8-A12Z_AO-A0JJ
ANLGSRFPAR	iTRAQ 4-plex of peptide N-term@1[144.1021]	359624	3	1231.69	1231.69	3.18956	411.57	32.8925	0.000102807	1	0	TCGA_C8-A12P_BH-A0C1_A2-A0EY
ANLGSRFPAR	iTRAQ 4-plex of peptide N-term@1[144.1021]	330585	3	1231.69	1231.69	1.56455	411.57	35.4719	0.000102807	1	0	TCGA_E2-A159_A2-A0T3_A2-A0YD
ANSLFLLLFSFMTK	iTRAQ 4-plex of K@14[144.1021];iTRAQ 4-plex of peptide N-term@1[144.1021];Oxidation of M@12[15.9949]	257324	2	1935.07	1935.08	3.16034	968.543	23.367	0.00020004	1	0	TCGA_AN-A0FL_BH-A0DG_AN-A0AS
ANSLFLLLFSFMTK	iTRAQ 4-plex of K@14[144.1021];iTRAQ 4-plex of peptide N-term@1[144.1021]	503389	4	1919.09	1919.08	-4.16764	480.78	22.6453	0.00010002	1	0	TCGA_E2-A159_A2-A0T3_A2-A0YD
ANSLFLLLFSFMTK	iTRAQ 4-plex of K@14[144.1021];iTRAQ 4-plex of peptide N-term@1[144.1021];Oxidation of M@12[15.9949]	299246	2	1935.07	1935.08	4.44771	968.542	23.3667	0.00010002	1	0	TCGA_E2-A159_A2-A0T3_A2-A0YD
APAAAMGVQGFQDYIEK	iTRAQ 4-plex of K@17[144.1021];iTRAQ 4-plex of peptide N-term@1[144.1021]	271455	3	2083.07	2083.07	-3.78812	695.365	69.9416	9.999e-05	1	0	TCGA_A2-A0YG-01A_E2-A150-01A_BH-A18N-01A
APAAAMGVQGFQDYIEK	iTRAQ 4-plex of K@17[144.1021];iTRAQ 4-plex of peptide N-term@1[144.1021]	270678	3	2083.07	2083.07	-2.27844	695.364	73.5798	9.999e-05	1	0	TCGA_A7-A0CD-01A_C8-A12W-01A_AN-A0AL-01A
APAAAMGVQGFQDYIEK	iTRAQ 4-plex of K@17[144.1021];iTRAQ 4-plex of peptide N-term@1[144.1021]	325096	3	2083.07	2083.07	-2.6981	695.364	73.5951	9.999e-05	1	0	TCGA_A7-A0CE-01A_BH-A0C0-01A_A2-A0YC-01A
APAAAMGVQGFQDYIEK	iTRAQ 4-plex of K@17[144.1021];iTRAQ 4-plex of peptide N-term@1[144.1021]	275294	3	2083.08	2083.07	-5.49272	695.366	69.8674	9.999e-05	1	0	TCGA_A8-A06Z-01A_A2-A0D1-01A_A2-A0CM-01A
APAAAMGVQGFQDYIEK	iTRAQ 4-plex of K@17[144.1021];iTRAQ 4-plex of peptide N-term@1[144.1021]	297241	3	2083.07	2083.07	-0.890802	695.363	52.0352	9.999e-05	1	0	TCGA_AO-A12E_A8-A06N_A2-A0T1
APAAAMGVQGFQDYIEK	iTRAQ 4-plex of K@17[144.1021];iTRAQ 4-plex of peptide N-term@1[144.1021]	357580	3	2083.07	2083.07	-2.73981	695.364	74.6099	9.999e-05	1	0	TCGA_AR-A0TR_AO-A03O_BH-A18R
APAAAMGVQGFQDYIEK	iTRAQ 4-plex of K@17[144.1021];iTRAQ 4-plex of peptide N-term@1[144.1021]	311644	3	2083.07	2083.07	-3.45844	695.365	73.636	9.999e-05	1	0	TCGA_AR-A0TV_C8-A12Z_AO-A0JJ
APALPAQHK	iTRAQ 4-plex of K@9[144.1021];iTRAQ 4-plex of peptide N-term@1[144.1021]	296072	2	1219.74	1219.73	-6.40947	610.875	17.562	0.00379867	1	0	TCGA_AO-A12D-01A_AN-A04A-01A_BH-A0AV-01A
APALPAQHK	iTRAQ 4-plex of K@9[144.1021];iTRAQ 4-plex of peptide N-term@1[144.1021]	334151	2	1219.74	1219.73	-9.26321	610.877	17.357	0.00379867	1	0	TCGA_AO-A12D-01A_AN-A04A-01A_BH-A0AV-01A
APAPGPSAAAGPDMAANMYRVGDY	iTRAQ 4-plex of peptide N-term@1[144.1021];Oxidation of M@18[15.9949]	338750	3	2509.15	2509.15	-0.300029	837.39	14.613	0.00079992	1	0	TCGA_A2-A0T6-01A_E2-A158-01A_E2-A15A-01A
APAPGPSAAAGPDMAANMYRVGDY	iTRAQ 4-plex of peptide N-term@1[144.1021]	454591	2	2493.15	2493.15	-0.397619	1247.58	17.5081	9.999e-05	1	0	TCGA_A2-A0T6-01A_E2-A158-01A_E2-A15A-01A
APAPGPSAAAGPDMAANMYRVGDY	iTRAQ 4-plex of peptide N-term@1[144.1021]	454534	3	2493.16	2493.15	-0.616316	832.059	17.5297	0.00129987	1	0	TCGA_A2-A0T6-01A_E2-A158-01A_E2-A15A-01A
APGGDLEEGK	iTRAQ 4-plex of K@10[144.1021];iTRAQ 4-plex of peptide N-term@1[144.1021]	220545	2	1259.66	1259.66	-0.227282	630.837	15.2058	0.00610329	1	0	TCGA_A7-A0CD-01A_C8-A12W-01A_AN-A0AL-01A
APGGPPETR	iTRAQ 4-plex of peptide N-term@1[144.1021]	248848	2	1024.54	1024.54	-2.52343	513.28	27.8016	0.000949668	1	0	TCGA_A8-A09G-01A_C8-A131-01A_C8-A134-01A
APGGPPETR	iTRAQ 4-plex of peptide N-term@1[144.1021]	275999	2	1024.54	1024.54	1.35669	513.278	20.819	0.0014245	1	0	TCGA_A8-A09I-01A_C8-A12L-01A_A2-A0EX-01A
APGGPPETR	iTRAQ 4-plex of peptide N-term@1[144.1021]	240657	2	1024.54	1024.54	0.828352	513.278	21.9415	0.0014245	1	0	TCGA_AO-A12E_A8-A06N_A2-A0T1
APGGPPETR	iTRAQ 4-plex of peptide N-term@1[144.1021]	276812	2	1024.54	1024.54	-1.21047	513.279	22.1825	0.0014245	1	0	TCGA_AO-A12E_A8-A06N_A2-A0T1
APGGPPETR	iTRAQ 4-plex of peptide N-term@1[144.1021]	334612	2	1024.55	1024.54	-3.29093	513.28	22.1184	0.0014245	1	0	TCGA_AR-A0TR_AO-A03O_BH-A18R
APGGPPETR	iTRAQ 4-plex of peptide N-term@1[144.1021]	289945	2	1024.54	1024.54	-0.9357	513.279	22.0713	0.0014245	1	0	TCGA_AR-A0TV_C8-A12Z_AO-A0JJ
APGGPPETR	iTRAQ 4-plex of peptide N-term@1[144.1021]	244750	2	1024.54	1024.54	3.2319	513.277	22.3148	0.0014245	1	0	TCGA_AR-A0TY_AR-A0U4_BH-A0HP
APGGPPETR	iTRAQ 4-plex of peptide N-term@1[144.1021]	264183	2	1024.54	1024.54	1.8934	513.277	22.1983	0.0014245	1	0	TCGA_AR-A1AP_AN-A0FK_AO-A0J6
APGGPPETR	iTRAQ 4-plex of peptide N-term@1[144.1021]	258703	2	1024.55	1024.54	-5.69725	513.281	27.7386	0.000949668	1	0	TCGA_AR-A1AW_AR-A1AV_C8-A135
APGGPPETR	iTRAQ 4-plex of peptide N-term@1[144.1021]	246588	2	1024.54	1024.54	-1.40955	513.279	24.0949	0.0014245	1	0	TCGA_C8-A12P_BH-A0C1_A2-A0EY
APGGPPETR	iTRAQ 4-plex of peptide N-term@1[144.1021]	325522	2	1024.54	1024.54	3.97804	513.276	27.3805	0.000949668	1	0	TCGA_E2-A10A_BH-A18Q_C8-A130
APGTGSDAGIYR	iTRAQ 4-plex of peptide N-term@1[144.1021]	306516	3	1307.67	1307.66	-6.94161	436.897	26.4238	0.00010017	1	0	TCGA_BH-A0EE_AO-A0J9_BH-A0E0
APGTGSDAGIYR	iTRAQ 4-plex of peptide N-term@1[144.1021]	345585	3	1307.67	1307.66	-7.11732	436.897	32.6888	0.000601022	1	0	TCGA_BH-A0EE_AO-A0J9_BH-A0E0
APLAPLERK	iTRAQ 4-plex of K@9[144.1021];iTRAQ 4-plex of peptide N-term@1[144.1021]	154018	3	1281.8	1281.8	-2.75419	428.276	35.6364	0.00251969	1	0	TCGA_A7-A0CE-01A_BH-A0C0-01A_A2-A0YC-01A
APMDGPAIITQVTNPK	iTRAQ 4-plex of K@16[144.1021];iTRAQ 4-plex of peptide N-term@1[144.1021]	887284	3	1940.05	1940.06	8.16037	647.69	13.7603	0.00969903	1	0	TCGA_A2-A0T7-01A_C8-A12Q-01A_A8-A079-01A
APMDGPAIITQVTNPK	iTRAQ 4-plex of K@16[144.1021];iTRAQ 4-plex of peptide N-term@1[144.1021];Oxidation of M@3[15.9949]	341671	4	1956.06	1956.06	2.09346	490.021	23.7255	9.999e-05	1	0	TCGA_A2-A0T7-01A_C8-A12Q-01A_A8-A079-01A
APPGSTLLPNSPAATR	iTRAQ 4-plex of peptide N-term@1[144.1021]	316321	3	1692.93	1692.93	-3.69836	565.319	24.2253	0.0001	1	0	TCGA_A7-A0CE-01A_BH-A0C0-01A_A2-A0YC-01A
APPNGLTD	iTRAQ 4-plex of peptide N-term@1[144.1021]	368493	2	927.478	927.478	0.00748708	464.746	14.0458	0.00123305	1	0	TCGA_AR-A0TV_C8-A12Z_AO-A0JJ
APPQPASMSGIK	iTRAQ 4-plex of K@12[144.1021];iTRAQ 4-plex of peptide N-term@1[144.1021];Oxidation of M@8[15.9949]	696981	3	1486.8	1486.81	2.29235	496.608	23.9673	0.00180469	1	0	TCGA_AO-A0JE_A2-A0T2_AN-A0AJ
APTHPSIR	iTRAQ 4-plex of peptide N-term@1[144.1021]	489719	3	1021.57	1021.58	4.13333	341.532	12.0525	0.00308261	1	0	TCGA_A2-A0YF-01A_BH-A0DD-01A_BH-A0E9-01A
APTHPSIR	iTRAQ 4-plex of peptide N-term@1[144.1021]	34005	3	1021.58	1021.58	-0.195875	341.534	23.864	0.00246609	1	0	TCGA_A2-A0YF-01A_BH-A0DD-01A_BH-A0E9-01A
APVIASVPSNLVK	iTRAQ 4-plex of K@13[144.1021];iTRAQ 4-plex of peptide N-term@1[144.1021]	284919	2	1581.98	1581.97	-6.58209	791.997	14.4463	0.00029997	1	0	TCGA_AR-A0TY_AR-A0U4_BH-A0HP
APVIASVPSNLVK	iTRAQ 4-plex of K@13[144.1021];iTRAQ 4-plex of peptide N-term@1[144.1021]	284829	2	1581.98	1581.97	-6.69127	791.997	14.3726	0.00029997	1	0	TCGA_AR-A0TY_AR-A0U4_BH-A0HP
APVIASVPSNLVK	iTRAQ 4-plex of K@13[144.1021];iTRAQ 4-plex of peptide N-term@1[144.1021]	284647	2	1581.97	1581.97	-3.22005	791.995	14.8446	0.00029997	1	0	TCGA_AR-A0TY_AR-A0U4_BH-A0HP
APVIASVPSNLVK	iTRAQ 4-plex of K@13[144.1021];iTRAQ 4-plex of peptide N-term@1[144.1021]	352555	2	1581.98	1581.97	-9.18419	791.999	14.4502	0.00049995	1	0	TCGA_AO-A12D-01A_AN-A04A-01A_BH-A0AV-01A
AQAAAPVPVR	iTRAQ 4-plex of peptide N-term@1[144.1021]	936506	3	1122.66	1122.66	5.4416	375.226	17.3126	0.00335852	1	0	TCGA_E2-A10A_BH-A18Q_C8-A130
AQALLVWR	iTRAQ 4-plex of peptide N-term@1[144.1021]	327424	2	1099.67	1099.66	-3.12947	550.84	18.2726	0.00369004	1	0	TCGA_A2-A0SW-01A_AO-A0JL-01A_BH-A0BV-01A
AQLGLSGLVAEK	iTRAQ 4-plex of K@12[144.1021];iTRAQ 4-plex of peptide N-term@1[144.1021]	732623	2	1472.88	1472.88	3.44204	737.445	36.476	0.000300782	1	0	TCGA_C8-A138_E2-A154_BH-A0BZ
AQMPLPGAR	iTRAQ 4-plex of peptide N-term@1[144.1021]	143131	2	1083.6	1083.6	-4.12749	542.809	19.3808	0.000787526	1	0	TCGA_A8-A06Z-01A_A2-A0D1-01A_A2-A0CM-01A
AQNFQGR	iTRAQ 4-plex of peptide N-term@1[144.1021]	506773	2	963.502	963.501	-1.38593	482.758	26.1698	0.00442478	1	0	TCGA_AR-A0TV_C8-A12Z_AO-A0JJ
ARDSSPGLREEPGWK	iTRAQ 4-plex of K@15[144.1021];iTRAQ 4-plex of peptide N-term@1[144.1021]	754100	3	1972.05	1972.04	-8.16937	658.358	17.7767	0.00509949	1	0	TCGA_AR-A1AW_AR-A1AV_C8-A135
ARELGENRVYR	iTRAQ 4-plex of peptide N-term@1[144.1021]	195783	3	1505.81	1505.82	3.50932	502.945	31.4999	0.000401768	1	0	TCGA_AN-A0FL_BH-A0DG_AN-A0AS
ARGTAAMTEADVNPK	iTRAQ 4-plex of K@15[144.1021];iTRAQ 4-plex of peptide N-term@1[144.1021];Oxidation of M@7[15.9949]	426658	3	1834.95	1834.95	-2.43995	612.657	21.9585	0.0043	1	0	TCGA_AR-A1AW_AR-A1AV_C8-A135
ARLSWLETEPERVAHL	iTRAQ 4-plex of peptide N-term@1[144.1021]	527062	4	2050.11	2050.11	-0.363804	513.535	26.573	9.999e-05	1	0	TCGA_A2-A0T7-01A_C8-A12Q-01A_A8-A079-01A
ASEEAVF	iTRAQ 4-plex of peptide N-term@1[144.1021]	249134	2	895.443	895.441	-2.62282	448.729	18.029	0.00847458	1	0	TCGA_C8-A138_E2-A154_BH-A0BZ
ASELGGAR	iTRAQ 4-plex of peptide N-term@1[144.1021]	222798	2	903.493	903.49	-3.26069	452.754	26.5187	0.00246002	1	0	TCGA_A8-A06Z-01A_A2-A0D1-01A_A2-A0CM-01A
ASELGGAR	iTRAQ 4-plex of peptide N-term@1[144.1021]	212004	2	903.486	903.49	3.71218	452.75	26.5178	0.00246002	1	0	TCGA_AR-A0TY_AR-A0U4_BH-A0HP
ASELGGAR	iTRAQ 4-plex of peptide N-term@1[144.1021]	262658	2	903.492	903.49	-2.76882	452.753	26.5242	0.00123001	1	0	TCGA_AO-A12D-01A_AN-A04A-01A_BH-A0AV-01A
ASHMNLR	iTRAQ 4-plex of peptide N-term@1[144.1021];Oxidation of M@4[15.9949]	40192	2	987.504	987.504	-0.182618	494.759	15.6658	0.00443459	1	0	TCGA_BH-A0EE_AO-A0J9_BH-A0E0
ASHNPLIFK	iTRAQ 4-plex of K@9[144.1021];iTRAQ 4-plex of peptide N-term@1[144.1021];Deamidation of N@4[0.9840]	460856	3	1314.76	1314.75	-6.26274	439.261	16.552	0.00304363	1	0	TCGA_AO_A12D_C8_A131_AO_A12B
ASLEELVGPATGFR	iTRAQ 4-plex of peptide N-term@1[144.1021]	158115	3	1589.86	1589.85	-1.50129	530.959	29.9538	0.0005	1	0	TCGA_A2-A0YG-01A_E2-A150-01A_BH-A18N-01A
ASMVSGQR	iTRAQ 4-plex of peptide N-term@1[144.1021]	430784	2	978.505	978.504	-1.28093	490.26	19.9423	0.00863664	1	0	TCGA_A8-A09G-01A_C8-A131-01A_C8-A134-01A
ASPDSEVILIQAGLLQAR	iTRAQ 4-plex of peptide N-term@1[144.1021]	824347	3	2024.12	2024.14	7.04853	675.715	23.8928	0.00059994	1	0	TCGA_A8-A09G-01A_C8-A131-01A_C8-A134-01A
ASPLLAIGQTLAR	iTRAQ 4-plex of peptide N-term@1[144.1021]	312661	3	1453.87	1453.87	4.83342	485.63	30.7671	0.00010004	1	0	TCGA_AR-A0TT_AR-A1AQ_AO-A12B_117C
ASPLLAIGQTLAR	iTRAQ 4-plex of peptide N-term@1[144.1021]	312747	2	1453.87	1453.87	2.23533	727.943	33.5327	0.00020008	1	0	TCGA_AR-A0TT_AR-A1AQ_AO-A12B_117C
ASQEGVAPLSK	iTRAQ 4-plex of K@11[144.1021];iTRAQ 4-plex of peptide N-term@1[144.1021]	487714	3	1373.78	1373.78	-4.87272	458.935	19.2568	0.000301326	1	0	TCGA_A8-A09G-01A_C8-A131-01A_C8-A134-01A
ASQEGVAPLSK	iTRAQ 4-plex of K@11[144.1021];iTRAQ 4-plex of peptide N-term@1[144.1021]	752980	3	1373.78	1373.78	-1.94832	458.933	17.3427	0.0050221	1	0	TCGA_A8-A09G-01A_C8-A131-01A_C8-A134-01A
ASQFLALTGGR	iTRAQ 4-plex of peptide N-term@1[144.1021]	704930	2	1263.71	1263.71	-0.895603	632.861	18.9502	0.000707571	1	0	TCGA_AO-A0JE_A2-A0T2_AN-A0AJ
ASQFLALTGGR	iTRAQ 4-plex of peptide N-term@1[144.1021]	80036	2	1263.71	1263.71	-6.28586	632.864	20.2602	0.00151622	1	0	TCGA_AO-A0JE_A2-A0T2_AN-A0AJ
ASQFLALTGGR	iTRAQ 4-plex of peptide N-term@1[144.1021]	667952	2	1263.71	1263.71	-0.994889	632.861	18.9424	0.00202163	1	0	TCGA_AO-A0JE_A2-A0T2_AN-A0AJ
ASQFLALTGGR	iTRAQ 4-plex of peptide N-term@1[144.1021]	43829	2	1263.71	1263.71	0.0530312	632.86	25.9082	0.00151622	1	0	TCGA_D8-A13Y_A8-A076_AO-A126
ASQGLRPNPPPK	iTRAQ 4-plex of K@12[144.1021];iTRAQ 4-plex of peptide N-term@1[144.1021]	640613	3	1548.91	1548.9	-9.79283	517.312	20.5753	0.00110265	1	0	TCGA_A8-A09I-01A_C8-A12L-01A_A2-A0EX-01A
ASQPAGMATTAELFEEPFVADEYIER	iTRAQ 4-plex of peptide N-term@1[144.1021]	708613	3	3015.43	3015.43	-1.57322	1006.15	55.3989	9.999e-05	1	0	TCGA_A2-A0YG-01A_E2-A150-01A_BH-A18N-01A
ASQPAGMATTAELFEEPFVADEYIER	iTRAQ 4-plex of peptide N-term@1[144.1021]	602479	3	3015.43	3015.43	-1.71429	1006.15	72.28	9.999e-05	1	0	TCGA_A2-A0YM-01A_BH-A0C7-01A_A2-A0SX-01A
ASQPAGMATTAELFEEPFVADEYIER	iTRAQ 4-plex of peptide N-term@1[144.1021]	790864	3	3015.45	3015.43	-5.66093	1006.16	67.8076	9.999e-05	1	0	TCGA_A7-A0CD-01A_C8-A12W-01A_AN-A0AL-01A
ASQPAGMATTAELFEEPFVADEYIER	iTRAQ 4-plex of peptide N-term@1[144.1021]	781054	3	3015.43	3015.43	-0.496745	1006.15	63.7266	9.999e-05	1	0	TCGA_AO-A0JM_C8-A12V_A8-A08G
ASQPAGMATTAELFEEPFVADEYIER	iTRAQ 4-plex of peptide N-term@1[144.1021]	909365	3	3015.43	3015.43	1.05733	1006.15	68.1151	9.999e-05	1	0	TCGA_C8-A138_E2-A154_BH-A0BZ
ASQPAGMATTAELFEEPFVADEYIER	iTRAQ 4-plex of peptide N-term@1[144.1021]	911633	3	3015.43	3015.43	-1.86997	1006.15	76.7102	9.999e-05	1	0	TCGA_E2-A159_A2-A0T3_A2-A0YD
ASQPAGMATTAELFEEPFVADEYIER	iTRAQ 4-plex of peptide N-term@1[144.1021]	817865	3	3015.42	3015.43	1.59876	1006.15	85.0921	9.999e-05	1	0	TCGA_AO-A12D-01A_AN-A04A-01A_BH-A0AV-01A
ASQSLTK	iTRAQ 4-plex of K@7[144.1021];iTRAQ 4-plex of peptide N-term@1[144.1021]	591056	2	1021.61	1021.6	-8.52118	511.812	29.7747	0.00440529	1	0	TCGA_AR-A1AW_AR-A1AV_C8-A135
ASQVGGASDPTGK	iTRAQ 4-plex of K@13[144.1021];iTRAQ 4-plex of peptide N-term@1[144.1021]	59384	2	1461.78	1461.77	-7.61312	731.896	27.9282	9.999e-05	1	0	TCGA_A7-A0CE-01A_BH-A0C0-01A_A2-A0YC-01A
ASRAEPPAVAMGQNDLMG	iTRAQ 4-plex of peptide N-term@1[144.1021];Oxidation of M@17[15.9949];Oxidation of M@11[15.9949]	326021	2	1989.93	1989.94	2.62122	995.973	21.2552	9.999e-05	1	0	TCGA_AN-A0FL_BH-A0DG_AN-A0AS
ASSGLAGR	iTRAQ 4-plex of peptide N-term@1[144.1021]	378193	2	861.481	861.479	-2.83216	431.748	22.9112	0.00737101	1	0	TCGA_A2-A0YF-01A_BH-A0DD-01A_BH-A0E9-01A
ASSGLAGR	iTRAQ 4-plex of peptide N-term@1[144.1021]	393255	2	861.48	861.479	-1.02813	431.747	22.6212	0.00737101	1	0	TCGA_A8-A09G-01A_C8-A131-01A_C8-A134-01A
ASSQALARSSSPGNGGK	iTRAQ 4-plex of K@17[144.1021];iTRAQ 4-plex of peptide N-term@1[144.1021]	857107	3	1861.98	1861.98	4.39326	621.666	14.816	0.00229977	1	0	TCGA_AO-A0JC_A8-A08Z_AR-A0TX
ASSQALARSSSPGNGGK	iTRAQ 4-plex of K@17[144.1021];iTRAQ 4-plex of peptide N-term@1[144.1021]	826076	3	1861.97	1861.98	7.93371	621.664	17.6869	0.00039996	1	0	TCGA_AO-A0JC_A8-A08Z_AR-A0TX
ASSQALARSSSPGNGGK	iTRAQ 4-plex of K@17[144.1021];iTRAQ 4-plex of peptide N-term@1[144.1021]	843804	3	1861.98	1861.98	4.36091	621.666	20.0345	0.00019998	1	0	TCGA_AO-A0JE_A2-A0T2_AN-A0AJ
ASSTPLTSPR	iTRAQ 4-plex of peptide N-term@1[144.1021]	674334	2	1159.63	1159.63	0.105847	580.823	29.8922	0.00123457	1	0	TCGA_A8-A09G-01A_C8-A131-01A_C8-A134-01A
ASVAAASLSR	iTRAQ 4-plex of peptide N-term@1[144.1021]	140897	2	1075.61	1075.61	0.215132	538.813	36.8734	0.00125628	1	0	TCGA_A2-A0EV-01A_AN-A0AM-01A_D8-A142-01A
ASVAAASLSR	iTRAQ 4-plex of peptide N-term@1[144.1021]	41351	2	1075.61	1075.61	-0.0885179	538.813	33.1257	0.0031407	1	0	TCGA_A2-A0T6-01A_E2-A158-01A_E2-A15A-01A
ASVAAASLSR	iTRAQ 4-plex of peptide N-term@1[144.1021]	70378	2	1075.62	1075.61	-4.53498	538.815	33.0685	0.00251256	1	0	TCGA_A2-A0YF-01A_BH-A0DD-01A_BH-A0E9-01A
ASVAAASLSR	iTRAQ 4-plex of peptide N-term@1[144.1021]	41065	2	1075.61	1075.61	-3.56218	538.815	39.8299	0.000628141	1	0	TCGA_A7-A0CE-01A_BH-A0C0-01A_A2-A0YC-01A
ASVAAASLSR	iTRAQ 4-plex of peptide N-term@1[144.1021]	42774	2	1075.61	1075.61	-3.06267	538.814	43.8272	0.000628141	1	0	TCGA_A7-A0CJ-01A_AO-A12F-01A_A2-A0YL-01A
ASVAAASLSR	iTRAQ 4-plex of peptide N-term@1[144.1021]	793444	3	1075.6	1075.61	5.66654	359.542	17.8384	0.00125628	1	0	TCGA_A7-A0CJ-01A_AO-A12F-01A_A2-A0YL-01A
ASVAAASLSR	iTRAQ 4-plex of peptide N-term@1[144.1021]	37445	2	1075.61	1075.61	2.80572	538.811	36.741	0.00188442	1	0	TCGA_AO-A0JM_C8-A12V_A8-A08G
ASVAAASLSR	iTRAQ 4-plex of peptide N-term@1[144.1021]	45336	2	1075.61	1075.61	-1.13947	538.813	36.7587	0.000628141	1	0	TCGA_AR-A0TR_AO-A03O_BH-A18R
ASVAAASLSR	iTRAQ 4-plex of peptide N-term@1[144.1021]	74956	2	1075.61	1075.61	0.183076	538.813	36.6727	0.00125628	1	0	TCGA_AR-A0TT_AR-A1AQ_AO-A12B_117C
ASVAAASLSR	iTRAQ 4-plex of peptide N-term@1[144.1021]	41288	2	1075.61	1075.61	-1.49785	538.813	43.6716	0.000628141	1	0	TCGA_AR-A0TV_C8-A12Z_AO-A0JJ
ASVAAASLSR	iTRAQ 4-plex of peptide N-term@1[144.1021]	34780	2	1075.62	1075.61	-5.19627	538.815	40.2587	0.000628141	1	0	TCGA_BH-A18U_A2-A0YI_A2-A0EQ
ASVAAASLSR	iTRAQ 4-plex of peptide N-term@1[144.1021]	44629	2	1075.61	1075.61	1.37818	538.812	36.2367	0.00188442	1	0	TCGA_E2-A159_A2-A0T3_A2-A0YD
ASVAAASLSR	iTRAQ 4-plex of peptide N-term@1[144.1021]	41719	2	1075.62	1075.61	-8.33802	538.817	39.9694	0.000628141	1	0	TCGA_AO-A12D-01A_AN-A04A-01A_BH-A0AV-01A
ASVAEVAGR	iTRAQ 4-plex of peptide N-term@1[144.1021]	571840	2	1002.56	1002.56	0.487627	502.286	26.9522	0.00522317	1	0	TCGA_A8-A09G-01A_C8-A131-01A_C8-A134-01A
ASVAVNIAK	iTRAQ 4-plex of K@9[144.1021];iTRAQ 4-plex of peptide N-term@1[144.1021]	7172	2	1159.72	1159.72	-0.219056	580.866	30.1829	0.000474608	1	0	TCGA_E2-A159_A2-A0T3_A2-A0YD
ASVRPAVAVGQSK	iTRAQ 4-plex of K@13[144.1021];iTRAQ 4-plex of peptide N-term@1[144.1021]	558234	3	1556.93	1556.92	-5.34747	519.985	20.5705	0.00180108	1	0	TCGA_AO_A12D_C8_A131_AO_A12B
ASVRPAVAVGQSK	iTRAQ 4-plex of K@13[144.1021];iTRAQ 4-plex of peptide N-term@1[144.1021]	403909	3	1556.93	1556.92	-5.22617	519.985	20.5328	0.00060036	1	0	TCGA_AO_A12D_C8_A131_AO_A12B
ASVRPAVAVGQSK	iTRAQ 4-plex of K@13[144.1021];iTRAQ 4-plex of peptide N-term@1[144.1021]	519903	3	1556.94	1556.92	-7.34198	519.986	20.5464	0.00190114	1	0	TCGA_AO_A12D_C8_A131_AO_A12B
ASVRPAVAVGQSK	iTRAQ 4-plex of K@13[144.1021];iTRAQ 4-plex of peptide N-term@1[144.1021]	404135	3	1556.93	1556.92	-5.767	519.985	20.5309	0.00280168	1	0	TCGA_AO_A12D_C8_A131_AO_A12B
ASVRPAVAVGQSK	iTRAQ 4-plex of K@13[144.1021];iTRAQ 4-plex of peptide N-term@1[144.1021]	482082	3	1556.94	1556.92	-8.03485	519.986	20.5939	0.00260156	1	0	TCGA_AO_A12D_C8_A131_AO_A12B
ASVRPAVAVGQSK	iTRAQ 4-plex of K@13[144.1021];iTRAQ 4-plex of peptide N-term@1[144.1021]	404330	3	1556.93	1556.92	-6.40958	519.985	20.5228	0.00060036	1	0	TCGA_AO_A12D_C8_A131_AO_A12B
ASVRPAVAVGQSK	iTRAQ 4-plex of K@13[144.1021];iTRAQ 4-plex of peptide N-term@1[144.1021]	443265	3	1556.94	1556.92	-8.07722	519.986	20.6109	0.0030018	1	0	TCGA_AO_A12D_C8_A131_AO_A12B
ASVRPAVAVGQSK	iTRAQ 4-plex of K@13[144.1021];iTRAQ 4-plex of peptide N-term@1[144.1021]	404065	3	1556.93	1556.92	-4.68538	519.984	20.5778	0.00060036	1	0	TCGA_AO_A12D_C8_A131_AO_A12B
ASVRPAVAVGQSK	iTRAQ 4-plex of K@13[144.1021];iTRAQ 4-plex of peptide N-term@1[144.1021]	404474	3	1556.94	1556.92	-7.73456	519.986	20.5172	0.00280168	1	0	TCGA_AO_A12D_C8_A131_AO_A12B
ASVRPAVAVGQSK	iTRAQ 4-plex of K@13[144.1021];iTRAQ 4-plex of peptide N-term@1[144.1021]	404220	3	1556.93	1556.92	-5.56103	519.985	20.5395	0.00080048	1	0	TCGA_AO_A12D_C8_A131_AO_A12B
ASVRPAVAVGQSK	iTRAQ 4-plex of K@13[144.1021];iTRAQ 4-plex of peptide N-term@1[144.1021]	403996	3	1556.93	1556.92	-4.84775	519.985	20.6431	0.00060036	1	0	TCGA_AO_A12D_C8_A131_AO_A12B
ASVRVPGLR	iTRAQ 4-plex of peptide N-term@1[144.1021]	638116	2	1097.67	1097.68	3.97274	549.845	20.3444	0.000886974	1	0	TCGA_A2-A0EV-01A_AN-A0AM-01A_D8-A142-01A
ASVTSTLR	iTRAQ 4-plex of peptide N-term@1[144.1021]	761353	2	977.561	977.563	1.40695	489.788	23.4596	0.0012285	1	0	TCGA_AO-A0JE_A2-A0T2_AN-A0AJ
ATAPGSAVPAGEGGR	iTRAQ 4-plex of peptide N-term@1[144.1021]	419515	2	1440.74	1440.74	2.43229	721.378	35.1627	0.0001	1	0	TCGA_AO-A0JM_C8-A12V_A8-A08G
ATAPGSAVPAGEGGR	iTRAQ 4-plex of peptide N-term@1[144.1021]	445812	2	1440.74	1440.74	1.35588	721.378	37.6423	0.0001	1	0	TCGA_BH-A18V_A7-A13F_BH-A0E1
ATAPGSAVPAGEGGR	iTRAQ 4-plex of peptide N-term@1[144.1021]	692809	4	1440.75	1440.74	-5.11601	361.195	21.6443	0.0009	1	0	TCGA_BH-A18V_A7-A13F_BH-A0E1
ATAPSLEALFNIK	iTRAQ 4-plex of K@13[144.1021];iTRAQ 4-plex of peptide N-term@1[144.1021]	537698	3	1661.98	1661.96	-9.27185	554.999	19.1061	9.999e-05	1	0	TCGA_AR-A0TR_AO-A03O_BH-A18R
ATAPSLEALFNIK	iTRAQ 4-plex of K@13[144.1021];iTRAQ 4-plex of peptide N-term@1[144.1021];Deamidation of N@11[0.9840]	431532	3	1662.94	1662.94	-0.744786	555.322	37.8864	9.999e-05	1	0	TCGA_AR-A0TR_AO-A03O_BH-A18R
ATESAMER	iTRAQ 4-plex of peptide N-term@1[144.1021]	155942	2	1037.49	1037.49	-0.402111	519.754	29.3373	0.0012285	1	0	TCGA_A7-A0CD-01A_C8-A12W-01A_AN-A0AL-01A
ATESAMER	iTRAQ 4-plex of peptide N-term@1[144.1021]	183310	2	1037.49	1037.49	-1.30788	519.755	29.488	0.0012285	1	0	TCGA_A7-A0CJ-01A_AO-A12F-01A_A2-A0YL-01A
ATESAMER	iTRAQ 4-plex of peptide N-term@1[144.1021]	175308	2	1037.5	1037.49	-2.03094	519.755	26.3167	0.0012285	1	0	TCGA_A8-A09G-01A_C8-A131-01A_C8-A134-01A
ATGFPAR	iTRAQ 4-plex of peptide N-term@1[144.1021]	751485	2	862.477	862.478	1.09484	432.246	17.7133	0.00442478	1	0	TCGA_A2-A0D2-01A_C8-A12U-01A_AR-A1AS-01A
ATGFPAR	iTRAQ 4-plex of peptide N-term@1[144.1021]	785976	2	862.478	862.478	0.182764	432.246	18.2024	0.00442478	1	0	TCGA_A2-A0D2-01A_C8-A12U-01A_AR-A1AS-01A
ATGISAR	iTRAQ 4-plex of peptide N-term@1[144.1021]	471149	2	818.477	818.473	-4.29845	410.246	20.1894	0.00442478	1	0	TCGA_A7-A0CD-01A_C8-A12W-01A_AN-A0AL-01A
ATGISAR	iTRAQ 4-plex of peptide N-term@1[144.1021]	471097	2	818.478	818.473	-6.05178	410.246	15.6142	0.00884956	1	0	TCGA_A7-A0CD-01A_C8-A12W-01A_AN-A0AL-01A
ATGISAR	iTRAQ 4-plex of peptide N-term@1[144.1021]	471201	2	818.477	818.473	-5.19115	410.246	17.8644	0.00442478	1	0	TCGA_A7-A0CD-01A_C8-A12W-01A_AN-A0AL-01A
ATGVPDR	iTRAQ 4-plex of peptide N-term@1[144.1021]	241410	2	858.47	858.468	-2.42431	430.242	20.9246	0.00886918	1	0	TCGA_A2-A0YM-01A_BH-A0C7-01A_A2-A0SX-01A
ATGVPDR	iTRAQ 4-plex of peptide N-term@1[144.1021]	294868	2	858.474	858.468	-7.15955	430.244	16.2144	0.00886918	1	0	TCGA_A2-A0YM-01A_BH-A0C7-01A_A2-A0SX-01A
ATGVPDR	iTRAQ 4-plex of peptide N-term@1[144.1021]	214567	2	858.471	858.468	-3.01377	430.243	20.7437	0.00886918	1	0	TCGA_A2-A0YM-01A_BH-A0C7-01A_A2-A0SX-01A
ATGVPDR	iTRAQ 4-plex of peptide N-term@1[144.1021]	325088	2	858.467	858.468	0.953427	430.241	20.6876	0.00886918	1	0	TCGA_E2-A159_A2-A0T3_A2-A0YD
ATHLQVSSHDDLR	iTRAQ 4-plex of peptide N-term@1[144.1021]	677498	4	1621.83	1621.83	-0.86183	406.465	33.4323	0.0001	1	0	TCGA_A2-A0T7-01A_C8-A12Q-01A_A8-A079-01A
ATHLQVSSHDDLR	iTRAQ 4-plex of peptide N-term@1[144.1021]	624369	4	1621.83	1621.83	-0.411601	406.465	36.2766	0.0001	1	0	TCGA_AN-A0FL_BH-A0DG_AN-A0AS
ATLPSGQR	iTRAQ 4-plex of peptide N-term@1[144.1021]	602447	2	972.552	972.547	-5.01091	487.283	18.7348	0.00467435	1	0	TCGA_BH-A18U_A2-A0YI_A2-A0EQ
ATRHSRAAAVDPTPAGK	iTRAQ 4-plex of K@17[144.1021];iTRAQ 4-plex of peptide N-term@1[144.1021]	28253	3	1993.1	1993.11	4.2674	665.373	23.223	0.00089991	1	0	TCGA_A2-A0EV-01A_AN-A0AM-01A_D8-A142-01A
AVAAAAAMGK	iTRAQ 4-plex of K@10[144.1021];iTRAQ 4-plex of peptide N-term@1[144.1021]	73143	2	1147.66	1147.66	1.90092	574.838	23.8896	0.00649351	1	0	TCGA_AR-A0TR_AO-A03O_BH-A18R
AVADEGGR	iTRAQ 4-plex of peptide N-term@1[144.1021]	106664	2	917.472	917.469	-3.46105	459.743	22.9925	0.00738007	1	0	TCGA_AR-A1AW_AR-A1AV_C8-A135
AVAMAEAAAAAGGTGLGAGASYGSA	iTRAQ 4-plex of peptide N-term@1[144.1021]	523618	2	2196.06	2196.06	0.675392	1099.04	24.2321	9.999e-05	1	0	TCGA_A2-A0YM-01A_BH-A0C7-01A_A2-A0SX-01A
AVAMAEAAAAAGGTGLGAGASYGSA	iTRAQ 4-plex of peptide N-term@1[144.1021]	549129	2	2196.06	2196.06	2.38577	1099.03	24.8874	9.999e-05	1	0	TCGA_A2-A0YM-01A_BH-A0C7-01A_A2-A0SX-01A
AVAMAEAAAAAGGTGLGAGASYGSA	iTRAQ 4-plex of peptide N-term@1[144.1021]	549139	3	2196.06	2196.06	0.498794	733.027	28.5132	9.999e-05	1	0	TCGA_A2-A0YM-01A_BH-A0C7-01A_A2-A0SX-01A
AVIFLENVK	iTRAQ 4-plex of K@9[144.1021];iTRAQ 4-plex of peptide N-term@1[144.1021];Deamidation of N@7[0.9840]	818906	3	1320.79	1320.79	0.803119	441.27	16.7348	0.00228108	1	0	TCGA_AR-A0TR_AO-A03O_BH-A18R
AVIFLENVK	iTRAQ 4-plex of K@9[144.1021];iTRAQ 4-plex of peptide N-term@1[144.1021];Deamidation of N@7[0.9840]	818957	2	1320.79	1320.79	-1.17722	661.403	20.7601	0.00696997	1	0	TCGA_AR-A0TR_AO-A03O_BH-A18R
AVIFLENVK	iTRAQ 4-plex of K@9[144.1021];iTRAQ 4-plex of peptide N-term@1[144.1021];Deamidation of N@7[0.9840]	819056	3	1320.79	1320.79	-0.703318	441.271	16.793	0.00228108	1	0	TCGA_AR-A0TR_AO-A03O_BH-A18R
AVIFLENVK	iTRAQ 4-plex of K@9[144.1021];iTRAQ 4-plex of peptide N-term@1[144.1021];Deamidation of N@7[0.9840]	818592	2	1320.79	1320.79	-0.632144	661.403	20.6278	0.00671651	1	0	TCGA_AR-A0TR_AO-A03O_BH-A18R
AVIFLENVK	iTRAQ 4-plex of K@9[144.1021];iTRAQ 4-plex of peptide N-term@1[144.1021];Deamidation of N@7[0.9840]	818624	3	1320.79	1320.79	0.0997201	441.27	16.6267	0.00228108	1	0	TCGA_AR-A0TR_AO-A03O_BH-A18R
AVLYFTGEAIEDDDNV	iTRAQ 4-plex of peptide N-term@1[144.1021]	867714	2	1913.91	1913.9	-2.4504	957.96	32.6835	9.999e-05	1	0	TCGA_C8-A138_E2-A154_BH-A0BZ
AVRPGSARAAPR	iTRAQ 4-plex of peptide N-term@1[144.1021]	433510	3	1351.8	1351.79	-2.65895	451.606	23.3984	0.00020202	1	0	TCGA_A2-A0YM-01A_BH-A0C7-01A_A2-A0SX-01A
AVRPGSARAAPR	iTRAQ 4-plex of peptide N-term@1[144.1021]	437292	2	1351.78	1351.79	7.63694	676.898	36.3643	0.00020202	1	0	TCGA_A2-A0YM-01A_BH-A0C7-01A_A2-A0SX-01A
AVRPGSARAAPR	iTRAQ 4-plex of peptide N-term@1[144.1021]	437275	3	1351.79	1351.79	2.35897	451.603	18.3139	0.00020202	1	0	TCGA_A2-A0YM-01A_BH-A0C7-01A_A2-A0SX-01A
AVRPGSARAAPR	iTRAQ 4-plex of peptide N-term@1[144.1021]	593671	3	1351.79	1351.79	3.43407	451.603	21.1686	0.00030303	1	0	TCGA_AR-A0TT_AR-A1AQ_AO-A12B_117C
AVSGGVGESDQGERIRQGR	iTRAQ 4-plex of peptide N-term@1[144.1021]	651527	3	2101.08	2101.07	-1.67992	701.367	20.3876	0.00029997	1	0	TCGA_E2-A159_A2-A0T3_A2-A0YD
AVSLAGAAK	iTRAQ 4-plex of K@9[144.1021];iTRAQ 4-plex of peptide N-term@1[144.1021]	616443	2	1074.66	1074.66	5.551	538.336	30.5107	0.00478927	1	0	TCGA_E2-A10A_BH-A18Q_C8-A130
AVSLAGAAK	iTRAQ 4-plex of K@9[144.1021];iTRAQ 4-plex of peptide N-term@1[144.1021]	616445	3	1074.66	1074.66	3.45345	359.227	25.0186	0.00287356	1	0	TCGA_E2-A10A_BH-A18Q_C8-A130
AVSLAGAAK	iTRAQ 4-plex of K@9[144.1021];iTRAQ 4-plex of peptide N-term@1[144.1021]	655147	2	1074.66	1074.66	6.80201	538.336	27.4614	0.00862069	1	0	TCGA_E2-A10A_BH-A18Q_C8-A130
AVSLAGAAK	iTRAQ 4-plex of K@9[144.1021];iTRAQ 4-plex of peptide N-term@1[144.1021]	655175	3	1074.66	1074.66	6.63686	359.226	25.0311	0.000957854	1	0	TCGA_E2-A10A_BH-A18Q_C8-A130
AVVGPIRAMGSEAAQLLEAADFAAR	iTRAQ 4-plex of peptide N-term@1[144.1021]	163928	4	2657.41	2657.41	-2.04524	665.361	35.9889	9.999e-05	1	0	TCGA_AR-A1AW_AR-A1AV_C8-A135
AVVGPIRAMGSEAAQLLEAADFAAR	iTRAQ 4-plex of peptide N-term@1[144.1021]	126808	4	2657.41	2657.41	-1.68805	665.36	28.0855	0.00089991	1	0	TCGA_AR-A1AW_AR-A1AV_C8-A135
AWARGESLLR	iTRAQ 4-plex of peptide N-term@1[144.1021]	537476	2	1301.74	1301.73	-5.40965	651.877	21.3351	0.0016908	1	0	TCGA_A2-A0YM-01A_BH-A0C7-01A_A2-A0SX-01A
AWAVPNALGRR	iTRAQ 4-plex of peptide N-term@1[144.1021];Deamidation of N@6[0.9840]	675400	3	1354.77	1354.76	-5.51863	452.596	33.9425	0.00251788	1	0	TCGA_A2-A0EV-01A_AN-A0AM-01A_D8-A142-01A
AWAVPNALGRR	iTRAQ 4-plex of peptide N-term@1[144.1021];Deamidation of N@6[0.9840]	709222	3	1354.77	1354.76	-7.43088	452.597	41.0247	0.000906436	1	0	TCGA_A2-A0EV-01A_AN-A0AM-01A_D8-A142-01A
AWRPRPGR	iTRAQ 4-plex of peptide N-term@1[144.1021]	59884	3	1138.67	1138.66	-5.88459	380.563	25.5639	0.002457	1	0	TCGA_AR-A0TY_AR-A0U4_BH-A0HP
AYESYPTSQQGR	iTRAQ 4-plex of peptide N-term@1[144.1021]	688979	2	1529.71	1529.72	8.96102	765.862	19.5756	0.00020014	1	0	TCGA_A2-A0T6-01A_E2-A158-01A_E2-A15A-01A
AYESYPTSQQGR	iTRAQ 4-plex of peptide N-term@1[144.1021]	652157	2	1529.72	1529.72	5.10121	765.865	22.7076	0.00010007	1	0	TCGA_A2-A0T6-01A_E2-A158-01A_E2-A15A-01A
AYESYPTSQQGR	iTRAQ 4-plex of peptide N-term@1[144.1021]	680918	2	1529.72	1529.72	5.21765	765.865	22.5808	0.00010007	1	0	TCGA_A8-A09I-01A_C8-A12L-01A_A2-A0EX-01A
AYESYPTSQQGR	iTRAQ 4-plex of peptide N-term@1[144.1021]	639180	2	1529.72	1529.72	3.83338	765.866	19.5935	0.00010007	1	0	TCGA_AN-A0FL_BH-A0DG_AN-A0AS
AYESYPTSQQGR	iTRAQ 4-plex of peptide N-term@1[144.1021]	663015	2	1529.71	1529.72	9.44069	765.862	19.5265	0.00010007	1	0	TCGA_AR-A1AP_AN-A0FK_AO-A0J6
AYESYPTSQQGR	iTRAQ 4-plex of peptide N-term@1[144.1021]	644035	2	1529.72	1529.72	3.21037	765.866	22.7085	0.00010007	1	0	TCGA_AR-A1AW_AR-A1AV_C8-A135
AYLFSENK	iTRAQ 4-plex of K@8[144.1021];iTRAQ 4-plex of peptide N-term@1[144.1021];Deamidation of N@7[0.9840]	672350	2	1259.67	1259.66	-1.49966	630.84	18.9907	0.00436273	1	0	TCGA_BH-A18U_A2-A0YI_A2-A0EQ
AYVDSVK	iTRAQ 4-plex of K@7[144.1021];iTRAQ 4-plex of peptide N-term@1[144.1021]	622640	2	1068.61	1068.61	-5.33047	535.313	22.0309	0.00442478	1	0	TCGA_A7-A0CD-01A_C8-A12W-01A_AN-A0AL-01A
DAAVAMTAQGGLVANR	iTRAQ 4-plex of peptide N-term@1[144.1021]	611190	2	1687.88	1687.88	1.01937	844.946	24.3216	0.00059994	1	0	TCGA_AO-A0JC_A8-A08Z_AR-A0TX
DAAVAMTAQGGLVANR	iTRAQ 4-plex of peptide N-term@1[144.1021]	623766	2	1687.88	1687.88	0.290753	844.947	27.6742	0.00019998	1	0	TCGA_AR-A0TT_AR-A1AQ_AO-A12B_117C
DAETPRPGSAR	iTRAQ 4-plex of peptide N-term@1[144.1021]	171824	3	1299.67	1299.67	0.0618038	434.229	26.6446	0.000301326	1	0	TCGA_C8-A12P_BH-A0C1_A2-A0EY
DAGGVAGVR	iTRAQ 4-plex of peptide N-term@1[144.1021]	326677	2	944.516	944.516	-0.0355569	473.265	21.0237	0.00949668	1	0	TCGA_E2-A159_A2-A0T3_A2-A0YD
DAGSLLK	iTRAQ 4-plex of K@7[144.1021];iTRAQ 4-plex of peptide N-term@1[144.1021]	612937	2	990.599	990.595	-3.76678	496.307	29.377	0.00440529	1	0	TCGA_C8-A138_E2-A154_BH-A0BZ
DAMSGYSSDRDR	iTRAQ 4-plex of peptide N-term@1[144.1021]	243243	3	1502.66	1502.65	-2.60957	501.893	33.1126	0.000100472	1	0	TCGA_A2-A0EV-01A_AN-A0AM-01A_D8-A142-01A
DAMSGYSSDRDR	iTRAQ 4-plex of peptide N-term@1[144.1021]	235415	3	1502.65	1502.65	5.16441	501.889	36.7582	0.000100472	1	0	TCGA_A8-A09I-01A_C8-A12L-01A_A2-A0EX-01A
DAMSGYSSDRDR	iTRAQ 4-plex of peptide N-term@1[144.1021]	222685	3	1502.66	1502.65	-6.38062	501.895	26.9752	0.00100472	1	0	TCGA_AO-A0JC_A8-A08Z_AR-A0TX
DAMSGYSSDRDR	iTRAQ 4-plex of peptide N-term@1[144.1021]	255863	3	1502.66	1502.65	-1.59895	501.893	30.0865	0.000100472	1	0	TCGA_AO-A0JE_A2-A0T2_AN-A0AJ
DAMSGYSSDRDR	iTRAQ 4-plex of peptide N-term@1[144.1021]	220513	3	1502.66	1502.65	-1.2	501.893	27.0251	0.000401889	1	0	TCGA_AR-A1AW_AR-A1AV_C8-A135
DAVQGNGLSGWRQGWK	iTRAQ 4-plex of K@16[144.1021];iTRAQ 4-plex of peptide N-term@1[144.1021];Deamidation of N@6[0.9840]	749263	2	2047.05	2047.05	-1.21989	1024.53	17.4656	0.00069993	1	0	TCGA_C8-A138_E2-A154_BH-A0BZ
DDGNPHDYR	iTRAQ 4-plex of peptide N-term@1[144.1021]	434298	3	1231.54	1231.53	-7.27591	411.522	20.9086	0.00141077	1	0	TCGA_A8-A09G-01A_C8-A131-01A_C8-A134-01A
DDLMVSPK	iTRAQ 4-plex of K@8[144.1021];iTRAQ 4-plex of peptide N-term@1[144.1021];Oxidation of M@4[15.9949]	535000	2	1207.63	1207.64	3.74973	604.823	15.8714	0.0080148	1	0	TCGA_A2-A0T6-01A_E2-A158-01A_E2-A15A-01A
DDLMVSPK	iTRAQ 4-plex of K@8[144.1021];iTRAQ 4-plex of peptide N-term@1[144.1021];Oxidation of M@4[15.9949]	497403	2	1207.63	1207.64	7.79527	604.821	15.6989	0.0080148	1	0	TCGA_A2-A0T6-01A_E2-A158-01A_E2-A15A-01A
DEAGPAVRVK	iTRAQ 4-plex of K@10[144.1021];iTRAQ 4-plex of peptide N-term@1[144.1021]	854721	2	1328.77	1328.77	-0.97323	665.391	13.669	0.0012681	1	0	TCGA_AO-A12D-01A_AN-A04A-01A_BH-A0AV-01A
DEGEINLK	iTRAQ 4-plex of K@8[144.1021];iTRAQ 4-plex of peptide N-term@1[144.1021]	249258	2	1204.66	1204.65	-4.87135	603.337	26.7909	0.00246761	1	0	TCGA_A2-A0EV-01A_AN-A0AM-01A_D8-A142-01A
DEGEINLK	iTRAQ 4-plex of K@8[144.1021];iTRAQ 4-plex of peptide N-term@1[144.1021];Deamidation of N@6[0.9840]	73670	2	1205.64	1205.64	-2.72046	603.828	26.7638	0.00370142	1	0	TCGA_A2-A0EV-01A_AN-A0AM-01A_D8-A142-01A
DEITALR	iTRAQ 4-plex of peptide N-term@1[144.1021]	365576	2	960.541	960.536	-5.39804	481.278	23.8737	0.00663717	1	0	TCGA_A8-A09G-01A_C8-A131-01A_C8-A134-01A
DFPFVMLLK	iTRAQ 4-plex of K@9[144.1021];iTRAQ 4-plex of peptide N-term@1[144.1021];Oxidation of M@6[15.9949]	491427	2	1412.8	1412.8	-4.62484	707.41	18.827	0.00409513	1	0	TCGA_AR-A1AW_AR-A1AV_C8-A135
DFPFVMLLK	iTRAQ 4-plex of K@9[144.1021];iTRAQ 4-plex of peptide N-term@1[144.1021];Oxidation of M@6[15.9949]	491372	3	1412.81	1412.8	-4.91007	471.942	17.5536	0.000945031	1	0	TCGA_AR-A1AW_AR-A1AV_C8-A135
DFPFVMLLK	iTRAQ 4-plex of K@9[144.1021];iTRAQ 4-plex of peptide N-term@1[144.1021];Oxidation of M@6[15.9949]	454966	3	1412.81	1412.8	-5.47059	471.943	17.5867	0.000945031	1	0	TCGA_AR-A1AW_AR-A1AV_C8-A135
DFPFVMLLK	iTRAQ 4-plex of K@9[144.1021];iTRAQ 4-plex of peptide N-term@1[144.1021];Oxidation of M@6[15.9949]	454988	2	1412.81	1412.8	-6.26939	707.411	18.8386	0.00409513	1	0	TCGA_AR-A1AW_AR-A1AV_C8-A135
DFPFVMLLK	iTRAQ 4-plex of K@9[144.1021];iTRAQ 4-plex of peptide N-term@1[144.1021];Oxidation of M@6[15.9949]	491486	3	1412.8	1412.8	-3.991	471.942	17.5734	0.000945031	1	0	TCGA_AR-A1AW_AR-A1AV_C8-A135
DGAISNTRFK	iTRAQ 4-plex of K@10[144.1021];iTRAQ 4-plex of peptide N-term@1[144.1021]	183114	2	1395.78	1395.77	-4.38864	698.896	15.3348	0.00162025	1	0	TCGA_BH-A18U_A2-A0YI_A2-A0EQ
DGAISNTRFK	iTRAQ 4-plex of K@10[144.1021];iTRAQ 4-plex of peptide N-term@1[144.1021]	183200	2	1395.78	1395.77	-6.35094	698.897	17.9526	0.00151899	1	0	TCGA_BH-A18U_A2-A0YI_A2-A0EQ
DGAISNTRFK	iTRAQ 4-plex of K@10[144.1021];iTRAQ 4-plex of peptide N-term@1[144.1021]	215824	2	1395.77	1395.77	0.499724	698.893	15.6875	0.00212658	1	0	TCGA_BH-A18U_A2-A0YI_A2-A0EQ
DGDLSFK	iTRAQ 4-plex of K@7[144.1021];iTRAQ 4-plex of peptide N-term@1[144.1021]	533116	3	1068.57	1068.57	0.319284	357.197	18.1839	0.00440529	1	0	TCGA_A2-A0T6-01A_E2-A158-01A_E2-A15A-01A
DGDLSFK	iTRAQ 4-plex of K@7[144.1021];iTRAQ 4-plex of peptide N-term@1[144.1021]	532913	2	1068.57	1068.57	2.00796	535.291	24.0644	0.00881057	1	0	TCGA_A2-A0T6-01A_E2-A158-01A_E2-A15A-01A
DGDLSFK	iTRAQ 4-plex of K@7[144.1021];iTRAQ 4-plex of peptide N-term@1[144.1021]	533090	2	1068.57	1068.57	0.360205	535.292	27.4094	0.00440529	1	0	TCGA_A2-A0T6-01A_E2-A158-01A_E2-A15A-01A
DGDLSFK	iTRAQ 4-plex of K@7[144.1021];iTRAQ 4-plex of peptide N-term@1[144.1021]	496966	2	1068.57	1068.57	0.75246	535.292	30.5974	0.00440529	1	0	TCGA_AN-A0FL_BH-A0DG_AN-A0AS
DGGSILGLGR	iTRAQ 4-plex of peptide N-term@1[144.1021]	236018	2	1087.61	1087.61	-3.58899	544.815	39.8752	0.000631845	1	0	TCGA_A7-A0CJ-01A_AO-A12F-01A_A2-A0YL-01A
DGGSILGLGR	iTRAQ 4-plex of peptide N-term@1[144.1021]	262122	2	1087.61	1087.61	-1.94976	544.814	26.9442	0.00168492	1	0	TCGA_AR-A0TR_AO-A03O_BH-A18R
DGGSILGLGR	iTRAQ 4-plex of peptide N-term@1[144.1021]	150882	2	1087.62	1087.61	-8.43648	544.817	20.5125	0.00168492	1	0	TCGA_AR-A0TV_C8-A12Z_AO-A0JJ
DGGSILGLGR	iTRAQ 4-plex of peptide N-term@1[144.1021]	229708	2	1087.61	1087.61	-1.09522	544.813	22.6359	0.00315922	1	0	TCGA_AR-A0TV_C8-A12Z_AO-A0JJ
DGGSILGLGR	iTRAQ 4-plex of peptide N-term@1[144.1021]	184533	2	1087.62	1087.61	-3.96008	544.815	36.4932	0.00168492	1	0	TCGA_C8-A12P_BH-A0C1_A2-A0EY
DGHLPNHHK	iTRAQ 4-plex of K@9[144.1021];iTRAQ 4-plex of peptide N-term@1[144.1021];Deamidation of N@6[0.9840]	440841	2	1342.7	1342.7	-1.54715	672.358	14.4629	0.00752587	1	0	TCGA_A7-A0CD-01A_C8-A12W-01A_AN-A0AL-01A
DGLHLPR	iTRAQ 4-plex of peptide N-term@1[144.1021]	719047	3	950.543	950.542	-1.34624	317.855	27.2039	0.00442478	1	0	TCGA_A2-A0T7-01A_C8-A12Q-01A_A8-A079-01A
DGLHLPR	iTRAQ 4-plex of peptide N-term@1[144.1021]	756298	3	950.542	950.542	-0.306337	317.855	27.2321	0.00442478	1	0	TCGA_A2-A0T7-01A_C8-A12Q-01A_A8-A079-01A
DGSEMLDNLK	iTRAQ 4-plex of K@10[144.1021];iTRAQ 4-plex of peptide N-term@1[144.1021]	564894	2	1408.71	1408.71	4.19182	705.36	14.6927	0.000422699	1	0	TCGA_AR-A0TR_AO-A03O_BH-A18R
DGWGGATAGASTHPR	iTRAQ 4-plex of peptide N-term@1[144.1021]	637118	3	1583.75	1583.76	1.48479	528.925	56.8754	0.0001	1	0	TCGA_A2-A0T6-01A_E2-A158-01A_E2-A15A-01A
DIQDLNSALDQVDPIDIYRTLHP	iTRAQ 4-plex of peptide N-term@1[144.1021]	311277	3	2794.45	2794.43	-7.89316	932.49	21.524	0.00029997	1	0	TCGA_A2-A0YM-01A_BH-A0C7-01A_A2-A0SX-01A
DIQNRLK	iTRAQ 4-plex of K@7[144.1021];iTRAQ 4-plex of peptide N-term@1[144.1021];Deamidation of N@4[0.9840]	695091	3	1174.7	1174.69	-4.15242	392.573	27.1485	0.00221729	1	0	TCGA_A7-A0CD-01A_C8-A12W-01A_AN-A0AL-01A
DIQNRLK	iTRAQ 4-plex of K@7[144.1021];iTRAQ 4-plex of peptide N-term@1[144.1021];Deamidation of N@4[0.9840]	718826	3	1174.7	1174.69	-9.63029	392.575	24.0428	0.00443459	1	0	TCGA_A7-A0CE-01A_BH-A0C0-01A_A2-A0YC-01A
DIQNRLK	iTRAQ 4-plex of K@7[144.1021];iTRAQ 4-plex of peptide N-term@1[144.1021];Deamidation of N@4[0.9840]	728299	3	1174.69	1174.69	-2.12717	392.572	30.1397	0.00221729	1	0	TCGA_AO-A0JE_A2-A0T2_AN-A0AJ
DIQNRLK	iTRAQ 4-plex of K@7[144.1021];iTRAQ 4-plex of peptide N-term@1[144.1021];Deamidation of N@4[0.9840]	725004	3	1174.7	1174.69	-3.40413	392.572	30.7744	0.00221729	1	0	TCGA_AR-A0TV_C8-A12Z_AO-A0JJ
DIQNRLK	iTRAQ 4-plex of K@7[144.1021];iTRAQ 4-plex of peptide N-term@1[144.1021];Deamidation of N@4[0.9840]	613628	3	1174.69	1174.69	2.71389	392.57	30.4247	0.00221729	1	0	TCGA_AR-A0TY_AR-A0U4_BH-A0HP
DLNRYYSK	iTRAQ 4-plex of K@8[144.1021];iTRAQ 4-plex of peptide N-term@1[144.1021];Deamidation of N@3[0.9840]	733724	2	1346.71	1346.71	-3.6485	674.363	19.5425	0.00123381	1	0	TCGA_D8-A13Y_A8-A076_AO-A126
DLQGAVK	iTRAQ 4-plex of K@7[144.1021];iTRAQ 4-plex of peptide N-term@1[144.1021]	615528	2	1017.61	1017.61	-6.12849	509.814	27.3575	0.00221239	1	0	TCGA_AR-A0TT_AR-A1AQ_AO-A12B_117C
DLQGAVK	iTRAQ 4-plex of K@7[144.1021];iTRAQ 4-plex of peptide N-term@1[144.1021]	686600	2	1017.61	1017.61	-0.512226	509.811	23.7195	0.00442478	1	0	TCGA_AR-A0TT_AR-A1AQ_AO-A12B_117C
DLQGAVK	iTRAQ 4-plex of K@7[144.1021];iTRAQ 4-plex of peptide N-term@1[144.1021]	580927	2	1017.61	1017.61	-2.70145	509.812	27.0418	0.00221239	1	0	TCGA_AR-A0TT_AR-A1AQ_AO-A12B_117C
DLQLYFMLYLNNGLR	iTRAQ 4-plex of peptide N-term@1[144.1021];Deamidation of N@11[0.9840];Deamidation of N@12[0.9840]	155906	3	2018.04	2018.03	-7.12197	673.689	23.662	9.999e-05	1	0	TCGA_A8-A09G-01A_C8-A131-01A_C8-A134-01A
DLQLYFMLYLNNGLR	iTRAQ 4-plex of peptide N-term@1[144.1021];Deamidation of N@11[0.9840];Deamidation of N@12[0.9840]	192860	2	2018.04	2018.03	-5.5203	1010.03	23.7238	9.999e-05	1	0	TCGA_A8-A09G-01A_C8-A131-01A_C8-A134-01A
DLQLYFMLYLNNGLR	iTRAQ 4-plex of peptide N-term@1[144.1021];Deamidation of N@11[0.9840];Deamidation of N@12[0.9840]	83861	2	2018.04	2018.03	-6.21284	1010.03	20.9486	9.999e-05	1	0	TCGA_A8-A09G-01A_C8-A131-01A_C8-A134-01A
DLRPWRLRSFESK	iTRAQ 4-plex of K@13[144.1021];iTRAQ 4-plex of peptide N-term@1[144.1021]	601382	4	1977.11	1977.12	0.441659	495.286	25.0803	9.999e-05	1	0	TCGA_AR-A0TT_AR-A1AQ_AO-A12B_117C
DLRPWRLRSFESK	iTRAQ 4-plex of K@13[144.1021];iTRAQ 4-plex of peptide N-term@1[144.1021]	672027	3	1977.12	1977.12	-0.286124	660.046	26.7718	9.999e-05	1	0	TCGA_AR-A0TT_AR-A1AQ_AO-A12B_117C
DLSGAAAAGPGR	iTRAQ 4-plex of peptide N-term@1[144.1021]	548094	2	1185.63	1185.62	-4.28911	593.821	38.2342	0.000203273	1	0	TCGA_A7-A0CD-01A_C8-A12W-01A_AN-A0AL-01A
DLSTFAR	iTRAQ 4-plex of peptide N-term@1[144.1021]	44335	2	952.513	952.51	-3.24073	477.264	26.72	0.00221729	1	0	TCGA_A2-A0T6-01A_E2-A158-01A_E2-A15A-01A
DMAHAPAR	iTRAQ 4-plex of peptide N-term@1[144.1021]	298280	3	1011.5	1011.5	3.7102	338.174	30.0791	0.00190476	1	0	TCGA_A2-A0T6-01A_E2-A158-01A_E2-A15A-01A
DMAHAPAR	iTRAQ 4-plex of peptide N-term@1[144.1021]	282747	3	1011.5	1011.5	0.0218742	338.175	13.5256	0.00190476	1	0	TCGA_A7-A0CD-01A_C8-A12W-01A_AN-A0AL-01A
DMAHAPAR	iTRAQ 4-plex of peptide N-term@1[144.1021]	301369	3	1011.51	1011.5	-0.946721	338.176	21.7538	0.00190476	1	0	TCGA_A7-A0CE-01A_BH-A0C0-01A_A2-A0YC-01A
DMAHAPAR	iTRAQ 4-plex of peptide N-term@1[144.1021]	278163	3	1011.51	1011.5	-0.910432	338.176	24.3304	0.00190476	1	0	TCGA_AN-A0FL_BH-A0DG_AN-A0AS
DMAHAPAR	iTRAQ 4-plex of peptide N-term@1[144.1021]	299235	3	1011.5	1011.5	6.57979	338.173	24.169	0.00190476	1	0	TCGA_AO-A0JC_A8-A08Z_AR-A0TX
DMAHAPAR	iTRAQ 4-plex of peptide N-term@1[144.1021]	290290	3	1011.5	1011.5	3.10711	338.174	24.4056	0.00190476	1	0	TCGA_AO-A0JE_A2-A0T2_AN-A0AJ
DMAHAPAR	iTRAQ 4-plex of peptide N-term@1[144.1021]	286816	3	1011.5	1011.5	2.9849	338.174	13.7659	0.00190476	1	0	TCGA_AR-A0TT_AR-A1AQ_AO-A12B_117C
DMAHAPAR	iTRAQ 4-plex of peptide N-term@1[144.1021]	302161	3	1011.5	1011.5	4.29285	338.174	14.5003	0.00380952	1	0	TCGA_AR-A1AP_AN-A0FK_AO-A0J6
DMAHAPAR	iTRAQ 4-plex of peptide N-term@1[144.1021]	292331	3	1011.5	1011.5	0.732213	338.175	24.3475	0.00190476	1	0	TCGA_BH-A18V_A7-A13F_BH-A0E1
DMAHAPAR	iTRAQ 4-plex of peptide N-term@1[144.1021]	282023	3	1011.5	1011.5	1.77978	338.175	23.0486	0.00190476	1	0	TCGA_C8-A12P_BH-A0C1_A2-A0EY
DMAHAPAR	iTRAQ 4-plex of peptide N-term@1[144.1021]	324318	3	1011.5	1011.5	4.13416	338.174	27.3028	0.00190476	1	0	TCGA_E2-A10A_BH-A18Q_C8-A130
DMDPTLK	iTRAQ 4-plex of K@7[144.1021];iTRAQ 4-plex of peptide N-term@1[144.1021];Oxidation of M@2[15.9949]	123046	2	1122.58	1122.58	5.84039	562.296	18.1601	0.00442478	1	0	TCGA_AR-A0TT_AR-A1AQ_AO-A12B_117C
DMEPPGGSLGPGRGTR	iTRAQ 4-plex of peptide N-term@1[144.1021]	669527	3	1726.86	1726.85	-3.72671	576.628	39.7768	9.999e-05	1	0	TCGA_AO-A12E_A8-A06N_A2-A0T1
DMEPPGGSLGPGRGTR	iTRAQ 4-plex of peptide N-term@1[144.1021]	669642	3	1726.87	1726.85	-8.00346	576.63	21.1375	0.00059994	1	0	TCGA_AO-A12E_A8-A06N_A2-A0T1
DPAAAEMLMPK	iTRAQ 4-plex of K@11[144.1021];iTRAQ 4-plex of peptide N-term@1[144.1021];Oxidation of M@7[15.9949];Oxidation of M@9[15.9949]	761195	3	1492.76	1492.75	-2.81553	498.592	27.3714	0.000103157	1	0	TCGA_AN-A0FL_BH-A0DG_AN-A0AS
DPATAAAHTALSAFTAIPAVLAA	iTRAQ 4-plex of peptide N-term@1[144.1021]	473350	3	2294.23	2294.24	4.79654	765.75	18.7967	9.999e-05	1	0	TCGA_AR-A1AP_AN-A0FK_AO-A0J6
DPLRGVVGAPGAR	iTRAQ 4-plex of peptide N-term@1[144.1021]	729564	3	1407.81	1407.81	-2.53914	470.277	27.8833	0.00179982	1	0	TCGA_A7-A0CJ-01A_AO-A12F-01A_A2-A0YL-01A
DPSWIIR	iTRAQ 4-plex of peptide N-term@1[144.1021]	303238	2	1029.57	1029.57	-1.91585	515.795	15.9421	0.00440529	1	0	TCGA_A2-A0D2-01A_C8-A12U-01A_AR-A1AS-01A
DPSWIIR	iTRAQ 4-plex of peptide N-term@1[144.1021]	340563	2	1029.57	1029.57	-1.97644	515.795	15.9303	0.00440529	1	0	TCGA_A2-A0D2-01A_C8-A12U-01A_AR-A1AS-01A
DPSWIIR	iTRAQ 4-plex of peptide N-term@1[144.1021]	258172	2	1029.58	1029.57	-2.32988	515.795	15.9529	0.00440529	1	0	TCGA_A2-A0SW-01A_AO-A0JL-01A_BH-A0BV-01A
DPSWIIR	iTRAQ 4-plex of peptide N-term@1[144.1021]	230683	2	1029.58	1029.57	-2.40396	515.795	20.7458	0.00440529	1	0	TCGA_A2-A0SW-01A_AO-A0JL-01A_BH-A0BV-01A
DPSWIIR	iTRAQ 4-plex of peptide N-term@1[144.1021]	289236	2	1029.58	1029.57	-4.76443	515.796	15.9415	0.00440529	1	0	TCGA_A2-A0YF-01A_BH-A0DD-01A_BH-A0E9-01A
DPSWIIR	iTRAQ 4-plex of peptide N-term@1[144.1021]	289093	2	1029.58	1029.57	-7.81173	515.798	16.0451	0.00440529	1	0	TCGA_A2-A0YF-01A_BH-A0DD-01A_BH-A0E9-01A
DPSWIIR	iTRAQ 4-plex of peptide N-term@1[144.1021]	223774	2	1029.58	1029.57	-2.45962	515.795	16.1596	0.00440529	1	0	TCGA_A2-A0YM-01A_BH-A0C7-01A_A2-A0SX-01A
DPSWIIR	iTRAQ 4-plex of peptide N-term@1[144.1021]	264869	2	1029.57	1029.57	-1.83711	515.795	13.4571	0.00440529	1	0	TCGA_A7-A0CD-01A_C8-A12W-01A_AN-A0AL-01A
DPSWIIR	iTRAQ 4-plex of peptide N-term@1[144.1021]	278849	2	1029.58	1029.57	-4.84441	515.796	17.6572	0.00881057	1	0	TCGA_A7-A0CE-01A_BH-A0C0-01A_A2-A0YC-01A
DPSWIIR	iTRAQ 4-plex of peptide N-term@1[144.1021]	318205	2	1029.58	1029.57	-3.83849	515.796	13.4702	0.00440529	1	0	TCGA_A7-A0CE-01A_BH-A0C0-01A_A2-A0YC-01A
DPSWIIR	iTRAQ 4-plex of peptide N-term@1[144.1021]	269403	2	1029.58	1029.57	-7.8029	515.798	15.9569	0.00440529	1	0	TCGA_A8-A06Z-01A_A2-A0D1-01A_A2-A0CM-01A
DPSWIIR	iTRAQ 4-plex of peptide N-term@1[144.1021]	269463	3	1029.58	1029.57	-5.12871	344.2	16.5407	0.00881057	1	0	TCGA_A8-A06Z-01A_A2-A0D1-01A_A2-A0CM-01A
DPSWIIR	iTRAQ 4-plex of peptide N-term@1[144.1021]	331197	2	1029.57	1029.57	1.79925	515.793	13.4096	0.00440529	1	0	TCGA_A8-A09I-01A_C8-A12L-01A_A2-A0EX-01A
DPSWIIR	iTRAQ 4-plex of peptide N-term@1[144.1021]	291069	2	1029.57	1029.57	1.73266	515.793	13.3826	0.00440529	1	0	TCGA_A8-A09I-01A_C8-A12L-01A_A2-A0EX-01A
DPSWIIR	iTRAQ 4-plex of peptide N-term@1[144.1021]	293530	2	1029.57	1029.57	-1.83914	515.795	17.8324	0.00440529	1	0	TCGA_AN-A0FL_BH-A0DG_AN-A0AS
DPSWIIR	iTRAQ 4-plex of peptide N-term@1[144.1021]	277433	2	1029.57	1029.57	-0.817147	515.794	18.7335	0.00440529	1	0	TCGA_AO-A0JC_A8-A08Z_AR-A0TX
DPSWIIR	iTRAQ 4-plex of peptide N-term@1[144.1021]	350178	2	1029.58	1029.57	-2.05285	515.795	13.4576	0.00440529	1	0	TCGA_AR-A0TR_AO-A03O_BH-A18R
DPSWIIR	iTRAQ 4-plex of peptide N-term@1[144.1021]	341120	2	1029.57	1029.57	1.17817	515.793	13.4759	0.00440529	1	0	TCGA_AR-A0TT_AR-A1AQ_AO-A12B_117C
DPSWIIR	iTRAQ 4-plex of peptide N-term@1[144.1021]	303332	2	1029.57	1029.57	0.59541	515.793	16.0276	0.00440529	1	0	TCGA_AR-A0TT_AR-A1AQ_AO-A12B_117C
DPSWIIR	iTRAQ 4-plex of peptide N-term@1[144.1021]	305823	2	1029.58	1029.57	-2.19629	515.795	15.8591	0.00440529	1	0	TCGA_AR-A0TV_C8-A12Z_AO-A0JJ
DPSWIIR	iTRAQ 4-plex of peptide N-term@1[144.1021]	318781	2	1029.58	1029.57	-2.46139	515.795	13.5345	0.00440529	1	0	TCGA_AR-A1AP_AN-A0FK_AO-A0J6
DPSWIIR	iTRAQ 4-plex of peptide N-term@1[144.1021]	318921	2	1029.57	1029.57	-0.126708	515.794	15.9844	0.00440529	1	0	TCGA_AR-A1AP_AN-A0FK_AO-A0J6
DPSWIIR	iTRAQ 4-plex of peptide N-term@1[144.1021]	310666	2	1029.58	1029.57	-5.02897	515.796	13.3656	0.00440529	1	0	TCGA_AR-A1AW_AR-A1AV_C8-A135
DPSWIIR	iTRAQ 4-plex of peptide N-term@1[144.1021]	310521	2	1029.58	1029.57	-7.188	515.797	13.4012	0.00440529	1	0	TCGA_AR-A1AW_AR-A1AV_C8-A135
DPSWIIR	iTRAQ 4-plex of peptide N-term@1[144.1021]	321066	2	1029.58	1029.57	-2.91509	515.795	15.9212	0.00440529	1	0	TCGA_BH-A0EE_AO-A0J9_BH-A0E0
DPSWIIR	iTRAQ 4-plex of peptide N-term@1[144.1021]	265634	3	1029.58	1029.57	-6.7184	344.201	19.4506	0.00881057	1	0	TCGA_BH-A18U_A2-A0YI_A2-A0EQ
DPSWIIR	iTRAQ 4-plex of peptide N-term@1[144.1021]	341163	2	1029.58	1029.57	-2.15593	515.795	13.3999	0.00440529	1	0	TCGA_E2-A159_A2-A0T3_A2-A0YD
DPSWIIR	iTRAQ 4-plex of peptide N-term@1[144.1021]	317240	2	1029.58	1029.57	-2.08428	515.795	15.899	0.00440529	1	0	TCGA_AO_A12D_C8_A131_AO_A12B
DPSWIIR	iTRAQ 4-plex of peptide N-term@1[144.1021]	356446	2	1029.58	1029.57	-2.52523	515.795	13.4327	0.00440529	1	0	TCGA_AO_A12D_C8_A131_AO_A12B
DPTARTNK	iTRAQ 4-plex of K@8[144.1021];iTRAQ 4-plex of peptide N-term@1[144.1021]	445647	2	1189.65	1189.67	9.71296	595.834	21.0838	0.00370142	1	0	TCGA_A7-A0CJ-01A_AO-A12F-01A_A2-A0YL-01A
DQAGSPEGSLLEK	iTRAQ 4-plex of K@13[144.1021];iTRAQ 4-plex of peptide N-term@1[144.1021]	454596	3	1617.84	1617.85	2.83645	540.288	16.7697	0.0042	1	0	TCGA_A2-A0YG-01A_E2-A150-01A_BH-A18N-01A
DQAGSPEGSLLEK	iTRAQ 4-plex of K@13[144.1021];iTRAQ 4-plex of peptide N-term@1[144.1021]	307889	2	1617.85	1617.85	-3.66596	809.933	16.0841	0.0031	1	0	TCGA_A2-A0YM-01A_BH-A0C7-01A_A2-A0SX-01A
DQAGSPEGSLLEK	iTRAQ 4-plex of K@13[144.1021];iTRAQ 4-plex of peptide N-term@1[144.1021]	334446	2	1617.85	1617.85	-4.86326	809.934	17.9848	0.0013	1	0	TCGA_A2-A0YM-01A_BH-A0C7-01A_A2-A0SX-01A
DQAGSPEGSLLEK	iTRAQ 4-plex of K@13[144.1021];iTRAQ 4-plex of peptide N-term@1[144.1021]	625942	2	1617.85	1617.85	-1.33052	809.931	14.718	0.0038	1	0	TCGA_A8-A09G-01A_C8-A131-01A_C8-A134-01A
DQAGSPEGSLLEK	iTRAQ 4-plex of K@13[144.1021];iTRAQ 4-plex of peptide N-term@1[144.1021]	414029	2	1617.85	1617.85	-3.56442	809.933	17.9584	0.0012	1	0	TCGA_A8-A09G-01A_C8-A131-01A_C8-A134-01A
DQAGSPEGSLLEK	iTRAQ 4-plex of K@13[144.1021];iTRAQ 4-plex of peptide N-term@1[144.1021]	200492	3	1617.83	1617.85	7.37891	540.285	16.6074	0.0056	1	0	TCGA_D8-A13Y_A8-A076_AO-A126
DQAGSPEGSLLEK	iTRAQ 4-plex of K@13[144.1021];iTRAQ 4-plex of peptide N-term@1[144.1021]	408423	3	1617.86	1617.85	-8.10808	540.293	18.5165	0.0019	1	0	TCGA_D8-A13Y_A8-A076_AO-A126
DQAGSPEGSLLEK	iTRAQ 4-plex of K@13[144.1021];iTRAQ 4-plex of peptide N-term@1[144.1021]	486501	3	1617.86	1617.85	-7.05114	540.293	21.1385	0.0009	1	0	TCGA_D8-A13Y_A8-A076_AO-A126
DQAGSPEGSLLEK	iTRAQ 4-plex of K@13[144.1021];iTRAQ 4-plex of peptide N-term@1[144.1021]	448625	2	1617.85	1617.85	-4.25139	809.933	17.965	0.0012	1	0	TCGA_D8-A13Y_A8-A076_AO-A126
DQAGSPEGSLLEK	iTRAQ 4-plex of K@13[144.1021];iTRAQ 4-plex of peptide N-term@1[144.1021]	512372	3	1617.84	1617.85	0.35232	540.289	18.5108	0.0021	1	0	TCGA_E2-A10A_BH-A18Q_C8-A130
DQALSDVYSIK	iTRAQ 4-plex of K@11[144.1021];iTRAQ 4-plex of peptide N-term@1[144.1021]	304161	2	1525.82	1525.82	0.491619	763.918	15.7855	0.00140619	1	0	TCGA_AO-A12E_A8-A06N_A2-A0T1
DQALSDVYSIK	iTRAQ 4-plex of K@11[144.1021];iTRAQ 4-plex of peptide N-term@1[144.1021]	304145	3	1525.82	1525.82	1.45256	509.614	22.0622	0.000301326	1	0	TCGA_AO-A12E_A8-A06N_A2-A0T1
DQIQGTVK	iTRAQ 4-plex of K@8[144.1021];iTRAQ 4-plex of peptide N-term@1[144.1021]	788334	3	1175.68	1175.68	-0.429115	392.899	19.1182	0.00308452	1	0	TCGA_A2-A0YF-01A_BH-A0DD-01A_BH-A0E9-01A
DQIQGTVK	iTRAQ 4-plex of K@8[144.1021];iTRAQ 4-plex of peptide N-term@1[144.1021]	485718	2	1175.68	1175.68	-5.20203	588.848	21.3731	0.00493523	1	0	TCGA_A2-A0YF-01A_BH-A0DD-01A_BH-A0E9-01A
DQIQGTVK	iTRAQ 4-plex of K@8[144.1021];iTRAQ 4-plex of peptide N-term@1[144.1021]	788283	2	1175.68	1175.68	-2.48964	588.846	21.1955	0.00431832	1	0	TCGA_A2-A0YF-01A_BH-A0DD-01A_BH-A0E9-01A
DQIQGTVK	iTRAQ 4-plex of K@8[144.1021];iTRAQ 4-plex of peptide N-term@1[144.1021]	514397	2	1175.67	1175.68	2.46344	588.844	26.9738	0.00370142	1	0	TCGA_A8-A09I-01A_C8-A12L-01A_A2-A0EX-01A
DQIQGTVK	iTRAQ 4-plex of K@8[144.1021];iTRAQ 4-plex of peptide N-term@1[144.1021]	466926	2	1175.67	1175.68	0.512214	588.845	20.9154	0.00431832	1	0	TCGA_C8-A12P_BH-A0C1_A2-A0EY
DQIQGTVK	iTRAQ 4-plex of K@8[144.1021];iTRAQ 4-plex of peptide N-term@1[144.1021]	429989	2	1175.67	1175.68	0.834757	588.844	23.4784	0.00123381	1	0	TCGA_C8-A12P_BH-A0C1_A2-A0EY
DRAQEASEALLAEIR	iTRAQ 4-plex of peptide N-term@1[144.1021]	288510	3	1814.96	1814.96	-1.46663	605.995	25.233	0.0002	1	0	TCGA_A2-A0YG-01A_E2-A150-01A_BH-A18N-01A
DRDFAGR	iTRAQ 4-plex of peptide N-term@1[144.1021]	249582	3	979.495	979.496	0.529297	327.506	19.5496	0.00442478	1	0	TCGA_A2-A0D2-01A_C8-A12U-01A_AR-A1AS-01A
DRFLNPK	iTRAQ 4-plex of K@7[144.1021];iTRAQ 4-plex of peptide N-term@1[144.1021];Deamidation of N@5[0.9840]	9723	3	1177.67	1177.67	-0.0592396	393.564	24.3275	0.00221239	1	0	TCGA_A2-A0D2-01A_C8-A12U-01A_AR-A1AS-01A
DRGTIVFK	iTRAQ 4-plex of K@8[144.1021];iTRAQ 4-plex of peptide N-term@1[144.1021]	113372	3	1222.73	1222.73	-1.68696	408.584	21.3499	0.000623053	1	0	TCGA_A2-A0SW-01A_AO-A0JL-01A_BH-A0BV-01A
DRGTIVFK	iTRAQ 4-plex of K@8[144.1021];iTRAQ 4-plex of peptide N-term@1[144.1021]	96555	3	1222.73	1222.73	0.954213	408.583	21.3997	0.00124611	1	0	TCGA_A2-A0YG-01A_E2-A150-01A_BH-A18N-01A
DRGTIVFK	iTRAQ 4-plex of K@8[144.1021];iTRAQ 4-plex of peptide N-term@1[144.1021]	108003	3	1222.73	1222.73	-0.531626	408.583	21.3136	0.000623053	1	0	TCGA_AN-A0FL_BH-A0DG_AN-A0AS
DRRMFPAQEEADR	iTRAQ 4-plex of peptide N-term@1[144.1021];Oxidation of M@4[15.9949]	721337	2	1779.85	1779.84	-0.654405	890.93	14.8557	0.0026	1	0	TCGA_AR-A0TR_AO-A03O_BH-A18R
DSAAPTETPR	iTRAQ 4-plex of peptide N-term@1[144.1021]	186365	2	1187.59	1187.59	-2.59949	594.804	24.3365	0.000222198	1	0	TCGA_A2-A0YG-01A_E2-A150-01A_BH-A18N-01A
DSAAPTETPR	iTRAQ 4-plex of peptide N-term@1[144.1021]	186386	3	1187.59	1187.59	-1.81122	396.871	15.3912	0.00155538	1	0	TCGA_A2-A0YG-01A_E2-A150-01A_BH-A18N-01A
DSGDRVRAPGAGSK	iTRAQ 4-plex of K@14[144.1021];iTRAQ 4-plex of peptide N-term@1[144.1021]	695951	3	1659.9	1659.89	-4.35697	554.306	24.6256	9.999e-05	1	0	TCGA_C8-A12P_BH-A0C1_A2-A0EY
DSGDRVRAPGAGSK	iTRAQ 4-plex of K@14[144.1021];iTRAQ 4-plex of peptide N-term@1[144.1021]	831792	3	1659.9	1659.89	-5.89765	554.307	25.2689	0.00019998	1	0	TCGA_C8-A12P_BH-A0C1_A2-A0EY
DSGDRVRAPGAGSK	iTRAQ 4-plex of K@14[144.1021];iTRAQ 4-plex of peptide N-term@1[144.1021]	908939	3	1659.9	1659.89	-6.67334	554.308	28.4462	9.999e-05	1	0	TCGA_E2-A159_A2-A0T3_A2-A0YD
DSLPILGAQHGAARGGPK	iTRAQ 4-plex of K@18[144.1021];iTRAQ 4-plex of peptide N-term@1[144.1021]	565574	3	2032.15	2032.14	-5.74247	678.392	28.9048	0.00019998	1	0	TCGA_BH-A0EE_AO-A0J9_BH-A0E0
DSNPIVGQK	iTRAQ 4-plex of K@9[144.1021];iTRAQ 4-plex of peptide N-term@1[144.1021]	365221	2	1244.69	1244.7	5.63638	623.352	17.9178	0.000676361	1	0	TCGA_BH-A0EE_AO-A0J9_BH-A0E0
DSPVLGGQQGSSAGRYGLAH	iTRAQ 4-plex of peptide N-term@1[144.1021]	714179	4	2100.06	2100.05	-3.94544	526.021	35.1326	9.999e-05	1	0	TCGA_AO-A12E_A8-A06N_A2-A0T1
DSYLGDEAQSK	iTRAQ 4-plex of K@11[144.1021];iTRAQ 4-plex of peptide N-term@1[144.1021]	136138	3	1499.73	1499.73	0.895402	500.918	18.441	0.000200884	1	0	TCGA_AO-A0JM_C8-A12V_A8-A08G
DSYVPLELAK	iTRAQ 4-plex of K@10[144.1021];iTRAQ 4-plex of peptide N-term@1[144.1021]	16744	3	1421.81	1421.8	-4.17625	474.943	24.4612	0.000102807	1	0	TCGA_A2-A0EV-01A_AN-A0AM-01A_D8-A142-01A
DSYVPLELAK	iTRAQ 4-plex of K@10[144.1021];iTRAQ 4-plex of peptide N-term@1[144.1021]	16703	2	1421.81	1421.8	-3.05726	711.91	30.9122	0.000102807	1	0	TCGA_A2-A0EV-01A_AN-A0AM-01A_D8-A142-01A
DSYVPLELAK	iTRAQ 4-plex of K@10[144.1021];iTRAQ 4-plex of peptide N-term@1[144.1021]	815991	2	1421.81	1421.8	-4.06732	711.911	30.7918	0.000102807	1	0	TCGA_A2-A0EV-01A_AN-A0AM-01A_D8-A142-01A
DSYVPLELAK	iTRAQ 4-plex of K@10[144.1021];iTRAQ 4-plex of peptide N-term@1[144.1021]	89228	3	1421.8	1421.8	-1.99531	474.942	24.5013	0.000102807	1	0	TCGA_A2-A0T6-01A_E2-A158-01A_E2-A15A-01A
DSYVPLELAK	iTRAQ 4-plex of K@10[144.1021];iTRAQ 4-plex of peptide N-term@1[144.1021]	89253	2	1421.8	1421.8	-0.929539	711.908	30.9317	0.000102807	1	0	TCGA_A2-A0T6-01A_E2-A158-01A_E2-A15A-01A
DSYVPLELAK	iTRAQ 4-plex of K@10[144.1021];iTRAQ 4-plex of peptide N-term@1[144.1021]	17134	3	1421.8	1421.8	-2.45126	474.942	27.3785	0.000102807	1	0	TCGA_A2-A0YF-01A_BH-A0DD-01A_BH-A0E9-01A
DSYVPLELAK	iTRAQ 4-plex of K@10[144.1021];iTRAQ 4-plex of peptide N-term@1[144.1021]	17137	2	1421.8	1421.8	-1.22113	711.909	30.9477	0.000102807	1	0	TCGA_A2-A0YF-01A_BH-A0DD-01A_BH-A0E9-01A
DSYVPLELAK	iTRAQ 4-plex of K@10[144.1021];iTRAQ 4-plex of peptide N-term@1[144.1021]	693006	3	1421.79	1421.8	9.88474	474.936	13.2736	0.00544875	1	0	TCGA_A2-A0YG-01A_E2-A150-01A_BH-A18N-01A
DSYVPLELAK	iTRAQ 4-plex of K@10[144.1021];iTRAQ 4-plex of peptide N-term@1[144.1021]	15549	3	1421.8	1421.8	-1.09927	474.941	24.4852	0.000102807	1	0	TCGA_A2-A0YG-01A_E2-A150-01A_BH-A18N-01A
DSYVPLELAK	iTRAQ 4-plex of K@10[144.1021];iTRAQ 4-plex of peptide N-term@1[144.1021]	15552	2	1421.8	1421.8	0.593223	711.907	30.7631	0.000102807	1	0	TCGA_A2-A0YG-01A_E2-A150-01A_BH-A18N-01A
DSYVPLELAK	iTRAQ 4-plex of K@10[144.1021];iTRAQ 4-plex of peptide N-term@1[144.1021]	12808	3	1421.8	1421.8	-2.49182	474.942	21.6926	0.000102807	1	0	TCGA_A2-A0YM-01A_BH-A0C7-01A_A2-A0SX-01A
DSYVPLELAK	iTRAQ 4-plex of K@10[144.1021];iTRAQ 4-plex of peptide N-term@1[144.1021]	38754	3	1421.81	1421.8	-4.36085	474.943	24.4993	0.000102807	1	0	TCGA_A2-A0YM-01A_BH-A0C7-01A_A2-A0SX-01A
DSYVPLELAK	iTRAQ 4-plex of K@10[144.1021];iTRAQ 4-plex of peptide N-term@1[144.1021]	15755	2	1421.8	1421.8	-0.994943	711.908	30.8795	0.000102807	1	0	TCGA_A7-A0CD-01A_C8-A12W-01A_AN-A0AL-01A
DSYVPLELAK	iTRAQ 4-plex of K@10[144.1021];iTRAQ 4-plex of peptide N-term@1[144.1021]	15758	3	1421.8	1421.8	-0.289708	474.941	24.5096	0.000102807	1	0	TCGA_A7-A0CD-01A_C8-A12W-01A_AN-A0AL-01A
DSYVPLELAK	iTRAQ 4-plex of K@10[144.1021];iTRAQ 4-plex of peptide N-term@1[144.1021]	874664	2	1421.81	1421.8	-6.188	711.912	30.8204	0.000102807	1	0	TCGA_A7-A0CE-01A_BH-A0C0-01A_A2-A0YC-01A
DSYVPLELAK	iTRAQ 4-plex of K@10[144.1021];iTRAQ 4-plex of peptide N-term@1[144.1021]	874646	3	1421.81	1421.8	-5.87356	474.944	24.6112	0.000102807	1	0	TCGA_A7-A0CE-01A_BH-A0C0-01A_A2-A0YC-01A
DSYVPLELAK	iTRAQ 4-plex of K@10[144.1021];iTRAQ 4-plex of peptide N-term@1[144.1021]	20680	2	1421.81	1421.8	-3.42389	711.91	30.8745	0.000102807	1	0	TCGA_A7-A0CJ-01A_AO-A12F-01A_A2-A0YL-01A
DSYVPLELAK	iTRAQ 4-plex of K@10[144.1021];iTRAQ 4-plex of peptide N-term@1[144.1021]	20663	3	1421.81	1421.8	-3.0008	474.942	24.503	0.000102807	1	0	TCGA_A7-A0CJ-01A_AO-A12F-01A_A2-A0YL-01A
DSYVPLELAK	iTRAQ 4-plex of K@10[144.1021];iTRAQ 4-plex of peptide N-term@1[144.1021]	19530	3	1421.8	1421.8	-1.00208	474.941	30.1522	0.000102807	1	0	TCGA_A8-A09I-01A_C8-A12L-01A_A2-A0EX-01A
DSYVPLELAK	iTRAQ 4-plex of K@10[144.1021];iTRAQ 4-plex of peptide N-term@1[144.1021]	19519	2	1421.8	1421.8	-0.135945	711.908	30.6165	0.000102807	1	0	TCGA_A8-A09I-01A_C8-A12L-01A_A2-A0EX-01A
DSYVPLELAK	iTRAQ 4-plex of K@10[144.1021];iTRAQ 4-plex of peptide N-term@1[144.1021]	19928	3	1421.8	1421.8	-0.691111	474.941	24.5302	0.000102807	1	0	TCGA_AO-A0JE_A2-A0T2_AN-A0AJ
DSYVPLELAK	iTRAQ 4-plex of K@10[144.1021];iTRAQ 4-plex of peptide N-term@1[144.1021]	16482	2	1421.8	1421.8	0.895069	711.907	30.9978	0.000102807	1	0	TCGA_AO-A0JM_C8-A12V_A8-A08G
DSYVPLELAK	iTRAQ 4-plex of K@10[144.1021];iTRAQ 4-plex of peptide N-term@1[144.1021]	16454	3	1421.8	1421.8	-0.713084	474.941	24.5498	0.000102807	1	0	TCGA_AO-A0JM_C8-A12V_A8-A08G
DSYVPLELAK	iTRAQ 4-plex of K@10[144.1021];iTRAQ 4-plex of peptide N-term@1[144.1021]	17005	2	1421.8	1421.8	-0.999744	711.908	30.8411	0.000102807	1	0	TCGA_AO-A12E_A8-A06N_A2-A0T1
DSYVPLELAK	iTRAQ 4-plex of K@10[144.1021];iTRAQ 4-plex of peptide N-term@1[144.1021]	17001	3	1421.8	1421.8	-1.58141	474.942	24.5526	0.000102807	1	0	TCGA_AO-A12E_A8-A06N_A2-A0T1
DSYVPLELAK	iTRAQ 4-plex of K@10[144.1021];iTRAQ 4-plex of peptide N-term@1[144.1021]	20047	2	1421.8	1421.8	-0.559151	711.908	30.9647	0.000102807	1	0	TCGA_AR-A0TV_C8-A12Z_AO-A0JJ
DSYVPLELAK	iTRAQ 4-plex of K@10[144.1021];iTRAQ 4-plex of peptide N-term@1[144.1021]	20134	3	1421.8	1421.8	-0.583171	474.941	24.4332	0.000102807	1	0	TCGA_AR-A0TV_C8-A12Z_AO-A0JJ
DSYVPLELAK	iTRAQ 4-plex of K@10[144.1021];iTRAQ 4-plex of peptide N-term@1[144.1021]	14705	3	1421.8	1421.8	-0.185086	474.941	24.4502	0.000102807	1	0	TCGA_AR-A0TY_AR-A0U4_BH-A0HP
DSYVPLELAK	iTRAQ 4-plex of K@10[144.1021];iTRAQ 4-plex of peptide N-term@1[144.1021]	14697	2	1421.8	1421.8	1.16255	711.907	30.9871	0.000102807	1	0	TCGA_AR-A0TY_AR-A0U4_BH-A0HP
DSYVPLELAK	iTRAQ 4-plex of K@10[144.1021];iTRAQ 4-plex of peptide N-term@1[144.1021]	857425	3	1421.81	1421.8	-5.4	474.943	24.5802	0.000102807	1	0	TCGA_AR-A1AW_AR-A1AV_C8-A135
DSYVPLELAK	iTRAQ 4-plex of K@10[144.1021];iTRAQ 4-plex of peptide N-term@1[144.1021]	857387	2	1421.81	1421.8	-4.91655	711.911	24.404	0.000102807	1	0	TCGA_AR-A1AW_AR-A1AV_C8-A135
DSYVPLELAK	iTRAQ 4-plex of K@10[144.1021];iTRAQ 4-plex of peptide N-term@1[144.1021]	17543	2	1421.81	1421.8	-5.80678	711.912	30.8889	0.000102807	1	0	TCGA_AR-A1AW_AR-A1AV_C8-A135
DSYVPLELAK	iTRAQ 4-plex of K@10[144.1021];iTRAQ 4-plex of peptide N-term@1[144.1021]	15158	3	1421.81	1421.8	-7.10558	474.944	24.4072	0.000102807	1	0	TCGA_BH-A18U_A2-A0YI_A2-A0EQ
DSYVPLELAK	iTRAQ 4-plex of K@10[144.1021];iTRAQ 4-plex of peptide N-term@1[144.1021]	15129	2	1421.81	1421.8	-5.74149	711.912	31.0104	0.000102807	1	0	TCGA_BH-A18U_A2-A0YI_A2-A0EQ
DSYVPLELAK	iTRAQ 4-plex of K@10[144.1021];iTRAQ 4-plex of peptide N-term@1[144.1021]	851519	3	1421.8	1421.8	0.314604	474.941	24.5096	0.000102807	1	0	TCGA_BH-A18V_A7-A13F_BH-A0E1
DSYVPLELAK	iTRAQ 4-plex of K@10[144.1021];iTRAQ 4-plex of peptide N-term@1[144.1021]	851579	2	1421.8	1421.8	-1.4413	711.909	30.7599	0.000102807	1	0	TCGA_BH-A18V_A7-A13F_BH-A0E1
DSYVPLELAK	iTRAQ 4-plex of K@10[144.1021];iTRAQ 4-plex of peptide N-term@1[144.1021]	788746	3	1421.8	1421.8	-0.167857	474.941	30.3562	0.000102807	1	0	TCGA_C8-A12P_BH-A0C1_A2-A0EY
DSYVPLELAK	iTRAQ 4-plex of K@10[144.1021];iTRAQ 4-plex of peptide N-term@1[144.1021]	788774	2	1421.8	1421.8	1.24764	711.907	30.8954	0.000102807	1	0	TCGA_C8-A12P_BH-A0C1_A2-A0EY
DSYVPLELAK	iTRAQ 4-plex of K@10[144.1021];iTRAQ 4-plex of peptide N-term@1[144.1021]	755751	3	1421.8	1421.8	-0.611979	474.941	27.3263	0.000102807	1	0	TCGA_C8-A12P_BH-A0C1_A2-A0EY
DSYVPLELAK	iTRAQ 4-plex of K@10[144.1021];iTRAQ 4-plex of peptide N-term@1[144.1021]	755726	2	1421.8	1421.8	2.53033	711.906	30.9348	0.000102807	1	0	TCGA_C8-A12P_BH-A0C1_A2-A0EY
DSYVPLELAK	iTRAQ 4-plex of K@10[144.1021];iTRAQ 4-plex of peptide N-term@1[144.1021]	788648	2	1421.8	1421.8	3.01392	711.906	31.0305	0.000102807	1	0	TCGA_C8-A12P_BH-A0C1_A2-A0EY
DSYVPLELAK	iTRAQ 4-plex of K@10[144.1021];iTRAQ 4-plex of peptide N-term@1[144.1021]	18301	3	1421.8	1421.8	-0.59471	474.941	27.079	0.000102807	1	0	TCGA_D8-A13Y_A8-A076_AO-A126
DSYVPLELAK	iTRAQ 4-plex of K@10[144.1021];iTRAQ 4-plex of peptide N-term@1[144.1021]	18302	2	1421.8	1421.8	-1.42256	711.909	27.3088	0.000102807	1	0	TCGA_D8-A13Y_A8-A076_AO-A126
DSYVPLELAK	iTRAQ 4-plex of K@10[144.1021];iTRAQ 4-plex of peptide N-term@1[144.1021]	892619	2	1421.8	1421.8	-1.12722	711.909	30.741	0.000102807	1	0	TCGA_D8-A13Y_A8-A076_AO-A126
DSYVPLELAK	iTRAQ 4-plex of K@10[144.1021];iTRAQ 4-plex of peptide N-term@1[144.1021]	19321	3	1421.8	1421.8	-0.790099	474.941	27.2528	0.000102807	1	0	TCGA_E2-A159_A2-A0T3_A2-A0YD
DSYVPLELAK	iTRAQ 4-plex of K@10[144.1021];iTRAQ 4-plex of peptide N-term@1[144.1021]	19303	2	1421.8	1421.8	-2.60175	711.91	28.4663	0.000102807	1	0	TCGA_E2-A159_A2-A0T3_A2-A0YD
DSYVPLELAK	iTRAQ 4-plex of K@10[144.1021];iTRAQ 4-plex of peptide N-term@1[144.1021]	18733	2	1421.8	1421.8	-2.22272	711.909	28.1784	0.000102807	1	0	TCGA_AO_A12D_C8_A131_AO_A12B
DSYVPLELAK	iTRAQ 4-plex of K@10[144.1021];iTRAQ 4-plex of peptide N-term@1[144.1021]	18716	3	1421.81	1421.8	-4.29862	474.943	27.0325	0.000102807	1	0	TCGA_AO_A12D_C8_A131_AO_A12B
DSYVPLELAK	iTRAQ 4-plex of K@10[144.1021];iTRAQ 4-plex of peptide N-term@1[144.1021]	19674	3	1421.8	1421.8	0.200663	474.941	30.2231	0.000102807	1	0	TCGA_E2-A10A_BH-A18Q_C8-A130
DTLDGSFMVLFSAVPK	iTRAQ 4-plex of K@16[144.1021];iTRAQ 4-plex of peptide N-term@1[144.1021]	461258	3	2014.07	2014.07	-1.33655	672.364	21.5392	0.00079992	1	0	TCGA_AO_A12D_C8_A131_AO_A12B
DTSLEVSAR	iTRAQ 4-plex of peptide N-term@1[144.1021]	202354	3	1120.6	1120.58	-9.47402	374.539	26.8083	0.00076036	1	0	TCGA_A2-A0YF-01A_BH-A0DD-01A_BH-A0E9-01A
DTSLEVSAR	iTRAQ 4-plex of peptide N-term@1[144.1021]	229457	3	1120.59	1120.58	-6.39925	374.538	21.228	0.00038018	1	0	TCGA_D8-A13Y_A8-A076_AO-A126
DTSLEVSAR	iTRAQ 4-plex of peptide N-term@1[144.1021]	229356	3	1120.59	1120.58	-5.22562	374.537	21.1251	0.00038018	1	0	TCGA_D8-A13Y_A8-A076_AO-A126
DTSLEVSAR	iTRAQ 4-plex of peptide N-term@1[144.1021]	229376	2	1120.59	1120.58	-7.64533	561.304	14.4734	0.00038018	1	0	TCGA_D8-A13Y_A8-A076_AO-A126
DVGREAGNGMAAGTPAK	iTRAQ 4-plex of K@17[144.1021];iTRAQ 4-plex of peptide N-term@1[144.1021];Deamidation of N@8[0.9840]	526790	2	1889.95	1889.95	1.3164	945.981	21.1792	9.999e-05	1	0	TCGA_A7-A0CJ-01A_AO-A12F-01A_A2-A0YL-01A
DVGREAGNGMAAGTPAK	iTRAQ 4-plex of K@17[144.1021];iTRAQ 4-plex of peptide N-term@1[144.1021];Deamidation of N@8[0.9840]	491222	3	1889.95	1889.95	0.770385	630.99	21.6486	0.00029997	1	0	TCGA_A7-A0CJ-01A_AO-A12F-01A_A2-A0YL-01A
DVTAMTNSLFIDR	iTRAQ 4-plex of peptide N-term@1[144.1021];Oxidation of M@5[15.9949];Deamidation of N@7[0.9840]	513163	2	1642.8	1642.8	1.81698	822.405	29.6569	0.00139986	1	0	TCGA_C8-A12P_BH-A0C1_A2-A0EY
DWEAYRYMGR	iTRAQ 4-plex of peptide N-term@1[144.1021]	56843	2	1489.69	1489.69	1.25334	745.851	16.4692	0.00030842	1	0	TCGA_A8-A06Z-01A_A2-A0D1-01A_A2-A0CM-01A
DYILAVK	iTRAQ 4-plex of K@7[144.1021];iTRAQ 4-plex of peptide N-term@1[144.1021]	281265	2	1108.67	1108.67	-0.130132	555.344	24.4629	0.00884956	1	0	TCGA_AR-A1AP_AN-A0FK_AO-A0J6
EAGQLVSK	iTRAQ 4-plex of K@8[144.1021];iTRAQ 4-plex of peptide N-term@1[144.1021]	549351	2	1118.66	1118.65	-4.02444	560.336	33.621	0.00124649	1	0	TCGA_AR-A0TR_AO-A03O_BH-A18R
EAGVGGALGR	iTRAQ 4-plex of peptide N-term@1[144.1021]	502860	2	1029.57	1029.57	1.93765	515.791	22.9971	0.0077944	1	0	TCGA_A8-A09G-01A_C8-A131-01A_C8-A134-01A
EAGVGGALGR	iTRAQ 4-plex of peptide N-term@1[144.1021]	491041	2	1029.57	1029.57	1.02553	515.791	25.9791	0.000631978	1	0	TCGA_AO-A12E_A8-A06N_A2-A0T1
EAGVGGALGR	iTRAQ 4-plex of peptide N-term@1[144.1021]	507183	2	1029.57	1029.57	-0.197075	515.792	22.7688	0.00589846	1	0	TCGA_AR-A0TT_AR-A1AQ_AO-A12B_117C
EAGVGGALGR	iTRAQ 4-plex of peptide N-term@1[144.1021]	538870	2	1029.57	1029.57	-1.04739	515.792	26.1376	0.000631978	1	0	TCGA_BH-A0EE_AO-A0J9_BH-A0E0
EAILNGK	iTRAQ 4-plex of K@7[144.1021];iTRAQ 4-plex of peptide N-term@1[144.1021];Deamidation of N@5[0.9840]	439811	2	1032.61	1032.61	-6.24704	517.313	23.5972	0.00665188	1	0	TCGA_A7-A0CD-01A_C8-A12W-01A_AN-A0AL-01A
EAILNGK	iTRAQ 4-plex of K@7[144.1021];iTRAQ 4-plex of peptide N-term@1[144.1021];Deamidation of N@5[0.9840]	425886	2	1032.61	1032.61	-0.227288	517.31	26.6172	0.00665188	1	0	TCGA_AN-A0FL_BH-A0DG_AN-A0AS
EAILNGK	iTRAQ 4-plex of K@7[144.1021];iTRAQ 4-plex of peptide N-term@1[144.1021];Deamidation of N@5[0.9840]	442242	2	1032.61	1032.61	-3.08906	517.312	26.661	0.00665188	1	0	TCGA_AR-A0TV_C8-A12Z_AO-A0JJ
EAILNGK	iTRAQ 4-plex of K@7[144.1021];iTRAQ 4-plex of peptide N-term@1[144.1021];Deamidation of N@5[0.9840]	447843	2	1032.61	1032.61	-1.10383	517.311	18.2364	0.00665188	1	0	TCGA_BH-A18V_A7-A13F_BH-A0E1
EALENREK	iTRAQ 4-plex of K@8[144.1021];iTRAQ 4-plex of peptide N-term@1[144.1021];Deamidation of N@5[0.9840]	126316	3	1276.69	1276.69	-4.6093	426.571	20.3396	0.00571429	1	0	TCGA_A8-A06Z-01A_A2-A0D1-01A_A2-A0CM-01A
EALRMVAVR	iTRAQ 4-plex of peptide N-term@1[144.1021]	304671	2	1187.69	1187.69	4.01696	594.851	17.1333	0.00330761	1	0	TCGA_A2-A0YG-01A_E2-A150-01A_BH-A18N-01A
EALVDNAEAFSGR	iTRAQ 4-plex of peptide N-term@1[144.1021]	583413	2	1521.76	1521.75	-0.727095	761.885	64.7269	9.999e-05	1	0	TCGA_AR-A1AP_AN-A0FK_AO-A0J6
EAMDVQR	iTRAQ 4-plex of peptide N-term@1[144.1021]	253699	2	991.487	991.488	0.420317	496.751	23.1735	0.00221239	1	0	TCGA_A2-A0D2-01A_C8-A12U-01A_AR-A1AS-01A
EAQGWVGVGPEPNHGVGR	iTRAQ 4-plex of peptide N-term@1[144.1021];Deamidation of N@13[0.9840]	153069	3	1989.99	1989.98	-6.63542	664.338	27.1912	9.999e-05	1	0	TCGA_A2-A0EV-01A_AN-A0AM-01A_D8-A142-01A
EATESAMER	iTRAQ 4-plex of peptide N-term@1[144.1021]	97312	2	1166.54	1166.54	-1.05456	584.276	36.5554	0.000949668	1	0	TCGA_A2-A0D0-01A_BH-A0HK-01A_C8-A12T-01A
EATESAMER	iTRAQ 4-plex of peptide N-term@1[144.1021]	105996	2	1166.54	1166.54	-0.12375	584.275	39.7439	0.000474834	1	0	TCGA_A2-A0T7-01A_C8-A12Q-01A_A8-A079-01A
EATESAMER	iTRAQ 4-plex of peptide N-term@1[144.1021]	65984	2	1166.54	1166.54	-1.77013	584.276	29.2006	0.000949668	1	0	TCGA_A2-A0YF-01A_BH-A0DD-01A_BH-A0E9-01A
EATESAMER	iTRAQ 4-plex of peptide N-term@1[144.1021]	92618	2	1166.54	1166.54	-0.516479	584.276	36.4757	0.000474834	1	0	TCGA_A7-A0CD-01A_C8-A12W-01A_AN-A0AL-01A
EATESAMER	iTRAQ 4-plex of peptide N-term@1[144.1021]	62671	2	1166.54	1166.54	-2.22237	584.277	36.4347	0.000474834	1	0	TCGA_A8-A06Z-01A_A2-A0D1-01A_A2-A0CM-01A
EATESAMER	iTRAQ 4-plex of peptide N-term@1[144.1021]	104550	2	1166.54	1166.54	-0.658765	584.276	33.1685	0.000949668	1	0	TCGA_A8-A09G-01A_C8-A131-01A_C8-A134-01A
EATESAMER	iTRAQ 4-plex of peptide N-term@1[144.1021]	69468	2	1166.54	1166.54	0.276111	584.275	22.3641	0.002849	1	0	TCGA_A8-A09G-01A_C8-A131-01A_C8-A134-01A
EATESAMER	iTRAQ 4-plex of peptide N-term@1[144.1021]	72611	2	1166.55	1166.54	-9.87927	584.281	26.877	0.000949668	1	0	TCGA_AO-A0JC_A8-A08Z_AR-A0TX
EATESAMER	iTRAQ 4-plex of peptide N-term@1[144.1021]	105604	2	1166.53	1166.54	4.28133	584.273	26.4403	0.000949668	1	0	TCGA_AR-A0TT_AR-A1AQ_AO-A12B_117C
EATESAMER	iTRAQ 4-plex of peptide N-term@1[144.1021]	70384	2	1166.53	1166.54	4.41001	584.273	25.8482	0.000949668	1	0	TCGA_AR-A0TT_AR-A1AQ_AO-A12B_117C
EATESAMER	iTRAQ 4-plex of peptide N-term@1[144.1021]	106773	2	1166.54	1166.54	-1.44138	584.276	39.8758	0.000474834	1	0	TCGA_AR-A0TV_C8-A12Z_AO-A0JJ
EATESAMER	iTRAQ 4-plex of peptide N-term@1[144.1021]	72231	2	1166.54	1166.54	-1.26111	584.276	39.9845	0.000474834	1	0	TCGA_AR-A1AW_AR-A1AV_C8-A135
EATESAMER	iTRAQ 4-plex of peptide N-term@1[144.1021]	109665	2	1166.54	1166.54	0.227357	584.275	25.9299	0.000949668	1	0	TCGA_AR-A1AW_AR-A1AV_C8-A135
EATESAMER	iTRAQ 4-plex of peptide N-term@1[144.1021]	70813	2	1166.54	1166.54	0.625816	584.275	26.8419	0.000949668	1	0	TCGA_BH-A18V_A7-A13F_BH-A0E1
EATESAMER	iTRAQ 4-plex of peptide N-term@1[144.1021]	68591	2	1166.54	1166.54	-0.710283	584.276	33.1304	0.000949668	1	0	TCGA_C8-A12P_BH-A0C1_A2-A0EY
EATESAMER	iTRAQ 4-plex of peptide N-term@1[144.1021]	78554	2	1166.54	1166.54	-1.33985	584.276	40.0787	0.000474834	1	0	TCGA_C8-A138_E2-A154_BH-A0BZ
EATESAMER	iTRAQ 4-plex of peptide N-term@1[144.1021]	75471	2	1166.54	1166.54	0.24638	584.275	36.4136	0.000474834	1	0	TCGA_D8-A13Y_A8-A076_AO-A126
EATESAMER	iTRAQ 4-plex of peptide N-term@1[144.1021]	112125	2	1166.54	1166.54	-5.52778	584.278	22.6389	0.00189934	1	0	TCGA_AO-A12D-01A_AN-A04A-01A_BH-A0AV-01A
EATESAMER	iTRAQ 4-plex of peptide N-term@1[144.1021]	74229	2	1166.54	1166.54	-6.88561	584.279	39.7871	0.000474834	1	0	TCGA_AO-A12D-01A_AN-A04A-01A_BH-A0AV-01A
EATESAMER	iTRAQ 4-plex of peptide N-term@1[144.1021]	112257	2	1166.54	1166.54	-2.01599	584.276	33.2416	0.000474834	1	0	TCGA_AO_A12D_C8_A131_AO_A12B
EATESAMER	iTRAQ 4-plex of peptide N-term@1[144.1021]	79302	2	1166.53	1166.54	1.31531	584.274	40.0705	0.000474834	1	0	TCGA_E2-A10A_BH-A18Q_C8-A130
EATESAMER	iTRAQ 4-plex of peptide N-term@1[144.1021]	119475	2	1166.53	1166.54	2.53983	584.274	40.002	0.000474834	1	0	TCGA_E2-A10A_BH-A18Q_C8-A130
EAVYLVSRMDGPVAEHAK	iTRAQ 4-plex of K@18[144.1021];iTRAQ 4-plex of peptide N-term@1[144.1021];Oxidation of M@9[15.9949]	279649	3	2275.2	2275.19	-3.97488	759.406	28.7373	9.999e-05	1	0	TCGA_AO-A12D-01A_AN-A04A-01A_BH-A0AV-01A
EAYLMTSVNGK	iTRAQ 4-plex of K@11[144.1021];iTRAQ 4-plex of peptide N-term@1[144.1021];Deamidation of N@9[0.9840]	200699	2	1500.76	1500.77	6.85686	751.389	20.9993	0.00160144	1	0	TCGA_A2-A0T6-01A_E2-A158-01A_E2-A15A-01A
EAYLMTSVNGK	iTRAQ 4-plex of K@11[144.1021];iTRAQ 4-plex of peptide N-term@1[144.1021];Oxidation of M@5[15.9949];Deamidation of N@9[0.9840]	196245	3	1516.77	1516.77	-3.02546	506.598	24.7603	0.00010009	1	0	TCGA_A2-A0T6-01A_E2-A158-01A_E2-A15A-01A
EDDTVLK	iTRAQ 4-plex of K@7[144.1021];iTRAQ 4-plex of peptide N-term@1[144.1021]	146537	2	1106.61	1106.61	0.973242	554.31	23.5546	0.00440529	1	0	TCGA_AR-A0TV_C8-A12Z_AO-A0JJ
EDLEEQQSR	iTRAQ 4-plex of peptide N-term@1[144.1021]	111333	2	1276.6	1276.6	1.83168	639.307	20.8245	0.000474834	1	0	TCGA_A8-A09G-01A_C8-A131-01A_C8-A134-01A
EDLELQK	iTRAQ 4-plex of K@7[144.1021];iTRAQ 4-plex of peptide N-term@1[144.1021]	266035	2	1161.65	1161.65	-1.16859	581.832	29.911	0.00847458	1	0	TCGA_AR-A1AW_AR-A1AV_C8-A135
EDLGAILK	iTRAQ 4-plex of K@8[144.1021];iTRAQ 4-plex of peptide N-term@1[144.1021]	554902	2	1145.7	1145.69	-4.78808	573.855	26.7327	0.00431832	1	0	TCGA_A7-A0CD-01A_C8-A12W-01A_AN-A0AL-01A
EEAPGTVMER	iTRAQ 4-plex of peptide N-term@1[144.1021];Oxidation of M@8[15.9949]	352674	2	1277.61	1277.6	-1.83658	639.811	23.4567	0.000217297	1	0	TCGA_AO-A12D-01A_AN-A04A-01A_BH-A0AV-01A
EEFISTLQAQLSQTQAEQAAQVGTSQN	iTRAQ 4-plex of peptide N-term@1[144.1021]	488456	3	3050.5	3050.49	-1.47802	1017.84	46.7861	9.999e-05	1	0	TCGA_A2-A0SW-01A_AO-A0JL-01A_BH-A0BV-01A
EEFISTLQAQLSQTQAEQAAQVV	iTRAQ 4-plex of peptide N-term@1[144.1021]	564752	3	2662.37	2662.36	-5.49399	888.465	35.0391	9.999e-05	1	0	TCGA_BH-A18U_A2-A0YI_A2-A0EQ
EEFISTLQAQLSQTQAEQAAQVVR	iTRAQ 4-plex of peptide N-term@1[144.1021]	840386	3	2818.46	2818.46	-0.211714	940.494	73.075	9.999e-05	1	0	TCGA_A8-A09I-01A_C8-A12L-01A_A2-A0EX-01A
EEFISTLQAQLSQTQAEQAAQVVR	iTRAQ 4-plex of peptide N-term@1[144.1021]	860084	4	2818.45	2818.46	1.76195	705.621	36.9638	9.999e-05	1	0	TCGA_AR-A0TR_AO-A03O_BH-A18R
EEFISTLQAQLSQTQAEQAAQVVR	iTRAQ 4-plex of peptide N-term@1[144.1021]	842143	3	2818.44	2818.46	6.04303	940.488	68.4314	9.999e-05	1	0	TCGA_E2-A10A_BH-A18Q_C8-A130
EENPEGPPNANEDYR	iTRAQ 4-plex of peptide N-term@1[144.1021]	64548	3	1873.82	1873.82	-0.311269	625.614	44.0936	0.0001	1	0	TCGA_A7-A0CD-01A_C8-A12W-01A_AN-A0AL-01A
EEPGNMVR	iTRAQ 4-plex of peptide N-term@1[144.1021]	300907	2	1074.53	1074.52	-5.92271	538.273	21.0523	0.00123381	1	0	TCGA_A7-A0CJ-01A_AO-A12F-01A_A2-A0YL-01A
EFIATTPSITTETISTTMTVK	iTRAQ 4-plex of K@21[144.1021];iTRAQ 4-plex of peptide N-term@1[144.1021]	545446	3	2559.36	2559.36	-0.209793	854.127	51.6824	9.999e-05	1	0	TCGA_A2-A0T7-01A_C8-A12Q-01A_A8-A079-01A
EFIATTPSITTETISTTMTVK	iTRAQ 4-plex of K@21[144.1021];iTRAQ 4-plex of peptide N-term@1[144.1021]	520532	3	2559.38	2559.36	-8.22244	854.134	43.8018	9.999e-05	1	0	TCGA_A7-A0CE-01A_BH-A0C0-01A_A2-A0YC-01A
EFIATTPSITTETISTTMTVK	iTRAQ 4-plex of K@21[144.1021];iTRAQ 4-plex of peptide N-term@1[144.1021]	514176	3	2559.35	2559.36	4.09384	854.124	47.881	9.999e-05	1	0	TCGA_AO-A12E_A8-A06N_A2-A0T1
EFILEINSRNR	iTRAQ 4-plex of peptide N-term@1[144.1021];Deamidation of N@7[0.9840]	88675	3	1534.83	1534.82	-2.59615	512.616	14.3932	0.00151622	1	0	TCGA_A8-A09I-01A_C8-A12L-01A_A2-A0EX-01A
EFILEINSRNR	iTRAQ 4-plex of peptide N-term@1[144.1021];Deamidation of N@7[0.9840]	50326	3	1534.83	1534.82	-3.29166	512.616	15.6382	0.00161731	1	0	TCGA_A8-A09I-01A_C8-A12L-01A_A2-A0EX-01A
EFNIRLK	iTRAQ 4-plex of K@7[144.1021];iTRAQ 4-plex of peptide N-term@1[144.1021];Deamidation of N@3[0.9840]	265025	3	1207.72	1207.72	-0.614627	403.58	16.7675	0.00886918	1	0	TCGA_AR-A0TV_C8-A12Z_AO-A0JJ
EGHLQTEEGGLR	iTRAQ 4-plex of peptide N-term@1[144.1021]	477872	3	1468.75	1468.74	-4.08239	490.589	22.3876	0.000504134	1	0	TCGA_A2-A0D2-01A_C8-A12U-01A_AR-A1AS-01A
EGLAMSSLIRR	iTRAQ 4-plex of peptide N-term@1[144.1021]	438399	2	1375.78	1375.77	-2.73032	688.896	20.6605	0.00914022	1	0	TCGA_D8-A13Y_A8-A076_AO-A126
EGLAMSSLIRR	iTRAQ 4-plex of peptide N-term@1[144.1021]	714532	2	1375.78	1375.77	-5.51303	688.897	15.4092	0.00251105	1	0	TCGA_AO_A12D_C8_A131_AO_A12B
EGLAMSSLIRR	iTRAQ 4-plex of peptide N-term@1[144.1021]	354921	2	1375.77	1375.77	-0.218725	688.894	22.9113	0.000803536	1	0	TCGA_AO_A12D_C8_A131_AO_A12B
EGLAMSSLIRR	iTRAQ 4-plex of peptide N-term@1[144.1021]	381614	2	1375.77	1375.77	5.01914	688.89	22.5663	0.000703094	1	0	TCGA_E2-A10A_BH-A18Q_C8-A130
EGLVGVHPR	iTRAQ 4-plex of peptide N-term@1[144.1021]	785592	3	1106.63	1106.63	-0.568596	369.885	27.1582	0.00771775	1	0	TCGA_A2-A0D2-01A_C8-A12U-01A_AR-A1AS-01A
EGLVGVHPR	iTRAQ 4-plex of peptide N-term@1[144.1021]	795555	3	1106.63	1106.63	1.97874	369.884	30.2126	0.00724524	1	0	TCGA_AO-A0JE_A2-A0T2_AN-A0AJ
EGPILGTLLGR	iTRAQ 4-plex of peptide N-term@1[144.1021]	685269	3	1268.76	1268.76	-0.565393	423.927	15.3997	0.00241774	1	0	TCGA_A8-A09G-01A_C8-A131-01A_C8-A134-01A
EGPILGTLLGR	iTRAQ 4-plex of peptide N-term@1[144.1021]	652596	3	1268.76	1268.76	-0.858675	423.927	13.7092	0.00241774	1	0	TCGA_A8-A09G-01A_C8-A131-01A_C8-A134-01A
EGPILGTLLGR	iTRAQ 4-plex of peptide N-term@1[144.1021]	652438	3	1268.76	1268.76	-1.09123	423.927	13.7461	0.00241774	1	0	TCGA_A8-A09G-01A_C8-A131-01A_C8-A134-01A
EGPILGTLLGR	iTRAQ 4-plex of peptide N-term@1[144.1021]	652430	2	1268.75	1268.76	1.93744	635.385	18.0044	0.00241774	1	0	TCGA_A8-A09G-01A_C8-A131-01A_C8-A134-01A
EGPMYLPVSHRLIQYGNRNGR	iTRAQ 4-plex of peptide N-term@1[144.1021];Oxidation of M@4[15.9949]	416689	3	2616.35	2616.35	-1.89292	873.124	21.6461	9.999e-05	1	0	TCGA_A8-A09G-01A_C8-A131-01A_C8-A134-01A
EGSNEWLAEMR	iTRAQ 4-plex of peptide N-term@1[144.1021];Oxidation of M@10[15.9949]	376666	2	1480.68	1480.67	-1.81164	741.346	14.5326	0.0020143	1	0	TCGA_A2-A0YM-01A_BH-A0C7-01A_A2-A0SX-01A
EGWEPQGVFTTAQLPAR	iTRAQ 4-plex of peptide N-term@1[144.1021]	297545	3	2030.03	2030.03	3.75959	677.683	25.4946	9.999e-05	1	0	TCGA_AR-A0TR_AO-A03O_BH-A18R
EHEAWLGAR	iTRAQ 4-plex of peptide N-term@1[144.1021]	661718	2	1211.62	1211.62	-5.06566	606.819	23.0569	0.00047259	1	0	TCGA_AO-A12E_A8-A06N_A2-A0T1
EHEAWLGAR	iTRAQ 4-plex of peptide N-term@1[144.1021]	822949	2	1211.63	1211.62	-7.50405	606.82	23.0806	0.00047259	1	0	TCGA_AR-A0TR_AO-A03O_BH-A18R
EHPAPLPR	iTRAQ 4-plex of peptide N-term@1[144.1021]	507179	3	1059.6	1059.59	-0.312212	354.206	27.3933	0.00190114	1	0	TCGA_A2-A0D2-01A_C8-A12U-01A_AR-A1AS-01A
EHPAPLPR	iTRAQ 4-plex of peptide N-term@1[144.1021]	496458	3	1059.6	1059.59	-5.25315	354.207	24.9507	0.00190114	1	0	TCGA_A7-A0CE-01A_BH-A0C0-01A_A2-A0YC-01A
EHPAPLPR	iTRAQ 4-plex of peptide N-term@1[144.1021]	490906	3	1059.6	1059.59	-3.24163	354.207	24.0153	0.00190114	1	0	TCGA_AN-A0FL_BH-A0DG_AN-A0AS
EHPAPLPR	iTRAQ 4-plex of peptide N-term@1[144.1021]	589687	3	1059.6	1059.59	-1.31438	354.206	24.1001	0.00190114	1	0	TCGA_AR-A0TR_AO-A03O_BH-A18R
EHPAPLPR	iTRAQ 4-plex of peptide N-term@1[144.1021]	430941	3	1059.59	1059.59	3.39731	354.204	24.7671	0.00190114	1	0	TCGA_AR-A0TY_AR-A0U4_BH-A0HP
EHPAPLPR	iTRAQ 4-plex of peptide N-term@1[144.1021]	575819	3	1059.59	1059.59	5.27114	354.204	26.8465	0.00190114	1	0	TCGA_E2-A10A_BH-A18Q_C8-A130
EINQYLK	iTRAQ 4-plex of K@7[144.1021];iTRAQ 4-plex of peptide N-term@1[144.1021]	858659	2	1194.68	1194.69	1.23782	598.349	26.8858	0.00443459	1	0	TCGA_A2-A0T6-01A_E2-A158-01A_E2-A15A-01A
EINQYLK	iTRAQ 4-plex of K@7[144.1021];iTRAQ 4-plex of peptide N-term@1[144.1021]	858692	3	1194.68	1194.69	0.321744	399.236	14.2703	0.00665188	1	0	TCGA_A2-A0T6-01A_E2-A158-01A_E2-A15A-01A
EIRPGLPESEPR	iTRAQ 4-plex of peptide N-term@1[144.1021]	813431	3	1522.82	1522.82	1.13005	508.614	25.9216	0.000401889	1	0	TCGA_C8-A138_E2-A154_BH-A0BZ
EIYEAVTAVMPAGMK	iTRAQ 4-plex of K@15[144.1021];iTRAQ 4-plex of peptide N-term@1[144.1021]	154739	3	1897.01	1896.99	-9.18335	633.344	30.794	0.00029997	1	0	TCGA_A2-A0YF-01A_BH-A0DD-01A_BH-A0E9-01A
ELAVVARPR	iTRAQ 4-plex of peptide N-term@1[144.1021]	141365	3	1153.7	1153.71	1.70853	385.575	26.0752	0.000945031	1	0	TCGA_A2-A0EV-01A_AN-A0AM-01A_D8-A142-01A
ELAVVARPR	iTRAQ 4-plex of peptide N-term@1[144.1021]	80314	3	1153.7	1153.71	1.19267	385.575	30.9333	0.000472515	1	0	TCGA_D8-A13Y_A8-A076_AO-A126
ELGAQPSAR	iTRAQ 4-plex of peptide N-term@1[144.1021]	342662	2	1071.58	1071.58	-3.44536	536.799	23.5382	0.000633553	1	0	TCGA_AO-A12D-01A_AN-A04A-01A_BH-A0AV-01A
ELGAVALK	iTRAQ 4-plex of K@8[144.1021];iTRAQ 4-plex of peptide N-term@1[144.1021]	184838	2	1087.68	1087.68	0.187605	544.849	21.2925	0.00859951	1	0	TCGA_AN-A0FL_BH-A0DG_AN-A0AS
ELGAVALK	iTRAQ 4-plex of K@8[144.1021];iTRAQ 4-plex of peptide N-term@1[144.1021]	148872	2	1087.68	1087.68	2.05352	544.848	26.4859	0.0012285	1	0	TCGA_AN-A0FL_BH-A0DG_AN-A0AS
ELGGGAHLR	iTRAQ 4-plex of peptide N-term@1[144.1021]	524737	3	1052.58	1052.58	8.28139	351.866	23.7978	0.000474834	1	0	TCGA_AO-A12E_A8-A06N_A2-A0T1
ELLFHELLPLR	iTRAQ 4-plex of peptide N-term@1[144.1021]	214876	3	1522.9	1522.9	-3.11821	508.642	30.9299	0.00327198	1	0	TCGA_A7-A0CE-01A_BH-A0C0-01A_A2-A0YC-01A
ELLNSFIK	iTRAQ 4-plex of K@8[144.1021];iTRAQ 4-plex of peptide N-term@1[144.1021];Deamidation of N@4[0.9840]	544156	3	1251.73	1251.73	0.414198	418.251	18.4961	0.00431566	1	0	TCGA_A2-A0T7-01A_C8-A12Q-01A_A8-A079-01A
ELLNSFIK	iTRAQ 4-plex of K@8[144.1021];iTRAQ 4-plex of peptide N-term@1[144.1021];Deamidation of N@4[0.9840]	544139	2	1251.73	1251.73	3.00791	626.871	30.1558	0.00554871	1	0	TCGA_A2-A0T7-01A_C8-A12Q-01A_A8-A079-01A
ELLNSFIK	iTRAQ 4-plex of K@8[144.1021];iTRAQ 4-plex of peptide N-term@1[144.1021]	269415	2	1250.75	1250.75	1.81151	626.38	18.7402	0.00924784	1	0	TCGA_A2-A0T7-01A_C8-A12Q-01A_A8-A079-01A
ELLNSFIK	iTRAQ 4-plex of K@8[144.1021];iTRAQ 4-plex of peptide N-term@1[144.1021];Deamidation of N@4[0.9840]	541479	2	1251.74	1251.73	-6.3455	626.877	30.0101	0.00554871	1	0	TCGA_AR-A1AW_AR-A1AV_C8-A135
ELLNSFIK	iTRAQ 4-plex of K@8[144.1021];iTRAQ 4-plex of peptide N-term@1[144.1021];Deamidation of N@4[0.9840]	541476	3	1251.74	1251.73	-7.9967	418.255	16.4988	0.00493218	1	0	TCGA_AR-A1AW_AR-A1AV_C8-A135
ELLNSFIK	iTRAQ 4-plex of K@8[144.1021];iTRAQ 4-plex of peptide N-term@1[144.1021];Deamidation of N@4[0.9840]	529716	3	1251.74	1251.73	-5.57884	418.254	18.4604	0.00431566	1	0	TCGA_D8-A13Y_A8-A076_AO-A126
ELLNSFIK	iTRAQ 4-plex of K@8[144.1021];iTRAQ 4-plex of peptide N-term@1[144.1021]	246255	2	1250.75	1250.75	1.89702	626.38	20.8721	0.00739827	1	0	TCGA_D8-A13Y_A8-A076_AO-A126
ELLNSFIK	iTRAQ 4-plex of K@8[144.1021];iTRAQ 4-plex of peptide N-term@1[144.1021]	286158	2	1250.75	1250.75	-1.03155	626.382	23.7641	0.00739827	1	0	TCGA_D8-A13Y_A8-A076_AO-A126
ELLNSFIK	iTRAQ 4-plex of K@8[144.1021];iTRAQ 4-plex of peptide N-term@1[144.1021];Deamidation of N@4[0.9840]	567523	2	1251.73	1251.73	-1.68275	626.874	30.091	0.00678175	1	0	TCGA_D8-A13Y_A8-A076_AO-A126
ELLNSFIK	iTRAQ 4-plex of K@8[144.1021];iTRAQ 4-plex of peptide N-term@1[144.1021];Deamidation of N@4[0.9840]	529688	2	1251.74	1251.73	-6.14571	626.877	29.7083	0.00308261	1	0	TCGA_D8-A13Y_A8-A076_AO-A126
ELLNSFIK	iTRAQ 4-plex of K@8[144.1021];iTRAQ 4-plex of peptide N-term@1[144.1021];Deamidation of N@4[0.9840]	552934	2	1251.74	1251.73	-5.51841	626.877	33.2588	0.00308261	1	0	TCGA_AO-A12D-01A_AN-A04A-01A_BH-A0AV-01A
ELLNSFIK	iTRAQ 4-plex of K@8[144.1021];iTRAQ 4-plex of peptide N-term@1[144.1021]	278894	2	1250.76	1250.75	-6.94098	626.386	23.8432	0.00739827	1	0	TCGA_AO-A12D-01A_AN-A04A-01A_BH-A0AV-01A
ELLNSFIK	iTRAQ 4-plex of K@8[144.1021];iTRAQ 4-plex of peptide N-term@1[144.1021];Deamidation of N@4[0.9840]	552972	3	1251.74	1251.73	-7.54832	418.254	18.469	0.00431566	1	0	TCGA_AO-A12D-01A_AN-A04A-01A_BH-A0AV-01A
ELLNWQIK	iTRAQ 4-plex of K@8[144.1021];iTRAQ 4-plex of peptide N-term@1[144.1021];Deamidation of N@4[0.9840]	392339	2	1331.78	1331.77	-9.09806	666.898	27.7029	0.00555213	1	0	TCGA_A2-A0YM-01A_BH-A0C7-01A_A2-A0SX-01A
ELLNWQIK	iTRAQ 4-plex of K@8[144.1021];iTRAQ 4-plex of peptide N-term@1[144.1021];Deamidation of N@4[0.9840]	417396	2	1331.78	1331.77	-8.44338	666.898	27.7359	0.00555213	1	0	TCGA_A2-A0YM-01A_BH-A0C7-01A_A2-A0SX-01A
ELMNISK	iTRAQ 4-plex of K@7[144.1021];iTRAQ 4-plex of peptide N-term@1[144.1021]	733372	2	1121.64	1121.64	-3.63734	561.827	27.354	0.00886918	1	0	TCGA_A7-A0CJ-01A_AO-A12F-01A_A2-A0YL-01A
ELNLLLRMFIGGSFAGR	iTRAQ 4-plex of peptide N-term@1[144.1021];Oxidation of M@8[15.9949]	255753	3	2053.14	2053.13	-7.76501	685.388	22.8957	0.00019998	1	0	TCGA_AO-A12E_A8-A06N_A2-A0T1
ELNLLLRMFIGGSFAGR	iTRAQ 4-plex of peptide N-term@1[144.1021];Deamidation of N@3[0.9840];Oxidation of M@8[15.9949]	226832	2	2054.12	2054.11	-3.08232	1028.07	24.0437	0.00019998	1	0	TCGA_AO-A12E_A8-A06N_A2-A0T1
ELNLLLRMFIGGSFAGR	iTRAQ 4-plex of peptide N-term@1[144.1021];Oxidation of M@8[15.9949]	333880	2	2053.13	2053.13	-1.50317	1027.57	20.9608	0.00159984	1	0	TCGA_AO-A12E_A8-A06N_A2-A0T1
ELNLLLRMFIGGSFAGR	iTRAQ 4-plex of peptide N-term@1[144.1021];Oxidation of M@8[15.9949]	255608	3	2053.14	2053.13	-5.66748	685.387	21.5198	0.0009999	1	0	TCGA_AO-A12E_A8-A06N_A2-A0T1
ELNPINTDSVQR	iTRAQ 4-plex of peptide N-term@1[144.1021];Deamidation of N@6[0.9840]	548963	2	1529.78	1529.78	-1.7888	765.899	29.7963	0.00010001	1	0	TCGA_BH-A18U_A2-A0YI_A2-A0EQ
ELPEESGDRHSISELR	iTRAQ 4-plex of peptide N-term@1[144.1021]	444610	3	1996.99	1996.99	3.2199	666.67	26.1306	9.999e-05	1	0	TCGA_A8-A09G-01A_C8-A131-01A_C8-A134-01A
ELPEESGDRHSISELR	iTRAQ 4-plex of peptide N-term@1[144.1021]	446583	2	1996.99	1996.99	3.06608	999.501	15.3548	0.00029997	1	0	TCGA_A8-A09G-01A_C8-A131-01A_C8-A134-01A
ELPEESGDRHSISELR	iTRAQ 4-plex of peptide N-term@1[144.1021]	188614	3	1996.99	1996.99	1.12317	666.671	29.0159	9.999e-05	1	0	TCGA_A8-A09G-01A_C8-A131-01A_C8-A134-01A
ELPPDPGTMSQGPPTGESSEPEAK	iTRAQ 4-plex of K@24[144.1021];iTRAQ 4-plex of peptide N-term@1[144.1021];Oxidation of M@9[15.9949]	546463	3	2741.3	2741.29	-2.49408	914.774	19.836	9.999e-05	1	0	TCGA_A2-A0D2-01A_C8-A12U-01A_AR-A1AS-01A
ELPPDPGTMSQGPPTGESSEPEAK	iTRAQ 4-plex of K@24[144.1021];iTRAQ 4-plex of peptide N-term@1[144.1021];Oxidation of M@9[15.9949]	546298	3	2741.3	2741.29	-1.70179	914.774	20.9604	9.999e-05	1	0	TCGA_A2-A0D2-01A_C8-A12U-01A_AR-A1AS-01A
ELPPDPGTMSQGPPTGESSEPEAK	iTRAQ 4-plex of K@24[144.1021];iTRAQ 4-plex of peptide N-term@1[144.1021];Oxidation of M@9[15.9949]	510770	3	2741.3	2741.29	-1.32406	914.773	17.69	0.00059994	1	0	TCGA_A2-A0D2-01A_C8-A12U-01A_AR-A1AS-01A
ELPPDPGTMSQGPPTGESSEPEAK	iTRAQ 4-plex of K@24[144.1021];iTRAQ 4-plex of peptide N-term@1[144.1021];Oxidation of M@9[15.9949]	510792	2	2741.3	2741.29	-1.30298	1371.66	18.038	9.999e-05	1	0	TCGA_A2-A0D2-01A_C8-A12U-01A_AR-A1AS-01A
ELPPDPGTMSQGPPTGESSEPEAK	iTRAQ 4-plex of K@24[144.1021];iTRAQ 4-plex of peptide N-term@1[144.1021];Oxidation of M@9[15.9949]	510937	3	2741.29	2741.29	-0.10088	914.772	17.7223	0.00069993	1	0	TCGA_A2-A0D2-01A_C8-A12U-01A_AR-A1AS-01A
ELPPDPGTMSQGPPTGESSEPEAK	iTRAQ 4-plex of K@24[144.1021];iTRAQ 4-plex of peptide N-term@1[144.1021];Oxidation of M@9[15.9949]	525755	4	2741.3	2741.29	-2.35954	686.333	27.7733	9.999e-05	1	0	TCGA_A2-A0T7-01A_C8-A12Q-01A_A8-A079-01A
ELPPDPGTMSQGPPTGESSEPEAK	iTRAQ 4-plex of K@24[144.1021];iTRAQ 4-plex of peptide N-term@1[144.1021];Oxidation of M@9[15.9949]	525656	2	2741.3	2741.29	-3.70279	1371.66	17.9664	9.999e-05	1	0	TCGA_A2-A0T7-01A_C8-A12Q-01A_A8-A079-01A
ELPPDPGTMSQGPPTGESSEPEAK	iTRAQ 4-plex of K@24[144.1021];iTRAQ 4-plex of peptide N-term@1[144.1021];Oxidation of M@9[15.9949]	525622	3	2741.3	2741.29	-0.915705	914.773	16.4987	0.00029997	1	0	TCGA_A2-A0T7-01A_C8-A12Q-01A_A8-A079-01A
ELPPDPGTMSQGPPTGESSEPEAK	iTRAQ 4-plex of K@24[144.1021];iTRAQ 4-plex of peptide N-term@1[144.1021];Oxidation of M@9[15.9949]	789206	3	2741.31	2741.29	-4.19635	914.776	17.616	0.00039996	1	0	TCGA_A2-A0YF-01A_BH-A0DD-01A_BH-A0E9-01A
ELPPDPGTMSQGPPTGESSEPEAK	iTRAQ 4-plex of K@24[144.1021];iTRAQ 4-plex of peptide N-term@1[144.1021];Oxidation of M@9[15.9949]	789235	4	2741.29	2741.29	0.157251	686.331	18.7019	0.00049995	1	0	TCGA_A2-A0YF-01A_BH-A0DD-01A_BH-A0E9-01A
ELPPDPGTMSQGPPTGESSEPEAK	iTRAQ 4-plex of K@24[144.1021];iTRAQ 4-plex of peptide N-term@1[144.1021];Oxidation of M@9[15.9949]	486653	2	2741.31	2741.29	-6.71836	1371.66	18.0216	9.999e-05	1	0	TCGA_A2-A0YF-01A_BH-A0DD-01A_BH-A0E9-01A
ELPPDPGTMSQGPPTGESSEPEAK	iTRAQ 4-plex of K@24[144.1021];iTRAQ 4-plex of peptide N-term@1[144.1021];Oxidation of M@9[15.9949]	789365	3	2741.31	2741.29	-4.66001	914.776	17.6019	0.00039996	1	0	TCGA_A2-A0YF-01A_BH-A0DD-01A_BH-A0E9-01A
ELPPDPGTMSQGPPTGESSEPEAK	iTRAQ 4-plex of K@24[144.1021];iTRAQ 4-plex of peptide N-term@1[144.1021];Oxidation of M@9[15.9949]	789370	4	2741.31	2741.29	-4.68952	686.334	24.0298	9.999e-05	1	0	TCGA_A2-A0YF-01A_BH-A0DD-01A_BH-A0E9-01A
ELPPDPGTMSQGPPTGESSEPEAK	iTRAQ 4-plex of K@24[144.1021];iTRAQ 4-plex of peptide N-term@1[144.1021];Oxidation of M@9[15.9949]	486592	3	2741.31	2741.29	-7.08621	914.779	17.5779	0.00079992	1	0	TCGA_A2-A0YF-01A_BH-A0DD-01A_BH-A0E9-01A
ELPPDPGTMSQGPPTGESSEPEAK	iTRAQ 4-plex of K@24[144.1021];iTRAQ 4-plex of peptide N-term@1[144.1021];Oxidation of M@9[15.9949]	486775	3	2741.32	2741.29	-8.20094	914.78	17.6279	0.00059994	1	0	TCGA_A2-A0YF-01A_BH-A0DD-01A_BH-A0E9-01A
ELPPDPGTMSQGPPTGESSEPEAK	iTRAQ 4-plex of K@24[144.1021];iTRAQ 4-plex of peptide N-term@1[144.1021];Oxidation of M@9[15.9949]	532257	3	2741.29	2741.29	2.08637	914.77	21.0127	9.999e-05	1	0	TCGA_AO-A0JC_A8-A08Z_AR-A0TX
ELPPDPGTMSQGPPTGESSEPEAK	iTRAQ 4-plex of K@24[144.1021];iTRAQ 4-plex of peptide N-term@1[144.1021];Oxidation of M@9[15.9949]	532318	4	2741.29	2741.29	2.23418	686.329	20.4155	0.00019998	1	0	TCGA_AO-A0JC_A8-A08Z_AR-A0TX
ELPPDPGTMSQGPPTGESSEPEAK	iTRAQ 4-plex of K@24[144.1021];iTRAQ 4-plex of peptide N-term@1[144.1021];Oxidation of M@9[15.9949]	532435	4	2741.29	2741.29	0.0547044	686.331	21.5998	0.00029997	1	0	TCGA_AO-A0JC_A8-A08Z_AR-A0TX
ELPPDPGTMSQGPPTGESSEPEAK	iTRAQ 4-plex of K@24[144.1021];iTRAQ 4-plex of peptide N-term@1[144.1021];Oxidation of M@9[15.9949]	532312	2	2741.29	2741.29	0.358996	1371.65	15.7111	9.999e-05	1	0	TCGA_AO-A0JC_A8-A08Z_AR-A0TX
ELPPDPGTMSQGPPTGESSEPEAK	iTRAQ 4-plex of K@24[144.1021];iTRAQ 4-plex of peptide N-term@1[144.1021];Oxidation of M@9[15.9949]	532416	3	2741.29	2741.29	0.505123	914.772	20.9494	9.999e-05	1	0	TCGA_AO-A0JC_A8-A08Z_AR-A0TX
ELPPDPGTMSQGPPTGESSEPEAK	iTRAQ 4-plex of K@24[144.1021];iTRAQ 4-plex of peptide N-term@1[144.1021];Oxidation of M@9[15.9949]	490351	4	2741.3	2741.29	-0.323987	686.331	20.5873	0.00079992	1	0	TCGA_AO-A0JM_C8-A12V_A8-A08G
ELPPDPGTMSQGPPTGESSEPEAK	iTRAQ 4-plex of K@24[144.1021];iTRAQ 4-plex of peptide N-term@1[144.1021];Oxidation of M@9[15.9949]	490292	3	2741.29	2741.29	2.50521	914.77	17.6707	0.00049995	1	0	TCGA_AO-A0JM_C8-A12V_A8-A08G
ELPPDPGTMSQGPPTGESSEPEAK	iTRAQ 4-plex of K@24[144.1021];iTRAQ 4-plex of peptide N-term@1[144.1021];Oxidation of M@9[15.9949]	490440	3	2741.29	2741.29	0.182561	914.772	20.9513	9.999e-05	1	0	TCGA_AO-A0JM_C8-A12V_A8-A08G
ELPPDPGTMSQGPPTGESSEPEAK	iTRAQ 4-plex of K@24[144.1021];iTRAQ 4-plex of peptide N-term@1[144.1021];Oxidation of M@9[15.9949]	494936	3	2741.29	2741.29	1.68036	914.771	20.8685	9.999e-05	1	0	TCGA_AO-A12E_A8-A06N_A2-A0T1
ELPPDPGTMSQGPPTGESSEPEAK	iTRAQ 4-plex of K@24[144.1021];iTRAQ 4-plex of peptide N-term@1[144.1021];Oxidation of M@9[15.9949]	494919	4	2741.29	2741.29	1.82865	686.33	23.9976	9.999e-05	1	0	TCGA_AO-A12E_A8-A06N_A2-A0T1
ELPPDPGTMSQGPPTGESSEPEAK	iTRAQ 4-plex of K@24[144.1021];iTRAQ 4-plex of peptide N-term@1[144.1021];Oxidation of M@9[15.9949]	495095	3	2741.29	2741.29	0.297428	914.772	18.9564	0.00059994	1	0	TCGA_AO-A12E_A8-A06N_A2-A0T1
ELPPDPGTMSQGPPTGESSEPEAK	iTRAQ 4-plex of K@24[144.1021];iTRAQ 4-plex of peptide N-term@1[144.1021];Oxidation of M@9[15.9949]	593720	3	2741.31	2741.29	-5.17991	914.777	17.712	0.00069993	1	0	TCGA_AR-A0TR_AO-A03O_BH-A18R
ELPPDPGTMSQGPPTGESSEPEAK	iTRAQ 4-plex of K@24[144.1021];iTRAQ 4-plex of peptide N-term@1[144.1021];Oxidation of M@9[15.9949]	593609	2	2741.31	2741.29	-4.68735	1371.66	18.8333	9.999e-05	1	0	TCGA_AR-A0TR_AO-A03O_BH-A18R
ELPPDPGTMSQGPPTGESSEPEAK	iTRAQ 4-plex of K@24[144.1021];iTRAQ 4-plex of peptide N-term@1[144.1021];Oxidation of M@9[15.9949]	634956	3	2741.31	2741.29	-5.98284	914.778	20.9738	0.00029997	1	0	TCGA_AR-A0TR_AO-A03O_BH-A18R
ELQEHLK	iTRAQ 4-plex of K@7[144.1021];iTRAQ 4-plex of peptide N-term@1[144.1021]	389241	3	1183.68	1183.68	-0.0125343	395.567	21.3408	0.00847458	1	0	TCGA_A2-A0EV-01A_AN-A0AM-01A_D8-A142-01A
ELQEHLK	iTRAQ 4-plex of K@7[144.1021];iTRAQ 4-plex of peptide N-term@1[144.1021]	420373	3	1183.68	1183.68	0.42911	395.567	18.875	0.00847458	1	0	TCGA_AR-A1AP_AN-A0FK_AO-A0J6
ELQEQILK	iTRAQ 4-plex of K@8[144.1021];iTRAQ 4-plex of peptide N-term@1[144.1021]	751052	3	1287.76	1287.76	-0.627034	430.262	16.95	0.00980392	1	0	TCGA_A8-A09G-01A_C8-A131-01A_C8-A134-01A
ELQEQILK	iTRAQ 4-plex of K@8[144.1021];iTRAQ 4-plex of peptide N-term@1[144.1021]	716410	3	1287.76	1287.76	1.6354	430.261	16.8852	0.00980392	1	0	TCGA_A8-A09G-01A_C8-A131-01A_C8-A134-01A
ELSDRDQGLHDGIQK	iTRAQ 4-plex of K@15[144.1021];iTRAQ 4-plex of peptide N-term@1[144.1021]	421278	4	1998.04	1998.04	0.929922	500.516	33.7933	9.999e-05	1	0	TCGA_AO-A0JM_C8-A12V_A8-A08G
ELVNAGNLR	iTRAQ 4-plex of peptide N-term@1[144.1021];Deamidation of N@4[0.9840];Deamidation of N@7[0.9840]	751924	3	1130.59	1130.61	9.98613	377.872	18.6838	0.00189006	1	0	TCGA_A2-A0D2-01A_C8-A12U-01A_AR-A1AS-01A
ELVNAGNLR	iTRAQ 4-plex of peptide N-term@1[144.1021];Deamidation of N@4[0.9840];Deamidation of N@7[0.9840]	701997	3	1130.6	1130.61	5.81402	377.874	18.7545	0.00393763	1	0	TCGA_A2-A0EV-01A_AN-A0AM-01A_D8-A142-01A
ELVNAGNLR	iTRAQ 4-plex of peptide N-term@1[144.1021];Deamidation of N@4[0.9840];Deamidation of N@7[0.9840]	747267	3	1130.6	1130.61	8.77475	377.872	17.5638	0.00409513	1	0	TCGA_A2-A0T6-01A_E2-A158-01A_E2-A15A-01A
ELVNAGNLR	iTRAQ 4-plex of peptide N-term@1[144.1021];Deamidation of N@4[0.9840];Deamidation of N@7[0.9840]	231864	2	1130.6	1130.61	1.78088	566.309	24.2305	0.00708773	1	0	TCGA_AR-A1AP_AN-A0FK_AO-A0J6
ELVNAGNLR	iTRAQ 4-plex of peptide N-term@1[144.1021];Deamidation of N@4[0.9840];Deamidation of N@7[0.9840]	803395	2	1130.6	1130.61	7.99665	566.305	20.4507	0.00126004	1	0	TCGA_BH-A0EE_AO-A0J9_BH-A0E0
ELVNAGNLR	iTRAQ 4-plex of peptide N-term@1[144.1021];Deamidation of N@4[0.9840];Deamidation of N@7[0.9840]	273601	2	1130.6	1130.61	3.29946	566.308	27.0256	0.00346511	1	0	TCGA_BH-A0EE_AO-A0J9_BH-A0E0
EMDLGWK	iTRAQ 4-plex of K@7[144.1021];iTRAQ 4-plex of peptide N-term@1[144.1021]	830274	2	1165.61	1165.6	-0.50528	583.81	24.2201	0.00221729	1	0	TCGA_A2-A0D2-01A_C8-A12U-01A_AR-A1AS-01A
EMDLGWK	iTRAQ 4-plex of K@7[144.1021];iTRAQ 4-plex of peptide N-term@1[144.1021]	638970	2	1165.61	1165.6	-3.65443	583.812	29.8505	0.00221729	1	0	TCGA_A2-A0SW-01A_AO-A0JL-01A_BH-A0BV-01A
EMDLGWK	iTRAQ 4-plex of K@7[144.1021];iTRAQ 4-plex of peptide N-term@1[144.1021]	827835	2	1165.6	1165.6	0.686986	583.809	26.9224	0.00221729	1	0	TCGA_A2-A0T6-01A_E2-A158-01A_E2-A15A-01A
EMDLGWK	iTRAQ 4-plex of K@7[144.1021];iTRAQ 4-plex of peptide N-term@1[144.1021]	836294	2	1165.61	1165.6	-0.979189	583.81	27.1568	0.00221729	1	0	TCGA_A2-A0T7-01A_C8-A12Q-01A_A8-A079-01A
EMDLGWK	iTRAQ 4-plex of K@7[144.1021];iTRAQ 4-plex of peptide N-term@1[144.1021]	614804	2	1165.61	1165.6	-2.35386	583.811	26.4556	0.00221729	1	0	TCGA_A2-A0YM-01A_BH-A0C7-01A_A2-A0SX-01A
EMDLGWK	iTRAQ 4-plex of K@7[144.1021];iTRAQ 4-plex of peptide N-term@1[144.1021]	785620	2	1165.6	1165.6	0.669986	583.809	24.2026	0.00221729	1	0	TCGA_A8-A09G-01A_C8-A131-01A_C8-A134-01A
EMDLGWK	iTRAQ 4-plex of K@7[144.1021];iTRAQ 4-plex of peptide N-term@1[144.1021]	739246	2	1165.61	1165.6	-2.15173	583.811	30.158	0.00221729	1	0	TCGA_AO-A12E_A8-A06N_A2-A0T1
EMDLGWK	iTRAQ 4-plex of K@7[144.1021];iTRAQ 4-plex of peptide N-term@1[144.1021]	925211	2	1165.6	1165.6	1.26487	583.809	26.8423	0.00221729	1	0	TCGA_AR-A0TR_AO-A03O_BH-A18R
EMDLGWK	iTRAQ 4-plex of K@7[144.1021];iTRAQ 4-plex of peptide N-term@1[144.1021]	681026	2	1165.6	1165.6	0.191188	583.809	30.0006	0.00221729	1	0	TCGA_AR-A0TY_AR-A0U4_BH-A0HP
EMDLGWK	iTRAQ 4-plex of K@7[144.1021];iTRAQ 4-plex of peptide N-term@1[144.1021]	704747	2	1165.61	1165.6	-3.81108	583.812	26.9065	0.00221729	1	0	TCGA_BH-A18U_A2-A0YI_A2-A0EQ
EMDLGWK	iTRAQ 4-plex of K@7[144.1021];iTRAQ 4-plex of peptide N-term@1[144.1021]	852647	2	1165.61	1165.6	-4.63683	583.812	30.3989	0.00221729	1	0	TCGA_D8-A13Y_A8-A076_AO-A126
EMDLGWK	iTRAQ 4-plex of K@7[144.1021];iTRAQ 4-plex of peptide N-term@1[144.1021]	932999	2	1165.6	1165.6	2.36331	583.808	26.4822	0.00221729	1	0	TCGA_E2-A159_A2-A0T3_A2-A0YD
EMENLMTSSTLPPLFADEDGSK	iTRAQ 4-plex of K@22[144.1021];iTRAQ 4-plex of peptide N-term@1[144.1021];Oxidation of M@2[15.9949];Oxidation of M@6[15.9949]	304501	4	2731.3	2731.28	-7.11909	683.832	13.4459	0.00019998	1	0	TCGA_AO-A0JE_A2-A0T2_AN-A0AJ
EMRNYSLK	iTRAQ 4-plex of K@8[144.1021];iTRAQ 4-plex of peptide N-term@1[144.1021];Oxidation of M@2[15.9949];Deamidation of N@4[0.9840]	280479	2	1344.7	1344.7	-2.39964	673.356	14.5181	0.00249299	1	0	TCGA_A2-A0SW-01A_AO-A0JL-01A_BH-A0BV-01A
EMRNYSLK	iTRAQ 4-plex of K@8[144.1021];iTRAQ 4-plex of peptide N-term@1[144.1021];Oxidation of M@2[15.9949];Deamidation of N@4[0.9840]	417386	2	1344.69	1344.7	5.85653	673.351	15.7733	0.00249299	1	0	TCGA_E2-A10A_BH-A18Q_C8-A130
EMTAEEMK	iTRAQ 4-plex of K@8[144.1021];iTRAQ 4-plex of peptide N-term@1[144.1021]	175065	2	1255.6	1255.6	0.375773	628.809	40.6088	0.00381679	1	0	TCGA_A2-A0EV-01A_AN-A0AM-01A_D8-A142-01A
EMTAEEMK	iTRAQ 4-plex of K@8[144.1021];iTRAQ 4-plex of peptide N-term@1[144.1021]	220573	2	1255.6	1255.6	4.64246	628.806	36.8218	0.00381679	1	0	TCGA_A2-A0T7-01A_C8-A12Q-01A_A8-A079-01A
EMTAEEMK	iTRAQ 4-plex of K@8[144.1021];iTRAQ 4-plex of peptide N-term@1[144.1021]	159734	2	1255.6	1255.6	0.435139	628.809	36.6797	0.00381679	1	0	TCGA_A8-A09I-01A_C8-A12L-01A_A2-A0EX-01A
EMTAEEMK	iTRAQ 4-plex of K@8[144.1021];iTRAQ 4-plex of peptide N-term@1[144.1021]	186858	2	1255.61	1255.6	-5.38056	628.812	36.9349	0.00381679	1	0	TCGA_AO-A0JE_A2-A0T2_AN-A0AJ
EMTAEEMK	iTRAQ 4-plex of K@8[144.1021];iTRAQ 4-plex of peptide N-term@1[144.1021]	210619	2	1255.6	1255.6	1.15383	628.808	33.4985	0.00381679	1	0	TCGA_AR-A0TR_AO-A03O_BH-A18R
EMTAEEMK	iTRAQ 4-plex of K@8[144.1021];iTRAQ 4-plex of peptide N-term@1[144.1021]	181714	2	1255.6	1255.6	2.74591	628.807	32.6112	0.00381679	1	0	TCGA_AR-A0TT_AR-A1AQ_AO-A12B_117C
EMTAEEMK	iTRAQ 4-plex of K@8[144.1021];iTRAQ 4-plex of peptide N-term@1[144.1021]	220460	2	1255.61	1255.6	-1.70241	628.81	36.8907	0.00381679	1	0	TCGA_AR-A0TV_C8-A12Z_AO-A0JJ
EMTAEEMK	iTRAQ 4-plex of K@8[144.1021];iTRAQ 4-plex of peptide N-term@1[144.1021]	187251	2	1255.61	1255.6	-5.53564	628.812	36.6934	0.00381679	1	0	TCGA_AR-A1AW_AR-A1AV_C8-A135
EMTAEEMK	iTRAQ 4-plex of K@8[144.1021];iTRAQ 4-plex of peptide N-term@1[144.1021]	193138	2	1255.59	1255.6	6.95538	628.805	36.7884	0.00381679	1	0	TCGA_BH-A0EE_AO-A0J9_BH-A0E0
EMTAEEMK	iTRAQ 4-plex of K@8[144.1021];iTRAQ 4-plex of peptide N-term@1[144.1021]	184383	2	1255.6	1255.6	2.66547	628.807	36.7847	0.00381679	1	0	TCGA_BH-A18V_A7-A13F_BH-A0E1
EMTAEEMK	iTRAQ 4-plex of K@8[144.1021];iTRAQ 4-plex of peptide N-term@1[144.1021]	201188	2	1255.6	1255.6	4.21365	628.806	37.0752	0.00381679	1	0	TCGA_C8-A138_E2-A154_BH-A0BZ
EMTAEEMK	iTRAQ 4-plex of K@8[144.1021];iTRAQ 4-plex of peptide N-term@1[144.1021]	195216	2	1255.6	1255.6	3.48767	628.807	36.9666	0.00381679	1	0	TCGA_D8-A13Y_A8-A076_AO-A126
EMTAEEMK	iTRAQ 4-plex of K@8[144.1021];iTRAQ 4-plex of peptide N-term@1[144.1021]	190655	2	1255.61	1255.6	-1.89419	628.81	36.9695	0.00381679	1	0	TCGA_AO-A12D-01A_AN-A04A-01A_BH-A0AV-01A
EMTAEEMK	iTRAQ 4-plex of K@8[144.1021];iTRAQ 4-plex of peptide N-term@1[144.1021]	203749	2	1255.6	1255.6	2.42851	628.807	40.7791	0.00381679	1	0	TCGA_E2-A10A_BH-A18Q_C8-A130
ENGLPDGR	iTRAQ 4-plex of peptide N-term@1[144.1021];Deamidation of N@2[0.9840]	73452	2	1001.49	1001.49	-0.0494842	501.752	21.0473	0.00370142	1	0	TCGA_A7-A0CE-01A_BH-A0C0-01A_A2-A0YC-01A
ENIEEINK	iTRAQ 4-plex of K@8[144.1021];iTRAQ 4-plex of peptide N-term@1[144.1021]	409824	3	1275.69	1275.69	-1.49879	426.238	21.7639	0.00763359	1	0	TCGA_AO-A0JE_A2-A0T2_AN-A0AJ
ENIGGLR	iTRAQ 4-plex of peptide N-term@1[144.1021];Deamidation of N@2[0.9840]	243015	2	902.496	902.494	-1.88382	452.255	24.2047	0.00884956	1	0	TCGA_A2-A0YM-01A_BH-A0C7-01A_A2-A0SX-01A
ENILGAFHSNIK	iTRAQ 4-plex of K@12[144.1021];iTRAQ 4-plex of peptide N-term@1[144.1021];Deamidation of N@2[0.9840];Deamidation of N@10[0.9840]	405086	2	1631.88	1631.88	-0.854661	816.946	24.5853	0.00040012	1	0	TCGA_A2-A0EV-01A_AN-A0AM-01A_D8-A142-01A
ENILGAFHSNIK	iTRAQ 4-plex of K@12[144.1021];iTRAQ 4-plex of peptide N-term@1[144.1021]	303411	2	1629.9	1629.91	5.37829	815.957	19.1377	0.00120036	1	0	TCGA_D8-A13Y_A8-A076_AO-A126
ENLIPATPGA	iTRAQ 4-plex of peptide N-term@1[144.1021];Deamidation of N@2[0.9840]	69110	3	1126.61	1126.6	-8.11829	376.543	15.1046	0.00102807	1	0	TCGA_AR-A0TV_C8-A12Z_AO-A0JJ
ENNSLARLFHTVVQR	iTRAQ 4-plex of peptide N-term@1[144.1021];Deamidation of N@3[0.9840]	538017	2	1928.03	1928.03	0.940932	965.024	24.1993	9.999e-05	1	0	TCGA_A2-A0D2-01A_C8-A12U-01A_AR-A1AS-01A
ENNSLARLFHTVVQR	iTRAQ 4-plex of peptide N-term@1[144.1021];Deamidation of N@3[0.9840]	516873	2	1928.03	1928.03	3.09652	965.022	30.5377	9.999e-05	1	0	TCGA_AO-A0JM_C8-A12V_A8-A08G
ENPGSAR	iTRAQ 4-plex of peptide N-term@1[144.1021]	132683	2	873.443	873.443	-0.154451	437.729	13.1304	0.00442478	1	0	TCGA_AO-A0JM_C8-A12V_A8-A08G
ENPSYTGSLK	iTRAQ 4-plex of K@10[144.1021];iTRAQ 4-plex of peptide N-term@1[144.1021]	638565	2	1382.73	1382.73	-2.75419	692.373	18.9852	0.00380384	1	0	TCGA_AR-A0TR_AO-A03O_BH-A18R
ENRVSIPSGGR	iTRAQ 4-plex of peptide N-term@1[144.1021]	415314	3	1314.72	1314.71	-2.90215	439.246	25.7083	0.000100442	1	0	TCGA_A2-A0T6-01A_E2-A158-01A_E2-A15A-01A
ENRVSIPSGGR	iTRAQ 4-plex of peptide N-term@1[144.1021]	409519	3	1314.72	1314.71	-6.72506	439.248	25.6331	0.000703094	1	0	TCGA_A7-A0CJ-01A_AO-A12F-01A_A2-A0YL-01A
ENRVSIPSGGR	iTRAQ 4-plex of peptide N-term@1[144.1021]	446147	3	1314.71	1314.71	-1.79743	439.246	28.0245	0.000200884	1	0	TCGA_A7-A0CJ-01A_AO-A12F-01A_A2-A0YL-01A
ENRVSIPSGGR	iTRAQ 4-plex of peptide N-term@1[144.1021]	396279	3	1314.71	1314.71	-0.810814	439.245	27.5841	0.000602652	1	0	TCGA_A8-A09I-01A_C8-A12L-01A_A2-A0EX-01A
ENRVSIPSGGR	iTRAQ 4-plex of peptide N-term@1[144.1021]	435552	3	1314.71	1314.71	1.9405	439.244	24.1694	0.000100442	1	0	TCGA_A8-A09I-01A_C8-A12L-01A_A2-A0EX-01A
ENRVSIPSGGR	iTRAQ 4-plex of peptide N-term@1[144.1021]	437536	3	1314.71	1314.71	-1.20526	439.245	24.2826	0.000200884	1	0	TCGA_AR-A0TT_AR-A1AQ_AO-A12B_117C
ENTAPSNLK	iTRAQ 4-plex of K@9[144.1021];iTRAQ 4-plex of peptide N-term@1[144.1021];Deamidation of N@7[0.9840]	899135	2	1261.68	1261.68	-0.207214	631.845	20.8142	0.000506842	1	0	TCGA_AR-A0TR_AO-A03O_BH-A18R
ENTAPSNLK	iTRAQ 4-plex of K@9[144.1021];iTRAQ 4-plex of peptide N-term@1[144.1021];Deamidation of N@2[0.9840];Deamidation of N@7[0.9840]	292606	2	1262.67	1262.66	-9.99916	632.343	16.0608	0.00532184	1	0	TCGA_AR-A0TR_AO-A03O_BH-A18R
EPFPDIGGK	iTRAQ 4-plex of K@9[144.1021];iTRAQ 4-plex of peptide N-term@1[144.1021]	351057	3	1246.68	1246.68	-2.38287	416.568	23.6995	0.00015753	1	0	TCGA_BH-A18U_A2-A0YI_A2-A0EQ
EPLPAERERGGAQNEAGR	iTRAQ 4-plex of peptide N-term@1[144.1021];Deamidation of N@14[0.9840]	424763	3	2081.04	2081.04	-0.862889	694.687	22.8572	0.0009999	1	0	TCGA_E2-A10A_BH-A18Q_C8-A130
EPPADANQQPRR	iTRAQ 4-plex of peptide N-term@1[144.1021]	792172	2	1521.77	1521.78	7.71902	761.89	22.8913	0.000200521	1	0	TCGA_A8-A09G-01A_C8-A131-01A_C8-A134-01A
EPPADANQQPRR	iTRAQ 4-plex of peptide N-term@1[144.1021]	826157	2	1521.77	1521.78	6.22274	761.891	17.5996	0.000200521	1	0	TCGA_A8-A09G-01A_C8-A131-01A_C8-A134-01A
EPPADANQQPRR	iTRAQ 4-plex of peptide N-term@1[144.1021]	871310	2	1521.77	1521.78	1.72785	761.894	25.9193	0.000200521	1	0	TCGA_A8-A09I-01A_C8-A12L-01A_A2-A0EX-01A
EPPADANQQPRR	iTRAQ 4-plex of peptide N-term@1[144.1021]	838333	2	1521.77	1521.78	3.56323	761.893	17.791	0.000200521	1	0	TCGA_AR-A0TT_AR-A1AQ_AO-A12B_117C
EPPADANQQPRR	iTRAQ 4-plex of peptide N-term@1[144.1021]	20970	2	1521.76	1521.78	8.19141	761.89	17.6488	0.000200521	1	0	TCGA_AR-A0TT_AR-A1AQ_AO-A12B_117C
EPPADANQQPRR	iTRAQ 4-plex of peptide N-term@1[144.1021]	880696	2	1521.77	1521.78	7.60718	761.89	17.9257	0.000200521	1	0	TCGA_AO-A12D-01A_AN-A04A-01A_BH-A0AV-01A
EPSIIFFK	iTRAQ 4-plex of K@8[144.1021];iTRAQ 4-plex of peptide N-term@1[144.1021]	593868	3	1267.75	1267.74	-2.65857	423.589	21.1152	0.00492005	1	0	TCGA_A7-A0CE-01A_BH-A0C0-01A_A2-A0YC-01A
EPSIIFFK	iTRAQ 4-plex of K@8[144.1021];iTRAQ 4-plex of peptide N-term@1[144.1021]	609708	3	1267.74	1267.74	-0.608458	423.588	16.5023	0.0098401	1	0	TCGA_A7-A0CJ-01A_AO-A12F-01A_A2-A0YL-01A
EPSIIFFK	iTRAQ 4-plex of K@8[144.1021];iTRAQ 4-plex of peptide N-term@1[144.1021]	609690	2	1267.74	1267.74	0.638449	634.878	25.4738	0.00369004	1	0	TCGA_A7-A0CJ-01A_AO-A12F-01A_A2-A0YL-01A
EPSIIFFK	iTRAQ 4-plex of K@8[144.1021];iTRAQ 4-plex of peptide N-term@1[144.1021]	537104	3	1267.75	1267.74	-3.70714	423.59	21.2328	0.00492005	1	0	TCGA_A8-A06Z-01A_A2-A0D1-01A_A2-A0CM-01A
EPSIIFFK	iTRAQ 4-plex of K@8[144.1021];iTRAQ 4-plex of peptide N-term@1[144.1021]	605042	2	1267.73	1267.74	5.78487	634.875	25.3733	0.00369004	1	0	TCGA_AO-A0JE_A2-A0T2_AN-A0AJ
EPSIIFFK	iTRAQ 4-plex of K@8[144.1021];iTRAQ 4-plex of peptide N-term@1[144.1021]	605045	3	1267.74	1267.74	2.65467	423.587	21.2309	0.00492005	1	0	TCGA_AO-A0JE_A2-A0T2_AN-A0AJ
EPSIIFFK	iTRAQ 4-plex of K@8[144.1021];iTRAQ 4-plex of peptide N-term@1[144.1021]	480128	3	1267.74	1267.74	4.21573	423.586	23.5664	0.00615006	1	0	TCGA_AR-A0TY_AR-A0U4_BH-A0HP
EPSIIFFK	iTRAQ 4-plex of K@8[144.1021];iTRAQ 4-plex of peptide N-term@1[144.1021]	672285	2	1267.74	1267.74	3.26394	634.876	25.5168	0.00492005	1	0	TCGA_C8-A138_E2-A154_BH-A0BZ
EPSIIFFK	iTRAQ 4-plex of K@8[144.1021];iTRAQ 4-plex of peptide N-term@1[144.1021]	627105	2	1267.74	1267.74	1.74311	634.877	25.4654	0.00492005	1	0	TCGA_AO-A12D-01A_AN-A04A-01A_BH-A0AV-01A
EPSIIFFK	iTRAQ 4-plex of K@8[144.1021];iTRAQ 4-plex of peptide N-term@1[144.1021]	632654	2	1267.73	1267.74	5.87129	634.875	24.4532	0.00738007	1	0	TCGA_AO_A12D_C8_A131_AO_A12B
EPSIIFFK	iTRAQ 4-plex of K@8[144.1021];iTRAQ 4-plex of peptide N-term@1[144.1021]	680054	2	1267.74	1267.74	1.43802	634.877	25.2115	0.00492005	1	0	TCGA_E2-A10A_BH-A18Q_C8-A130
EQDPTAIK	iTRAQ 4-plex of K@8[144.1021];iTRAQ 4-plex of peptide N-term@1[144.1021]	689785	2	1188.65	1188.66	5.50673	595.334	14.8484	0.00467435	1	0	TCGA_AR-A0TR_AO-A03O_BH-A18R
EQEAARAAVGSGQRVR	iTRAQ 4-plex of peptide N-term@1[144.1021]	791782	3	1827.98	1827.98	-0.811209	610.334	21.6944	0.00089991	1	0	TCGA_C8-A138_E2-A154_BH-A0BZ
EQGMTLNLR	iTRAQ 4-plex of peptide N-term@1[144.1021];Oxidation of M@4[15.9949]	322649	2	1220.63	1220.63	4.37593	611.32	15.585	0.000126711	1	0	TCGA_C8-A12P_BH-A0C1_A2-A0EY
EQLLPLLNDVV	iTRAQ 4-plex of peptide N-term@1[144.1021];Deamidation of N@8[0.9840]	171486	3	1396.79	1396.79	4.3432	466.603	16.4371	0.000103477	1	0	TCGA_AO-A12E_A8-A06N_A2-A0T1
EQPEAFAVNPPR	iTRAQ 4-plex of peptide N-term@1[144.1021]	708833	4	1497.78	1497.77	-6.40292	375.452	26.6105	0.000902346	1	0	TCGA_C8-A12P_BH-A0C1_A2-A0EY
EQPGQSGADQSLQENEVK	iTRAQ 4-plex of K@18[144.1021];iTRAQ 4-plex of peptide N-term@1[144.1021];Deamidation of N@15[0.9840]	309558	3	2232.07	2232.07	2.63325	745.03	17.7279	0.00219978	1	0	TCGA_AR-A0TR_AO-A03O_BH-A18R
EQPYNFWVDK	iTRAQ 4-plex of K@10[144.1021];iTRAQ 4-plex of peptide N-term@1[144.1021];Deamidation of N@5[0.9840]	286512	3	1613.79	1613.8	3.68781	538.938	23.8193	0.000303797	1	0	TCGA_A8-A09I-01A_C8-A12L-01A_A2-A0EX-01A
EQPYNFWVDK	iTRAQ 4-plex of K@10[144.1021];iTRAQ 4-plex of peptide N-term@1[144.1021];Deamidation of N@5[0.9840]	288577	3	1613.79	1613.8	2.93829	538.938	15.3772	0.000506329	1	0	TCGA_A8-A09I-01A_C8-A12L-01A_A2-A0EX-01A
EQTRGLEK	iTRAQ 4-plex of K@8[144.1021];iTRAQ 4-plex of peptide N-term@1[144.1021]	337305	3	1247.71	1247.71	-1.34513	416.91	30.7888	0.00246609	1	0	TCGA_A2-A0T6-01A_E2-A158-01A_E2-A15A-01A
EQTRGLEK	iTRAQ 4-plex of K@8[144.1021];iTRAQ 4-plex of peptide N-term@1[144.1021]	312000	3	1247.7	1247.71	5.93423	416.907	31.1217	0.00308261	1	0	TCGA_AO-A12E_A8-A06N_A2-A0T1
EQTRGLEK	iTRAQ 4-plex of K@8[144.1021];iTRAQ 4-plex of peptide N-term@1[144.1021]	594482	3	1247.7	1247.71	3.95505	416.908	21.1461	0.00431566	1	0	TCGA_AR-A0TR_AO-A03O_BH-A18R
EQTRGLEK	iTRAQ 4-plex of K@8[144.1021];iTRAQ 4-plex of peptide N-term@1[144.1021]	349654	3	1247.71	1247.71	-2.75339	416.911	31.0569	0.00431566	1	0	TCGA_D8-A13Y_A8-A076_AO-A126
EQTRGLEK	iTRAQ 4-plex of K@8[144.1021];iTRAQ 4-plex of peptide N-term@1[144.1021]	310850	3	1247.71	1247.71	-0.643755	416.91	34.6638	0.00554871	1	0	TCGA_D8-A13Y_A8-A076_AO-A126
EQVGLAAGK	iTRAQ 4-plex of K@9[144.1021];iTRAQ 4-plex of peptide N-term@1[144.1021]	437477	2	1159.68	1159.68	1.5679	580.847	30.428	0.00283554	1	0	TCGA_A2-A0D2-01A_C8-A12U-01A_AR-A1AS-01A
EQVGLAAGK	iTRAQ 4-plex of K@9[144.1021];iTRAQ 4-plex of peptide N-term@1[144.1021]	445431	2	1159.68	1159.68	0.216257	580.847	27.441	0.00771897	1	0	TCGA_A2-A0T7-01A_C8-A12Q-01A_A8-A079-01A
EQVGLAAGK	iTRAQ 4-plex of K@9[144.1021];iTRAQ 4-plex of peptide N-term@1[144.1021]	446945	2	1159.68	1159.68	-2.36167	580.849	30.8841	0.00330813	1	0	TCGA_A7-A0CJ-01A_AO-A12F-01A_A2-A0YL-01A
EQVGLAAGK	iTRAQ 4-plex of K@9[144.1021];iTRAQ 4-plex of peptide N-term@1[144.1021]	442572	2	1159.69	1159.68	-5.77065	580.851	30.3997	0.00267801	1	0	TCGA_AO-A0JE_A2-A0T2_AN-A0AJ
EQVGLAAGK	iTRAQ 4-plex of K@9[144.1021];iTRAQ 4-plex of peptide N-term@1[144.1021]	422809	2	1159.69	1159.68	-3.93853	580.85	30.7991	0.00220542	1	0	TCGA_AO-A12E_A8-A06N_A2-A0T1
EQVGLAAGK	iTRAQ 4-plex of K@9[144.1021];iTRAQ 4-plex of peptide N-term@1[144.1021]	457486	2	1159.69	1159.68	-5.92807	580.851	30.4312	0.00267801	1	0	TCGA_AO-A12D-01A_AN-A04A-01A_BH-A0AV-01A
EQVGLAAGK	iTRAQ 4-plex of K@9[144.1021];iTRAQ 4-plex of peptide N-term@1[144.1021]	495079	2	1159.68	1159.68	0.664673	580.847	30.6498	0.00425331	1	0	TCGA_E2-A10A_BH-A18Q_C8-A130
ERLGYPMNEPTENR	iTRAQ 4-plex of peptide N-term@1[144.1021];Deamidation of N@8[0.9840]	224609	2	1849.86	1849.88	9.77403	925.936	14.2641	0.00029997	1	0	TCGA_AR-A0TY_AR-A0U4_BH-A0HP
ERWERQVAETLLLGAGR	iTRAQ 4-plex of peptide N-term@1[144.1021]	47500	3	2127.18	2127.17	-5.21053	710.067	21.2683	0.00089991	1	0	TCGA_AO-A0JM_C8-A12V_A8-A08G
ESAELPLPAGWEEAR	iTRAQ 4-plex of peptide N-term@1[144.1021]	734360	3	1797.9	1797.9	0.447561	600.308	51.6754	0.0001	1	0	TCGA_A2-A0D2-01A_C8-A12U-01A_AR-A1AS-01A
ESAELPLPAGWEEAR	iTRAQ 4-plex of peptide N-term@1[144.1021]	770626	2	1797.91	1797.9	-1.96537	899.96	40.0376	0.0002	1	0	TCGA_A2-A0T7-01A_C8-A12Q-01A_A8-A079-01A
ESAELPLPAGWEEAR	iTRAQ 4-plex of peptide N-term@1[144.1021]	711031	3	1797.91	1797.9	-6.05995	600.312	48.232	0.0001	1	0	TCGA_A7-A0CD-01A_C8-A12W-01A_AN-A0AL-01A
ESAELPLPAGWEEAR	iTRAQ 4-plex of peptide N-term@1[144.1021]	691024	3	1797.9	1797.9	-0.523748	600.308	48.2616	0.0001	1	0	TCGA_A8-A09G-01A_C8-A131-01A_C8-A134-01A
ESAELPLPAGWEEAR	iTRAQ 4-plex of peptide N-term@1[144.1021]	760444	2	1797.9	1797.9	1.19422	899.957	47.4894	0.0001	1	0	TCGA_A8-A09I-01A_C8-A12L-01A_A2-A0EX-01A
ESAELPLPAGWEEAR	iTRAQ 4-plex of peptide N-term@1[144.1021]	706964	2	1797.9	1797.9	-1.09494	899.959	33.5187	0.0002	1	0	TCGA_AN-A0FL_BH-A0DG_AN-A0AS
ESAELPLPAGWEEAR	iTRAQ 4-plex of peptide N-term@1[144.1021]	741555	3	1797.89	1797.9	4.53777	600.305	36.8078	0.0001	1	0	TCGA_AR-A1AP_AN-A0FK_AO-A0J6
ESAELPLPAGWEEAR	iTRAQ 4-plex of peptide N-term@1[144.1021]	713047	3	1797.91	1797.9	-4.27942	600.31	27.6144	0.0002	1	0	TCGA_BH-A18V_A7-A13F_BH-A0E1
ESAELPLPAGWEEAR	iTRAQ 4-plex of peptide N-term@1[144.1021]	750170	3	1797.91	1797.9	-5.4486	600.311	44.4382	0.0001	1	0	TCGA_D8-A13Y_A8-A076_AO-A126
ESAELPLPAGWEEAR	iTRAQ 4-plex of peptide N-term@1[144.1021]	750229	2	1797.9	1797.9	0.268155	899.958	30.0922	0.0001	1	0	TCGA_D8-A13Y_A8-A076_AO-A126
ESAELPLPAGWEEAR	iTRAQ 4-plex of peptide N-term@1[144.1021]	826083	3	1797.91	1797.9	-2.88882	600.31	27.5098	0.0001	1	0	TCGA_E2-A159_A2-A0T3_A2-A0YD
ESAELPLPAGWEEARDYDGR	iTRAQ 4-plex of peptide N-term@1[144.1021]	722066	3	2404.15	2404.14	-3.02184	802.39	37.3433	9.999e-05	1	0	TCGA_A8-A09I-01A_C8-A12L-01A_A2-A0EX-01A
ESLIPPK	iTRAQ 4-plex of K@7[144.1021];iTRAQ 4-plex of peptide N-term@1[144.1021]	576990	3	1070.67	1070.66	-8.08123	357.896	22.5902	0.00881057	1	0	TCGA_BH-A18U_A2-A0YI_A2-A0EQ
ESYSETLVFSR	iTRAQ 4-plex of peptide N-term@1[144.1021]	123077	2	1460.73	1460.73	-4.92895	731.374	25.9539	0.00101657	1	0	TCGA_AO-A0JE_A2-A0T2_AN-A0AJ
ETAGALQK	iTRAQ 4-plex of K@8[144.1021];iTRAQ 4-plex of peptide N-term@1[144.1021]	421435	2	1104.64	1104.64	-2.96668	553.328	27.0651	0.00925355	1	0	TCGA_AR-A0TR_AO-A03O_BH-A18R
ETAGALQK	iTRAQ 4-plex of K@8[144.1021];iTRAQ 4-plex of peptide N-term@1[144.1021]	350780	2	1104.64	1104.64	-0.249162	553.327	27.4332	0.00863664	1	0	TCGA_D8-A13Y_A8-A076_AO-A126
ETENVETGRHLIK	iTRAQ 4-plex of K@13[144.1021];iTRAQ 4-plex of peptide N-term@1[144.1021]	337449	3	1812.98	1812.99	5.70305	605.335	21.4134	0.00019998	1	0	TCGA_A2-A0YG-01A_E2-A150-01A_BH-A18N-01A
ETLSDPSK	iTRAQ 4-plex of K@8[144.1021];iTRAQ 4-plex of peptide N-term@1[144.1021]	258584	2	1163.63	1163.63	1.21048	582.82	15.9698	0.00678593	1	0	TCGA_AO-A0JE_A2-A0T2_AN-A0AJ
ETNGPDRDEERNR	iTRAQ 4-plex of peptide N-term@1[144.1021]	479090	2	1730.82	1730.81	-5.59145	866.415	21.316	0.00029997	1	0	TCGA_A8-A09G-01A_C8-A131-01A_C8-A134-01A
ETQVDPSYMGAGPRDSR	iTRAQ 4-plex of peptide N-term@1[144.1021];Oxidation of M@9[15.9949]	122335	4	2024.95	2024.93	-8.64674	507.245	27.1194	9.999e-05	1	0	TCGA_AO-A12D-01A_AN-A04A-01A_BH-A0AV-01A
ETRFSLSSPTGK	iTRAQ 4-plex of K@12[144.1021];iTRAQ 4-plex of peptide N-term@1[144.1021]	12985	3	1596.87	1596.87	-1.34978	533.298	20.1865	0.00010017	1	0	TCGA_AR-A0TV_C8-A12Z_AO-A0JJ
EVARPHPGPPPQAPPR	iTRAQ 4-plex of peptide N-term@1[144.1021]	633354	4	1846.01	1846.01	-3.50336	462.511	26.5295	0.0006	1	0	TCGA_A2-A0EV-01A_AN-A0AM-01A_D8-A142-01A
EVDAGLR	iTRAQ 4-plex of peptide N-term@1[144.1021]	242537	2	902.496	902.494	-1.93217	452.255	20.4331	0.00221729	1	0	TCGA_AO-A12E_A8-A06N_A2-A0T1
EVGAIHPPRAR	iTRAQ 4-plex of peptide N-term@1[144.1021]	837633	2	1345.78	1345.77	-9.4781	673.899	21.2567	0.00140619	1	0	TCGA_AO-A0JE_A2-A0T2_AN-A0AJ
EVIYDMLNALAAYHAPEEDK	iTRAQ 4-plex of K@20[144.1021];iTRAQ 4-plex of peptide N-term@1[144.1021]	781838	3	2579.28	2579.28	1.14092	860.767	77.0043	9.999e-05	1	0	TCGA_AO-A12E_A8-A06N_A2-A0T1
EVIYDMLNALAAYHAPEEDK	iTRAQ 4-plex of K@20[144.1021];iTRAQ 4-plex of peptide N-term@1[144.1021]	781849	4	2579.28	2579.28	-0.658417	645.828	59.1713	9.999e-05	1	0	TCGA_AO-A12E_A8-A06N_A2-A0T1
EVIYDMLNALAAYHAPEEDK	iTRAQ 4-plex of K@20[144.1021];iTRAQ 4-plex of peptide N-term@1[144.1021]	25233	3	2579.28	2579.28	-0.398062	860.768	77.0463	9.999e-05	1	0	TCGA_AR-A0TY_AR-A0U4_BH-A0HP
EVIYDMLNALAAYHAPEEDK	iTRAQ 4-plex of K@20[144.1021];iTRAQ 4-plex of peptide N-term@1[144.1021]	25218	4	2579.29	2579.28	-1.81961	645.829	63.3343	9.999e-05	1	0	TCGA_AR-A0TY_AR-A0U4_BH-A0HP
EVIYDMLNALAAYHAPEEDK	iTRAQ 4-plex of K@20[144.1021];iTRAQ 4-plex of peptide N-term@1[144.1021]	723711	3	2579.28	2579.28	1.71995	860.767	72.4369	9.999e-05	1	0	TCGA_AR-A0TY_AR-A0U4_BH-A0HP
EVIYDMLNALAAYHAPEEDK	iTRAQ 4-plex of K@20[144.1021];iTRAQ 4-plex of peptide N-term@1[144.1021]	723747	4	2579.28	2579.28	0.200802	645.828	67.6631	9.999e-05	1	0	TCGA_AR-A0TY_AR-A0U4_BH-A0HP
EVIYDMLNALAAYHAPEEDK	iTRAQ 4-plex of K@20[144.1021];iTRAQ 4-plex of peptide N-term@1[144.1021]	31540	4	2579.3	2579.28	-7.55689	645.833	63.3296	9.999e-05	1	0	TCGA_AO-A12D-01A_AN-A04A-01A_BH-A0AV-01A
EVIYDMLNALAAYHAPEEDK	iTRAQ 4-plex of K@20[144.1021];iTRAQ 4-plex of peptide N-term@1[144.1021]	31528	3	2579.3	2579.28	-7.18127	860.774	68.0797	9.999e-05	1	0	TCGA_AO-A12D-01A_AN-A04A-01A_BH-A0AV-01A
EVIYDMLNALAAYHAPEEDK	iTRAQ 4-plex of K@20[144.1021];iTRAQ 4-plex of peptide N-term@1[144.1021]	31661	3	2579.3	2579.28	-7.00486	860.774	72.2265	9.999e-05	1	0	TCGA_AO-A12D-01A_AN-A04A-01A_BH-A0AV-01A
EVNRAPR	iTRAQ 4-plex of peptide N-term@1[144.1021];Deamidation of N@3[0.9840]	194907	2	985.547	985.543	-4.06986	493.781	13.9246	0.00442478	1	0	TCGA_AR-A1AP_AN-A0FK_AO-A0J6
EVTPAGPPSSAENGTPPMR	iTRAQ 4-plex of peptide N-term@1[144.1021];Oxidation of M@18[15.9949]	676529	3	2054	2053.99	-7.39567	685.674	23.9427	0.00129987	1	0	TCGA_A7-A0CJ-01A_AO-A12F-01A_A2-A0YL-01A
EVTPAGPPSSAENGTPPMR	iTRAQ 4-plex of peptide N-term@1[144.1021]	740445	2	2037.99	2037.99	0.96128	1020	26.1152	9.999e-05	1	0	TCGA_A7-A0CJ-01A_AO-A12F-01A_A2-A0YL-01A
EVTPAGPPSSAENGTPPMR	iTRAQ 4-plex of peptide N-term@1[144.1021]	775116	2	2037.99	2037.99	-1.64146	1020	26.1709	9.999e-05	1	0	TCGA_A7-A0CJ-01A_AO-A12F-01A_A2-A0YL-01A
EVTPAGPPSSAENGTPPMR	iTRAQ 4-plex of peptide N-term@1[144.1021]	775199	3	2038	2037.99	-2.86245	680.34	20.4629	0.00109989	1	0	TCGA_A7-A0CJ-01A_AO-A12F-01A_A2-A0YL-01A
EVTPAGPPSSAENGTPPMR	iTRAQ 4-plex of peptide N-term@1[144.1021]	740527	2	2037.99	2037.99	-1.55931	1020	20.968	9.999e-05	1	0	TCGA_A7-A0CJ-01A_AO-A12F-01A_A2-A0YL-01A
EVTPAGPPSSAENGTPPMR	iTRAQ 4-plex of peptide N-term@1[144.1021];Oxidation of M@18[15.9949]	650478	2	2053.99	2053.99	-1.62437	1028	20.0447	0.00049995	1	0	TCGA_A8-A09G-01A_C8-A131-01A_C8-A134-01A
EVTPAGPPSSAENGTPPMR	iTRAQ 4-plex of peptide N-term@1[144.1021]	718373	2	2037.99	2037.99	-0.778473	1020	26.317	9.999e-05	1	0	TCGA_A8-A09G-01A_C8-A131-01A_C8-A134-01A
EVTPAGPPSSAENGTPPMR	iTRAQ 4-plex of peptide N-term@1[144.1021]	752211	2	2037.99	2037.99	-0.0135645	1020	26.1957	9.999e-05	1	0	TCGA_A8-A09G-01A_C8-A131-01A_C8-A134-01A
EVTPAGPPSSAENGTPPMR	iTRAQ 4-plex of peptide N-term@1[144.1021];Oxidation of M@18[15.9949]	641651	3	2053.99	2053.99	-1.87909	685.671	21.0727	0.00039996	1	0	TCGA_BH-A18V_A7-A13F_BH-A0E1
EVTPAGPPSSAENGTPPMR	iTRAQ 4-plex of peptide N-term@1[144.1021]	741761	2	2038	2037.99	-3.29392	1020.01	26.1951	9.999e-05	1	0	TCGA_BH-A18V_A7-A13F_BH-A0E1
EVTPAGPPSSAENGTPPMR	iTRAQ 4-plex of peptide N-term@1[144.1021]	706858	2	2037.99	2037.99	-1.78555	1020	26.4084	0.00019998	1	0	TCGA_BH-A18V_A7-A13F_BH-A0E1
EWALDVVLK	iTRAQ 4-plex of K@9[144.1021];iTRAQ 4-plex of peptide N-term@1[144.1021]	360434	2	1359.79	1359.8	4.39466	680.905	33.3127	0.00157505	1	0	TCGA_BH-A18U_A2-A0YI_A2-A0EQ
EWALDVVLK	iTRAQ 4-plex of K@9[144.1021];iTRAQ 4-plex of peptide N-term@1[144.1021]	360399	3	1359.8	1359.8	-1.67167	454.275	20.6936	0.00141755	1	0	TCGA_BH-A18U_A2-A0YI_A2-A0EQ
EWEGHSVR	iTRAQ 4-plex of peptide N-term@1[144.1021]	372905	3	1142.56	1142.56	-2.12775	381.861	27.2751	0.00616523	1	0	TCGA_A7-A0CJ-01A_AO-A12F-01A_A2-A0YL-01A
EWEGHSVR	iTRAQ 4-plex of peptide N-term@1[144.1021]	410813	3	1142.55	1142.56	3.7474	381.859	27.0739	0.00739827	1	0	TCGA_E2-A10A_BH-A18Q_C8-A130
EWLWGLESARGDR	iTRAQ 4-plex of peptide N-term@1[144.1021]	381442	2	1717.87	1717.87	-3.07148	859.943	17.2042	0.0008	1	0	TCGA_A8-A09G-01A_C8-A131-01A_C8-A134-01A
EWRGSQVPMPR	iTRAQ 4-plex of peptide N-term@1[144.1021]	574243	2	1485.76	1485.76	0.395357	743.889	16.8408	0.000200381	1	0	TCGA_A2-A0T6-01A_E2-A158-01A_E2-A15A-01A
EYTLVRNPINVRNVEK	iTRAQ 4-plex of K@16[144.1021];iTRAQ 4-plex of peptide N-term@1[144.1021];Deamidation of N@7[0.9840]	732106	4	2232.25	2232.25	-3.04701	559.071	17.2338	0.0009999	1	0	TCGA_A2-A0T7-01A_C8-A12Q-01A_A8-A079-01A
EYTLVRNPINVRNVEK	iTRAQ 4-plex of K@16[144.1021];iTRAQ 4-plex of peptide N-term@1[144.1021];Deamidation of N@10[0.9840]	687663	4	2232.25	2232.25	-1.64927	559.07	19.6784	0.00019998	1	0	TCGA_C8-A12P_BH-A0C1_A2-A0EY
EYTLVRNPINVRNVEK	iTRAQ 4-plex of K@16[144.1021];iTRAQ 4-plex of peptide N-term@1[144.1021];Deamidation of N@10[0.9840]	687802	4	2232.25	2232.25	-0.254117	559.069	20.1067	0.00029997	1	0	TCGA_C8-A12P_BH-A0C1_A2-A0EY
EYTLVRNPINVRNVEK	iTRAQ 4-plex of K@16[144.1021];iTRAQ 4-plex of peptide N-term@1[144.1021];Deamidation of N@7[0.9840]	655055	4	2232.25	2232.25	-1.03407	559.07	19.3543	0.00119988	1	0	TCGA_C8-A12P_BH-A0C1_A2-A0EY
FAFTIPAINNERLAHLFY	iTRAQ 4-plex of peptide N-term@1[144.1021];Deamidation of N@9[0.9840]	51652	4	2281.21	2281.2	-2.67115	571.309	26.8089	9.999e-05	1	0	TCGA_AO-A0JE_A2-A0T2_AN-A0AJ
FAFTIPAINNERLAHLFY	iTRAQ 4-plex of peptide N-term@1[144.1021];Deamidation of N@9[0.9840]	46510	4	2281.2	2281.2	-1.18148	571.308	30.8049	9.999e-05	1	0	TCGA_AO-A0JM_C8-A12V_A8-A08G
FAGSSVVLAR	iTRAQ 4-plex of peptide N-term@1[144.1021]	123012	2	1149.66	1149.66	-1.46163	575.84	23.9268	0.000555494	1	0	TCGA_BH-A0EE_AO-A0J9_BH-A0E0
FAGSSVVLAR	iTRAQ 4-plex of peptide N-term@1[144.1021]	160487	2	1149.66	1149.66	0.613424	575.838	21.9496	0.000444395	1	0	TCGA_BH-A0EE_AO-A0J9_BH-A0E0
FAGSSVVLAR	iTRAQ 4-plex of peptide N-term@1[144.1021]	122910	3	1149.66	1149.66	1.11231	384.228	13.3206	0.000444395	1	0	TCGA_BH-A0EE_AO-A0J9_BH-A0E0
FAGSSVVLAR	iTRAQ 4-plex of peptide N-term@1[144.1021]	160515	3	1149.66	1149.66	-0.217438	384.228	15.307	0.000333296	1	0	TCGA_BH-A0EE_AO-A0J9_BH-A0E0
FAGSSVVLAR	iTRAQ 4-plex of peptide N-term@1[144.1021]	122874	2	1149.66	1149.66	2.36195	575.837	21.8625	0.000444395	1	0	TCGA_BH-A0EE_AO-A0J9_BH-A0E0
FAGTSSIMLNR	iTRAQ 4-plex of peptide N-term@1[144.1021];Oxidation of M@8[15.9949]	584100	3	1355.69	1355.7	6.00604	452.904	20.1845	0.000200381	1	0	TCGA_AO-A12E_A8-A06N_A2-A0T1
FAGTSSIMLNR	iTRAQ 4-plex of peptide N-term@1[144.1021];Oxidation of M@8[15.9949]	560732	3	1355.69	1355.7	5.71183	452.904	17.7465	0.000200381	1	0	TCGA_AO-A12E_A8-A06N_A2-A0T1
FAGTSSIMLNR	iTRAQ 4-plex of peptide N-term@1[144.1021];Oxidation of M@8[15.9949]	560734	2	1355.69	1355.7	5.60077	678.853	23.1815	0.000300571	1	0	TCGA_AO-A12E_A8-A06N_A2-A0T1
FAGTSSIMLNR	iTRAQ 4-plex of peptide N-term@1[144.1021];Oxidation of M@8[15.9949]	557523	3	1355.69	1355.7	4.37973	452.905	17.9499	0.000200381	1	0	TCGA_AO-A12E_A8-A06N_A2-A0T1
FAGTSSIMLNR	iTRAQ 4-plex of peptide N-term@1[144.1021];Oxidation of M@8[15.9949]	557622	3	1355.69	1355.7	4.5439	452.905	14.889	0.000701333	1	0	TCGA_AO-A12E_A8-A06N_A2-A0T1
FAGTSSIMLNR	iTRAQ 4-plex of peptide N-term@1[144.1021]	281043	2	1339.72	1339.7	-9.44356	670.866	15.5353	0.000601142	1	0	TCGA_AO-A12E_A8-A06N_A2-A0T1
FAGTSSIMLNR	iTRAQ 4-plex of peptide N-term@1[144.1021];Oxidation of M@8[15.9949]	557443	3	1355.69	1355.7	4.2148	452.905	20.7418	0.000300571	1	0	TCGA_AO-A12E_A8-A06N_A2-A0T1
FAVNHGK	iTRAQ 4-plex of K@7[144.1021];iTRAQ 4-plex of peptide N-term@1[144.1021]	595993	2	1059.61	1059.61	-0.781043	530.811	20.716	0.00221729	1	0	TCGA_BH-A18U_A2-A0YI_A2-A0EQ
FEAVADK	iTRAQ 4-plex of K@7[144.1021];iTRAQ 4-plex of peptide N-term@1[144.1021]	769927	2	1066.59	1066.59	3.60822	534.3	18.6521	0.00881057	1	0	TCGA_A7-A0CJ-01A_AO-A12F-01A_A2-A0YL-01A
FEISQIIQELLNSR	iTRAQ 4-plex of peptide N-term@1[144.1021];Deamidation of N@12[0.9840]	212196	3	1834	1834	0.0625372	612.339	21.1181	0.00189981	1	0	TCGA_A7-A0CE-01A_BH-A0C0-01A_A2-A0YC-01A
FFRTQATNDSQSK	iTRAQ 4-plex of K@13[144.1021];iTRAQ 4-plex of peptide N-term@1[144.1021]	174671	2	1816.95	1816.93	-8.14315	909.48	17.7899	0.0006	1	0	TCGA_A2-A0SW-01A_AO-A0JL-01A_BH-A0BV-01A
FFRVSENVIMR	iTRAQ 4-plex of peptide N-term@1[144.1021];Deamidation of N@7[0.9840];Oxidation of M@10[15.9949]	292308	3	1557.82	1557.81	-5.20922	520.28	23.6818	0.000602652	1	0	TCGA_A2-A0SW-01A_AO-A0JL-01A_BH-A0BV-01A
FFRVSENVIMR	iTRAQ 4-plex of peptide N-term@1[144.1021];Deamidation of N@7[0.9840];Oxidation of M@10[15.9949]	432569	3	1557.81	1557.81	0.179087	520.277	27.4567	0.000803536	1	0	TCGA_E2-A10A_BH-A18Q_C8-A130
FFVEQLFFFLIK	iTRAQ 4-plex of K@12[144.1021];iTRAQ 4-plex of peptide N-term@1[144.1021]	32526	3	1865.08	1865.07	-1.73716	622.7	18.044	0.00134021	1	0	TCGA_AO_A12D_C8_A131_AO_A12B
FGAVVIPK	iTRAQ 4-plex of K@8[144.1021];iTRAQ 4-plex of peptide N-term@1[144.1021]	532284	2	1117.72	1117.71	-4.41338	559.865	15.486	0.00370142	1	0	TCGA_A2-A0SW-01A_AO-A0JL-01A_BH-A0BV-01A
FGAVVIPK	iTRAQ 4-plex of K@8[144.1021];iTRAQ 4-plex of peptide N-term@1[144.1021]	686238	3	1117.71	1117.71	-3.475	373.579	16.4564	0.00370142	1	0	TCGA_A8-A09G-01A_C8-A131-01A_C8-A134-01A
FGAVVIPK	iTRAQ 4-plex of K@8[144.1021];iTRAQ 4-plex of peptide N-term@1[144.1021]	686222	2	1117.71	1117.71	-1.95257	559.864	15.1806	0.00370142	1	0	TCGA_A8-A09G-01A_C8-A131-01A_C8-A134-01A
FGAVVIPK	iTRAQ 4-plex of K@8[144.1021];iTRAQ 4-plex of peptide N-term@1[144.1021]	670395	2	1117.71	1117.71	0.558892	559.862	15.4992	0.00370142	1	0	TCGA_AN-A0FL_BH-A0DG_AN-A0AS
FGAVVIPK	iTRAQ 4-plex of K@8[144.1021];iTRAQ 4-plex of peptide N-term@1[144.1021]	651174	3	1117.71	1117.71	-1.03482	373.578	16.4434	0.00370142	1	0	TCGA_AO-A12E_A8-A06N_A2-A0T1
FGAVVIPK	iTRAQ 4-plex of K@8[144.1021];iTRAQ 4-plex of peptide N-term@1[144.1021]	651172	2	1117.71	1117.71	-0.478751	559.863	15.3791	0.00370142	1	0	TCGA_AO-A12E_A8-A06N_A2-A0T1
FGAVVIPK	iTRAQ 4-plex of K@8[144.1021];iTRAQ 4-plex of peptide N-term@1[144.1021]	684916	2	1117.71	1117.71	-0.861266	559.863	15.2728	0.00370142	1	0	TCGA_C8-A12P_BH-A0C1_A2-A0EY
FGAVVIPK	iTRAQ 4-plex of K@8[144.1021];iTRAQ 4-plex of peptide N-term@1[144.1021]	652018	3	1117.71	1117.71	0.980519	373.577	16.4671	0.00370142	1	0	TCGA_C8-A12P_BH-A0C1_A2-A0EY
FGAVVIPK	iTRAQ 4-plex of K@8[144.1021];iTRAQ 4-plex of peptide N-term@1[144.1021]	783052	3	1117.71	1117.71	3.06288	373.576	16.26	0.00370142	1	0	TCGA_C8-A138_E2-A154_BH-A0BZ
FGAVVIPK	iTRAQ 4-plex of K@8[144.1021];iTRAQ 4-plex of peptide N-term@1[144.1021]	744950	2	1117.72	1117.71	-5.88574	559.866	15.5551	0.00370142	1	0	TCGA_E2-A159_A2-A0T3_A2-A0YD
FGAVVIPK	iTRAQ 4-plex of K@8[144.1021];iTRAQ 4-plex of peptide N-term@1[144.1021]	783778	3	1117.71	1117.71	-2.47289	373.578	16.3684	0.00370142	1	0	TCGA_E2-A159_A2-A0T3_A2-A0YD
FGAVVIPK	iTRAQ 4-plex of K@8[144.1021];iTRAQ 4-plex of peptide N-term@1[144.1021]	783820	2	1117.72	1117.71	-4.67058	559.865	15.5287	0.00370142	1	0	TCGA_E2-A159_A2-A0T3_A2-A0YD
FGSLTVEIVR	iTRAQ 4-plex of peptide N-term@1[144.1021]	619313	2	1263.74	1263.73	-6.18226	632.877	18.9177	0.00092526	1	0	TCGA_BH-A18U_A2-A0YI_A2-A0EQ
FGSLTVEIVR	iTRAQ 4-plex of peptide N-term@1[144.1021]	588767	2	1263.74	1263.73	-6.81921	632.877	32.9121	0.000102807	1	0	TCGA_BH-A18U_A2-A0YI_A2-A0EQ
FGSLTVEIVR	iTRAQ 4-plex of peptide N-term@1[144.1021]	588763	3	1263.74	1263.73	-6.70274	422.254	23.0092	0.00061684	1	0	TCGA_BH-A18U_A2-A0YI_A2-A0EQ
FGSLTVEIVR	iTRAQ 4-plex of peptide N-term@1[144.1021]	619288	3	1263.74	1263.73	-6.26154	422.254	23.0081	0.000719646	1	0	TCGA_BH-A18U_A2-A0YI_A2-A0EQ
FGSLTVEIVR	iTRAQ 4-plex of peptide N-term@1[144.1021]	619187	2	1263.74	1263.73	-5.72154	632.876	30.1126	0.000102807	1	0	TCGA_BH-A18U_A2-A0YI_A2-A0EQ
FGSLTVEIVR	iTRAQ 4-plex of peptide N-term@1[144.1021]	619168	3	1263.74	1263.73	-3.91716	422.253	23.136	0.00061684	1	0	TCGA_BH-A18U_A2-A0YI_A2-A0EQ
FHLFQLQGGGSLPESL	iTRAQ 4-plex of peptide N-term@1[144.1021]	592744	3	1872.99	1872.99	-1.86115	625.337	25.4027	0.00029997	1	0	TCGA_AN-A0FL_BH-A0DG_AN-A0AS
FHLFQLQGGGSLPESL	iTRAQ 4-plex of peptide N-term@1[144.1021]	654288	3	1872.99	1872.99	-2.77636	625.338	22.7503	0.00059994	1	0	TCGA_BH-A0EE_AO-A0J9_BH-A0E0
FIFLFQRRNFK	iTRAQ 4-plex of K@11[144.1021];iTRAQ 4-plex of peptide N-term@1[144.1021]	308681	3	1803.05	1803.06	3.76966	602.023	21.132	0.00843476	1	0	TCGA_A8-A09G-01A_C8-A131-01A_C8-A134-01A
FIPVPEK	iTRAQ 4-plex of K@7[144.1021];iTRAQ 4-plex of peptide N-term@1[144.1021]	398908	2	1116.68	1116.68	0.606017	559.346	20.976	0.00881057	1	0	TCGA_AO-A0JC_A8-A08Z_AR-A0TX
FLEGGVLR	iTRAQ 4-plex of peptide N-term@1[144.1021]	581674	2	1033.6	1033.6	-0.524491	517.81	26.142	0.00123001	1	0	TCGA_A2-A0YG-01A_E2-A150-01A_BH-A18N-01A
FLEGGVLR	iTRAQ 4-plex of peptide N-term@1[144.1021]	581801	2	1033.6	1033.6	0.163893	517.809	20.4748	0.00123001	1	0	TCGA_A2-A0YG-01A_E2-A150-01A_BH-A18N-01A
FLHAGVR	iTRAQ 4-plex of peptide N-term@1[144.1021]	502839	3	942.551	942.552	1.20999	315.191	27.377	0.00221729	1	0	TCGA_C8-A12P_BH-A0C1_A2-A0EY
FLHAGVR	iTRAQ 4-plex of peptide N-term@1[144.1021]	466612	3	942.551	942.552	0.94203	315.191	27.4883	0.00221729	1	0	TCGA_C8-A12P_BH-A0C1_A2-A0EY
FLHAGVR	iTRAQ 4-plex of peptide N-term@1[144.1021]	466737	3	942.552	942.552	0.460843	315.191	27.3862	0.00221729	1	0	TCGA_C8-A12P_BH-A0C1_A2-A0EY
FLHAGVR	iTRAQ 4-plex of peptide N-term@1[144.1021]	502768	3	942.55	942.552	1.98639	315.191	27.4221	0.00221729	1	0	TCGA_C8-A12P_BH-A0C1_A2-A0EY
FLLTSSRK	iTRAQ 4-plex of K@8[144.1021];iTRAQ 4-plex of peptide N-term@1[144.1021]	54411	2	1238.76	1238.76	-0.420727	620.387	18.6172	0.00369004	1	0	TCGA_BH-A18V_A7-A13F_BH-A0E1
FLQNLGNK	iTRAQ 4-plex of K@8[144.1021];iTRAQ 4-plex of peptide N-term@1[144.1021];Deamidation of N@4[0.9840]	494970	2	1221.7	1221.7	-2.10316	611.857	26.8781	0.00246002	1	0	TCGA_A7-A0CJ-01A_AO-A12F-01A_A2-A0YL-01A
FLQQINNR	iTRAQ 4-plex of peptide N-term@1[144.1021]	451419	2	1175.66	1175.65	-4.30265	588.836	20.5169	0.0036855	1	0	TCGA_AR-A1AW_AR-A1AV_C8-A135
FLQQINNR	iTRAQ 4-plex of peptide N-term@1[144.1021]	451450	3	1175.66	1175.65	-5.56731	392.894	16.267	0.00737101	1	0	TCGA_AR-A1AW_AR-A1AV_C8-A135
FLSEYTWNTK	iTRAQ 4-plex of K@10[144.1021];iTRAQ 4-plex of peptide N-term@1[144.1021];Deamidation of N@8[0.9840]	115821	2	1576.81	1576.8	-2.51409	789.41	21.5957	0.00030842	1	0	TCGA_AR-A0TR_AO-A03O_BH-A18R
FLSFNMEFLLHAK	iTRAQ 4-plex of K@13[144.1021];iTRAQ 4-plex of peptide N-term@1[144.1021];Deamidation of N@5[0.9840];Oxidation of M@6[15.9949]	482082	3	1901.01	1901	-2.80241	634.676	20.9036	0.00120048	1	0	TCGA_A2-A0T6-01A_E2-A158-01A_E2-A15A-01A
FLSLESDR	iTRAQ 4-plex of peptide N-term@1[144.1021]	339896	2	1109.58	1109.58	-0.569272	555.8	29.6171	0.00123001	1	0	TCGA_A2-A0D2-01A_C8-A12U-01A_AR-A1AS-01A
FMALTVMFLFK	iTRAQ 4-plex of K@11[144.1021];iTRAQ 4-plex of peptide N-term@1[144.1021];Oxidation of M@7[15.9949]	824814	2	1650.91	1650.91	-0.400302	826.464	12.8952	0.00464205	1	0	TCGA_C8-A12P_BH-A0C1_A2-A0EY
FMIWSLNFSK	iTRAQ 4-plex of K@10[144.1021];iTRAQ 4-plex of peptide N-term@1[144.1021];Deamidation of N@7[0.9840]	196204	2	1560.83	1560.83	-5.3787	781.424	18.5144	0.00443834	1	0	TCGA_A8-A09G-01A_C8-A131-01A_C8-A134-01A
FMRINPLLSK	iTRAQ 4-plex of K@10[144.1021];iTRAQ 4-plex of peptide N-term@1[144.1021];Oxidation of M@2[15.9949];Deamidation of N@5[0.9840]	445506	2	1522.88	1522.88	-0.306357	762.447	17.7756	0.00174789	1	0	TCGA_A8-A06Z-01A_A2-A0D1-01A_A2-A0CM-01A
FMRINPLLSK	iTRAQ 4-plex of K@10[144.1021];iTRAQ 4-plex of peptide N-term@1[144.1021];Oxidation of M@2[15.9949];Deamidation of N@5[0.9840]	413004	2	1522.88	1522.88	-2.65461	762.449	17.7636	0.00174789	1	0	TCGA_A8-A06Z-01A_A2-A0D1-01A_A2-A0CM-01A
FMRINPLLSK	iTRAQ 4-plex of K@10[144.1021];iTRAQ 4-plex of peptide N-term@1[144.1021];Oxidation of M@2[15.9949];Deamidation of N@5[0.9840]	445611	2	1522.88	1522.88	-1.41591	762.448	18.0952	0.00174789	1	0	TCGA_A8-A06Z-01A_A2-A0D1-01A_A2-A0CM-01A
FMTPIDSVTAVFSEAS	iTRAQ 4-plex of peptide N-term@1[144.1021];Oxidation of M@2[15.9949]	588682	3	1860.9	1860.89	-2.914	621.307	20.2372	9.999e-05	1	0	TCGA_A7-A0CE-01A_BH-A0C0-01A_A2-A0YC-01A
FNLVLNFSFRSK	iTRAQ 4-plex of K@12[144.1021];iTRAQ 4-plex of peptide N-term@1[144.1021];Deamidation of N@2[0.9840];Deamidation of N@6[0.9840]	305408	3	1760.97	1760.97	-2.49978	587.999	18.2837	0.000703235	1	0	TCGA_A2-A0YM-01A_BH-A0C7-01A_A2-A0SX-01A
FNLVLNFSFRSK	iTRAQ 4-plex of K@12[144.1021];iTRAQ 4-plex of peptide N-term@1[144.1021]	566549	2	1759.01	1759	-5.90809	880.514	17.6359	0.00421941	1	0	TCGA_A2-A0YM-01A_BH-A0C7-01A_A2-A0SX-01A
FNLVLNFSFRSK	iTRAQ 4-plex of K@12[144.1021];iTRAQ 4-plex of peptide N-term@1[144.1021]	704743	2	1759.01	1759	-2.57958	880.511	17.6892	0.00431987	1	0	TCGA_AN-A0FL_BH-A0DG_AN-A0AS
FNQENIK	iTRAQ 4-plex of K@7[144.1021];iTRAQ 4-plex of peptide N-term@1[144.1021]	761849	2	1179.65	1179.65	0.294394	590.832	23.5506	0.00440529	1	0	TCGA_AR-A1AP_AN-A0FK_AO-A0J6
FNSNPSQVHFSNTQK	iTRAQ 4-plex of K@15[144.1021];iTRAQ 4-plex of peptide N-term@1[144.1021];Deamidation of N@4[0.9840]	409760	2	2023	2023	-2.19515	1012.51	21.2693	0.00029997	1	0	TCGA_AO_A12D_C8_A131_AO_A12B
FNVPAPGLK	iTRAQ 4-plex of K@9[144.1021];iTRAQ 4-plex of peptide N-term@1[144.1021];Deamidation of N@2[0.9840]	588817	2	1230.72	1230.72	2.58393	616.366	13.4914	0.00342119	1	0	TCGA_AR-A1AP_AN-A0FK_AO-A0J6
FPAVQYSLR	iTRAQ 4-plex of peptide N-term@1[144.1021]	134896	2	1223.68	1223.68	-3.4352	612.849	15.2344	0.00281849	1	0	TCGA_A8-A09I-01A_C8-A12L-01A_A2-A0EX-01A
FPAVQYSLR	iTRAQ 4-plex of peptide N-term@1[144.1021]	95641	2	1223.68	1223.68	-5.06984	612.85	19.8336	0.00135287	1	0	TCGA_A8-A09I-01A_C8-A12L-01A_A2-A0EX-01A
FPGFAEDLVSLEMPQK	iTRAQ 4-plex of K@16[144.1021];iTRAQ 4-plex of peptide N-term@1[144.1021]	451109	3	2095.08	2095.09	6.09275	699.366	24.6178	9.999e-05	1	0	TCGA_A2-A0T7-01A_C8-A12Q-01A_A8-A079-01A
FPGFAEDLVSLEMPQK	iTRAQ 4-plex of K@16[144.1021];iTRAQ 4-plex of peptide N-term@1[144.1021]	489250	3	2095.08	2095.09	6.47009	699.366	24.9547	9.999e-05	1	0	TCGA_A2-A0T7-01A_C8-A12Q-01A_A8-A079-01A
FPGFAEDLVSLEMPQK	iTRAQ 4-plex of K@16[144.1021];iTRAQ 4-plex of peptide N-term@1[144.1021]	451086	4	2095.08	2095.09	4.9186	524.777	28.25	0.00029997	1	0	TCGA_A2-A0T7-01A_C8-A12Q-01A_A8-A079-01A
FPGFAEDLVSLEMPQK	iTRAQ 4-plex of K@16[144.1021];iTRAQ 4-plex of peptide N-term@1[144.1021]	461395	3	2095.08	2095.09	5.81835	699.367	28.6472	9.999e-05	1	0	TCGA_AO-A0JC_A8-A08Z_AR-A0TX
FPGFAEDLVSLEMPQK	iTRAQ 4-plex of K@16[144.1021];iTRAQ 4-plex of peptide N-term@1[144.1021]	461393	4	2095.07	2095.09	7.57113	524.776	24.6461	0.00059994	1	0	TCGA_AO-A0JC_A8-A08Z_AR-A0TX
FPGFAEDLVSLEMPQK	iTRAQ 4-plex of K@16[144.1021];iTRAQ 4-plex of peptide N-term@1[144.1021]	448574	3	2095.08	2095.09	3.91173	699.368	28.6716	0.00019998	1	0	TCGA_AO-A0JE_A2-A0T2_AN-A0AJ
FPGFAEDLVSLEMPQK	iTRAQ 4-plex of K@16[144.1021];iTRAQ 4-plex of peptide N-term@1[144.1021]	484342	3	2095.08	2095.09	4.62979	699.367	28.4393	9.999e-05	1	0	TCGA_AO-A0JE_A2-A0T2_AN-A0AJ
FPGFAEDLVSLEMPQK	iTRAQ 4-plex of K@16[144.1021];iTRAQ 4-plex of peptide N-term@1[144.1021]	484302	4	2095.08	2095.09	2.9832	524.778	32.3936	0.00019998	1	0	TCGA_AO-A0JE_A2-A0T2_AN-A0AJ
FPGFAEDLVSLEMPQK	iTRAQ 4-plex of K@16[144.1021];iTRAQ 4-plex of peptide N-term@1[144.1021]	424286	3	2095.08	2095.09	6.55756	699.366	28.4516	9.999e-05	1	0	TCGA_AO-A0JM_C8-A12V_A8-A08G
FPGFAEDLVSLEMPQK	iTRAQ 4-plex of K@16[144.1021];iTRAQ 4-plex of peptide N-term@1[144.1021]	465590	3	2095.07	2095.09	7.79591	699.365	24.8595	0.00019998	1	0	TCGA_AR-A1AP_AN-A0FK_AO-A0J6
FPGFAEDLVSLEMPQK	iTRAQ 4-plex of K@16[144.1021];iTRAQ 4-plex of peptide N-term@1[144.1021]	465542	4	2095.07	2095.09	8.56564	524.775	28.3544	0.00019998	1	0	TCGA_AR-A1AP_AN-A0FK_AO-A0J6
FPGFAEDLVSLEMPQK	iTRAQ 4-plex of K@16[144.1021];iTRAQ 4-plex of peptide N-term@1[144.1021]	462475	3	2095.09	2095.09	1.48994	699.37	28.4307	9.999e-05	1	0	TCGA_AO-A12D-01A_AN-A04A-01A_BH-A0AV-01A
FPLVNTLSK	iTRAQ 4-plex of K@9[144.1021];iTRAQ 4-plex of peptide N-term@1[144.1021]	631414	3	1305.79	1305.79	0.339394	436.27	17.2535	0.00126711	1	0	TCGA_A2-A0YF-01A_BH-A0DD-01A_BH-A0E9-01A
FPNLETDK	iTRAQ 4-plex of K@8[144.1021];iTRAQ 4-plex of peptide N-term@1[144.1021];Deamidation of N@3[0.9840]	904990	2	1251.66	1251.66	-2.38992	626.838	14.7139	0.00218136	1	0	TCGA_AR-A0TR_AO-A03O_BH-A18R
FPPLPIPQNNNEFPLPPSPHQVK	iTRAQ 4-plex of K@23[144.1021];iTRAQ 4-plex of peptide N-term@1[144.1021]	348652	4	2894.58	2894.57	-2.7644	724.651	30.3585	0.00029997	1	0	TCGA_AR-A0TT_AR-A1AQ_AO-A12B_117C
FQGLIDPSK	iTRAQ 4-plex of K@9[144.1021];iTRAQ 4-plex of peptide N-term@1[144.1021]	632475	2	1291.74	1291.74	-2.62358	646.878	16.2391	0.00101454	1	0	TCGA_AR-A1AP_AN-A0FK_AO-A0J6
FQMSLVDLGK	iTRAQ 4-plex of K@10[144.1021];iTRAQ 4-plex of peptide N-term@1[144.1021];Oxidation of M@3[15.9949]	133979	2	1440.8	1440.79	-8.23352	721.408	21.6428	0.000205613	1	0	TCGA_A7-A0CJ-01A_AO-A12F-01A_A2-A0YL-01A
FQMSLVDLGK	iTRAQ 4-plex of K@10[144.1021];iTRAQ 4-plex of peptide N-term@1[144.1021];Oxidation of M@3[15.9949]	98176	2	1440.8	1440.79	-8.15472	721.408	21.6425	0.00030842	1	0	TCGA_A7-A0CJ-01A_AO-A12F-01A_A2-A0YL-01A
FRGGISYGGWK	iTRAQ 4-plex of K@11[144.1021];iTRAQ 4-plex of peptide N-term@1[144.1021]	352072	2	1514.83	1514.82	-0.901037	758.42	20.5088	0.0024837	1	0	TCGA_AO-A0JE_A2-A0T2_AN-A0AJ
FRGGISYGGWK	iTRAQ 4-plex of K@11[144.1021];iTRAQ 4-plex of peptide N-term@1[144.1021]	781909	2	1514.82	1514.82	2.086	758.418	16.4768	0.0008279	1	0	TCGA_AO-A0JE_A2-A0T2_AN-A0AJ
FSAQIPLPR	iTRAQ 4-plex of peptide N-term@1[144.1021]	596150	3	1171.69	1171.68	-8.63137	391.572	30.9076	0.000886974	1	0	TCGA_AN-A0FL_BH-A0DG_AN-A0AS
FSDYYMSWVR	iTRAQ 4-plex of peptide N-term@1[144.1021]	130974	2	1496.69	1496.69	-0.768273	749.352	31.8971	0.000105675	1	0	TCGA_A2-A0T6-01A_E2-A158-01A_E2-A15A-01A
FSGSSFPNQFWLR	iTRAQ 4-plex of peptide N-term@1[144.1021]	186581	2	1715.85	1715.85	3.25559	858.932	32.8364	0.00020008	1	0	TCGA_A8-A09G-01A_C8-A131-01A_C8-A134-01A
FSLDNAGGRPGFPGGALQFF	iTRAQ 4-plex of peptide N-term@1[144.1021]	454001	4	2198.12	2198.1	-6.19366	550.536	25.642	9.999e-05	1	0	TCGA_A2-A0YM-01A_BH-A0C7-01A_A2-A0SX-01A
FSSGEESTSHLIMSR	iTRAQ 4-plex of peptide N-term@1[144.1021]	144355	3	1810.87	1810.86	-4.31273	604.631	29.9801	9.999e-05	1	0	TCGA_A2-A0SW-01A_AO-A0JL-01A_BH-A0BV-01A
FTISRDNTK	iTRAQ 4-plex of K@9[144.1021];iTRAQ 4-plex of peptide N-term@1[144.1021];Deamidation of N@7[0.9840]	5771	3	1369.75	1369.74	-0.94286	457.589	17.4007	0.00114054	1	0	TCGA_A8-A09G-01A_C8-A131-01A_C8-A134-01A
FTISRDNTK	iTRAQ 4-plex of K@9[144.1021];iTRAQ 4-plex of peptide N-term@1[144.1021];Deamidation of N@7[0.9840]	41088	2	1369.74	1369.74	-0.0765356	685.88	20.1088	0.00101381	1	0	TCGA_AR-A0TV_C8-A12Z_AO-A0JJ
FTISRDNTK	iTRAQ 4-plex of K@9[144.1021];iTRAQ 4-plex of peptide N-term@1[144.1021];Deamidation of N@7[0.9840]	41065	3	1369.74	1369.74	0.817257	457.588	18.2005	0.000506907	1	0	TCGA_AR-A0TV_C8-A12Z_AO-A0JJ
FTMERVSGLGK	iTRAQ 4-plex of K@11[144.1021];iTRAQ 4-plex of peptide N-term@1[144.1021];Oxidation of M@3[15.9949]	238200	2	1527.83	1527.83	-0.900078	764.924	16.5765	0.000801523	1	0	TCGA_AR-A1AP_AN-A0FK_AO-A0J6
GADADSEAGGMLR	iTRAQ 4-plex of peptide N-term@1[144.1021]	205922	2	1392.64	1392.64	1.4554	697.328	21.597	0.0010006	1	0	TCGA_AO-A0JM_C8-A12V_A8-A08G
GAEILNFK	iTRAQ 4-plex of K@8[144.1021];iTRAQ 4-plex of peptide N-term@1[144.1021];Deamidation of N@6[0.9840]	779437	3	1179.68	1179.67	-2.28993	394.233	16.5934	0.00218136	1	0	TCGA_D8-A13Y_A8-A076_AO-A126
GAEILNFK	iTRAQ 4-plex of K@8[144.1021];iTRAQ 4-plex of peptide N-term@1[144.1021];Deamidation of N@6[0.9840]	779234	2	1179.68	1179.67	-5.50534	590.848	29.8777	0.00124649	1	0	TCGA_D8-A13Y_A8-A076_AO-A126
GAEILNFK	iTRAQ 4-plex of K@8[144.1021];iTRAQ 4-plex of peptide N-term@1[144.1021];Deamidation of N@6[0.9840]	816040	3	1179.68	1179.67	-4.15995	394.234	19.2417	0.00124649	1	0	TCGA_D8-A13Y_A8-A076_AO-A126
GAEILNFK	iTRAQ 4-plex of K@8[144.1021];iTRAQ 4-plex of peptide N-term@1[144.1021];Deamidation of N@6[0.9840]	816132	2	1179.68	1179.67	-1.56875	590.845	29.5181	0.00124649	1	0	TCGA_D8-A13Y_A8-A076_AO-A126
GAEILNFK	iTRAQ 4-plex of K@8[144.1021];iTRAQ 4-plex of peptide N-term@1[144.1021];Deamidation of N@6[0.9840]	779381	2	1179.68	1179.67	-0.87573	590.845	29.5774	0.00124649	1	0	TCGA_D8-A13Y_A8-A076_AO-A126
GAFSSTPFLSMFR	iTRAQ 4-plex of peptide N-term@1[144.1021]	153436	3	1590.81	1590.8	-5.82128	531.277	24.0029	0.00020008	1	0	TCGA_AO_A12D_C8_A131_AO_A12B
GAGATGLGAGR	iTRAQ 4-plex of peptide N-term@1[144.1021]	368903	2	1030.57	1030.56	-2.06912	516.29	26.65	0.00470072	1	0	TCGA_A7-A0CJ-01A_AO-A12F-01A_A2-A0YL-01A
GAGAVDGALR	iTRAQ 4-plex of peptide N-term@1[144.1021]	529353	2	1029.57	1029.57	-0.0405527	515.792	27.0711	0.00172983	1	0	TCGA_A2-A0T6-01A_E2-A158-01A_E2-A15A-01A
GAGAVDGALR	iTRAQ 4-plex of peptide N-term@1[144.1021]	492217	2	1029.57	1029.57	0.322602	515.792	30.3329	0.000471772	1	0	TCGA_A2-A0T6-01A_E2-A158-01A_E2-A15A-01A
GAGGLILSR	iTRAQ 4-plex of peptide N-term@1[144.1021]	215897	2	986.6	986.599	-0.135148	494.307	23.6494	0.00474834	1	0	TCGA_C8-A12P_BH-A0C1_A2-A0EY
GAGLVPGNR	iTRAQ 4-plex of peptide N-term@1[144.1021]	794112	2	983.564	983.563	-0.837511	492.789	15.8863	0.00117564	1	0	TCGA_AR-A0TR_AO-A03O_BH-A18R
GAGPPAAGQR	iTRAQ 4-plex of peptide N-term@1[144.1021]	291720	2	1024.55	1024.55	0.934214	513.284	25.1415	0.00125392	1	0	TCGA_A2-A0T7-01A_C8-A12Q-01A_A8-A079-01A
GAGSMATGLGEPVYGLSEDEGESR	iTRAQ 4-plex of peptide N-term@1[144.1021]	633562	3	2512.17	2512.15	-6.95975	838.397	68.6301	9.999e-05	1	0	TCGA_A2-A0YF-01A_BH-A0DD-01A_BH-A0E9-01A
GAGSMATGLGEPVYGLSEDEGESR	iTRAQ 4-plex of peptide N-term@1[144.1021]	681513	3	2512.16	2512.15	-3.1074	838.394	60.6461	9.999e-05	1	0	TCGA_A8-A09I-01A_C8-A12L-01A_A2-A0EX-01A
GALIAGGR	iTRAQ 4-plex of peptide N-term@1[144.1021]	768185	2	857.522	857.52	-1.87867	429.768	22.9459	0.00763359	1	0	TCGA_A2-A0EV-01A_AN-A0AM-01A_D8-A142-01A
GALSQALAR	iTRAQ 4-plex of peptide N-term@1[144.1021]	879060	2	1029.61	1029.61	-0.684961	515.81	15.6379	0.00616991	1	0	TCGA_BH-A0EE_AO-A0J9_BH-A0E0
GALSQALAR	iTRAQ 4-plex of peptide N-term@1[144.1021]	5802	2	1029.61	1029.61	-1.57032	515.811	21.207	0.000949217	1	0	TCGA_BH-A0EE_AO-A0J9_BH-A0E0
GAMAADSREEK	iTRAQ 4-plex of K@11[144.1021];iTRAQ 4-plex of peptide N-term@1[144.1021]	178047	3	1451.73	1451.73	-3.34311	484.918	29.2729	0.000203314	1	0	TCGA_AR-A0TV_C8-A12Z_AO-A0JJ
GAMATFVSELEAAK	iTRAQ 4-plex of K@14[144.1021];iTRAQ 4-plex of peptide N-term@1[144.1021];Oxidation of M@3[15.9949]	53248	2	1727.9	1727.9	-1.62694	864.959	20.0459	0.00109989	1	0	TCGA_E2-A159_A2-A0T3_A2-A0YD
GAMWSAGR	iTRAQ 4-plex of peptide N-term@1[144.1021]	4723	2	978.486	978.483	-3.485	490.25	16.4242	0.00861009	1	0	TCGA_C8-A12P_BH-A0C1_A2-A0EY
GANPAQNTLNR	iTRAQ 4-plex of peptide N-term@1[144.1021];Deamidation of N@3[0.9840];Deamidation of N@7[0.9840]	210581	2	1300.64	1300.65	9.63332	651.326	19.2265	0.000406628	1	0	TCGA_A2-A0EV-01A_AN-A0AM-01A_D8-A142-01A
GANPAQNTLNR	iTRAQ 4-plex of peptide N-term@1[144.1021]	549505	3	1298.68	1298.68	-0.957754	433.901	16.9154	0.000406628	1	0	TCGA_AR-A0TT_AR-A1AQ_AO-A12B_117C
GAPPGGPSAQAATMRVNEK	iTRAQ 4-plex of K@19[144.1021];iTRAQ 4-plex of peptide N-term@1[144.1021]	661306	3	2126.13	2126.11	-5.94697	709.716	23.5622	0.00019998	1	0	TCGA_AO-A12E_A8-A06N_A2-A0T1
GAPPGGPSAQAATMRVNEK	iTRAQ 4-plex of K@19[144.1021];iTRAQ 4-plex of peptide N-term@1[144.1021]	661342	2	2126.12	2126.11	-1.22939	1064.07	22.7777	0.00029997	1	0	TCGA_AO-A12E_A8-A06N_A2-A0T1
GAQPNTPQK	iTRAQ 4-plex of K@9[144.1021];iTRAQ 4-plex of peptide N-term@1[144.1021]	519658	2	1227.69	1227.68	-8.2586	614.853	20.7135	0.00126004	1	0	TCGA_A7-A0CD-01A_C8-A12W-01A_AN-A0AL-01A
GARSILLR	iTRAQ 4-plex of peptide N-term@1[144.1021]	730336	2	1028.66	1028.66	-2.97607	515.338	17.3927	0.00308261	1	0	TCGA_D8-A13Y_A8-A076_AO-A126
GASLNPGVK	iTRAQ 4-plex of K@9[144.1021];iTRAQ 4-plex of peptide N-term@1[144.1021];Deamidation of N@5[0.9840]	536949	3	1130.66	1130.65	-4.96362	377.894	31.2796	0.00253421	1	0	TCGA_A8-A09G-01A_C8-A131-01A_C8-A134-01A
GASRLPGPK	iTRAQ 4-plex of K@9[144.1021];iTRAQ 4-plex of peptide N-term@1[144.1021]	675530	3	1169.72	1169.71	-5.62456	390.914	20.0074	0.00173283	1	0	TCGA_A8-A06Z-01A_A2-A0D1-01A_A2-A0CM-01A
GASRLPGPK	iTRAQ 4-plex of K@9[144.1021];iTRAQ 4-plex of peptide N-term@1[144.1021]	675507	2	1169.72	1169.71	-6.35391	585.867	19.0672	0.00047259	1	0	TCGA_A8-A06Z-01A_A2-A0D1-01A_A2-A0CM-01A
GASRLPGPK	iTRAQ 4-plex of K@9[144.1021];iTRAQ 4-plex of peptide N-term@1[144.1021]	629853	2	1169.72	1169.71	-2.59833	585.865	14.8527	0.00708885	1	0	TCGA_C8-A12P_BH-A0C1_A2-A0EY
GASRLPGPK	iTRAQ 4-plex of K@9[144.1021];iTRAQ 4-plex of peptide N-term@1[144.1021]	841917	2	1169.71	1169.71	-0.549065	585.864	15.3777	0.00393825	1	0	TCGA_E2-A159_A2-A0T3_A2-A0YD
GASRLPGPK	iTRAQ 4-plex of K@9[144.1021];iTRAQ 4-plex of peptide N-term@1[144.1021]	718812	2	1169.72	1169.71	-8.66894	585.869	15.1107	0.00393825	1	0	TCGA_E2-A159_A2-A0T3_A2-A0YD
GAVDDDVAEDIISTVEFNHSGELLATGDK	iTRAQ 4-plex of K@29[144.1021];iTRAQ 4-plex of peptide N-term@1[144.1021]	807553	4	3304.61	3304.62	2.68465	827.16	73.4372	9.999e-05	1	0	TCGA_A2-A0T6-01A_E2-A158-01A_E2-A15A-01A
GAVEIAL	iTRAQ 4-plex of peptide N-term@1[144.1021]	671238	2	815.485	815.487	2.88407	408.75	14.7884	0.00884956	1	0	TCGA_AO-A0JM_C8-A12V_A8-A08G
GAVTLRGAPG	iTRAQ 4-plex of peptide N-term@1[144.1021]	34619	2	1041.61	1041.61	0.184657	521.81	21.1786	0.00243052	1	0	TCGA_A2-A0YG-01A_E2-A150-01A_BH-A18N-01A
GAVTLRGAPG	iTRAQ 4-plex of peptide N-term@1[144.1021]	34400	2	1041.61	1041.61	-0.196778	521.81	21.452	0.000211349	1	0	TCGA_A2-A0YG-01A_E2-A150-01A_BH-A18N-01A
GAVTLRGAPG	iTRAQ 4-plex of peptide N-term@1[144.1021]	64319	2	1041.61	1041.61	-0.263941	521.81	24.1713	0.00211349	1	0	TCGA_A2-A0YG-01A_E2-A150-01A_BH-A18N-01A
GAVTLRGAPG	iTRAQ 4-plex of peptide N-term@1[144.1021]	34541	3	1041.61	1041.61	-0.496516	348.209	23.3819	0.000105675	1	0	TCGA_A2-A0YG-01A_E2-A150-01A_BH-A18N-01A
GAVTLRGAPG	iTRAQ 4-plex of peptide N-term@1[144.1021]	34515	2	1041.6	1041.61	0.913325	521.809	24.0673	0.000739723	1	0	TCGA_A2-A0YG-01A_E2-A150-01A_BH-A18N-01A
GDELLGAR	iTRAQ 4-plex of peptide N-term@1[144.1021]	450125	2	973.531	973.531	-0.0310032	487.773	25.542	0.00123001	1	0	TCGA_C8-A138_E2-A154_BH-A0BZ
GDGIPAR	iTRAQ 4-plex of peptide N-term@1[144.1021]	282466	2	828.455	828.458	3.16883	415.235	24.3429	0.00881057	1	0	TCGA_E2-A10A_BH-A18Q_C8-A130
GDGVAAAAR	iTRAQ 4-plex of peptide N-term@1[144.1021]	252005	2	930.5	930.5	0.393835	466.257	21.0232	0.00954198	1	0	TCGA_A2-A0T7-01A_C8-A12Q-01A_A8-A079-01A
GDGVAAAAR	iTRAQ 4-plex of peptide N-term@1[144.1021]	252067	2	930.5	930.5	0.938705	466.257	26.7305	0.00954198	1	0	TCGA_A2-A0T7-01A_C8-A12Q-01A_A8-A079-01A
GDGVAAAAR	iTRAQ 4-plex of peptide N-term@1[144.1021]	201847	2	930.507	930.5	-6.70887	466.261	26.6218	0.00381679	1	0	TCGA_A2-A0YF-01A_BH-A0DD-01A_BH-A0E9-01A
GDGVAAAAR	iTRAQ 4-plex of peptide N-term@1[144.1021]	256171	2	930.504	930.5	-4.20394	466.259	21.4814	0.00954198	1	0	TCGA_A7-A0CJ-01A_AO-A12F-01A_A2-A0YL-01A
GDLSQRPTPRPFSTGGPGNR	iTRAQ 4-plex of peptide N-term@1[144.1021]	442880	2	2240.15	2240.15	2.5479	1121.08	16.0229	0.00419958	1	0	TCGA_E2-A10A_BH-A18Q_C8-A130
GDLSQRPTPRPFSTGGPGNR	iTRAQ 4-plex of peptide N-term@1[144.1021]	442873	3	2240.14	2240.15	4.34311	747.722	30.082	9.999e-05	1	0	TCGA_E2-A10A_BH-A18Q_C8-A130
GDLSQRPTPRPFSTGGPGNR	iTRAQ 4-plex of peptide N-term@1[144.1021]	442772	2	2240.14	2240.15	5.94819	1121.08	15.9136	0.00379962	1	0	TCGA_E2-A10A_BH-A18Q_C8-A130
GDLSQRPTPRPFSTGGPGNR	iTRAQ 4-plex of peptide N-term@1[144.1021]	442763	3	2240.14	2240.15	6.48679	747.72	24.0311	0.00039996	1	0	TCGA_E2-A10A_BH-A18Q_C8-A130
GDPEASDPHR	iTRAQ 4-plex of peptide N-term@1[144.1021]	335	3	1223.57	1223.57	-1.35562	408.863	24.1753	0.000528374	1	0	TCGA_A2-A0YF-01A_BH-A0DD-01A_BH-A0E9-01A
GDPEASDPHR	iTRAQ 4-plex of peptide N-term@1[144.1021]	39851	3	1223.56	1223.57	0.638425	408.862	27.0797	0.000105675	1	0	TCGA_AR-A0TR_AO-A03O_BH-A18R
GDWGTVGR	iTRAQ 4-plex of peptide N-term@1[144.1021]	656341	2	990.5	990.5	0.177303	496.257	24.6729	0.00761905	1	0	TCGA_AO-A0JE_A2-A0T2_AN-A0AJ
GEAMVGRGSGR	iTRAQ 4-plex of peptide N-term@1[144.1021]	440284	3	1219.63	1219.62	-6.59894	407.55	17.6615	0.00817467	1	0	TCGA_C8-A12P_BH-A0C1_A2-A0EY
GEAMVGRGSGR	iTRAQ 4-plex of peptide N-term@1[144.1021]	440194	2	1219.63	1219.62	-6.74747	610.822	23.8515	0.000827815	1	0	TCGA_C8-A12P_BH-A0C1_A2-A0EY
GEAMVGRGSGR	iTRAQ 4-plex of peptide N-term@1[144.1021];Oxidation of M@4[15.9949]	500548	2	1235.62	1235.62	-1.87026	618.817	16.3536	0.000413907	1	0	TCGA_C8-A12P_BH-A0C1_A2-A0EY
GEEPGPQRR	iTRAQ 4-plex of peptide N-term@1[144.1021]	186326	2	1168.61	1168.61	-2.4368	585.312	17.852	0.00913098	1	0	TCGA_A8-A09G-01A_C8-A131-01A_C8-A134-01A
GEFLDPK	iTRAQ 4-plex of K@7[144.1021];iTRAQ 4-plex of peptide N-term@1[144.1021]	688868	2	1092.61	1092.61	-6.47571	547.314	13.1682	0.00886918	1	0	TCGA_A7-A0CE-01A_BH-A0C0-01A_A2-A0YC-01A
GEFLDPK	iTRAQ 4-plex of K@7[144.1021];iTRAQ 4-plex of peptide N-term@1[144.1021]	688864	3	1092.61	1092.61	-4.32719	365.211	16.1461	0.00665188	1	0	TCGA_A7-A0CE-01A_BH-A0C0-01A_A2-A0YC-01A
GEFLDPK	iTRAQ 4-plex of K@7[144.1021];iTRAQ 4-plex of peptide N-term@1[144.1021]	611381	3	1092.6	1092.61	3.52156	365.208	16.3482	0.00443459	1	0	TCGA_C8-A12P_BH-A0C1_A2-A0EY
GEFLDPK	iTRAQ 4-plex of K@7[144.1021];iTRAQ 4-plex of peptide N-term@1[144.1021]	645427	3	1092.6	1092.61	2.34808	365.208	16.1992	0.00443459	1	0	TCGA_C8-A12P_BH-A0C1_A2-A0EY
GEIVTLYSSSDTLNK	iTRAQ 4-plex of K@15[144.1021];iTRAQ 4-plex of peptide N-term@1[144.1021]	920725	2	1914.02	1914.02	-1.04115	958.018	19.41	9.999e-05	1	0	TCGA_E2-A10A_BH-A18Q_C8-A130
GELPPAAAAAVLSASPGALEREAR	iTRAQ 4-plex of peptide N-term@1[144.1021]	438041	3	2447.32	2447.33	2.29436	816.781	26.9787	0.00019998	1	0	TCGA_A7-A0CJ-01A_AO-A12F-01A_A2-A0YL-01A
GEMPWPYHNPILSNK	iTRAQ 4-plex of K@15[144.1021];iTRAQ 4-plex of peptide N-term@1[144.1021];Deamidation of N@14[0.9840]	568739	3	2071.04	2071.04	0.294149	691.355	15.7954	0.00019998	1	0	TCGA_A2-A0YF-01A_BH-A0DD-01A_BH-A0E9-01A
GETPAASMSLPPEK	iTRAQ 4-plex of K@14[144.1021];iTRAQ 4-plex of peptide N-term@1[144.1021]	403808	2	1701.89	1701.89	-5.04803	851.954	21.3475	9.999e-05	1	0	TCGA_A2-A0YG-01A_E2-A150-01A_BH-A18N-01A
GFGSHFDK	iTRAQ 4-plex of K@8[144.1021];iTRAQ 4-plex of peptide N-term@1[144.1021]	826299	3	1181.6	1181.61	4.47557	394.875	21.354	0.00492005	1	0	TCGA_A2-A0T7-01A_C8-A12Q-01A_A8-A079-01A
GFGSHFDK	iTRAQ 4-plex of K@8[144.1021];iTRAQ 4-plex of peptide N-term@1[144.1021]	863023	3	1181.61	1181.61	-0.591889	394.877	24.1521	0.00246002	1	0	TCGA_A2-A0T7-01A_C8-A12Q-01A_A8-A079-01A
GFGSHFDK	iTRAQ 4-plex of K@8[144.1021];iTRAQ 4-plex of peptide N-term@1[144.1021]	833056	3	1181.61	1181.61	1.76268	394.876	19.0952	0.00369004	1	0	TCGA_A7-A0CJ-01A_AO-A12F-01A_A2-A0YL-01A
GFGSHFDK	iTRAQ 4-plex of K@8[144.1021];iTRAQ 4-plex of peptide N-term@1[144.1021]	833172	3	1181.61	1181.61	-0.401781	394.877	22.23	0.00246002	1	0	TCGA_A7-A0CJ-01A_AO-A12F-01A_A2-A0YL-01A
GFGSHFDK	iTRAQ 4-plex of K@8[144.1021];iTRAQ 4-plex of peptide N-term@1[144.1021]	790226	3	1181.6	1181.61	3.26232	394.875	16.2471	0.00615006	1	0	TCGA_AO-A0JM_C8-A12V_A8-A08G
GFGSHFDK	iTRAQ 4-plex of K@8[144.1021];iTRAQ 4-plex of peptide N-term@1[144.1021]	756424	3	1181.6	1181.61	8.26951	394.873	16.3315	0.00492005	1	0	TCGA_AO-A0JM_C8-A12V_A8-A08G
GFGSHFDK	iTRAQ 4-plex of K@8[144.1021];iTRAQ 4-plex of peptide N-term@1[144.1021]	919854	3	1181.61	1181.61	-2.01698	394.877	24.481	0.00246002	1	0	TCGA_C8-A138_E2-A154_BH-A0BZ
GFGSHFDK	iTRAQ 4-plex of K@8[144.1021];iTRAQ 4-plex of peptide N-term@1[144.1021]	922168	3	1181.61	1181.61	-2.38591	394.877	22.2986	0.00246002	1	0	TCGA_E2-A159_A2-A0T3_A2-A0YD
GFGSHFDK	iTRAQ 4-plex of K@8[144.1021];iTRAQ 4-plex of peptide N-term@1[144.1021]	863998	2	1181.61	1181.61	0.710679	591.811	21.0103	0.00861009	1	0	TCGA_AO-A12D-01A_AN-A04A-01A_BH-A0AV-01A
GFGSHFDK	iTRAQ 4-plex of K@8[144.1021];iTRAQ 4-plex of peptide N-term@1[144.1021]	867789	3	1181.61	1181.61	-3.32754	394.878	24.6088	0.00246002	1	0	TCGA_AO_A12D_C8_A131_AO_A12B
GGATTPILAASLQPQC	Carbamidomethylation of C@16[57.0215];iTRAQ 4-plex of peptide N-term@1[144.1021]	467686	3	1727.9	1727.9	-1.40984	576.975	33.6769	9.999e-05	1	0	TCGA_C8-A138_E2-A154_BH-A0BZ
GGATTPILAASLQPQC	Carbamidomethylation of C@16[57.0215];iTRAQ 4-plex of peptide N-term@1[144.1021]	467662	2	1727.9	1727.9	-1.73705	864.959	34.8144	9.999e-05	1	0	TCGA_C8-A138_E2-A154_BH-A0BZ
GGATTPILAASLQPQC	Carbamidomethylation of C@16[57.0215];iTRAQ 4-plex of peptide N-term@1[144.1021]	473382	2	1727.89	1727.9	5.2049	864.953	27.3744	9.999e-05	1	0	TCGA_E2-A10A_BH-A18Q_C8-A130
GGAVLAPGPAGK	iTRAQ 4-plex of K@12[144.1021];iTRAQ 4-plex of peptide N-term@1[144.1021]	69531	3	1281.78	1281.76	-8.16871	428.266	36.504	0.000516636	1	0	TCGA_AN-A0FL_BH-A0DG_AN-A0AS
GGAVLAPGPAGK	iTRAQ 4-plex of K@12[144.1021];iTRAQ 4-plex of peptide N-term@1[144.1021]	68451	3	1281.77	1281.76	-4.20707	428.264	43.4624	0.000619963	1	0	TCGA_AO-A0JM_C8-A12V_A8-A08G
GGAVVLQR	iTRAQ 4-plex of peptide N-term@1[144.1021]	609038	2	942.575	942.573	-2.04841	472.295	17.6132	0.00738007	1	0	TCGA_AO-A12E_A8-A06N_A2-A0T1
GGDRGGWRGAAR	iTRAQ 4-plex of peptide N-term@1[144.1021]	144849	2	1358.71	1358.7	-3.27216	680.361	16.0144	0.00444491	1	0	TCGA_A7-A0CE-01A_BH-A0C0-01A_A2-A0YC-01A
GGGDGHRSVRPGK	iTRAQ 4-plex of K@13[144.1021];iTRAQ 4-plex of peptide N-term@1[144.1021]	467194	2	1566.86	1566.86	-1.43283	784.438	15.6857	0.00230438	1	0	TCGA_E2-A159_A2-A0T3_A2-A0YD
GGGDQEPSQQQPEASSPGLLR	iTRAQ 4-plex of peptide N-term@1[144.1021]	388845	3	2281.1	2281.11	0.954688	761.375	48.3074	9.999e-05	1	0	TCGA_A2-A0YF-01A_BH-A0DD-01A_BH-A0E9-01A
GGGDQEPSQQQPEASSPGLLR	iTRAQ 4-plex of peptide N-term@1[144.1021]	472567	3	2281.11	2281.11	-3.02648	761.378	51.613	9.999e-05	1	0	TCGA_AR-A0TR_AO-A03O_BH-A18R
GGGDQEPSQQQPEASSPGLLR	iTRAQ 4-plex of peptide N-term@1[144.1021]	514379	3	2281.11	2281.11	-3.17333	761.378	44.1554	9.999e-05	1	0	TCGA_AR-A0TR_AO-A03O_BH-A18R
GGGDQEPSQQQPEASSPGLLR	iTRAQ 4-plex of peptide N-term@1[144.1021]	444429	3	2281.11	2281.11	-1.64481	761.377	40.3632	9.999e-05	1	0	TCGA_AR-A0TT_AR-A1AQ_AO-A12B_117C
GGGDQEPSQQQPEASSPGLLR	iTRAQ 4-plex of peptide N-term@1[144.1021]	470715	3	2281.1	2281.11	0.502052	761.375	44.1128	9.999e-05	1	0	TCGA_BH-A0EE_AO-A0J9_BH-A0E0
GGGDQEPSQQQPEASSPGLLR	iTRAQ 4-plex of peptide N-term@1[144.1021]	470763	2	2281.1	2281.11	0.458194	1141.56	47.8732	9.999e-05	1	0	TCGA_BH-A0EE_AO-A0J9_BH-A0E0
GGGDQEPSQQQPEASSPGLLR	iTRAQ 4-plex of peptide N-term@1[144.1021]	454455	2	2281.11	2281.11	-1.35297	1141.56	59.8174	9.999e-05	1	0	TCGA_C8-A138_E2-A154_BH-A0BZ
GGGDQEPSQQQPEASSPGLLR	iTRAQ 4-plex of peptide N-term@1[144.1021]	454424	3	2281.11	2281.11	-1.30391	761.377	54.929	9.999e-05	1	0	TCGA_C8-A138_E2-A154_BH-A0BZ
GGGDQEPSQQQPEASSPGLLR	iTRAQ 4-plex of peptide N-term@1[144.1021]	495691	3	2281.11	2281.11	-0.358033	761.376	55.0969	9.999e-05	1	0	TCGA_C8-A138_E2-A154_BH-A0BZ
GGGETGIETVR	iTRAQ 4-plex of peptide N-term@1[144.1021]	267357	2	1218.63	1218.63	-1.45277	610.324	32.8413	0.000113097	1	0	TCGA_AR-A1AP_AN-A0FK_AO-A0J6
GGGGVEMAAPLRIQSDW	iTRAQ 4-plex of peptide N-term@1[144.1021];Oxidation of M@7[15.9949]	182649	2	1902.95	1902.94	-5.15794	952.481	23.87	9.999e-05	1	0	TCGA_C8-A138_E2-A154_BH-A0BZ
GGGNEEEEEK	iTRAQ 4-plex of K@10[144.1021];iTRAQ 4-plex of peptide N-term@1[144.1021];Deamidation of N@4[0.9840]	321095	2	1365.61	1365.61	3.67917	683.812	14.2821	0.00909091	1	0	TCGA_A2-A0YG-01A_E2-A150-01A_BH-A18N-01A
GGGNEEEEEK	iTRAQ 4-plex of K@10[144.1021];iTRAQ 4-plex of peptide N-term@1[144.1021];Deamidation of N@4[0.9840]	289750	2	1365.61	1365.61	1.54237	683.813	14.4322	0.00606061	1	0	TCGA_A2-A0YG-01A_E2-A150-01A_BH-A18N-01A
GGGNEEEEEK	iTRAQ 4-plex of K@10[144.1021];iTRAQ 4-plex of peptide N-term@1[144.1021]	410354	2	1364.63	1364.63	3.16889	683.32	14.5537	0.00909091	1	0	TCGA_A2-A0YG-01A_E2-A150-01A_BH-A18N-01A
GGGNEEEEEK	iTRAQ 4-plex of K@10[144.1021];iTRAQ 4-plex of peptide N-term@1[144.1021];Deamidation of N@4[0.9840]	309198	2	1365.61	1365.61	5.57982	683.81	14.5149	0.00606061	1	0	TCGA_AR-A1AP_AN-A0FK_AO-A0J6
GGGNEEEEEK	iTRAQ 4-plex of K@10[144.1021];iTRAQ 4-plex of peptide N-term@1[144.1021];Deamidation of N@4[0.9840]	348059	2	1365.61	1365.61	3.63955	683.812	18.3594	0.00606061	1	0	TCGA_AR-A1AP_AN-A0FK_AO-A0J6
GGLPLQPR	iTRAQ 4-plex of peptide N-term@1[144.1021]	172535	2	980.591	980.589	-1.72216	491.303	23.9394	0.004914	1	0	TCGA_AR-A0TR_AO-A03O_BH-A18R
GGLSGVPR	iTRAQ 4-plex of peptide N-term@1[144.1021]	687755	2	885.517	885.515	-1.7561	443.766	20.6119	0.00952381	1	0	TCGA_AR-A0TV_C8-A12Z_AO-A0JJ
GGNLISLIK	iTRAQ 4-plex of K@9[144.1021];iTRAQ 4-plex of peptide N-term@1[144.1021]	410102	3	1201.77	1201.76	-4.31735	401.597	18.0526	0.00724409	1	0	TCGA_AO-A12E_A8-A06N_A2-A0T1
GGNLISLIK	iTRAQ 4-plex of K@9[144.1021];iTRAQ 4-plex of peptide N-term@1[144.1021]	564716	2	1201.76	1201.76	-0.803104	601.89	23.9678	0.00472441	1	0	TCGA_AO-A12E_A8-A06N_A2-A0T1
GGNLISLIK	iTRAQ 4-plex of K@9[144.1021];iTRAQ 4-plex of peptide N-term@1[144.1021]	563757	2	1201.77	1201.76	-4.18096	601.892	23.9066	0.00472441	1	0	TCGA_AO-A12E_A8-A06N_A2-A0T1
GGPAEVAAAGGR	iTRAQ 4-plex of peptide N-term@1[144.1021]	502458	2	1155.61	1155.61	0.268308	578.813	32.4311	0.000428541	1	0	TCGA_BH-A0EE_AO-A0J9_BH-A0E0
GGPMAPLGGAPR	iTRAQ 4-plex of peptide N-term@1[144.1021]	418762	2	1223.66	1223.66	-2.6013	612.837	17.5604	0.00185989	1	0	TCGA_AR-A0TR_AO-A03O_BH-A18R
GGPMAPLGGAPR	iTRAQ 4-plex of peptide N-term@1[144.1021]	418848	2	1223.66	1223.66	-1.83101	612.837	21.6137	0.0011366	1	0	TCGA_AR-A0TR_AO-A03O_BH-A18R
GGQEEQVGLLESLEEVGLAR	iTRAQ 4-plex of peptide N-term@1[144.1021]	567745	3	2256.18	2256.17	-4.10773	753.068	29.6921	0.00159984	1	0	TCGA_AR-A0TR_AO-A03O_BH-A18R
GGRAPGGPPETR	iTRAQ 4-plex of peptide N-term@1[144.1021]	274790	3	1294.69	1294.69	-2.07739	432.57	59.621	0.000101636	1	0	TCGA_A2-A0YF-01A_BH-A0DD-01A_BH-A0E9-01A
GGRAPGGPPETR	iTRAQ 4-plex of peptide N-term@1[144.1021]	252016	3	1294.69	1294.69	0.535312	432.569	55.8881	0.000101636	1	0	TCGA_A2-A0YG-01A_E2-A150-01A_BH-A18N-01A
GGRAPGGPPETR	iTRAQ 4-plex of peptide N-term@1[144.1021]	290179	3	1294.69	1294.69	-2.68898	432.571	26.1513	0.000203273	1	0	TCGA_AO-A0JE_A2-A0T2_AN-A0AJ
GGRAPGGPPETR	iTRAQ 4-plex of peptide N-term@1[144.1021]	275726	3	1294.69	1294.69	0.784017	432.569	48.3224	0.000101636	1	0	TCGA_AO-A12E_A8-A06N_A2-A0T1
GGRAPGGPPETR	iTRAQ 4-plex of peptide N-term@1[144.1021]	287777	3	1294.69	1294.69	0.770669	432.569	59.6737	0.000101636	1	0	TCGA_AR-A0TV_C8-A12Z_AO-A0JJ
GGRAPGGPPETR	iTRAQ 4-plex of peptide N-term@1[144.1021]	287911	3	1294.68	1294.69	1.19482	432.569	23.1894	0.000203273	1	0	TCGA_AR-A0TV_C8-A12Z_AO-A0JJ
GGRAPGGPPETR	iTRAQ 4-plex of peptide N-term@1[144.1021]	252407	3	1294.69	1294.69	-6.04621	432.572	67.7793	0.000101636	1	0	TCGA_BH-A18U_A2-A0YI_A2-A0EQ
GGRAPGGPPETR	iTRAQ 4-plex of peptide N-term@1[144.1021]	282381	3	1294.68	1294.69	2.42715	432.568	48.1095	0.000101636	1	0	TCGA_C8-A12P_BH-A0C1_A2-A0EY
GGRAPGGPPETR	iTRAQ 4-plex of peptide N-term@1[144.1021]	318658	3	1294.68	1294.69	3.28952	432.568	59.5699	0.000101636	1	0	TCGA_C8-A12P_BH-A0C1_A2-A0EY
GGRAPGGPPETR	iTRAQ 4-plex of peptide N-term@1[144.1021]	301863	3	1294.69	1294.69	-2.83048	432.571	51.6274	0.000101636	1	0	TCGA_AO-A12D-01A_AN-A04A-01A_BH-A0AV-01A
GGRAPGGPPETR	iTRAQ 4-plex of peptide N-term@1[144.1021]	324441	3	1294.68	1294.69	1.51755	432.569	28.8449	0.000203273	1	0	TCGA_E2-A10A_BH-A18Q_C8-A130
GGRGAADAVAARVGDLAVR	iTRAQ 4-plex of peptide N-term@1[144.1021]	734137	3	1925.06	1925.07	2.73311	642.695	32.9735	0.00109989	1	0	TCGA_AR-A0TR_AO-A03O_BH-A18R
GGSPPAGPGR	iTRAQ 4-plex of peptide N-term@1[144.1021]	247071	3	995.526	995.527	0.714139	332.849	22.2361	0.00251256	1	0	TCGA_A8-A09G-01A_C8-A131-01A_C8-A134-01A
GGTMQVTLK	iTRAQ 4-plex of K@9[144.1021];iTRAQ 4-plex of peptide N-term@1[144.1021]	118899	2	1221.7	1221.7	-1.59999	611.858	32.6874	0.00031506	1	0	TCGA_A7-A0CJ-01A_AO-A12F-01A_A2-A0YL-01A
GGTMQVTLK	iTRAQ 4-plex of K@9[144.1021];iTRAQ 4-plex of peptide N-term@1[144.1021]	131055	2	1221.7	1221.7	1.89217	611.856	36.2181	0.00015753	1	0	TCGA_AR-A0TR_AO-A03O_BH-A18R
GGWELIER	iTRAQ 4-plex of peptide N-term@1[144.1021]	448202	2	1102.59	1102.59	-1.68988	552.303	22.6311	0.00246002	1	0	TCGA_A2-A0YF-01A_BH-A0DD-01A_BH-A0E9-01A
GGWELIER	iTRAQ 4-plex of peptide N-term@1[144.1021]	203337	2	1102.59	1102.59	-0.0454872	552.302	16.0953	0.00738007	1	0	TCGA_AR-A0TR_AO-A03O_BH-A18R
GGWELIER	iTRAQ 4-plex of peptide N-term@1[144.1021]	203386	2	1102.59	1102.59	0.753638	552.302	15.8719	0.0098401	1	0	TCGA_AR-A0TR_AO-A03O_BH-A18R
GGWELIER	iTRAQ 4-plex of peptide N-term@1[144.1021]	203437	2	1102.59	1102.59	-0.780006	552.302	15.9303	0.00369004	1	0	TCGA_AR-A0TR_AO-A03O_BH-A18R
GGWYLSK	iTRAQ 4-plex of K@7[144.1021];iTRAQ 4-plex of peptide N-term@1[144.1021]	325053	3	1097.61	1097.61	-1.04928	366.878	18.0717	0.00440529	1	0	TCGA_A2-A0EV-01A_AN-A0AM-01A_D8-A142-01A
GGWYLSK	iTRAQ 4-plex of K@7[144.1021];iTRAQ 4-plex of peptide N-term@1[144.1021]	325026	2	1097.61	1097.61	-1.23406	549.814	21.6767	0.00440529	1	0	TCGA_A2-A0EV-01A_AN-A0AM-01A_D8-A142-01A
GGWYLSK	iTRAQ 4-plex of K@7[144.1021];iTRAQ 4-plex of peptide N-term@1[144.1021]	360698	2	1097.61	1097.61	-3.1277	549.815	24.2653	0.00440529	1	0	TCGA_A2-A0EV-01A_AN-A0AM-01A_D8-A142-01A
GGWYLSK	iTRAQ 4-plex of K@7[144.1021];iTRAQ 4-plex of peptide N-term@1[144.1021]	325128	2	1097.61	1097.61	-0.651012	549.813	24.146	0.00440529	1	0	TCGA_A2-A0EV-01A_AN-A0AM-01A_D8-A142-01A
GGWYLSK	iTRAQ 4-plex of K@7[144.1021];iTRAQ 4-plex of peptide N-term@1[144.1021]	360828	2	1097.61	1097.61	-0.542818	549.813	24.2004	0.00440529	1	0	TCGA_A2-A0EV-01A_AN-A0AM-01A_D8-A142-01A
GGWYLSK	iTRAQ 4-plex of K@7[144.1021];iTRAQ 4-plex of peptide N-term@1[144.1021]	365175	3	1097.61	1097.61	2.34902	366.877	15.441	0.00440529	1	0	TCGA_A8-A09I-01A_C8-A12L-01A_A2-A0EX-01A
GGWYLSK	iTRAQ 4-plex of K@7[144.1021];iTRAQ 4-plex of peptide N-term@1[144.1021]	326313	3	1097.61	1097.61	1.23529	366.877	15.4728	0.00440529	1	0	TCGA_A8-A09I-01A_C8-A12L-01A_A2-A0EX-01A
GGWYLSK	iTRAQ 4-plex of K@7[144.1021];iTRAQ 4-plex of peptide N-term@1[144.1021]	326299	2	1097.61	1097.61	0.903069	549.812	26.3721	0.00440529	1	0	TCGA_A8-A09I-01A_C8-A12L-01A_A2-A0EX-01A
GHMVHDSVYIK	iTRAQ 4-plex of K@11[144.1021];iTRAQ 4-plex of peptide N-term@1[144.1021];Oxidation of M@3[15.9949]	296281	3	1588.84	1588.83	-5.13739	530.619	17.766	0.000803536	1	0	TCGA_BH-A18U_A2-A0YI_A2-A0EQ
GHMVHDSVYIK	iTRAQ 4-plex of K@11[144.1021];iTRAQ 4-plex of peptide N-term@1[144.1021];Oxidation of M@3[15.9949]	328462	3	1588.83	1588.83	-0.334653	530.617	17.6954	0.00110486	1	0	TCGA_BH-A18U_A2-A0YI_A2-A0EQ
GIEGLLSWSSR	iTRAQ 4-plex of peptide N-term@1[144.1021]	833694	2	1347.73	1347.73	-0.491337	674.871	27.3483	0.000103157	1	0	TCGA_A2-A0T6-01A_E2-A158-01A_E2-A15A-01A
GIFIIMVTL	iTRAQ 4-plex of peptide N-term@1[144.1021]	489573	2	1149.7	1149.7	-4.70092	575.858	13.1114	0.00376294	1	0	TCGA_AR-A0TT_AR-A1AQ_AO-A12B_117C
GIFIIMVTL	iTRAQ 4-plex of peptide N-term@1[144.1021]	560774	2	1149.7	1149.7	-4.46948	575.858	17.833	0.00117592	1	0	TCGA_AR-A0TT_AR-A1AQ_AO-A12B_117C
GIFIIMVTL	iTRAQ 4-plex of peptide N-term@1[144.1021]	525573	2	1149.7	1149.7	-4.70083	575.858	15.2795	0.00376294	1	0	TCGA_AR-A0TT_AR-A1AQ_AO-A12B_117C
GIFIIMVTL	iTRAQ 4-plex of peptide N-term@1[144.1021];Oxidation of M@6[15.9949]	381344	3	1165.69	1165.69	-2.01329	389.571	15.1282	0.00211665	1	0	TCGA_AR-A0TT_AR-A1AQ_AO-A12B_117C
GIFIIMVTL	iTRAQ 4-plex of peptide N-term@1[144.1021]	525890	2	1149.7	1149.7	-5.08207	575.858	15.4398	0.00376294	1	0	TCGA_AR-A0TT_AR-A1AQ_AO-A12B_117C
GIFIIMVTL	iTRAQ 4-plex of peptide N-term@1[144.1021]	560646	2	1149.7	1149.7	-2.43611	575.856	15.2234	0.00376294	1	0	TCGA_AR-A0TT_AR-A1AQ_AO-A12B_117C
GIFIIMVTL	iTRAQ 4-plex of peptide N-term@1[144.1021]	560649	3	1149.7	1149.7	-5.53051	384.241	14.578	0.00376294	1	0	TCGA_AR-A0TT_AR-A1AQ_AO-A12B_117C
GIFIIMVTL	iTRAQ 4-plex of peptide N-term@1[144.1021]	525457	3	1149.7	1149.7	-4.61732	384.241	14.8928	0.00376294	1	0	TCGA_AR-A0TT_AR-A1AQ_AO-A12B_117C
GIFIIMVTL	iTRAQ 4-plex of peptide N-term@1[144.1021]	525698	2	1149.7	1149.7	-1.89473	575.856	15.4191	0.00376294	1	0	TCGA_AR-A0TT_AR-A1AQ_AO-A12B_117C
GIFIIMVTL	iTRAQ 4-plex of peptide N-term@1[144.1021]	525466	2	1149.7	1149.7	-4.22801	575.857	15.3136	0.00376294	1	0	TCGA_AR-A0TT_AR-A1AQ_AO-A12B_117C
GIFIIMVTL	iTRAQ 4-plex of peptide N-term@1[144.1021];Oxidation of M@6[15.9949]	382623	2	1165.69	1165.69	-3.26831	583.854	23.7577	0.00211665	1	0	TCGA_AR-A0TT_AR-A1AQ_AO-A12B_117C
GIMANPSSR	iTRAQ 4-plex of peptide N-term@1[144.1021];Deamidation of N@5[0.9840]	687448	2	1076.54	1076.54	3.49584	539.276	18.5463	0.00532252	1	0	TCGA_AO_A12D_C8_A131_AO_A12B
GIMNIDVEFHIR	iTRAQ 4-plex of peptide N-term@1[144.1021]	623893	3	1586.84	1586.84	-0.423172	529.953	36.9869	0.00010007	1	0	TCGA_A8-A09G-01A_C8-A131-01A_C8-A134-01A
GIMNIDVEFHIR	iTRAQ 4-plex of peptide N-term@1[144.1021]	646789	3	1586.84	1586.84	-0.542174	529.953	40.5002	0.00010007	1	0	TCGA_A8-A09I-01A_C8-A12L-01A_A2-A0EX-01A
GIMNIDVEFHIR	iTRAQ 4-plex of peptide N-term@1[144.1021]	508592	3	1586.83	1586.84	1.06361	529.952	36.8673	0.00010007	1	0	TCGA_AR-A0TY_AR-A0U4_BH-A0HP
GIMNIDVEFHIR	iTRAQ 4-plex of peptide N-term@1[144.1021]	629399	3	1586.83	1586.84	4.95858	529.95	29.7102	0.00010007	1	0	TCGA_AR-A1AP_AN-A0FK_AO-A0J6
GIMNIDVEFHIR	iTRAQ 4-plex of peptide N-term@1[144.1021]	668350	3	1586.83	1586.84	3.14994	529.951	40.5591	0.00010007	1	0	TCGA_AO_A12D_C8_A131_AO_A12B
GIYLVSTIFIIPK	iTRAQ 4-plex of K@13[144.1021];iTRAQ 4-plex of peptide N-term@1[144.1021]	620663	3	1751.1	1751.08	-7.56385	584.706	19.0693	0.00130013	1	0	TCGA_A2-A0YM-01A_BH-A0C7-01A_A2-A0SX-01A
GLEDTNMN	iTRAQ 4-plex of peptide N-term@1[144.1021];Deamidation of N@6[0.9840]	71257	2	1037.45	1037.45	-0.0883628	519.73	20.8392	0.000311526	1	0	TCGA_A2-A0T7-01A_C8-A12Q-01A_A8-A079-01A
GLEGDSYLEIRGR	iTRAQ 4-plex of peptide N-term@1[144.1021]	599173	2	1607.85	1607.84	-9.75259	804.935	24.357	0.0009999	1	0	TCGA_A2-A0YM-01A_BH-A0C7-01A_A2-A0SX-01A
GLEGDSYLEIRGR	iTRAQ 4-plex of peptide N-term@1[144.1021]	572917	2	1607.84	1607.84	-3.01877	804.929	24.359	0.00079992	1	0	TCGA_A2-A0YM-01A_BH-A0C7-01A_A2-A0SX-01A
GLEPIIQDSTGTK	iTRAQ 4-plex of K@13[144.1021];iTRAQ 4-plex of peptide N-term@1[144.1021]	474812	3	1645.91	1645.91	2.75658	549.643	28.6078	0.0002	1	0	TCGA_A2-A0T7-01A_C8-A12Q-01A_A8-A079-01A
GLERNMIPRTDENFK	iTRAQ 4-plex of K@15[144.1021];iTRAQ 4-plex of peptide N-term@1[144.1021];Deamidation of N@13[0.9840]	316192	4	2108.08	2108.09	8.25404	528.026	27.821	9.999e-05	1	0	TCGA_AO-A0JM_C8-A12V_A8-A08G
GLEWIGK	iTRAQ 4-plex of K@7[144.1021];iTRAQ 4-plex of peptide N-term@1[144.1021]	388587	2	1089.65	1089.64	-4.41469	545.831	23.9694	0.00884956	1	0	TCGA_A2-A0T6-01A_E2-A158-01A_E2-A15A-01A
GLEWIGK	iTRAQ 4-plex of K@7[144.1021];iTRAQ 4-plex of peptide N-term@1[144.1021]	358117	2	1089.65	1089.64	-3.76006	545.831	30.1677	0.00884956	1	0	TCGA_A2-A0YF-01A_BH-A0DD-01A_BH-A0E9-01A
GLEWIGK	iTRAQ 4-plex of K@7[144.1021];iTRAQ 4-plex of peptide N-term@1[144.1021]	428268	2	1089.64	1089.64	-2.13258	545.83	26.8212	0.00884956	1	0	TCGA_A2-A0YF-01A_BH-A0DD-01A_BH-A0E9-01A
GLEWIGK	iTRAQ 4-plex of K@7[144.1021];iTRAQ 4-plex of peptide N-term@1[144.1021]	358018	2	1089.65	1089.64	-6.45403	545.832	23.6714	0.00884956	1	0	TCGA_A2-A0YF-01A_BH-A0DD-01A_BH-A0E9-01A
GLEWIGK	iTRAQ 4-plex of K@7[144.1021];iTRAQ 4-plex of peptide N-term@1[144.1021]	615393	2	1089.64	1089.64	6.43609	545.825	16.4591	0.00884956	1	0	TCGA_A7-A0CE-01A_BH-A0C0-01A_A2-A0YC-01A
GLEWIGK	iTRAQ 4-plex of K@7[144.1021];iTRAQ 4-plex of peptide N-term@1[144.1021]	198340	2	1089.65	1089.64	-6.44446	545.832	20.9338	0.00884956	1	0	TCGA_A7-A0CE-01A_BH-A0C0-01A_A2-A0YC-01A
GLEWIGK	iTRAQ 4-plex of K@7[144.1021];iTRAQ 4-plex of peptide N-term@1[144.1021]	356571	2	1089.65	1089.64	-2.60677	545.83	24.2981	0.00884956	1	0	TCGA_A7-A0CE-01A_BH-A0C0-01A_A2-A0YC-01A
GLFLVSLNLRHLGK	iTRAQ 4-plex of K@14[144.1021];iTRAQ 4-plex of peptide N-term@1[144.1021];Deamidation of N@8[0.9840]	678957	5	1855.14	1855.13	-4.96183	372.035	15.4867	0.0021	1	0	TCGA_A8-A06Z-01A_A2-A0D1-01A_A2-A0CM-01A
GLFLVSLNLRHLGK	iTRAQ 4-plex of K@14[144.1021];iTRAQ 4-plex of peptide N-term@1[144.1021];Deamidation of N@8[0.9840]	679060	5	1855.15	1855.13	-9.64589	372.037	20.2368	0.0081	1	0	TCGA_A8-A06Z-01A_A2-A0D1-01A_A2-A0CM-01A
GLFLVSLNLRHLGK	iTRAQ 4-plex of K@14[144.1021];iTRAQ 4-plex of peptide N-term@1[144.1021];Deamidation of N@8[0.9840]	895619	6	1855.12	1855.13	7.18396	310.193	16.6078	0.0032	1	0	TCGA_E2-A10A_BH-A18Q_C8-A130
GLFLVSLNLRHLGK	iTRAQ 4-plex of K@14[144.1021];iTRAQ 4-plex of peptide N-term@1[144.1021];Deamidation of N@8[0.9840]	856896	6	1855.12	1855.13	3.32709	310.194	18.0814	0.0051	1	0	TCGA_E2-A10A_BH-A18Q_C8-A130
GLFLVSLNLRHLGK	iTRAQ 4-plex of K@14[144.1021];iTRAQ 4-plex of peptide N-term@1[144.1021];Deamidation of N@8[0.9840]	856889	5	1855.12	1855.13	4.21417	372.031	13.324	0.0026	1	0	TCGA_E2-A10A_BH-A18Q_C8-A130
GLGAGAWYVQIAASRPEWPEGSK	iTRAQ 4-plex of K@23[144.1021];iTRAQ 4-plex of peptide N-term@1[144.1021]	823291	3	2717.41	2717.42	1.18964	906.812	29.3583	0.00019998	1	0	TCGA_A2-A0EV-01A_AN-A0AM-01A_D8-A142-01A
GLGAGAWYVQIAASRPEWPEGSK	iTRAQ 4-plex of K@23[144.1021];iTRAQ 4-plex of peptide N-term@1[144.1021]	648838	3	2717.41	2717.42	1.1904	906.812	26.2641	0.00019998	1	0	TCGA_A2-A0SW-01A_AO-A0JL-01A_BH-A0BV-01A
GLGAGAWYVQIAASRPEWPEGSK	iTRAQ 4-plex of K@23[144.1021];iTRAQ 4-plex of peptide N-term@1[144.1021]	96840	3	2717.43	2717.42	-3.10564	906.816	23.6374	0.00049995	1	0	TCGA_A2-A0T6-01A_E2-A158-01A_E2-A15A-01A
GLGAGAWYVQIAASRPEWPEGSK	iTRAQ 4-plex of K@23[144.1021];iTRAQ 4-plex of peptide N-term@1[144.1021]	24585	3	2717.41	2717.42	1.99314	906.811	29.4109	0.00019998	1	0	TCGA_AN-A0FL_BH-A0DG_AN-A0AS
GLGAGAWYVQIAASRPEWPEGSK	iTRAQ 4-plex of K@23[144.1021];iTRAQ 4-plex of peptide N-term@1[144.1021]	891402	3	2717.39	2717.42	8.96271	906.805	23.3433	0.00059994	1	0	TCGA_AR-A1AP_AN-A0FK_AO-A0J6
GLGARSPR	iTRAQ 4-plex of peptide N-term@1[144.1021]	731920	3	956.565	956.564	-0.991686	319.862	36.8375	0.000616903	1	0	TCGA_A2-A0EV-01A_AN-A0AM-01A_D8-A142-01A
GLGARSPR	iTRAQ 4-plex of peptide N-term@1[144.1021]	765552	2	956.564	956.564	-0.524532	479.289	26.043	0.000616903	1	0	TCGA_A2-A0EV-01A_AN-A0AM-01A_D8-A142-01A
GLGARSPR	iTRAQ 4-plex of peptide N-term@1[144.1021]	765529	3	956.564	956.564	-0.601066	319.862	33.7922	0.000616903	1	0	TCGA_A2-A0EV-01A_AN-A0AM-01A_D8-A142-01A
GLGARSPR	iTRAQ 4-plex of peptide N-term@1[144.1021]	749257	3	956.565	956.564	-0.978909	319.862	33.8672	0.000616903	1	0	TCGA_AR-A0TT_AR-A1AQ_AO-A12B_117C
GLGARSPR	iTRAQ 4-plex of peptide N-term@1[144.1021]	749235	3	956.565	956.564	-1.26653	319.862	33.7985	0.000616903	1	0	TCGA_AR-A0TT_AR-A1AQ_AO-A12B_117C
GLGARSPR	iTRAQ 4-plex of peptide N-term@1[144.1021]	715026	3	956.566	956.564	-1.93618	319.862	27.3593	0.00123381	1	0	TCGA_AR-A0TT_AR-A1AQ_AO-A12B_117C
GLGARSPR	iTRAQ 4-plex of peptide N-term@1[144.1021]	749248	2	956.564	956.564	-0.709585	479.289	20.1455	0.00185071	1	0	TCGA_AR-A0TT_AR-A1AQ_AO-A12B_117C
GLGARSPR	iTRAQ 4-plex of peptide N-term@1[144.1021]	715085	3	956.565	956.564	-0.880671	319.862	27.583	0.00123381	1	0	TCGA_AR-A0TT_AR-A1AQ_AO-A12B_117C
GLGARSPR	iTRAQ 4-plex of peptide N-term@1[144.1021]	715037	2	956.565	956.564	-1.45003	479.29	20.3072	0.000616903	1	0	TCGA_AR-A0TT_AR-A1AQ_AO-A12B_117C
GLGARSPR	iTRAQ 4-plex of peptide N-term@1[144.1021]	715066	2	956.565	956.564	-0.947415	479.29	20.5249	0.000616903	1	0	TCGA_AR-A0TT_AR-A1AQ_AO-A12B_117C
GLGARSPR	iTRAQ 4-plex of peptide N-term@1[144.1021]	715051	3	956.564	956.564	-0.567964	319.862	30.3197	0.000616903	1	0	TCGA_AR-A0TT_AR-A1AQ_AO-A12B_117C
GLGARSPR	iTRAQ 4-plex of peptide N-term@1[144.1021]	749280	3	956.565	956.564	-1.01562	319.862	30.234	0.000616903	1	0	TCGA_AR-A0TT_AR-A1AQ_AO-A12B_117C
GLGARSPR	iTRAQ 4-plex of peptide N-term@1[144.1021]	749302	3	956.566	956.564	-2.13056	319.863	30.6593	0.000616903	1	0	TCGA_AR-A0TT_AR-A1AQ_AO-A12B_117C
GLGARSPR	iTRAQ 4-plex of peptide N-term@1[144.1021]	818122	3	956.564	956.564	-0.0751163	319.862	28.2166	0.00123381	1	0	TCGA_AR-A0TT_AR-A1AQ_AO-A12B_117C
GLGARSPR	iTRAQ 4-plex of peptide N-term@1[144.1021]	749358	3	956.563	956.564	0.639813	319.862	19.0985	0.000616903	1	0	TCGA_AR-A0TT_AR-A1AQ_AO-A12B_117C
GLGARSPR	iTRAQ 4-plex of peptide N-term@1[144.1021]	783677	3	956.564	956.564	-0.321963	319.862	30.244	0.000616903	1	0	TCGA_AR-A0TT_AR-A1AQ_AO-A12B_117C
GLGARSPR	iTRAQ 4-plex of peptide N-term@1[144.1021]	604	3	956.565	956.564	-1.09574	319.862	33.2251	0.000616903	1	0	TCGA_C8-A138_E2-A154_BH-A0BZ
GLGARSPR	iTRAQ 4-plex of peptide N-term@1[144.1021]	77338	3	956.565	956.564	-1.38314	319.862	30.1939	0.000616903	1	0	TCGA_C8-A138_E2-A154_BH-A0BZ
GLGARSPR	iTRAQ 4-plex of peptide N-term@1[144.1021]	839568	2	956.56	956.564	3.85338	479.287	21.8648	0.000616903	1	0	TCGA_C8-A138_E2-A154_BH-A0BZ
GLGARSPR	iTRAQ 4-plex of peptide N-term@1[144.1021]	839555	3	956.562	956.564	2.26887	319.861	33.6283	0.000616903	1	0	TCGA_C8-A138_E2-A154_BH-A0BZ
GLGARSPR	iTRAQ 4-plex of peptide N-term@1[144.1021]	155135	3	956.563	956.564	0.689047	319.862	22.5621	0.000616903	1	0	TCGA_C8-A138_E2-A154_BH-A0BZ
GLGARSPR	iTRAQ 4-plex of peptide N-term@1[144.1021]	877366	3	956.562	956.564	1.89402	319.861	33.5078	0.000616903	1	0	TCGA_C8-A138_E2-A154_BH-A0BZ
GLGARSPR	iTRAQ 4-plex of peptide N-term@1[144.1021]	877369	2	956.563	956.564	0.857114	479.289	22.1591	0.000616903	1	0	TCGA_C8-A138_E2-A154_BH-A0BZ
GLGARSPR	iTRAQ 4-plex of peptide N-term@1[144.1021]	915614	3	956.562	956.564	1.71499	319.861	37.334	0.000616903	1	0	TCGA_C8-A138_E2-A154_BH-A0BZ
GLGARSPR	iTRAQ 4-plex of peptide N-term@1[144.1021]	38679	3	956.565	956.564	-1.3727	319.862	16.7365	0.00555213	1	0	TCGA_C8-A138_E2-A154_BH-A0BZ
GLGARSPR	iTRAQ 4-plex of peptide N-term@1[144.1021]	804524	3	956.564	956.564	-0.623883	319.862	37.3613	0.000616903	1	0	TCGA_E2-A159_A2-A0T3_A2-A0YD
GLGARSPR	iTRAQ 4-plex of peptide N-term@1[144.1021]	804533	2	956.564	956.564	-0.399347	479.289	19.6971	0.000616903	1	0	TCGA_E2-A159_A2-A0T3_A2-A0YD
GLGARSPR	iTRAQ 4-plex of peptide N-term@1[144.1021]	765707	3	956.565	956.564	-0.958445	319.862	37.3265	0.000616903	1	0	TCGA_E2-A159_A2-A0T3_A2-A0YD
GLGARSPR	iTRAQ 4-plex of peptide N-term@1[144.1021]	828444	2	956.56	956.564	4.20547	479.287	22.0258	0.000616903	1	0	TCGA_AO_A12D_C8_A131_AO_A12B
GLGARSPR	iTRAQ 4-plex of peptide N-term@1[144.1021]	793137	3	956.561	956.564	2.98682	319.861	30.8064	0.000616903	1	0	TCGA_AO_A12D_C8_A131_AO_A12B
GLGARSPR	iTRAQ 4-plex of peptide N-term@1[144.1021]	828436	3	956.561	956.564	2.94208	319.861	33.6133	0.000616903	1	0	TCGA_AO_A12D_C8_A131_AO_A12B
GLGARSPR	iTRAQ 4-plex of peptide N-term@1[144.1021]	793144	2	956.56	956.564	3.54338	479.287	25.1049	0.000616903	1	0	TCGA_AO_A12D_C8_A131_AO_A12B
GLGARSPR	iTRAQ 4-plex of peptide N-term@1[144.1021]	37407	2	956.562	956.564	1.94506	479.288	21.9133	0.000616903	1	0	TCGA_AO_A12D_C8_A131_AO_A12B
GLGARSPR	iTRAQ 4-plex of peptide N-term@1[144.1021]	864093	2	956.561	956.564	2.64748	479.288	25.0341	0.000616903	1	0	TCGA_AO_A12D_C8_A131_AO_A12B
GLGARSPR	iTRAQ 4-plex of peptide N-term@1[144.1021]	864079	3	956.563	956.564	1.12486	319.862	33.3961	0.000616903	1	0	TCGA_AO_A12D_C8_A131_AO_A12B
GLGARSPR	iTRAQ 4-plex of peptide N-term@1[144.1021]	511	3	956.562	956.564	1.99267	319.861	30.5518	0.000616903	1	0	TCGA_AO_A12D_C8_A131_AO_A12B
GLGLNSQPVESDAISR	iTRAQ 4-plex of peptide N-term@1[144.1021]	442868	2	1785.93	1785.93	4.08463	893.971	24.4436	0.00029997	1	0	TCGA_AN-A0FL_BH-A0DG_AN-A0AS
GLGLNSQPVESDAISR	iTRAQ 4-plex of peptide N-term@1[144.1021]	442833	3	1785.93	1785.93	2.24024	596.317	26.2751	0.00029997	1	0	TCGA_AN-A0FL_BH-A0DG_AN-A0AS
GLGQLWGR	iTRAQ 4-plex of peptide N-term@1[144.1021]	887692	2	1029.58	1029.58	2.13895	515.798	26.8765	0.00760456	1	0	TCGA_AR-A0TR_AO-A03O_BH-A18R
GLHGPSGGSLSLK	iTRAQ 4-plex of K@13[144.1021];iTRAQ 4-plex of peptide N-term@1[144.1021]	876508	2	1496.85	1496.86	2.16607	749.433	21.212	0.00534005	1	0	TCGA_A8-A09I-01A_C8-A12L-01A_A2-A0EX-01A
GLHGPSGGSLSLK	iTRAQ 4-plex of K@13[144.1021];iTRAQ 4-plex of peptide N-term@1[144.1021]	100231	2	1496.85	1496.86	0.986023	749.434	23.8873	0.00070529	1	0	TCGA_A8-A09I-01A_C8-A12L-01A_A2-A0EX-01A
GLLLIGSPR	iTRAQ 4-plex of peptide N-term@1[144.1021]	438131	3	1068.68	1068.68	-4.77149	357.235	17.4246	0.00616991	1	0	TCGA_AR-A0TY_AR-A0U4_BH-A0HP
GLLLIGSPR	iTRAQ 4-plex of peptide N-term@1[144.1021]	564574	2	1068.67	1068.68	2.80975	535.345	27.2997	0.00616991	1	0	TCGA_AR-A0TY_AR-A0U4_BH-A0HP
GLLQSQSGLGAK	iTRAQ 4-plex of K@12[144.1021];iTRAQ 4-plex of peptide N-term@1[144.1021]	810700	2	1445.83	1445.84	7.78164	723.924	21.7585	0.00437971	1	0	TCGA_BH-A0EE_AO-A0J9_BH-A0E0
GLLQSQSGLGAK	iTRAQ 4-plex of K@12[144.1021];iTRAQ 4-plex of peptide N-term@1[144.1021]	558375	3	1445.85	1445.84	-4.72982	482.958	18.6581	0.000916684	1	0	TCGA_BH-A0EE_AO-A0J9_BH-A0E0
GLLSESLAEVPELK	iTRAQ 4-plex of K@14[144.1021];iTRAQ 4-plex of peptide N-term@1[144.1021]	723115	3	1772.01	1772.02	2.36963	591.678	21.0584	0.0070014	1	0	TCGA_A2-A0T6-01A_E2-A158-01A_E2-A15A-01A
GLMNVENVESHFIR	iTRAQ 4-plex of peptide N-term@1[144.1021];Deamidation of N@4[0.9840]	644057	2	1788.89	1788.9	2.65231	895.452	18.7453	0.00169983	1	0	TCGA_A7-A0CD-01A_C8-A12W-01A_AN-A0AL-01A
GLMNVENVESHFIR	iTRAQ 4-plex of peptide N-term@1[144.1021]	276787	2	1787.91	1787.91	3.33552	894.96	18.9208	0.00079992	1	0	TCGA_A7-A0CD-01A_C8-A12W-01A_AN-A0AL-01A
GLMNVENVESHFIR	iTRAQ 4-plex of peptide N-term@1[144.1021]	212153	2	1787.91	1787.91	1.53711	894.961	21.493	0.00029997	1	0	TCGA_A7-A0CD-01A_C8-A12W-01A_AN-A0AL-01A
GLMNVENVESHFIR	iTRAQ 4-plex of peptide N-term@1[144.1021]	253388	2	1787.91	1787.91	-2.05151	894.965	21.6975	0.00029997	1	0	TCGA_AO-A12D-01A_AN-A04A-01A_BH-A0AV-01A
GLPDPSLTDK	iTRAQ 4-plex of K@10[144.1021];iTRAQ 4-plex of peptide N-term@1[144.1021]	712916	3	1329.73	1329.74	2.69403	444.252	15.8266	0.00233333	1	0	TCGA_A8-A09I-01A_C8-A12L-01A_A2-A0EX-01A
GLPDPSLTDK	iTRAQ 4-plex of K@10[144.1021];iTRAQ 4-plex of peptide N-term@1[144.1021]	647697	2	1329.74	1329.74	-0.436312	665.877	24.9372	0.000222222	1	0	TCGA_C8-A12P_BH-A0C1_A2-A0EY
GLPDPSLTDK	iTRAQ 4-plex of K@10[144.1021];iTRAQ 4-plex of peptide N-term@1[144.1021]	726451	2	1329.74	1329.74	1.84769	665.875	28.1557	0.000222222	1	0	TCGA_AO-A12D-01A_AN-A04A-01A_BH-A0AV-01A
GLPGPGRGSMATWR	iTRAQ 4-plex of peptide N-term@1[144.1021]	284781	2	1585.84	1585.83	-6.21299	793.926	27.7186	9.999e-05	1	0	TCGA_A7-A0CJ-01A_AO-A12F-01A_A2-A0YL-01A
GLPGPGRGSMATWR	iTRAQ 4-plex of peptide N-term@1[144.1021]	322369	3	1585.84	1585.83	-9.9237	529.621	23.2332	9.999e-05	1	0	TCGA_A7-A0CJ-01A_AO-A12F-01A_A2-A0YL-01A
GLPGPGRGSMATWR	iTRAQ 4-plex of peptide N-term@1[144.1021]	308872	3	1585.83	1585.83	-2.53459	529.618	23.3336	9.999e-05	1	0	TCGA_A8-A09G-01A_C8-A131-01A_C8-A134-01A
GLPGPGRGSMATWR	iTRAQ 4-plex of peptide N-term@1[144.1021]	308849	2	1585.84	1585.83	-6.9016	793.926	30.8169	9.999e-05	1	0	TCGA_A8-A09G-01A_C8-A131-01A_C8-A134-01A
GLPTEPVRR	iTRAQ 4-plex of peptide N-term@1[144.1021]	797989	3	1167.69	1167.68	-4.5851	390.237	27.2349	0.00177395	1	0	TCGA_A7-A0CJ-01A_AO-A12F-01A_A2-A0YL-01A
GLSLGPMAPGR	iTRAQ 4-plex of peptide N-term@1[144.1021];Oxidation of M@7[15.9949]	264893	2	1214.66	1214.66	-0.378834	608.336	23.3424	0.00154735	1	0	TCGA_A2-A0T7-01A_C8-A12Q-01A_A8-A079-01A
GLSLGPMAPGR	iTRAQ 4-plex of peptide N-term@1[144.1021];Oxidation of M@7[15.9949]	303007	2	1214.66	1214.66	-3.01297	608.337	23.4633	0.00154735	1	0	TCGA_A2-A0T7-01A_C8-A12Q-01A_A8-A079-01A
GLSLGPMAPGR	iTRAQ 4-plex of peptide N-term@1[144.1021];Oxidation of M@7[15.9949]	264621	2	1214.66	1214.66	0.328689	608.335	20.5553	0.00216629	1	0	TCGA_A2-A0T7-01A_C8-A12Q-01A_A8-A079-01A
GLSLGPMAPGR	iTRAQ 4-plex of peptide N-term@1[144.1021];Oxidation of M@7[15.9949]	264445	2	1214.66	1214.66	0.799859	608.335	23.4898	0.00154735	1	0	TCGA_A2-A0T7-01A_C8-A12Q-01A_A8-A079-01A
GLSLGPMAPGR	iTRAQ 4-plex of peptide N-term@1[144.1021];Oxidation of M@7[15.9949]	378222	2	1214.66	1214.66	0.570452	608.335	23.5018	0.00154735	1	0	TCGA_A2-A0T7-01A_C8-A12Q-01A_A8-A079-01A
GLSLGPMAPGR	iTRAQ 4-plex of peptide N-term@1[144.1021];Oxidation of M@7[15.9949]	264764	2	1214.66	1214.66	0.690886	608.335	23.3873	0.00154735	1	0	TCGA_A2-A0T7-01A_C8-A12Q-01A_A8-A079-01A
GLSLGPMAPGR	iTRAQ 4-plex of peptide N-term@1[144.1021];Oxidation of M@7[15.9949]	303130	2	1214.66	1214.66	-0.744177	608.336	20.5853	0.00216629	1	0	TCGA_A2-A0T7-01A_C8-A12Q-01A_A8-A079-01A
GLSLGPMAPGR	iTRAQ 4-plex of peptide N-term@1[144.1021];Oxidation of M@7[15.9949]	265016	2	1214.66	1214.66	-1.07337	608.336	23.346	0.00154735	1	0	TCGA_A2-A0T7-01A_C8-A12Q-01A_A8-A079-01A
GLSLGPMAPGR	iTRAQ 4-plex of peptide N-term@1[144.1021];Oxidation of M@7[15.9949]	265244	2	1214.66	1214.66	-2.25074	608.337	23.2414	0.00103157	1	0	TCGA_A2-A0T7-01A_C8-A12Q-01A_A8-A079-01A
GLSLGPMAPGR	iTRAQ 4-plex of peptide N-term@1[144.1021];Oxidation of M@7[15.9949]	265919	2	1214.66	1214.66	-1.36648	608.336	23.4269	0.00154735	1	0	TCGA_AO-A0JE_A2-A0T2_AN-A0AJ
GLSLGPMAPGR	iTRAQ 4-plex of peptide N-term@1[144.1021];Oxidation of M@7[15.9949]	303258	2	1214.66	1214.66	0.809297	608.335	23.467	0.00154735	1	0	TCGA_AO-A0JE_A2-A0T2_AN-A0AJ
GLSLGPMAPGR	iTRAQ 4-plex of peptide N-term@1[144.1021];Oxidation of M@7[15.9949]	303698	2	1214.66	1214.66	0.969925	608.335	23.5214	0.00154735	1	0	TCGA_AO-A0JE_A2-A0T2_AN-A0AJ
GLSLGPMAPGR	iTRAQ 4-plex of peptide N-term@1[144.1021];Oxidation of M@7[15.9949]	266604	2	1214.65	1214.66	2.63062	608.334	23.395	0.00154735	1	0	TCGA_AO-A0JE_A2-A0T2_AN-A0AJ
GLSLGPMAPGR	iTRAQ 4-plex of peptide N-term@1[144.1021];Oxidation of M@7[15.9949]	377169	2	1214.66	1214.66	-1.29416	608.336	30.1636	0.000412626	1	0	TCGA_AO-A0JE_A2-A0T2_AN-A0AJ
GLSLGPMAPGR	iTRAQ 4-plex of peptide N-term@1[144.1021];Oxidation of M@7[15.9949]	303898	2	1214.66	1214.66	-2.2526	608.337	26.6146	0.00103157	1	0	TCGA_AO-A0JE_A2-A0T2_AN-A0AJ
GLSLGPMAPGR	iTRAQ 4-plex of peptide N-term@1[144.1021];Oxidation of M@7[15.9949]	341193	2	1214.66	1214.66	0.853826	608.335	23.556	0.00216629	1	0	TCGA_AO-A0JE_A2-A0T2_AN-A0AJ
GLSLGPMAPGR	iTRAQ 4-plex of peptide N-term@1[144.1021];Oxidation of M@7[15.9949]	266495	2	1214.65	1214.66	1.24423	608.335	26.5981	0.000515783	1	0	TCGA_AO-A0JE_A2-A0T2_AN-A0AJ
GLSLGPMAPGR	iTRAQ 4-plex of peptide N-term@1[144.1021];Oxidation of M@7[15.9949]	266051	2	1214.65	1214.66	2.6897	608.334	23.4011	0.00154735	1	0	TCGA_AO-A0JE_A2-A0T2_AN-A0AJ
GLSLGPMAPGR	iTRAQ 4-plex of peptide N-term@1[144.1021];Oxidation of M@7[15.9949]	303128	2	1214.65	1214.66	3.13198	608.334	23.5483	0.00154735	1	0	TCGA_AO-A0JE_A2-A0T2_AN-A0AJ
GLSLGPMAPGR	iTRAQ 4-plex of peptide N-term@1[144.1021];Oxidation of M@7[15.9949]	303389	2	1214.66	1214.66	0.567835	608.335	23.4917	0.00154735	1	0	TCGA_AO-A0JE_A2-A0T2_AN-A0AJ
GLSLGPMAPGR	iTRAQ 4-plex of peptide N-term@1[144.1021];Oxidation of M@7[15.9949]	340756	2	1214.66	1214.66	-0.181748	608.336	23.509	0.00154735	1	0	TCGA_AO-A0JE_A2-A0T2_AN-A0AJ
GLSLGPMAPGR	iTRAQ 4-plex of peptide N-term@1[144.1021];Oxidation of M@7[15.9949]	340976	2	1214.65	1214.66	1.30336	608.335	23.5794	0.00175366	1	0	TCGA_AO-A0JE_A2-A0T2_AN-A0AJ
GLSLGPMAPGR	iTRAQ 4-plex of peptide N-term@1[144.1021];Oxidation of M@7[15.9949]	303533	2	1214.66	1214.66	-1.2038	608.336	23.4333	0.00154735	1	0	TCGA_AO-A0JE_A2-A0T2_AN-A0AJ
GLSLGPMAPGR	iTRAQ 4-plex of peptide N-term@1[144.1021];Oxidation of M@7[15.9949]	266335	2	1214.66	1214.66	-0.303024	608.336	23.4247	0.00154735	1	0	TCGA_AO-A0JE_A2-A0T2_AN-A0AJ
GLSLGPMAPGR	iTRAQ 4-plex of peptide N-term@1[144.1021];Oxidation of M@7[15.9949]	266189	2	1214.66	1214.66	0.910803	608.335	23.3748	0.00154735	1	0	TCGA_AO-A0JE_A2-A0T2_AN-A0AJ
GLSLGPMAPGR	iTRAQ 4-plex of peptide N-term@1[144.1021];Oxidation of M@7[15.9949]	345381	2	1214.66	1214.66	-0.590367	608.336	23.3689	0.00154735	1	0	TCGA_AR-A0TR_AO-A03O_BH-A18R
GLSLGPMAPGR	iTRAQ 4-plex of peptide N-term@1[144.1021];Oxidation of M@7[15.9949]	301773	2	1214.66	1214.66	-0.966402	608.336	23.3245	0.00154735	1	0	TCGA_AR-A0TR_AO-A03O_BH-A18R
GLSLGPMAPGR	iTRAQ 4-plex of peptide N-term@1[144.1021];Oxidation of M@7[15.9949]	966465	3	1214.66	1214.66	-4.9083	405.895	24.2271	0.000412626	1	0	TCGA_AR-A0TR_AO-A03O_BH-A18R
GLSLGPMAPGR	iTRAQ 4-plex of peptide N-term@1[144.1021];Oxidation of M@7[15.9949]	388803	2	1214.66	1214.66	-1.59434	608.336	26.4834	0.000825253	1	0	TCGA_AR-A0TR_AO-A03O_BH-A18R
GLSLGPMAPGR	iTRAQ 4-plex of peptide N-term@1[144.1021];Oxidation of M@7[15.9949]	345749	2	1214.66	1214.66	-0.682891	608.336	23.2529	0.00175366	1	0	TCGA_AR-A0TR_AO-A03O_BH-A18R
GLSLGPMAPGR	iTRAQ 4-plex of peptide N-term@1[144.1021];Oxidation of M@7[15.9949]	431038	2	1214.66	1214.66	-1.33391	608.336	23.3148	0.00154735	1	0	TCGA_AR-A0TR_AO-A03O_BH-A18R
GLSLGPMAPGR	iTRAQ 4-plex of peptide N-term@1[144.1021];Oxidation of M@7[15.9949]	431425	2	1214.66	1214.66	-1.39752	608.336	23.2652	0.00195998	1	0	TCGA_AR-A0TR_AO-A03O_BH-A18R
GLSLGPMAPGR	iTRAQ 4-plex of peptide N-term@1[144.1021];Oxidation of M@7[15.9949]	301366	2	1214.66	1214.66	-1.11606	608.336	23.3296	0.00154735	1	0	TCGA_AR-A0TR_AO-A03O_BH-A18R
GLSLGPMAPGR	iTRAQ 4-plex of peptide N-term@1[144.1021];Oxidation of M@7[15.9949]	388943	2	1214.66	1214.66	-0.902789	608.336	23.2945	0.00154735	1	0	TCGA_AR-A0TR_AO-A03O_BH-A18R
GLSLGPMAPGR	iTRAQ 4-plex of peptide N-term@1[144.1021];Oxidation of M@7[15.9949]	389102	2	1214.66	1214.66	-2.25997	608.337	23.4166	0.00195998	1	0	TCGA_AR-A0TR_AO-A03O_BH-A18R
GLSLGPMAPGR	iTRAQ 4-plex of peptide N-term@1[144.1021];Oxidation of M@7[15.9949]	301531	2	1214.66	1214.66	-0.5802	608.336	23.2853	0.00154735	1	0	TCGA_AR-A0TR_AO-A03O_BH-A18R
GLSLGPMAPGR	iTRAQ 4-plex of peptide N-term@1[144.1021];Oxidation of M@7[15.9949]	345530	2	1214.66	1214.66	-1.50637	608.336	23.2727	0.00154735	1	0	TCGA_AR-A0TR_AO-A03O_BH-A18R
GLSLGPMAPGR	iTRAQ 4-plex of peptide N-term@1[144.1021];Oxidation of M@7[15.9949]	301951	2	1214.66	1214.66	-1.53994	608.336	23.3242	0.00154735	1	0	TCGA_AR-A0TR_AO-A03O_BH-A18R
GLSLGPMAPGR	iTRAQ 4-plex of peptide N-term@1[144.1021];Oxidation of M@7[15.9949]	431203	2	1214.66	1214.66	-2.11838	608.337	26.5011	0.00123788	1	0	TCGA_AR-A0TR_AO-A03O_BH-A18R
GLSLGPMAPGR	iTRAQ 4-plex of peptide N-term@1[144.1021];Oxidation of M@7[15.9949]	345227	2	1214.66	1214.66	-0.647856	608.336	23.3757	0.00154735	1	0	TCGA_AR-A0TR_AO-A03O_BH-A18R
GLSLGPMAPGR	iTRAQ 4-plex of peptide N-term@1[144.1021];Oxidation of M@7[15.9949]	356018	2	1214.66	1214.66	-0.58229	608.336	23.4924	0.00154735	1	0	TCGA_BH-A0EE_AO-A0J9_BH-A0E0
GLSLGPMAPGR	iTRAQ 4-plex of peptide N-term@1[144.1021];Oxidation of M@7[15.9949]	276915	2	1214.66	1214.66	-3.26611	608.337	26.0167	0.000928409	1	0	TCGA_BH-A0EE_AO-A0J9_BH-A0E0
GLSLGPMAPGR	iTRAQ 4-plex of peptide N-term@1[144.1021];Oxidation of M@7[15.9949]	355861	2	1214.66	1214.66	0.911885	608.335	23.4594	0.00165051	1	0	TCGA_BH-A0EE_AO-A0J9_BH-A0E0
GLSLGPMAPGR	iTRAQ 4-plex of peptide N-term@1[144.1021];Oxidation of M@7[15.9949]	316624	2	1214.65	1214.66	1.23506	608.335	23.5215	0.00154735	1	0	TCGA_BH-A0EE_AO-A0J9_BH-A0E0
GLSLGPMAPGR	iTRAQ 4-plex of peptide N-term@1[144.1021];Oxidation of M@7[15.9949]	394785	2	1214.66	1214.66	-0.0927739	608.335	23.458	0.00175366	1	0	TCGA_BH-A0EE_AO-A0J9_BH-A0E0
GLSLGPMAPGR	iTRAQ 4-plex of peptide N-term@1[144.1021];Oxidation of M@7[15.9949]	277292	2	1214.65	1214.66	3.60461	608.333	23.4402	0.00195998	1	0	TCGA_BH-A0EE_AO-A0J9_BH-A0E0
GLVAPSPGTK	iTRAQ 4-plex of K@10[144.1021];iTRAQ 4-plex of peptide N-term@1[144.1021]	5664	2	1213.74	1213.73	-6.73246	607.875	27.7399	0.000105686	1	0	TCGA_BH-A18U_A2-A0YI_A2-A0EQ
GLWSTDSAEEVR	iTRAQ 4-plex of peptide N-term@1[144.1021]	633565	2	1492.73	1492.73	-0.955862	747.372	32.5607	0.00010003	1	0	TCGA_BH-A18V_A7-A13F_BH-A0E1
GMGPHLPRVPDGVVLGVEEPEGK	iTRAQ 4-plex of K@23[144.1021];iTRAQ 4-plex of peptide N-term@1[144.1021]	141033	5	2656.4	2656.43	9.64116	532.287	29.5392	0.00019998	1	0	TCGA_A2-A0SW-01A_AO-A0JL-01A_BH-A0BV-01A
GMLVSQGK	iTRAQ 4-plex of K@8[144.1021];iTRAQ 4-plex of peptide N-term@1[144.1021];Oxidation of M@2[15.9949]	762434	2	1122.62	1122.63	8.31216	562.318	21.5862	0.00431832	1	0	TCGA_AR-A1AP_AN-A0FK_AO-A0J6
GMLVSQGK	iTRAQ 4-plex of K@8[144.1021];iTRAQ 4-plex of peptide N-term@1[144.1021];Oxidation of M@2[15.9949]	303109	3	1122.63	1122.63	4.19018	375.216	12.5892	0.00308452	1	0	TCGA_AR-A1AP_AN-A0FK_AO-A0J6
GMLVSQGK	iTRAQ 4-plex of K@8[144.1021];iTRAQ 4-plex of peptide N-term@1[144.1021]	78780	2	1106.63	1106.64	4.68485	554.323	18.6915	0.00555213	1	0	TCGA_AR-A1AP_AN-A0FK_AO-A0J6
GMLVSQGK	iTRAQ 4-plex of K@8[144.1021];iTRAQ 4-plex of peptide N-term@1[144.1021];Oxidation of M@2[15.9949]	148214	3	1122.62	1122.63	6.34605	375.215	18.0659	0.000616903	1	0	TCGA_AR-A1AP_AN-A0FK_AO-A0J6
GMLVSQGK	iTRAQ 4-plex of K@8[144.1021];iTRAQ 4-plex of peptide N-term@1[144.1021];Oxidation of M@2[15.9949]	762316	2	1122.62	1122.63	5.75704	562.32	21.0705	0.00246761	1	0	TCGA_AR-A1AP_AN-A0FK_AO-A0J6
GMSMPDAMPLPGVGEELK	iTRAQ 4-plex of K@18[144.1021];iTRAQ 4-plex of peptide N-term@1[144.1021]	284306	3	2146.08	2146.07	-3.14009	716.367	30.4298	9.999e-05	1	0	TCGA_A2-A0D0-01A_BH-A0HK-01A_C8-A12T-01A
GMSMPDAMPLPGVGEELK	iTRAQ 4-plex of K@18[144.1021];iTRAQ 4-plex of peptide N-term@1[144.1021]	238818	3	2146.07	2146.07	-1.46707	716.366	48.0359	9.999e-05	1	0	TCGA_A2-A0SW-01A_AO-A0JL-01A_BH-A0BV-01A
GMSMPDAMPLPGVGEELK	iTRAQ 4-plex of K@18[144.1021];iTRAQ 4-plex of peptide N-term@1[144.1021]	273885	3	2146.06	2146.07	3.15929	716.362	41.2103	9.999e-05	1	0	TCGA_A2-A0YG-01A_E2-A150-01A_BH-A18N-01A
GMSMPDAMPLPGVGEELK	iTRAQ 4-plex of K@18[144.1021];iTRAQ 4-plex of peptide N-term@1[144.1021]	360779	3	2146.07	2146.07	-0.916477	716.365	44.5893	9.999e-05	1	0	TCGA_AR-A0TR_AO-A03O_BH-A18R
GMSMPDAMPLPGVGEELK	iTRAQ 4-plex of K@18[144.1021];iTRAQ 4-plex of peptide N-term@1[144.1021]	289445	3	2146.07	2146.07	-1.0489	716.365	48.2452	9.999e-05	1	0	TCGA_AR-A1AP_AN-A0FK_AO-A0J6
GMSMPDAMPLPGVGEELK	iTRAQ 4-plex of K@18[144.1021];iTRAQ 4-plex of peptide N-term@1[144.1021]	331590	3	2146.08	2146.07	-3.76792	716.367	45.1238	9.999e-05	1	0	TCGA_BH-A0EE_AO-A0J9_BH-A0E0
GMSMPDAMPLPGVGEELK	iTRAQ 4-plex of K@18[144.1021];iTRAQ 4-plex of peptide N-term@1[144.1021]	296141	3	2146.08	2146.07	-2.86933	716.367	48.5332	9.999e-05	1	0	TCGA_D8-A13Y_A8-A076_AO-A126
GMSMPDAMPLPGVGEELK	iTRAQ 4-plex of K@18[144.1021];iTRAQ 4-plex of peptide N-term@1[144.1021]	327647	3	2146.08	2146.07	-4.4146	716.368	48.4046	9.999e-05	1	0	TCGA_AO_A12D_C8_A131_AO_A12B
GMVAMAEAEAGVAVEVR	iTRAQ 4-plex of peptide N-term@1[144.1021];Oxidation of M@2[15.9949];Oxidation of M@5[15.9949]	217996	3	1864.93	1864.91	-8.11201	622.65	30.4475	0.00019998	1	0	TCGA_AO-A12E_A8-A06N_A2-A0T1
GMVLSLEK	iTRAQ 4-plex of K@8[144.1021];iTRAQ 4-plex of peptide N-term@1[144.1021];Oxidation of M@2[15.9949]	843756	3	1179.69	1179.68	-8.49016	394.237	27.4285	0.000616523	1	0	TCGA_D8-A13Y_A8-A076_AO-A126
GMVPGSEGPAR	iTRAQ 4-plex of peptide N-term@1[144.1021]	532967	2	1200.61	1200.6	-2.9381	601.311	23.8271	0.00111823	1	0	TCGA_A2-A0EV-01A_AN-A0AM-01A_D8-A142-01A
GMVPGSEGPAR	iTRAQ 4-plex of peptide N-term@1[144.1021]	519794	2	1200.61	1200.6	-4.90102	601.312	23.7986	0.00111823	1	0	TCGA_A2-A0YF-01A_BH-A0DD-01A_BH-A0E9-01A
GMVPGSEGPAR	iTRAQ 4-plex of peptide N-term@1[144.1021];Oxidation of M@2[15.9949]	290482	2	1216.59	1216.6	4.96884	609.304	14.6643	0.00396462	1	0	TCGA_A7-A0CD-01A_C8-A12W-01A_AN-A0AL-01A
GMVPGSEGPAR	iTRAQ 4-plex of peptide N-term@1[144.1021]	512851	2	1200.61	1200.6	-7.44418	601.314	23.7751	0.00172817	1	0	TCGA_A7-A0CD-01A_C8-A12W-01A_AN-A0AL-01A
GMVPGSEGPAR	iTRAQ 4-plex of peptide N-term@1[144.1021]	555525	2	1200.61	1200.6	-2.55184	601.311	23.6851	0.00121988	1	0	TCGA_A7-A0CJ-01A_AO-A12F-01A_A2-A0YL-01A
GMVPGSEGPAR	iTRAQ 4-plex of peptide N-term@1[144.1021]	527936	2	1200.61	1200.6	-2.34476	601.311	23.7335	0.000711599	1	0	TCGA_AN-A0FL_BH-A0DG_AN-A0AS
GMVPGSEGPAR	iTRAQ 4-plex of peptide N-term@1[144.1021]	550660	2	1200.61	1200.6	-1.7734	601.31	23.7129	0.000508285	1	0	TCGA_AO-A0JE_A2-A0T2_AN-A0AJ
GMVPGSEGPAR	iTRAQ 4-plex of peptide N-term@1[144.1021]	524030	2	1200.6	1200.6	0.0345483	601.309	23.7409	0.000711599	1	0	TCGA_AO-A0JM_C8-A12V_A8-A08G
GMVPGSEGPAR	iTRAQ 4-plex of peptide N-term@1[144.1021];Oxidation of M@2[15.9949]	408366	2	1216.6	1216.6	-1.07727	609.308	24.2326	0.000203314	1	0	TCGA_E2-A159_A2-A0T3_A2-A0YD
GNQFVLFLERDGTTDVTR	iTRAQ 4-plex of peptide N-term@1[144.1021]	468409	3	2211.15	2211.14	-6.50438	738.059	24.3642	0.00029997	1	0	TCGA_A2-A0YF-01A_BH-A0DD-01A_BH-A0E9-01A
GNSGLAALMASPSK	iTRAQ 4-plex of K@14[144.1021];iTRAQ 4-plex of peptide N-term@1[144.1021];Deamidation of N@2[0.9840];Oxidation of M@9[15.9949]	429082	3	1607.84	1607.84	3.44468	536.953	21.167	0.00090009	1	0	TCGA_A2-A0YM-01A_BH-A0C7-01A_A2-A0SX-01A
GNSGLAALMASPSK	iTRAQ 4-plex of K@14[144.1021];iTRAQ 4-plex of peptide N-term@1[144.1021];Deamidation of N@2[0.9840];Oxidation of M@9[15.9949]	429050	4	1607.83	1607.84	6.09579	402.966	21.4708	0.00030003	1	0	TCGA_A2-A0YM-01A_BH-A0C7-01A_A2-A0SX-01A
GNSGLAALMASPSK	iTRAQ 4-plex of K@14[144.1021];iTRAQ 4-plex of peptide N-term@1[144.1021]	482584	3	1590.88	1590.86	-7.58656	531.299	22.4397	0.00120012	1	0	TCGA_A2-A0YM-01A_BH-A0C7-01A_A2-A0SX-01A
GNSNYNFLIK	iTRAQ 4-plex of K@10[144.1021];iTRAQ 4-plex of peptide N-term@1[144.1021];Deamidation of N@4[0.9840]	747215	2	1457.77	1457.78	4.85936	729.892	17.6674	0.000977729	1	0	TCGA_E2-A159_A2-A0T3_A2-A0YD
GNSNYNFLIK	iTRAQ 4-plex of K@10[144.1021];iTRAQ 4-plex of peptide N-term@1[144.1021];Deamidation of N@2[0.9840]	668802	2	1457.77	1457.78	4.26595	729.892	14.9033	0.0044541	1	0	TCGA_E2-A159_A2-A0T3_A2-A0YD
GPGAANLHVR	iTRAQ 4-plex of peptide N-term@1[144.1021];Deamidation of N@6[0.9840]	480375	2	1135.62	1135.62	-1.64938	568.819	23.3539	0.00179666	1	0	TCGA_BH-A18V_A7-A13F_BH-A0E1
GPGAANLHVR	iTRAQ 4-plex of peptide N-term@1[144.1021];Deamidation of N@6[0.9840]	507374	2	1135.63	1135.62	-3.74833	568.82	26.4977	0.00052843	1	0	TCGA_D8-A13Y_A8-A076_AO-A126
GPGAEGMSGK	iTRAQ 4-plex of K@10[144.1021];iTRAQ 4-plex of peptide N-term@1[144.1021]	626438	2	1177.6	1177.6	-0.0775591	589.808	16.0993	0.00438116	1	0	TCGA_AO-A12E_A8-A06N_A2-A0T1
GPGAEGMSGK	iTRAQ 4-plex of K@10[144.1021];iTRAQ 4-plex of peptide N-term@1[144.1021]	594542	2	1177.59	1177.6	4.79949	589.805	17.9304	0.00287514	1	0	TCGA_AO-A12E_A8-A06N_A2-A0T1
GPGGREGGRPSAR	iTRAQ 4-plex of peptide N-term@1[144.1021]	102593	2	1396.75	1396.74	-9.60879	699.384	15.154	0.00130483	1	0	TCGA_A2-A0YF-01A_BH-A0DD-01A_BH-A0E9-01A
GPGGREGGRPSAR	iTRAQ 4-plex of peptide N-term@1[144.1021]	75551	2	1396.75	1396.74	-8.57266	699.384	15.4121	0.00260966	1	0	TCGA_A7-A0CE-01A_BH-A0C0-01A_A2-A0YC-01A
GPGGREVPPPPR	iTRAQ 4-plex of peptide N-term@1[144.1021]	622357	4	1358.76	1358.75	-6.29908	340.698	17.7844	0.00522648	1	0	TCGA_A8-A09I-01A_C8-A12L-01A_A2-A0EX-01A
GPGHGAGLIR	iTRAQ 4-plex of peptide N-term@1[144.1021]	861233	3	1077.61	1077.62	1.73369	360.212	26.2329	0.000410734	1	0	TCGA_A2-A0T7-01A_C8-A12Q-01A_A8-A079-01A
GPGHGAGLIR	iTRAQ 4-plex of peptide N-term@1[144.1021]	951800	3	1077.62	1077.62	-1.86235	360.213	30.2653	0.000273823	1	0	TCGA_AR-A0TR_AO-A03O_BH-A18R
GPGPEDPSSMPEESSPR	iTRAQ 4-plex of peptide N-term@1[144.1021]	192312	3	1898.85	1898.84	-1.12582	633.956	36.6203	9.999e-05	1	0	TCGA_AO_A12D_C8_A131_AO_A12B
GPLAREGAARR	iTRAQ 4-plex of peptide N-term@1[144.1021]	855940	2	1296.76	1296.75	-5.73014	649.386	16.6376	0.00299154	1	0	TCGA_AR-A1AW_AR-A1AV_C8-A135
GPLGVPLFP	iTRAQ 4-plex of peptide N-term@1[144.1021]	32389	2	1039.62	1039.62	-2.91171	520.818	14.3145	0.0040932	1	0	TCGA_A8-A09I-01A_C8-A12L-01A_A2-A0EX-01A
GPLTLHSPGPAMSQK	iTRAQ 4-plex of K@15[144.1021];iTRAQ 4-plex of peptide N-term@1[144.1021]	222645	2	1807.98	1807.99	0.88213	904.999	18.1116	0.00029997	1	0	TCGA_C8-A138_E2-A154_BH-A0BZ
GPMAAVQMDPELAK	iTRAQ 4-plex of K@14[144.1021];iTRAQ 4-plex of peptide N-term@1[144.1021]	477571	2	1744.91	1744.91	0.0877242	873.462	23.9685	9.999e-05	1	0	TCGA_AO-A0JM_C8-A12V_A8-A08G
GPMAAVQMDPELAK	iTRAQ 4-plex of K@14[144.1021];iTRAQ 4-plex of peptide N-term@1[144.1021]	534512	2	1744.91	1744.91	-1.18507	873.463	30.618	9.999e-05	1	0	TCGA_AR-A0TT_AR-A1AQ_AO-A12B_117C
GPNSGFR	iTRAQ 4-plex of peptide N-term@1[144.1021]	452902	2	877.455	877.453	-2.95989	439.735	15.2901	0.00884956	1	0	TCGA_A8-A06Z-01A_A2-A0D1-01A_A2-A0CM-01A
GPPAEAAPER	iTRAQ 4-plex of peptide N-term@1[144.1021]	263774	3	1137.59	1137.59	0.479331	380.204	27.3965	0.00250784	1	0	TCGA_AO_A12D_C8_A131_AO_A12B
GPPGATSPLTLTR	iTRAQ 4-plex of peptide N-term@1[144.1021]	650755	3	1410.8	1410.8	-3.71129	471.274	18.424	0.00190209	1	0	TCGA_AO-A0JE_A2-A0T2_AN-A0AJ
GPPGATSPLTLTR	iTRAQ 4-plex of peptide N-term@1[144.1021]	792443	3	1410.8	1410.8	-1.20564	471.273	23.4274	0.00130143	1	0	TCGA_AR-A0TR_AO-A03O_BH-A18R
GPPTVSVVK	iTRAQ 4-plex of K@9[144.1021];iTRAQ 4-plex of peptide N-term@1[144.1021]	452302	2	1170.73	1170.72	-3.42959	586.37	21.6624	0.00712251	1	0	TCGA_AO-A0JE_A2-A0T2_AN-A0AJ
GPPTVSVVK	iTRAQ 4-plex of K@9[144.1021];iTRAQ 4-plex of peptide N-term@1[144.1021]	391101	2	1170.73	1170.72	-4.13912	586.37	21.5024	0.00569801	1	0	TCGA_BH-A18U_A2-A0YI_A2-A0EQ
GPPTVSVVK	iTRAQ 4-plex of K@9[144.1021];iTRAQ 4-plex of peptide N-term@1[144.1021]	466325	2	1170.72	1170.72	-1.78109	586.369	21.4231	0.00569801	1	0	TCGA_AO-A12D-01A_AN-A04A-01A_BH-A0AV-01A
GPQAGMRAGLGR	iTRAQ 4-plex of peptide N-term@1[144.1021];Oxidation of M@6[15.9949]	352611	3	1329.72	1329.71	-8.95004	444.246	20.2052	0.000301356	1	0	TCGA_AO-A12E_A8-A06N_A2-A0T1
GPQIQLRLPVQR	iTRAQ 4-plex of peptide N-term@1[144.1021]	605055	2	1547.93	1547.94	4.40913	774.973	12.9384	0.000200521	1	0	TCGA_AO-A12E_A8-A06N_A2-A0T1
GPQIQLRLPVQR	iTRAQ 4-plex of peptide N-term@1[144.1021]	96821	4	1547.94	1547.94	1.50831	387.991	15.4592	0.000100261	1	0	TCGA_AO-A12E_A8-A06N_A2-A0T1
GPQIQLRLPVQR	iTRAQ 4-plex of peptide N-term@1[144.1021]	345747	4	1547.93	1547.94	4.49666	387.99	18.5801	0.000100261	1	0	TCGA_AO-A12E_A8-A06N_A2-A0T1
GPQIQLRLPVQR	iTRAQ 4-plex of peptide N-term@1[144.1021]	636197	4	1547.93	1547.94	2.07267	387.991	15.6387	0.000100261	1	0	TCGA_AO-A12E_A8-A06N_A2-A0T1
GPQIQLRLPVQR	iTRAQ 4-plex of peptide N-term@1[144.1021]	551852	4	1547.93	1547.94	4.98866	387.99	15.4571	0.000100261	1	0	TCGA_AO-A12E_A8-A06N_A2-A0T1
GPQIQLRLPVQR	iTRAQ 4-plex of peptide N-term@1[144.1021]	165946	4	1547.93	1547.94	2.15676	387.991	15.5854	0.000100261	1	0	TCGA_AO-A12E_A8-A06N_A2-A0T1
GPQIQLRLPVQR	iTRAQ 4-plex of peptide N-term@1[144.1021]	574840	4	1547.93	1547.94	4.36078	387.99	15.5612	0.000100261	1	0	TCGA_AO-A12E_A8-A06N_A2-A0T1
GPQIQLRLPVQR	iTRAQ 4-plex of peptide N-term@1[144.1021]	237428	4	1547.94	1547.94	1.59594	387.991	15.4214	0.000100261	1	0	TCGA_AO-A12E_A8-A06N_A2-A0T1
GPQIQLRLPVQR	iTRAQ 4-plex of peptide N-term@1[144.1021]	130270	4	1547.94	1547.94	1.07408	387.991	15.5213	0.000100261	1	0	TCGA_AO-A12E_A8-A06N_A2-A0T1
GPRPEPAAAMDAPAR	iTRAQ 4-plex of peptide N-term@1[144.1021]	580569	3	1649.85	1649.84	-6.77867	550.959	20.8397	0.003	1	0	TCGA_AO-A0JE_A2-A0T2_AN-A0AJ
GPRPEPAAAMDAPAR	iTRAQ 4-plex of peptide N-term@1[144.1021]	580565	4	1649.86	1649.84	-8.19447	413.471	28.0096	0.001	1	0	TCGA_AO-A0JE_A2-A0T2_AN-A0AJ
GPRPEPAAAMDAPAR	iTRAQ 4-plex of peptide N-term@1[144.1021]	580800	4	1649.85	1649.84	-6.35439	413.471	23.9744	0.0001	1	0	TCGA_AO-A0JE_A2-A0T2_AN-A0AJ
GPRPEPAAAMDAPAR	iTRAQ 4-plex of peptide N-term@1[144.1021]	580276	4	1649.85	1649.84	-6.1713	413.471	33.1935	0.001	1	0	TCGA_AO-A0JE_A2-A0T2_AN-A0AJ
GPRPEPAAAMDAPAR	iTRAQ 4-plex of peptide N-term@1[144.1021]	580263	3	1649.86	1649.84	-8.50683	550.96	17.7384	0.0036	1	0	TCGA_AO-A0JE_A2-A0T2_AN-A0AJ
GPRPEPAAAMDAPAR	iTRAQ 4-plex of peptide N-term@1[144.1021]	580685	4	1649.86	1649.84	-7.73749	413.471	24.3134	0.0015	1	0	TCGA_AO-A0JE_A2-A0T2_AN-A0AJ
GPRPPGSQRGRR	iTRAQ 4-plex of peptide N-term@1[144.1021]	829114	2	1463.84	1463.83	-3.32573	732.925	22.0396	0.00657152	1	0	TCGA_A2-A0T7-01A_C8-A12Q-01A_A8-A079-01A
GPRPPPAPPIR	iTRAQ 4-plex of peptide N-term@1[144.1021]	79466	3	1297.78	1297.77	-7.79287	433.602	29.2168	0.00378191	1	0	TCGA_A7-A0CJ-01A_AO-A12F-01A_A2-A0YL-01A
GPRPPPAPPIR	iTRAQ 4-plex of peptide N-term@1[144.1021]	84785	3	1297.77	1297.77	-0.479364	433.599	39.8989	0.00252127	1	0	TCGA_E2-A159_A2-A0T3_A2-A0YD
GPRPPPAPPIRVEEAEAMAETEER	iTRAQ 4-plex of peptide N-term@1[144.1021]	646412	4	2772.4	2772.4	-0.659612	694.107	51.8981	9.999e-05	1	0	TCGA_A2-A0EV-01A_AN-A0AM-01A_D8-A142-01A
GPRPPPAPPIRVEEAEAMAETEER	iTRAQ 4-plex of peptide N-term@1[144.1021]	671030	4	2772.41	2772.4	-3.65923	694.109	47.3946	9.999e-05	1	0	TCGA_A7-A0CD-01A_C8-A12W-01A_AN-A0AL-01A
GPRPPPAPPIRVEEAEAMAETEER	iTRAQ 4-plex of peptide N-term@1[144.1021]	706745	4	2772.4	2772.4	-1.3859	694.108	60.1306	9.999e-05	1	0	TCGA_A7-A0CJ-01A_AO-A12F-01A_A2-A0YL-01A
GPRPPPAPPIRVEEAEAMAETEER	iTRAQ 4-plex of peptide N-term@1[144.1021]	701143	4	2772.4	2772.4	0.533583	694.107	47.9603	9.999e-05	1	0	TCGA_AR-A0TV_C8-A12Z_AO-A0JJ
GPRPPPAPPIRVEEAEAMAETEER	iTRAQ 4-plex of peptide N-term@1[144.1021]	673587	4	2772.4	2772.4	-1.51426	694.108	75.4203	9.999e-05	1	0	TCGA_BH-A18V_A7-A13F_BH-A0E1
GPRPPPAPPIRVEEAEAMAETEER	iTRAQ 4-plex of peptide N-term@1[144.1021]	783098	4	2772.41	2772.4	-3.8711	694.11	68.138	9.999e-05	1	0	TCGA_E2-A159_A2-A0T3_A2-A0YD
GPSASSLGAAGPTLSLPMGIR	iTRAQ 4-plex of peptide N-term@1[144.1021]	218358	3	2083.12	2083.12	-0.261783	695.381	19.3707	0.00269973	1	0	TCGA_A8-A09I-01A_C8-A12L-01A_A2-A0EX-01A
GPSASSLGAAGPTLSLPMGIR	iTRAQ 4-plex of peptide N-term@1[144.1021]	794364	3	2083.12	2083.12	2.48788	695.379	33.5093	9.999e-05	1	0	TCGA_A8-A09I-01A_C8-A12L-01A_A2-A0EX-01A
GPTPLGGR	iTRAQ 4-plex of peptide N-term@1[144.1021]	576274	2	897.514	897.515	1.89967	449.764	23.6393	0.00763359	1	0	TCGA_A2-A0D2-01A_C8-A12U-01A_AR-A1AS-01A
GPTPLGGR	iTRAQ 4-plex of peptide N-term@1[144.1021]	576046	2	897.514	897.515	1.35782	449.764	24.0191	0.00381679	1	0	TCGA_A2-A0D2-01A_C8-A12U-01A_AR-A1AS-01A
GPTPLGGR	iTRAQ 4-plex of peptide N-term@1[144.1021]	470438	2	897.514	897.515	1.59556	449.764	21.1201	0.00763359	1	0	TCGA_A2-A0D2-01A_C8-A12U-01A_AR-A1AS-01A
GPTPLGGR	iTRAQ 4-plex of peptide N-term@1[144.1021]	470607	2	897.513	897.515	2.67729	449.764	19.9176	0.00763359	1	0	TCGA_A2-A0D2-01A_C8-A12U-01A_AR-A1AS-01A
GPTPLGGR	iTRAQ 4-plex of peptide N-term@1[144.1021]	644815	2	897.515	897.515	0.863675	449.765	21.0039	0.00763359	1	0	TCGA_A2-A0D2-01A_C8-A12U-01A_AR-A1AS-01A
GPTPLGGR	iTRAQ 4-plex of peptide N-term@1[144.1021]	529568	2	897.516	897.515	-1.21004	449.766	20.6463	0.00763359	1	0	TCGA_A2-A0EV-01A_AN-A0AM-01A_D8-A142-01A
GPTPLGGR	iTRAQ 4-plex of peptide N-term@1[144.1021]	459366	2	897.516	897.515	-0.98277	449.765	24.1806	0.00763359	1	0	TCGA_A2-A0EV-01A_AN-A0AM-01A_D8-A142-01A
GPTPLGGR	iTRAQ 4-plex of peptide N-term@1[144.1021]	473640	2	897.515	897.515	0.886122	449.765	18.62	0.00763359	1	0	TCGA_A2-A0YG-01A_E2-A150-01A_BH-A18N-01A
GPTPLGGR	iTRAQ 4-plex of peptide N-term@1[144.1021]	437541	2	897.521	897.515	-5.69843	449.768	20.1993	0.00763359	1	0	TCGA_A2-A0YG-01A_E2-A150-01A_BH-A18N-01A
GPTPLGGR	iTRAQ 4-plex of peptide N-term@1[144.1021]	515863	2	897.517	897.515	-1.4023	449.766	26.4711	0.00763359	1	0	TCGA_A7-A0CJ-01A_AO-A12F-01A_A2-A0YL-01A
GPTPLGGR	iTRAQ 4-plex of peptide N-term@1[144.1021]	479867	2	897.518	897.515	-2.47983	449.766	20.23	0.00763359	1	0	TCGA_A7-A0CJ-01A_AO-A12F-01A_A2-A0YL-01A
GPTPLGGR	iTRAQ 4-plex of peptide N-term@1[144.1021]	550993	2	897.517	897.515	-1.41198	449.766	17.6211	0.00763359	1	0	TCGA_A7-A0CJ-01A_AO-A12F-01A_A2-A0YL-01A
GPTPLGGR	iTRAQ 4-plex of peptide N-term@1[144.1021]	479985	2	897.518	897.515	-3.02868	449.766	24.2886	0.00763359	1	0	TCGA_A7-A0CJ-01A_AO-A12F-01A_A2-A0YL-01A
GPTPLGGR	iTRAQ 4-plex of peptide N-term@1[144.1021]	585535	2	897.516	897.515	-0.911371	449.765	20.5615	0.00763359	1	0	TCGA_A7-A0CJ-01A_AO-A12F-01A_A2-A0YL-01A
GPTPLGGR	iTRAQ 4-plex of peptide N-term@1[144.1021]	466698	2	897.516	897.515	-0.484338	449.765	21.0661	0.00763359	1	0	TCGA_A8-A09G-01A_C8-A131-01A_C8-A134-01A
GPTPLGGR	iTRAQ 4-plex of peptide N-term@1[144.1021]	502600	2	897.519	897.515	-4.41683	449.767	23.138	0.00763359	1	0	TCGA_A8-A09G-01A_C8-A131-01A_C8-A134-01A
GPTPLGGR	iTRAQ 4-plex of peptide N-term@1[144.1021]	466848	2	897.516	897.515	-0.676324	449.765	24.1662	0.00763359	1	0	TCGA_A8-A09G-01A_C8-A131-01A_C8-A134-01A
GPTPLGGR	iTRAQ 4-plex of peptide N-term@1[144.1021]	502925	2	897.516	897.515	-0.141023	449.765	27.2371	0.00763359	1	0	TCGA_A8-A09G-01A_C8-A131-01A_C8-A134-01A
GPTPLGGR	iTRAQ 4-plex of peptide N-term@1[144.1021]	537627	2	897.516	897.515	-0.57786	449.765	26.4852	0.00381679	1	0	TCGA_A8-A09G-01A_C8-A131-01A_C8-A134-01A
GPTPLGGR	iTRAQ 4-plex of peptide N-term@1[144.1021]	569056	2	897.511	897.515	5.11155	449.763	18.3928	0.00763359	1	0	TCGA_A8-A09G-01A_C8-A131-01A_C8-A134-01A
GPTPLGGR	iTRAQ 4-plex of peptide N-term@1[144.1021]	455320	2	897.519	897.515	-4.27635	449.767	24.2084	0.00763359	1	0	TCGA_AN-A0FL_BH-A0DG_AN-A0AS
GPTPLGGR	iTRAQ 4-plex of peptide N-term@1[144.1021]	524565	2	897.517	897.515	-1.2961	449.766	20.6073	0.00763359	1	0	TCGA_AN-A0FL_BH-A0DG_AN-A0AS
GPTPLGGR	iTRAQ 4-plex of peptide N-term@1[144.1021]	475390	2	897.516	897.515	-1.03991	449.765	24.0416	0.00763359	1	0	TCGA_AO-A0JE_A2-A0T2_AN-A0AJ
GPTPLGGR	iTRAQ 4-plex of peptide N-term@1[144.1021]	546401	2	897.518	897.515	-2.43999	449.766	17.724	0.00763359	1	0	TCGA_AO-A0JE_A2-A0T2_AN-A0AJ
GPTPLGGR	iTRAQ 4-plex of peptide N-term@1[144.1021]	475244	2	897.517	897.515	-2.29645	449.766	23.5887	0.00763359	1	0	TCGA_AO-A0JE_A2-A0T2_AN-A0AJ
GPTPLGGR	iTRAQ 4-plex of peptide N-term@1[144.1021]	475675	2	897.517	897.515	-1.30961	449.766	24.2163	0.00763359	1	0	TCGA_AO-A0JE_A2-A0T2_AN-A0AJ
GPTPLGGR	iTRAQ 4-plex of peptide N-term@1[144.1021]	580927	2	897.517	897.515	-1.68983	449.766	17.1014	0.00763359	1	0	TCGA_AO-A0JE_A2-A0T2_AN-A0AJ
GPTPLGGR	iTRAQ 4-plex of peptide N-term@1[144.1021]	577387	2	897.517	897.515	-1.55558	449.766	18.26	0.00763359	1	0	TCGA_AR-A0TT_AR-A1AQ_AO-A12B_117C
GPTPLGGR	iTRAQ 4-plex of peptide N-term@1[144.1021]	507103	2	897.518	897.515	-3.0082	449.766	23.5432	0.00763359	1	0	TCGA_AR-A0TT_AR-A1AQ_AO-A12B_117C
GPTPLGGR	iTRAQ 4-plex of peptide N-term@1[144.1021]	471578	2	897.516	897.515	-0.562897	449.765	27.1418	0.00763359	1	0	TCGA_AR-A0TT_AR-A1AQ_AO-A12B_117C
GPTPLGGR	iTRAQ 4-plex of peptide N-term@1[144.1021]	506930	2	897.516	897.515	-0.717931	449.765	27.2639	0.00763359	1	0	TCGA_AR-A0TT_AR-A1AQ_AO-A12B_117C
GPTPLGGR	iTRAQ 4-plex of peptide N-term@1[144.1021]	611864	2	897.518	897.515	-2.35065	449.766	20.1831	0.00763359	1	0	TCGA_AR-A0TT_AR-A1AQ_AO-A12B_117C
GPTPLGGR	iTRAQ 4-plex of peptide N-term@1[144.1021]	533391	2	897.511	897.515	4.75463	449.763	18.3036	0.00763359	1	0	TCGA_AR-A1AP_AN-A0FK_AO-A0J6
GPTPLGGR	iTRAQ 4-plex of peptide N-term@1[144.1021]	494924	2	897.513	897.515	2.47272	449.764	24.2197	0.00763359	1	0	TCGA_AR-A1AP_AN-A0FK_AO-A0J6
GPTPLGGR	iTRAQ 4-plex of peptide N-term@1[144.1021]	495352	2	897.513	897.515	2.42582	449.764	20.7764	0.00763359	1	0	TCGA_AR-A1AP_AN-A0FK_AO-A0J6
GPTPLGGR	iTRAQ 4-plex of peptide N-term@1[144.1021]	606777	2	897.511	897.515	4.61956	449.763	18.1744	0.00763359	1	0	TCGA_AR-A1AP_AN-A0FK_AO-A0J6
GPTPLGGR	iTRAQ 4-plex of peptide N-term@1[144.1021]	500302	2	897.516	897.515	-0.38779	449.765	24.0348	0.00763359	1	0	TCGA_BH-A0EE_AO-A0J9_BH-A0E0
GPVQHWVSLVLRSPDR	iTRAQ 4-plex of peptide N-term@1[144.1021]	468017	2	1989.11	1989.1	-4.7423	995.563	24.0322	0.00069993	1	0	TCGA_A7-A0CD-01A_C8-A12W-01A_AN-A0AL-01A
GPVQHWVSLVLRSPDR	iTRAQ 4-plex of peptide N-term@1[144.1021]	490407	2	1989.11	1989.1	-5.14408	995.564	24.0217	0.00079992	1	0	TCGA_A7-A0CE-01A_BH-A0C0-01A_A2-A0YC-01A
GPVQHWVSLVLRSPDR	iTRAQ 4-plex of peptide N-term@1[144.1021]	490406	3	1989.11	1989.1	-5.89913	664.046	26.193	0.00029997	1	0	TCGA_A7-A0CE-01A_BH-A0C0-01A_A2-A0YC-01A
GPWPELQRDK	iTRAQ 4-plex of K@10[144.1021];iTRAQ 4-plex of peptide N-term@1[144.1021]	654666	2	1512.83	1512.83	-3.28217	757.424	26.9143	0.000102807	1	0	TCGA_A2-A0D2-01A_C8-A12U-01A_AR-A1AS-01A
GPWPELQRDK	iTRAQ 4-plex of K@10[144.1021];iTRAQ 4-plex of peptide N-term@1[144.1021]	654653	3	1512.84	1512.83	-4.93645	505.286	18.5888	0.000102807	1	0	TCGA_A2-A0D2-01A_C8-A12U-01A_AR-A1AS-01A
GPWPELQRDK	iTRAQ 4-plex of K@10[144.1021];iTRAQ 4-plex of peptide N-term@1[144.1021]	629337	3	1512.84	1512.83	-5.15591	505.286	18.4972	0.000102807	1	0	TCGA_AO-A0JM_C8-A12V_A8-A08G
GPWPELQRDK	iTRAQ 4-plex of K@10[144.1021];iTRAQ 4-plex of peptide N-term@1[144.1021]	629363	2	1512.83	1512.83	-0.664784	757.422	26.9447	0.000102807	1	0	TCGA_AO-A0JM_C8-A12V_A8-A08G
GPWPELQRDK	iTRAQ 4-plex of K@10[144.1021];iTRAQ 4-plex of peptide N-term@1[144.1021]	761895	2	1512.83	1512.83	-3.48543	757.425	29.9731	0.000102807	1	0	TCGA_AR-A0TR_AO-A03O_BH-A18R
GQAITMTISHK	iTRAQ 4-plex of K@11[144.1021];iTRAQ 4-plex of peptide N-term@1[144.1021]	248485	2	1473.83	1473.82	-7.60967	737.924	13.4625	0.00180796	1	0	TCGA_AO_A12D_C8_A131_AO_A12B
GQAMNLGDGLK	iTRAQ 4-plex of K@11[144.1021];iTRAQ 4-plex of peptide N-term@1[144.1021];Oxidation of M@4[15.9949];Deamidation of N@5[0.9840]	353265	2	1407.71	1407.73	8.74781	704.865	20.5387	0.000406628	1	0	TCGA_A2-A0D0-01A_BH-A0HK-01A_C8-A12T-01A
GQAMNLGDGLK	iTRAQ 4-plex of K@11[144.1021];iTRAQ 4-plex of peptide N-term@1[144.1021];Oxidation of M@4[15.9949];Deamidation of N@5[0.9840]	389611	2	1407.72	1407.73	7.70179	704.865	15.4158	0.00264308	1	0	TCGA_AR-A0TV_C8-A12Z_AO-A0JJ
GQAMNLGDGLK	iTRAQ 4-plex of K@11[144.1021];iTRAQ 4-plex of peptide N-term@1[144.1021];Oxidation of M@4[15.9949];Deamidation of N@5[0.9840]	356434	2	1407.72	1407.73	7.91219	704.865	15.5906	0.000508285	1	0	TCGA_BH-A18V_A7-A13F_BH-A0E1
GQAMNLGDGLK	iTRAQ 4-plex of K@11[144.1021];iTRAQ 4-plex of peptide N-term@1[144.1021]	486870	3	1390.76	1390.75	-7.35946	464.593	13.9915	0.00243977	1	0	TCGA_BH-A18V_A7-A13F_BH-A0E1
GQAMNLGDGLK	iTRAQ 4-plex of K@11[144.1021];iTRAQ 4-plex of peptide N-term@1[144.1021];Deamidation of N@5[0.9840]	734135	3	1391.73	1391.73	0.925682	464.918	21.4904	0.00274474	1	0	TCGA_BH-A18V_A7-A13F_BH-A0E1
GQAMNLGDGLK	iTRAQ 4-plex of K@11[144.1021];iTRAQ 4-plex of peptide N-term@1[144.1021];Deamidation of N@5[0.9840]	734111	2	1391.73	1391.73	2.27115	696.872	18.6709	0.00884416	1	0	TCGA_BH-A18V_A7-A13F_BH-A0E1
GQAMNLGDGLK	iTRAQ 4-plex of K@11[144.1021];iTRAQ 4-plex of peptide N-term@1[144.1021];Oxidation of M@4[15.9949];Deamidation of N@5[0.9840]	431393	2	1407.72	1407.73	8.02682	704.865	17.8381	0.0014232	1	0	TCGA_C8-A138_E2-A154_BH-A0BZ
GQAMNLGDGLK	iTRAQ 4-plex of K@11[144.1021];iTRAQ 4-plex of peptide N-term@1[144.1021];Oxidation of M@4[15.9949];Deamidation of N@5[0.9840]	431429	3	1407.71	1407.73	9.13359	470.245	25.1746	0.00111823	1	0	TCGA_C8-A138_E2-A154_BH-A0BZ
GQAMNLGDGLK	iTRAQ 4-plex of K@11[144.1021];iTRAQ 4-plex of peptide N-term@1[144.1021]	576834	3	1390.76	1390.75	-6.40977	464.593	15.8	0.00101657	1	0	TCGA_C8-A138_E2-A154_BH-A0BZ
GQAMNLGDGLK	iTRAQ 4-plex of K@11[144.1021];iTRAQ 4-plex of peptide N-term@1[144.1021];Oxidation of M@4[15.9949];Deamidation of N@5[0.9840]	407172	2	1407.72	1407.73	8.17931	704.865	15.8034	0.00264308	1	0	TCGA_AO_A12D_C8_A131_AO_A12B
GQELSGTPARR	iTRAQ 4-plex of peptide N-term@1[144.1021]	348671	2	1314.7	1314.71	7.09	658.359	33.0797	0.000400761	1	0	TCGA_BH-A0EE_AO-A0J9_BH-A0E0
GQFRPPRTVR	iTRAQ 4-plex of peptide N-term@1[144.1021]	732116	3	1356.78	1356.79	5.54552	453.267	21.0186	0.00401606	1	0	TCGA_AO-A0JM_C8-A12V_A8-A08G
GQFRPPRTVR	iTRAQ 4-plex of peptide N-term@1[144.1021]	731967	3	1356.78	1356.79	5.40612	453.267	20.7516	0.00475587	1	0	TCGA_AO-A0JM_C8-A12V_A8-A08G
GQFRPPRTVR	iTRAQ 4-plex of peptide N-term@1[144.1021]	732060	2	1356.78	1356.79	5.59162	679.397	19.3969	0.00179666	1	0	TCGA_AO-A0JM_C8-A12V_A8-A08G
GQFRPPRTVR	iTRAQ 4-plex of peptide N-term@1[144.1021]	784192	3	1356.78	1356.79	2.51796	453.268	20.8163	0.00348763	1	0	TCGA_C8-A12P_BH-A0C1_A2-A0EY
GQFRPPRTVR	iTRAQ 4-plex of peptide N-term@1[144.1021]	750912	2	1356.78	1356.79	4.33619	679.397	19.2012	0.00359332	1	0	TCGA_C8-A12P_BH-A0C1_A2-A0EY
GQFRPPRTVR	iTRAQ 4-plex of peptide N-term@1[144.1021]	784053	3	1356.78	1356.79	2.49309	453.268	20.8282	0.00348763	1	0	TCGA_C8-A12P_BH-A0C1_A2-A0EY
GQFRPPRTVR	iTRAQ 4-plex of peptide N-term@1[144.1021]	750776	2	1356.78	1356.79	4.18969	679.397	19.1153	0.00126823	1	0	TCGA_C8-A12P_BH-A0C1_A2-A0EY
GQLPALAAR	iTRAQ 4-plex of peptide N-term@1[144.1021]	213402	2	1039.63	1039.63	0.337288	520.82	22.6737	0.000949668	1	0	TCGA_AO-A0JM_C8-A12V_A8-A08G
GQPPTRLFGR	iTRAQ 4-plex of peptide N-term@1[144.1021]	526508	2	1271.73	1271.72	-2.99027	636.87	15.6952	0.00338159	1	0	TCGA_AO_A12D_C8_A131_AO_A12B
GRFGAGPSANLSPK	iTRAQ 4-plex of K@14[144.1021];iTRAQ 4-plex of peptide N-term@1[144.1021];Deamidation of N@10[0.9840]	640350	2	1646.9	1646.9	1.92074	824.455	21.4639	9.999e-05	1	0	TCGA_C8-A138_E2-A154_BH-A0BZ
GRFIVSR	iTRAQ 4-plex of peptide N-term@1[144.1021]	330050	3	977.589	977.589	0.473652	326.87	37.2721	0.00221729	1	0	TCGA_AR-A0TV_C8-A12Z_AO-A0JJ
GRFIVSR	iTRAQ 4-plex of peptide N-term@1[144.1021]	351674	3	977.595	977.589	-5.50192	326.872	37.2887	0.00221729	1	0	TCGA_BH-A18U_A2-A0YI_A2-A0EQ
GRFIVSR	iTRAQ 4-plex of peptide N-term@1[144.1021]	319318	3	977.596	977.589	-7.16983	326.873	33.726	0.00221729	1	0	TCGA_BH-A18U_A2-A0YI_A2-A0EQ
GRFTMSR	iTRAQ 4-plex of peptide N-term@1[144.1021]	206996	3	997.524	997.525	0.699426	333.515	30.4283	0.00221239	1	0	TCGA_A2-A0EV-01A_AN-A0AM-01A_D8-A142-01A
GRFTMSR	iTRAQ 4-plex of peptide N-term@1[144.1021]	243440	3	997.525	997.525	0.100709	333.516	20.8222	0.00442478	1	0	TCGA_A2-A0EV-01A_AN-A0AM-01A_D8-A142-01A
GRFTMSR	iTRAQ 4-plex of peptide N-term@1[144.1021]	221191	3	997.531	997.525	-5.8071	333.518	21.227	0.00221239	1	0	TCGA_BH-A18U_A2-A0YI_A2-A0EQ
GRFTMSR	iTRAQ 4-plex of peptide N-term@1[144.1021]	157144	3	997.53	997.525	-4.99281	333.517	14.8464	0.00221239	1	0	TCGA_BH-A18U_A2-A0YI_A2-A0EQ
GRFTMSR	iTRAQ 4-plex of peptide N-term@1[144.1021]	188464	3	997.531	997.525	-6.52957	333.518	27.6279	0.00221239	1	0	TCGA_BH-A18U_A2-A0YI_A2-A0EQ
GRFTMSR	iTRAQ 4-plex of peptide N-term@1[144.1021]	246892	3	997.522	997.525	2.50348	333.515	30.2425	0.00221239	1	0	TCGA_C8-A12P_BH-A0C1_A2-A0EY
GRFTTSR	iTRAQ 4-plex of peptide N-term@1[144.1021]	698675	3	967.529	967.532	3.69704	323.517	18.6031	0.00884956	1	0	TCGA_AR-A0TY_AR-A0U4_BH-A0HP
GRFTTSR	iTRAQ 4-plex of peptide N-term@1[144.1021]	374	3	967.535	967.532	-2.91941	323.519	21.3579	0.00442478	1	0	TCGA_BH-A18U_A2-A0YI_A2-A0EQ
GRFTTSR	iTRAQ 4-plex of peptide N-term@1[144.1021]	723107	3	967.532	967.532	-0.182819	323.518	27.0395	0.00442478	1	0	TCGA_BH-A18U_A2-A0YI_A2-A0EQ
GRFVISR	iTRAQ 4-plex of peptide N-term@1[144.1021]	426664	3	977.59	977.589	-0.701253	326.871	30.4201	0.00221239	1	0	TCGA_A2-A0EV-01A_AN-A0AM-01A_D8-A142-01A
GRMEGGEAEGGVG	iTRAQ 4-plex of peptide N-term@1[144.1021]	149100	3	1348.63	1348.62	-7.13693	450.549	20.9976	0.00161307	1	0	TCGA_BH-A0EE_AO-A0J9_BH-A0E0
GRNAMSAVNVENPLSR	iTRAQ 4-plex of peptide N-term@1[144.1021];Deamidation of N@3[0.9840]	90725	2	1858.96	1858.94	-6.26103	930.485	20.0323	9.999e-05	1	0	TCGA_A2-A0EV-01A_AN-A0AM-01A_D8-A142-01A
GRNAMSAVNVENPLSR	iTRAQ 4-plex of peptide N-term@1[144.1021];Oxidation of M@5[15.9949];Deamidation of N@12[0.9840]	750072	3	1874.94	1874.94	1.48858	625.986	25.2711	9.999e-05	1	0	TCGA_A2-A0EV-01A_AN-A0AM-01A_D8-A142-01A
GRNAMSAVNVENPLSR	iTRAQ 4-plex of peptide N-term@1[144.1021];Deamidation of N@3[0.9840]	125313	2	1858.96	1858.94	-7.04935	930.486	19.8835	9.999e-05	1	0	TCGA_A2-A0EV-01A_AN-A0AM-01A_D8-A142-01A
GRPGFWRGAMEVVEAAAAQLETLK	iTRAQ 4-plex of K@24[144.1021];iTRAQ 4-plex of peptide N-term@1[144.1021];Oxidation of M@10[15.9949]	299092	4	2890.54	2890.54	-2.83983	723.644	35.9894	9.999e-05	1	0	TCGA_A2-A0SW-01A_AO-A0JL-01A_BH-A0BV-01A
GRPGFWRGAMEVVEAAAAQLETLK	iTRAQ 4-plex of K@24[144.1021];iTRAQ 4-plex of peptide N-term@1[144.1021];Oxidation of M@10[15.9949]	288984	4	2890.54	2890.54	-1.58086	723.643	32.1471	9.999e-05	1	0	TCGA_A2-A0YM-01A_BH-A0C7-01A_A2-A0SX-01A
GRPGLREAMEPGK	iTRAQ 4-plex of K@13[144.1021];iTRAQ 4-plex of peptide N-term@1[144.1021];Oxidation of M@9[15.9949]	491250	4	1700.93	1700.92	-3.33568	426.24	12.735	0.00219978	1	0	TCGA_AO-A12E_A8-A06N_A2-A0T1
GRSGLEPGTFRK	iTRAQ 4-plex of K@12[144.1021];iTRAQ 4-plex of peptide N-term@1[144.1021]	451349	3	1591.9	1591.9	0.800611	531.641	24.2752	0.000200341	1	0	TCGA_BH-A18V_A7-A13F_BH-A0E1
GRSPGIEPR	iTRAQ 4-plex of peptide N-term@1[144.1021]	448160	3	1111.63	1111.62	-3.24383	371.549	29.8377	0.00204789	1	0	TCGA_A2-A0YF-01A_BH-A0DD-01A_BH-A0E9-01A
GRVSAPVPGK	iTRAQ 4-plex of K@10[144.1021];iTRAQ 4-plex of peptide N-term@1[144.1021]	37390	3	1254.77	1254.77	-3.27487	419.264	29.136	0.00677702	1	0	TCGA_AR-A0TV_C8-A12Z_AO-A0JJ
GSAAVPGEGALEQFLEMERGG	iTRAQ 4-plex of peptide N-term@1[144.1021];Oxidation of M@17[15.9949]	575635	2	2264.1	2264.09	-5.04997	1133.06	19.3785	0.00019998	1	0	TCGA_E2-A159_A2-A0T3_A2-A0YD
GSAAVPGEGALEQFLEMERGG	iTRAQ 4-plex of peptide N-term@1[144.1021]	617245	2	2248.1	2248.09	-4.24761	1125.06	19.6829	9.999e-05	1	0	TCGA_E2-A159_A2-A0T3_A2-A0YD
GSAAVPGEGALEQFLEMERGG	iTRAQ 4-plex of peptide N-term@1[144.1021];Oxidation of M@17[15.9949]	575762	2	2264.09	2264.09	-2.60771	1133.05	20.7037	9.999e-05	1	0	TCGA_E2-A159_A2-A0T3_A2-A0YD
GSAAVPGEGALEQFLEMERGG	iTRAQ 4-plex of peptide N-term@1[144.1021];Oxidation of M@17[15.9949]	575764	3	2264.1	2264.09	-3.96351	755.706	19.6622	0.00139986	1	0	TCGA_E2-A159_A2-A0T3_A2-A0YD
GSAAVPGEGALEQFLEMERGG	iTRAQ 4-plex of peptide N-term@1[144.1021]	655232	2	2248.1	2248.09	-3.88719	1125.06	24.5699	9.999e-05	1	0	TCGA_E2-A159_A2-A0T3_A2-A0YD
GSAAVPGEGALEQFLEMERGG	iTRAQ 4-plex of peptide N-term@1[144.1021]	661260	2	2248.09	2248.09	0.755053	1125.05	20.721	9.999e-05	1	0	TCGA_E2-A10A_BH-A18Q_C8-A130
GSAAVPGEGALEQFLEMERGG	iTRAQ 4-plex of peptide N-term@1[144.1021]	622445	2	2248.09	2248.09	1.87551	1125.05	19.5345	9.999e-05	1	0	TCGA_E2-A10A_BH-A18Q_C8-A130
GSAAVPGEGALEQFLEMERGG	iTRAQ 4-plex of peptide N-term@1[144.1021];Oxidation of M@17[15.9949]	538717	2	2264.08	2264.09	1.41429	1133.05	19.4641	9.999e-05	1	0	TCGA_E2-A10A_BH-A18Q_C8-A130
GSAAVPGEGALEQFLEMERGG	iTRAQ 4-plex of peptide N-term@1[144.1021];Oxidation of M@17[15.9949]	579934	2	2264.08	2264.09	2.22798	1133.05	20.7756	9.999e-05	1	0	TCGA_E2-A10A_BH-A18Q_C8-A130
GSDADAGLSSK	iTRAQ 4-plex of K@11[144.1021];iTRAQ 4-plex of peptide N-term@1[144.1021]	798156	2	1294.67	1294.66	-4.17129	648.34	20.64	0.000852061	1	0	TCGA_AO-A0JE_A2-A0T2_AN-A0AJ
GSDADAGLSSK	iTRAQ 4-plex of K@11[144.1021];iTRAQ 4-plex of peptide N-term@1[144.1021]	516030	2	1294.66	1294.66	-2.14641	648.339	16.8001	0.00362126	1	0	TCGA_AO-A0JE_A2-A0T2_AN-A0AJ
GSDADAGLSSK	iTRAQ 4-plex of K@11[144.1021];iTRAQ 4-plex of peptide N-term@1[144.1021]	551697	2	1294.66	1294.66	0.387367	648.337	17.1609	0.00362126	1	0	TCGA_AO-A0JE_A2-A0T2_AN-A0AJ
GSDADAGLSSK	iTRAQ 4-plex of K@11[144.1021];iTRAQ 4-plex of peptide N-term@1[144.1021]	480680	2	1294.67	1294.66	-3.96273	648.34	16.8805	0.00362126	1	0	TCGA_AO-A0JE_A2-A0T2_AN-A0AJ
GSDADAGLSSK	iTRAQ 4-plex of K@11[144.1021];iTRAQ 4-plex of peptide N-term@1[144.1021]	480687	3	1294.67	1294.66	-3.65314	432.562	16.8348	0.00202364	1	0	TCGA_AO-A0JE_A2-A0T2_AN-A0AJ
GSDADAGLSSK	iTRAQ 4-plex of K@11[144.1021];iTRAQ 4-plex of peptide N-term@1[144.1021]	585749	2	1294.66	1294.66	-2.02272	648.339	17.0027	0.00362126	1	0	TCGA_AO-A0JE_A2-A0T2_AN-A0AJ
GSDADAGLSSK	iTRAQ 4-plex of K@11[144.1021];iTRAQ 4-plex of peptide N-term@1[144.1021]	480821	3	1294.67	1294.66	-4.47297	432.563	16.7285	0.00106508	1	0	TCGA_AO-A0JE_A2-A0T2_AN-A0AJ
GSDADAGLSSK	iTRAQ 4-plex of K@11[144.1021];iTRAQ 4-plex of peptide N-term@1[144.1021]	480816	2	1294.67	1294.66	-5.8298	648.341	16.7823	0.00362126	1	0	TCGA_AO-A0JE_A2-A0T2_AN-A0AJ
GSDADAGLSSK	iTRAQ 4-plex of K@11[144.1021];iTRAQ 4-plex of peptide N-term@1[144.1021]	444960	2	1294.67	1294.66	-4.02038	648.34	16.9663	0.00372777	1	0	TCGA_AO-A0JE_A2-A0T2_AN-A0AJ
GSDADAGLSSK	iTRAQ 4-plex of K@11[144.1021];iTRAQ 4-plex of peptide N-term@1[144.1021]	516169	2	1294.66	1294.66	-2.62618	648.339	16.7956	0.00362126	1	0	TCGA_AO-A0JE_A2-A0T2_AN-A0AJ
GSDADAGLSSK	iTRAQ 4-plex of K@11[144.1021];iTRAQ 4-plex of peptide N-term@1[144.1021]	620546	2	1294.67	1294.66	-4.15439	648.34	16.9538	0.0041538	1	0	TCGA_AO-A0JE_A2-A0T2_AN-A0AJ
GSDADAGLSSK	iTRAQ 4-plex of K@11[144.1021];iTRAQ 4-plex of peptide N-term@1[144.1021]	516307	2	1294.67	1294.66	-3.45059	648.34	17.1977	0.00362126	1	0	TCGA_AO-A0JE_A2-A0T2_AN-A0AJ
GSDIPHR	iTRAQ 4-plex of peptide N-term@1[144.1021]	249984	3	924.489	924.49	1.23069	309.17	18.3217	0.00221729	1	0	TCGA_AR-A0TV_C8-A12Z_AO-A0JJ
GSDIPHR	iTRAQ 4-plex of peptide N-term@1[144.1021]	287813	3	924.49	924.49	-0.374206	309.171	16.3603	0.00443459	1	0	TCGA_AR-A0TV_C8-A12Z_AO-A0JJ
GSFPSQLSR	iTRAQ 4-plex of peptide N-term@1[144.1021]	689499	2	1121.59	1121.6	2.29588	561.804	14.7826	0.00188103	1	0	TCGA_A2-A0D2-01A_C8-A12U-01A_AR-A1AS-01A
GSGLNPRK	iTRAQ 4-plex of K@8[144.1021];iTRAQ 4-plex of peptide N-term@1[144.1021]	698845	2	1115.67	1115.67	-4.29706	558.842	17.8219	0.00123305	1	0	TCGA_A2-A0YG-01A_E2-A150-01A_BH-A18N-01A
GSGRSEGLNGSPK	iTRAQ 4-plex of K@13[144.1021];iTRAQ 4-plex of peptide N-term@1[144.1021];Deamidation of N@9[0.9840]	913465	3	1533.8	1533.8	-0.710489	512.274	30.3461	0.000800801	1	0	TCGA_AR-A0TR_AO-A03O_BH-A18R
GSGRSEGLNGSPK	iTRAQ 4-plex of K@13[144.1021];iTRAQ 4-plex of peptide N-term@1[144.1021];Deamidation of N@9[0.9840]	806907	3	1533.81	1533.8	-5.07864	512.276	30.3398	0.0002002	1	0	TCGA_AR-A1AW_AR-A1AV_C8-A135
GSGSMTTETFVK	iTRAQ 4-plex of K@12[144.1021];iTRAQ 4-plex of peptide N-term@1[144.1021]	748016	2	1531.78	1531.78	-0.0206006	766.897	26.1103	0.000100261	1	0	TCGA_AO-A0JC_A8-A08Z_AR-A0TX
GSGSMTTETFVK	iTRAQ 4-plex of K@12[144.1021];iTRAQ 4-plex of peptide N-term@1[144.1021]	675211	3	1531.78	1531.78	1.44143	511.6	20.8016	0.000100261	1	0	TCGA_AO-A12E_A8-A06N_A2-A0T1
GSGSMTTETFVK	iTRAQ 4-plex of K@12[144.1021];iTRAQ 4-plex of peptide N-term@1[144.1021]	766092	3	1531.78	1531.78	2.00457	511.599	17.9033	0.00200521	1	0	TCGA_AR-A1AP_AN-A0FK_AO-A0J6
GSGSMTTETFVK	iTRAQ 4-plex of K@12[144.1021];iTRAQ 4-plex of peptide N-term@1[144.1021]	824753	2	1531.78	1531.78	1.16353	766.896	46.8272	0.000100261	1	0	TCGA_E2-A10A_BH-A18Q_C8-A130
GSHSAMHVYPSQASGGAAEMGQNPRGSSLR	iTRAQ 4-plex of peptide N-term@1[144.1021];Oxidation of M@20[15.9949];Oxidation of M@6[15.9949]	577631	3	3202.47	3202.48	2.9887	1068.5	30.7252	0.00019998	1	0	TCGA_AR-A1AW_AR-A1AV_C8-A135
GSINSFMLIK	iTRAQ 4-plex of K@10[144.1021];iTRAQ 4-plex of peptide N-term@1[144.1021];Oxidation of M@7[15.9949]	828656	3	1412.78	1412.79	9.85689	471.934	13.1397	0.00697453	1	0	TCGA_AO-A0JE_A2-A0T2_AN-A0AJ
GSIVRDPGHSIQNLTTGK	iTRAQ 4-plex of K@18[144.1021];iTRAQ 4-plex of peptide N-term@1[144.1021]	59945	3	2167.2	2167.2	-0.462359	723.406	28.191	9.999e-05	1	0	TCGA_C8-A12P_BH-A0C1_A2-A0EY
GSIVRDPGHSIQNLTTGK	iTRAQ 4-plex of K@18[144.1021];iTRAQ 4-plex of peptide N-term@1[144.1021]	128453	4	2167.19	2167.2	2.84048	542.805	22.5635	0.00039996	1	0	TCGA_C8-A12P_BH-A0C1_A2-A0EY
GSLAAGSAGTGRAGR	iTRAQ 4-plex of peptide N-term@1[144.1021]	587672	2	1431.76	1431.77	2.52219	716.889	29.5281	0.00240024	1	0	TCGA_AR-A1AP_AN-A0FK_AO-A0J6
GSLFPAQGPARLTMGPLSR	iTRAQ 4-plex of peptide N-term@1[144.1021]	628640	3	2099.14	2099.14	-0.732218	700.722	30.0308	9.999e-05	1	0	TCGA_A2-A0T7-01A_C8-A12Q-01A_A8-A079-01A
GSLFPAQGPARLTMGPLSR	iTRAQ 4-plex of peptide N-term@1[144.1021]	628512	3	2099.14	2099.14	2.72431	700.72	30.1052	9.999e-05	1	0	TCGA_A2-A0T7-01A_C8-A12Q-01A_A8-A079-01A
GSLFPAQGPARLTMGPLSR	iTRAQ 4-plex of peptide N-term@1[144.1021]	475945	3	2099.14	2099.14	-0.732768	700.722	30.0233	9.999e-05	1	0	TCGA_A2-A0YM-01A_BH-A0C7-01A_A2-A0SX-01A
GSLFPAQGPARLTMGPLSR	iTRAQ 4-plex of peptide N-term@1[144.1021]	580824	3	2099.14	2099.14	0.869952	700.721	29.8375	9.999e-05	1	0	TCGA_AO-A0JM_C8-A12V_A8-A08G
GSLFPAQGPARLTMGPLSR	iTRAQ 4-plex of peptide N-term@1[144.1021]	614604	3	2099.14	2099.14	-0.0933278	700.722	32.7367	9.999e-05	1	0	TCGA_AO-A0JM_C8-A12V_A8-A08G
GSLFPAQGPARLTMGPLSR	iTRAQ 4-plex of peptide N-term@1[144.1021]	580706	3	2099.14	2099.14	0.567483	700.721	32.6435	9.999e-05	1	0	TCGA_AO-A0JM_C8-A12V_A8-A08G
GSLFPAQGPARLTMGPLSR	iTRAQ 4-plex of peptide N-term@1[144.1021]	743898	3	2099.14	2099.14	-0.319465	700.722	29.9621	9.999e-05	1	0	TCGA_AR-A0TR_AO-A03O_BH-A18R
GSLGGGAMVGQLSEGAIAAIMQ	iTRAQ 4-plex of peptide N-term@1[144.1021]	735882	3	2161.12	2161.1	-7.60258	721.379	65.2713	9.999e-05	1	0	TCGA_A8-A06Z-01A_A2-A0D1-01A_A2-A0CM-01A
GSLGGGAMVGQLSEGAIAAIMQK	iTRAQ 4-plex of K@23[144.1021];iTRAQ 4-plex of peptide N-term@1[144.1021]	98428	3	2433.3	2433.3	-0.311051	812.106	73.1929	9.999e-05	1	0	TCGA_A2-A0D2-01A_C8-A12U-01A_AR-A1AS-01A
GSLGGGAMVGQLSEGAIAAIMQK	iTRAQ 4-plex of K@23[144.1021];iTRAQ 4-plex of peptide N-term@1[144.1021]	98315	4	2433.29	2433.3	1.53584	609.33	43.9455	9.999e-05	1	0	TCGA_A2-A0D2-01A_C8-A12U-01A_AR-A1AS-01A
GSLGGGAMVGQLSEGAIAAIMQK	iTRAQ 4-plex of K@23[144.1021];iTRAQ 4-plex of peptide N-term@1[144.1021]	98318	3	2433.29	2433.3	3.3003	812.103	91.2679	9.999e-05	1	0	TCGA_A2-A0D2-01A_C8-A12U-01A_AR-A1AS-01A
GSLGGGAMVGQLSEGAIAAIMQK	iTRAQ 4-plex of K@23[144.1021];iTRAQ 4-plex of peptide N-term@1[144.1021]	89854	3	2433.3	2433.3	-2.96036	812.108	91.4261	9.999e-05	1	0	TCGA_A2-A0D0-01A_BH-A0HK-01A_C8-A12T-01A
GSLGGGAMVGQLSEGAIAAIMQK	iTRAQ 4-plex of K@23[144.1021];iTRAQ 4-plex of peptide N-term@1[144.1021]	89771	4	2433.3	2433.3	-1.11834	609.332	77.9114	9.999e-05	1	0	TCGA_A2-A0D0-01A_BH-A0HK-01A_C8-A12T-01A
GSLGGGAMVGQLSEGAIAAIMQK	iTRAQ 4-plex of K@23[144.1021];iTRAQ 4-plex of peptide N-term@1[144.1021]	89764	3	2433.3	2433.3	-0.801042	812.107	73.0687	9.999e-05	1	0	TCGA_A2-A0D0-01A_BH-A0HK-01A_C8-A12T-01A
GSLGGGAMVGQLSEGAIAAIMQK	iTRAQ 4-plex of K@23[144.1021];iTRAQ 4-plex of peptide N-term@1[144.1021]	163810	3	2433.29	2433.3	0.697372	812.105	82.3411	9.999e-05	1	0	TCGA_A2-A0EV-01A_AN-A0AM-01A_D8-A142-01A
GSLGGGAMVGQLSEGAIAAIMQK	iTRAQ 4-plex of K@23[144.1021];iTRAQ 4-plex of peptide N-term@1[144.1021]	130004	4	2433.3	2433.3	0.254678	609.331	44.1836	9.999e-05	1	0	TCGA_A2-A0EV-01A_AN-A0AM-01A_D8-A142-01A
GSLGGGAMVGQLSEGAIAAIMQK	iTRAQ 4-plex of K@23[144.1021];iTRAQ 4-plex of peptide N-term@1[144.1021]	76608	3	2433.3	2433.3	-0.288234	812.106	73.6004	9.999e-05	1	0	TCGA_A2-A0SW-01A_AO-A0JL-01A_BH-A0BV-01A
GSLGGGAMVGQLSEGAIAAIMQK	iTRAQ 4-plex of K@23[144.1021];iTRAQ 4-plex of peptide N-term@1[144.1021]	76617	4	2433.3	2433.3	-0.85763	609.332	52.0835	9.999e-05	1	0	TCGA_A2-A0SW-01A_AO-A0JL-01A_BH-A0BV-01A
GSLGGGAMVGQLSEGAIAAIMQK	iTRAQ 4-plex of K@23[144.1021];iTRAQ 4-plex of peptide N-term@1[144.1021]	29826	4	2433.3	2433.3	-3.46204	609.333	55.5355	9.999e-05	1	0	TCGA_A2-A0T6-01A_E2-A158-01A_E2-A15A-01A
GSLGGGAMVGQLSEGAIAAIMQK	iTRAQ 4-plex of K@23[144.1021];iTRAQ 4-plex of peptide N-term@1[144.1021]	29842	3	2433.3	2433.3	0.418669	812.106	100.376	9.999e-05	1	0	TCGA_A2-A0T6-01A_E2-A158-01A_E2-A15A-01A
GSLGGGAMVGQLSEGAIAAIMQK	iTRAQ 4-plex of K@23[144.1021];iTRAQ 4-plex of peptide N-term@1[144.1021]	96601	4	2433.29	2433.3	1.9995	609.33	47.8428	9.999e-05	1	0	TCGA_A2-A0T7-01A_C8-A12Q-01A_A8-A079-01A
GSLGGGAMVGQLSEGAIAAIMQK	iTRAQ 4-plex of K@23[144.1021];iTRAQ 4-plex of peptide N-term@1[144.1021]	96619	3	2433.29	2433.3	3.96994	812.103	95.5273	9.999e-05	1	0	TCGA_A2-A0T7-01A_C8-A12Q-01A_A8-A079-01A
GSLGGGAMVGQLSEGAIAAIMQK	iTRAQ 4-plex of K@23[144.1021];iTRAQ 4-plex of peptide N-term@1[144.1021]	92731	2	2433.31	2433.3	-3.6613	1217.66	76.5946	9.999e-05	1	0	TCGA_A2-A0YF-01A_BH-A0DD-01A_BH-A0E9-01A
GSLGGGAMVGQLSEGAIAAIMQK	iTRAQ 4-plex of K@23[144.1021];iTRAQ 4-plex of peptide N-term@1[144.1021]	92784	3	2433.31	2433.3	-4.37602	812.11	100.409	9.999e-05	1	0	TCGA_A2-A0YF-01A_BH-A0DD-01A_BH-A0E9-01A
GSLGGGAMVGQLSEGAIAAIMQK	iTRAQ 4-plex of K@23[144.1021];iTRAQ 4-plex of peptide N-term@1[144.1021]	92702	4	2433.3	2433.3	-2.62299	609.333	51.9877	9.999e-05	1	0	TCGA_A2-A0YF-01A_BH-A0DD-01A_BH-A0E9-01A
GSLGGGAMVGQLSEGAIAAIMQK	iTRAQ 4-plex of K@23[144.1021];iTRAQ 4-plex of peptide N-term@1[144.1021]	92688	3	2433.29	2433.3	1.96622	812.104	77.6364	9.999e-05	1	0	TCGA_A2-A0YF-01A_BH-A0DD-01A_BH-A0E9-01A
GSLGGGAMVGQLSEGAIAAIMQK	iTRAQ 4-plex of K@23[144.1021];iTRAQ 4-plex of peptide N-term@1[144.1021];Oxidation of M@21[15.9949];Oxidation of M@8[15.9949]	393706	4	2465.29	2465.29	0.450081	617.329	18.1515	0.00379962	1	0	TCGA_A2-A0YG-01A_E2-A150-01A_BH-A18N-01A
GSLGGGAMVGQLSEGAIAAIMQK	iTRAQ 4-plex of K@23[144.1021];iTRAQ 4-plex of peptide N-term@1[144.1021]	84965	4	2433.29	2433.3	3.08448	609.329	59.6883	9.999e-05	1	0	TCGA_A2-A0YG-01A_E2-A150-01A_BH-A18N-01A
GSLGGGAMVGQLSEGAIAAIMQK	iTRAQ 4-plex of K@23[144.1021];iTRAQ 4-plex of peptide N-term@1[144.1021]	84961	3	2433.28	2433.3	5.13946	812.102	96.1928	9.999e-05	1	0	TCGA_A2-A0YG-01A_E2-A150-01A_BH-A18N-01A
GSLGGGAMVGQLSEGAIAAIMQK	iTRAQ 4-plex of K@23[144.1021];iTRAQ 4-plex of peptide N-term@1[144.1021];Oxidation of M@8[15.9949]	82319	4	2449.3	2449.29	-2.84148	613.332	57.2322	9.999e-05	1	0	TCGA_A2-A0YG-01A_E2-A150-01A_BH-A18N-01A
GSLGGGAMVGQLSEGAIAAIMQK	iTRAQ 4-plex of K@23[144.1021];iTRAQ 4-plex of peptide N-term@1[144.1021]	74539	4	2433.29	2433.3	1.02902	609.331	60.2859	9.999e-05	1	0	TCGA_A2-A0YM-01A_BH-A0C7-01A_A2-A0SX-01A
GSLGGGAMVGQLSEGAIAAIMQK	iTRAQ 4-plex of K@23[144.1021];iTRAQ 4-plex of peptide N-term@1[144.1021]	86842	3	2433.29	2433.3	1.41256	812.105	90.693	9.999e-05	1	0	TCGA_A7-A0CD-01A_C8-A12W-01A_AN-A0AL-01A
GSLGGGAMVGQLSEGAIAAIMQK	iTRAQ 4-plex of K@23[144.1021];iTRAQ 4-plex of peptide N-term@1[144.1021]	86843	4	2433.29	2433.3	2.19468	609.33	55.436	9.999e-05	1	0	TCGA_A7-A0CD-01A_C8-A12W-01A_AN-A0AL-01A
GSLGGGAMVGQLSEGAIAAIMQK	iTRAQ 4-plex of K@23[144.1021];iTRAQ 4-plex of peptide N-term@1[144.1021]	101437	4	2433.3	2433.3	-3.39786	609.333	56.0013	9.999e-05	1	0	TCGA_A7-A0CE-01A_BH-A0C0-01A_A2-A0YC-01A
GSLGGGAMVGQLSEGAIAAIMQK	iTRAQ 4-plex of K@23[144.1021];iTRAQ 4-plex of peptide N-term@1[144.1021]	101407	3	2433.3	2433.3	-3.34707	812.109	95.3049	9.999e-05	1	0	TCGA_A7-A0CE-01A_BH-A0C0-01A_A2-A0YC-01A
GSLGGGAMVGQLSEGAIAAIMQK	iTRAQ 4-plex of K@23[144.1021];iTRAQ 4-plex of peptide N-term@1[144.1021]	65618	4	2433.3	2433.3	0.0265685	609.331	60.3919	9.999e-05	1	0	TCGA_A7-A0CE-01A_BH-A0C0-01A_A2-A0YC-01A
GSLGGGAMVGQLSEGAIAAIMQK	iTRAQ 4-plex of K@23[144.1021];iTRAQ 4-plex of peptide N-term@1[144.1021]	65625	3	2433.3	2433.3	-1.70671	812.107	82.3539	9.999e-05	1	0	TCGA_A7-A0CE-01A_BH-A0C0-01A_A2-A0YC-01A
GSLGGGAMVGQLSEGAIAAIMQK	iTRAQ 4-plex of K@23[144.1021];iTRAQ 4-plex of peptide N-term@1[144.1021]	102077	4	2433.31	2433.3	-4.21735	609.334	59.6342	9.999e-05	1	0	TCGA_A7-A0CJ-01A_AO-A12F-01A_A2-A0YL-01A
GSLGGGAMVGQLSEGAIAAIMQK	iTRAQ 4-plex of K@23[144.1021];iTRAQ 4-plex of peptide N-term@1[144.1021]	102071	3	2433.3	2433.3	-3.53349	812.109	100.34	9.999e-05	1	0	TCGA_A7-A0CJ-01A_AO-A12F-01A_A2-A0YL-01A
GSLGGGAMVGQLSEGAIAAIMQK	iTRAQ 4-plex of K@23[144.1021];iTRAQ 4-plex of peptide N-term@1[144.1021]	87506	3	2433.3	2433.3	-1.02844	812.107	96.2015	9.999e-05	1	0	TCGA_A8-A06Z-01A_A2-A0D1-01A_A2-A0CM-01A
GSLGGGAMVGQLSEGAIAAIMQK	iTRAQ 4-plex of K@23[144.1021];iTRAQ 4-plex of peptide N-term@1[144.1021]	87524	4	2433.3	2433.3	-1.79046	609.332	64.0825	9.999e-05	1	0	TCGA_A8-A06Z-01A_A2-A0D1-01A_A2-A0CM-01A
GSLGGGAMVGQLSEGAIAAIMQK	iTRAQ 4-plex of K@23[144.1021];iTRAQ 4-plex of peptide N-term@1[144.1021]	96474	4	2433.3	2433.3	-2.97684	609.333	30.2306	9.999e-05	1	0	TCGA_A8-A09G-01A_C8-A131-01A_C8-A134-01A
GSLGGGAMVGQLSEGAIAAIMQK	iTRAQ 4-plex of K@23[144.1021];iTRAQ 4-plex of peptide N-term@1[144.1021]	96378	4	2433.3	2433.3	-1.08622	609.332	60.6034	9.999e-05	1	0	TCGA_A8-A09G-01A_C8-A131-01A_C8-A134-01A
GSLGGGAMVGQLSEGAIAAIMQK	iTRAQ 4-plex of K@23[144.1021];iTRAQ 4-plex of peptide N-term@1[144.1021]	96361	3	2433.29	2433.3	2.61029	812.104	95.4195	9.999e-05	1	0	TCGA_A8-A09G-01A_C8-A131-01A_C8-A134-01A
GSLGGGAMVGQLSEGAIAAIMQK	iTRAQ 4-plex of K@23[144.1021];iTRAQ 4-plex of peptide N-term@1[144.1021]	69228	4	2433.3	2433.3	-0.555343	609.332	56.113	9.999e-05	1	0	TCGA_A8-A09I-01A_C8-A12L-01A_A2-A0EX-01A
GSLGGGAMVGQLSEGAIAAIMQK	iTRAQ 4-plex of K@23[144.1021];iTRAQ 4-plex of peptide N-term@1[144.1021]	69239	3	2433.3	2433.3	0.318163	812.106	64.9725	9.999e-05	1	0	TCGA_A8-A09I-01A_C8-A12L-01A_A2-A0EX-01A
GSLGGGAMVGQLSEGAIAAIMQK	iTRAQ 4-plex of K@23[144.1021];iTRAQ 4-plex of peptide N-term@1[144.1021]	94703	3	2433.3	2433.3	0.535951	812.106	64.4894	9.999e-05	1	0	TCGA_AN-A0FL_BH-A0DG_AN-A0AS
GSLGGGAMVGQLSEGAIAAIMQK	iTRAQ 4-plex of K@23[144.1021];iTRAQ 4-plex of peptide N-term@1[144.1021]	94717	4	2433.3	2433.3	-1.3358	609.332	59.7925	9.999e-05	1	0	TCGA_AN-A0FL_BH-A0DG_AN-A0AS
GSLGGGAMVGQLSEGAIAAIMQK	iTRAQ 4-plex of K@23[144.1021];iTRAQ 4-plex of peptide N-term@1[144.1021]	101545	3	2433.31	2433.3	-5.32197	812.11	81.6826	9.999e-05	1	0	TCGA_AO-A0JC_A8-A08Z_AR-A0TX
GSLGGGAMVGQLSEGAIAAIMQK	iTRAQ 4-plex of K@23[144.1021];iTRAQ 4-plex of peptide N-term@1[144.1021]	101568	4	2433.31	2433.3	-5.19393	609.335	56.0611	9.999e-05	1	0	TCGA_AO-A0JC_A8-A08Z_AR-A0TX
GSLGGGAMVGQLSEGAIAAIMQK	iTRAQ 4-plex of K@23[144.1021];iTRAQ 4-plex of peptide N-term@1[144.1021]	65229	4	2433.31	2433.3	-6.10775	609.335	59.6981	9.999e-05	1	0	TCGA_AO-A0JC_A8-A08Z_AR-A0TX
GSLGGGAMVGQLSEGAIAAIMQK	iTRAQ 4-plex of K@23[144.1021];iTRAQ 4-plex of peptide N-term@1[144.1021]	101279	3	2433.3	2433.3	-1.42129	812.107	100.42	9.999e-05	1	0	TCGA_AO-A0JE_A2-A0T2_AN-A0AJ
GSLGGGAMVGQLSEGAIAAIMQK	iTRAQ 4-plex of K@23[144.1021];iTRAQ 4-plex of peptide N-term@1[144.1021]	92482	3	2433.28	2433.3	4.80441	812.102	87.227	9.999e-05	1	0	TCGA_AO-A0JM_C8-A12V_A8-A08G
GSLGGGAMVGQLSEGAIAAIMQK	iTRAQ 4-plex of K@23[144.1021];iTRAQ 4-plex of peptide N-term@1[144.1021]	92498	4	2433.29	2433.3	3.20172	609.329	64.1215	9.999e-05	1	0	TCGA_AO-A0JM_C8-A12V_A8-A08G
GSLGGGAMVGQLSEGAIAAIMQK	iTRAQ 4-plex of K@23[144.1021];iTRAQ 4-plex of peptide N-term@1[144.1021]	92665	4	2433.3	2433.3	-0.392288	609.332	68.5303	9.999e-05	1	0	TCGA_AO-A12E_A8-A06N_A2-A0T1
GSLGGGAMVGQLSEGAIAAIMQK	iTRAQ 4-plex of K@23[144.1021];iTRAQ 4-plex of peptide N-term@1[144.1021]	92723	3	2433.3	2433.3	-1.15331	812.107	105.573	9.999e-05	1	0	TCGA_AO-A12E_A8-A06N_A2-A0T1
GSLGGGAMVGQLSEGAIAAIMQK	iTRAQ 4-plex of K@23[144.1021];iTRAQ 4-plex of peptide N-term@1[144.1021]	112685	2	2433.3	2433.3	-0.0814887	1217.66	99.0687	9.999e-05	1	0	TCGA_AR-A0TR_AO-A03O_BH-A18R
GSLGGGAMVGQLSEGAIAAIMQK	iTRAQ 4-plex of K@23[144.1021];iTRAQ 4-plex of peptide N-term@1[144.1021]	112666	4	2433.3	2433.3	0.358562	609.331	59.7589	9.999e-05	1	0	TCGA_AR-A0TR_AO-A03O_BH-A18R
GSLGGGAMVGQLSEGAIAAIMQK	iTRAQ 4-plex of K@23[144.1021];iTRAQ 4-plex of peptide N-term@1[144.1021]	112664	3	2433.3	2433.3	-0.0592735	812.106	100.472	9.999e-05	1	0	TCGA_AR-A0TR_AO-A03O_BH-A18R
GSLGGGAMVGQLSEGAIAAIMQK	iTRAQ 4-plex of K@23[144.1021];iTRAQ 4-plex of peptide N-term@1[144.1021]	133607	4	2433.28	2433.3	6.36012	609.327	51.8021	9.999e-05	1	0	TCGA_AR-A0TT_AR-A1AQ_AO-A12B_117C
GSLGGGAMVGQLSEGAIAAIMQK	iTRAQ 4-plex of K@23[144.1021];iTRAQ 4-plex of peptide N-term@1[144.1021]	97956	4	2433.29	2433.3	3.36604	609.329	56.1445	9.999e-05	1	0	TCGA_AR-A0TT_AR-A1AQ_AO-A12B_117C
GSLGGGAMVGQLSEGAIAAIMQK	iTRAQ 4-plex of K@23[144.1021];iTRAQ 4-plex of peptide N-term@1[144.1021]	97955	3	2433.28	2433.3	5.53938	812.102	86.4898	9.999e-05	1	0	TCGA_AR-A0TT_AR-A1AQ_AO-A12B_117C
GSLGGGAMVGQLSEGAIAAIMQK	iTRAQ 4-plex of K@23[144.1021];iTRAQ 4-plex of peptide N-term@1[144.1021]	133596	3	2433.28	2433.3	6.78195	812.101	101.219	9.999e-05	1	0	TCGA_AR-A0TT_AR-A1AQ_AO-A12B_117C
GSLGGGAMVGQLSEGAIAAIMQK	iTRAQ 4-plex of K@23[144.1021];iTRAQ 4-plex of peptide N-term@1[144.1021]	98915	4	2433.3	2433.3	-1.91332	609.333	56.0118	9.999e-05	1	0	TCGA_AR-A0TV_C8-A12Z_AO-A0JJ
GSLGGGAMVGQLSEGAIAAIMQK	iTRAQ 4-plex of K@23[144.1021];iTRAQ 4-plex of peptide N-term@1[144.1021]	98909	3	2433.3	2433.3	-2.06943	812.108	96.1148	9.999e-05	1	0	TCGA_AR-A0TV_C8-A12Z_AO-A0JJ
GSLGGGAMVGQLSEGAIAAIMQK	iTRAQ 4-plex of K@23[144.1021];iTRAQ 4-plex of peptide N-term@1[144.1021]	113433	3	2433.3	2433.3	0.119893	812.106	67.7637	9.999e-05	1	0	TCGA_AR-A0TY_AR-A0U4_BH-A0HP
GSLGGGAMVGQLSEGAIAAIMQK	iTRAQ 4-plex of K@23[144.1021];iTRAQ 4-plex of peptide N-term@1[144.1021]	83593	4	2433.3	2433.3	-0.680933	609.332	64.0975	9.999e-05	1	0	TCGA_AR-A0TY_AR-A0U4_BH-A0HP
GSLGGGAMVGQLSEGAIAAIMQK	iTRAQ 4-plex of K@23[144.1021];iTRAQ 4-plex of peptide N-term@1[144.1021]	83573	3	2433.29	2433.3	1.41113	812.105	77.7695	9.999e-05	1	0	TCGA_AR-A0TY_AR-A0U4_BH-A0HP
GSLGGGAMVGQLSEGAIAAIMQK	iTRAQ 4-plex of K@23[144.1021];iTRAQ 4-plex of peptide N-term@1[144.1021]	102513	3	2433.29	2433.3	3.64738	812.103	87.3806	9.999e-05	1	0	TCGA_AR-A1AP_AN-A0FK_AO-A0J6
GSLGGGAMVGQLSEGAIAAIMQK	iTRAQ 4-plex of K@23[144.1021];iTRAQ 4-plex of peptide N-term@1[144.1021]	100888	3	2433.3	2433.3	-0.612169	812.107	82.402	9.999e-05	1	0	TCGA_AR-A1AW_AR-A1AV_C8-A135
GSLGGGAMVGQLSEGAIAAIMQK	iTRAQ 4-plex of K@23[144.1021];iTRAQ 4-plex of peptide N-term@1[144.1021]	104261	3	2433.3	2433.3	-0.694129	812.107	95.5335	9.999e-05	1	0	TCGA_BH-A0EE_AO-A0J9_BH-A0E0
GSLGGGAMVGQLSEGAIAAIMQK	iTRAQ 4-plex of K@23[144.1021];iTRAQ 4-plex of peptide N-term@1[144.1021]	104274	4	2433.3	2433.3	-1.66992	609.332	64.1648	9.999e-05	1	0	TCGA_BH-A0EE_AO-A0J9_BH-A0E0
GSLGGGAMVGQLSEGAIAAIMQK	iTRAQ 4-plex of K@23[144.1021];iTRAQ 4-plex of peptide N-term@1[144.1021]	141869	3	2433.29	2433.3	1.68608	812.105	77.0899	9.999e-05	1	0	TCGA_BH-A0EE_AO-A0J9_BH-A0E0
GSLGGGAMVGQLSEGAIAAIMQK	iTRAQ 4-plex of K@23[144.1021];iTRAQ 4-plex of peptide N-term@1[144.1021]	86863	4	2433.31	2433.3	-4.94232	609.334	60.536	9.999e-05	1	0	TCGA_BH-A18U_A2-A0YI_A2-A0EQ
GSLGGGAMVGQLSEGAIAAIMQK	iTRAQ 4-plex of K@23[144.1021];iTRAQ 4-plex of peptide N-term@1[144.1021]	86876	3	2433.3	2433.3	-2.86978	812.108	82.5085	9.999e-05	1	0	TCGA_BH-A18U_A2-A0YI_A2-A0EQ
GSLGGGAMVGQLSEGAIAAIMQK	iTRAQ 4-plex of K@23[144.1021];iTRAQ 4-plex of peptide N-term@1[144.1021]	98912	3	2433.3	2433.3	-2.30056	812.108	68.3098	9.999e-05	1	0	TCGA_BH-A18V_A7-A13F_BH-A0E1
GSLGGGAMVGQLSEGAIAAIMQK	iTRAQ 4-plex of K@23[144.1021];iTRAQ 4-plex of peptide N-term@1[144.1021]	94256	4	2433.29	2433.3	1.01094	609.331	59.7636	9.999e-05	1	0	TCGA_C8-A12P_BH-A0C1_A2-A0EY
GSLGGGAMVGQLSEGAIAAIMQK	iTRAQ 4-plex of K@23[144.1021];iTRAQ 4-plex of peptide N-term@1[144.1021]	94218	3	2433.3	2433.3	-1.48514	812.107	76.9792	9.999e-05	1	0	TCGA_C8-A12P_BH-A0C1_A2-A0EY
GSLGGGAMVGQLSEGAIAAIMQK	iTRAQ 4-plex of K@23[144.1021];iTRAQ 4-plex of peptide N-term@1[144.1021]	94307	3	2433.29	2433.3	0.757554	812.105	77.7921	9.999e-05	1	0	TCGA_C8-A12P_BH-A0C1_A2-A0EY
GSLGGGAMVGQLSEGAIAAIMQK	iTRAQ 4-plex of K@23[144.1021];iTRAQ 4-plex of peptide N-term@1[144.1021]	108464	4	2433.29	2433.3	1.40979	609.331	81.0565	9.999e-05	1	0	TCGA_C8-A138_E2-A154_BH-A0BZ
GSLGGGAMVGQLSEGAIAAIMQK	iTRAQ 4-plex of K@23[144.1021];iTRAQ 4-plex of peptide N-term@1[144.1021]	108461	3	2433.29	2433.3	2.26992	812.104	95.7721	9.999e-05	1	0	TCGA_C8-A138_E2-A154_BH-A0BZ
GSLGGGAMVGQLSEGAIAAIMQK	iTRAQ 4-plex of K@23[144.1021];iTRAQ 4-plex of peptide N-term@1[144.1021]	104530	3	2433.29	2433.3	1.22961	812.105	82.0166	9.999e-05	1	0	TCGA_D8-A13Y_A8-A076_AO-A126
GSLGGGAMVGQLSEGAIAAIMQK	iTRAQ 4-plex of K@23[144.1021];iTRAQ 4-plex of peptide N-term@1[144.1021]	66765	3	2433.3	2433.3	0.522649	812.106	81.9564	9.999e-05	1	0	TCGA_D8-A13Y_A8-A076_AO-A126
GSLGGGAMVGQLSEGAIAAIMQK	iTRAQ 4-plex of K@23[144.1021];iTRAQ 4-plex of peptide N-term@1[144.1021]	108811	2	2433.31	2433.3	-4.20281	1217.66	76.3812	9.999e-05	1	0	TCGA_E2-A159_A2-A0T3_A2-A0YD
GSLGGGAMVGQLSEGAIAAIMQK	iTRAQ 4-plex of K@23[144.1021];iTRAQ 4-plex of peptide N-term@1[144.1021]	108781	3	2433.3	2433.3	-0.419304	812.106	81.8194	9.999e-05	1	0	TCGA_E2-A159_A2-A0T3_A2-A0YD
GSLGGGAMVGQLSEGAIAAIMQK	iTRAQ 4-plex of K@23[144.1021];iTRAQ 4-plex of peptide N-term@1[144.1021]	108792	4	2433.3	2433.3	-0.569585	609.332	72.4534	9.999e-05	1	0	TCGA_E2-A159_A2-A0T3_A2-A0YD
GSLGGGAMVGQLSEGAIAAIMQK	iTRAQ 4-plex of K@23[144.1021];iTRAQ 4-plex of peptide N-term@1[144.1021]	103472	3	2433.31	2433.3	-4.34289	812.11	105.434	9.999e-05	1	0	TCGA_AO-A12D-01A_AN-A04A-01A_BH-A0AV-01A
GSLGGGAMVGQLSEGAIAAIMQK	iTRAQ 4-plex of K@23[144.1021];iTRAQ 4-plex of peptide N-term@1[144.1021]	103466	4	2433.31	2433.3	-4.77013	609.334	55.5383	9.999e-05	1	0	TCGA_AO-A12D-01A_AN-A04A-01A_BH-A0AV-01A
GSLGGGAMVGQLSEGAIAAIMQK	iTRAQ 4-plex of K@23[144.1021];iTRAQ 4-plex of peptide N-term@1[144.1021]	104329	3	2433.3	2433.3	-1.43189	812.107	91.5841	9.999e-05	1	0	TCGA_AO_A12D_C8_A131_AO_A12B
GSLGGGAMVGQLSEGAIAAIMQK	iTRAQ 4-plex of K@23[144.1021];iTRAQ 4-plex of peptide N-term@1[144.1021]	104231	4	2433.3	2433.3	-0.394124	609.332	67.8987	9.999e-05	1	0	TCGA_AO_A12D_C8_A131_AO_A12B
GSLGGGAMVGQLSEGAIAAIMQK	iTRAQ 4-plex of K@23[144.1021];iTRAQ 4-plex of peptide N-term@1[144.1021]	104229	3	2433.3	2433.3	-0.154982	812.106	96.304	9.999e-05	1	0	TCGA_AO_A12D_C8_A131_AO_A12B
GSLGGGAMVGQLSEGAIAAIMQK	iTRAQ 4-plex of K@23[144.1021];iTRAQ 4-plex of peptide N-term@1[144.1021]	109755	4	2433.29	2433.3	3.78872	609.329	72.4441	9.999e-05	1	0	TCGA_E2-A10A_BH-A18Q_C8-A130
GSLGGGAMVGQLSEGAIAAIMQK	iTRAQ 4-plex of K@23[144.1021];iTRAQ 4-plex of peptide N-term@1[144.1021]	109750	3	2433.29	2433.3	3.74858	812.103	95.7209	9.999e-05	1	0	TCGA_E2-A10A_BH-A18Q_C8-A130
GSLRSLLPSAGPLRR	iTRAQ 4-plex of peptide N-term@1[144.1021]	463958	4	1723.03	1723.03	0.120432	431.766	26.3997	0.00140014	1	0	TCGA_AO-A0JC_A8-A08Z_AR-A0TX
GSNILDINR	iTRAQ 4-plex of peptide N-term@1[144.1021]	83971	3	1144.63	1144.63	-0.106082	382.551	17.4827	0.00677272	1	0	TCGA_AO-A12D-01A_AN-A04A-01A_BH-A0AV-01A
GSSILTVSAVHLDSIK	iTRAQ 4-plex of K@16[144.1021];iTRAQ 4-plex of peptide N-term@1[144.1021]	654576	5	1914.1	1914.1	-0.553689	383.828	17.2684	0.00769923	1	0	TCGA_A7-A0CJ-01A_AO-A12F-01A_A2-A0YL-01A
GSSILTVSAVHLDSIK	iTRAQ 4-plex of K@16[144.1021];iTRAQ 4-plex of peptide N-term@1[144.1021]	650011	5	1914.11	1914.1	-1.54648	383.828	13.7519	0.00859914	1	0	TCGA_AO-A0JE_A2-A0T2_AN-A0AJ
GSSILTVSAVHLDSIK	iTRAQ 4-plex of K@16[144.1021];iTRAQ 4-plex of peptide N-term@1[144.1021]	686877	5	1914.11	1914.1	-2.56427	383.829	13.8815	0.00379962	1	0	TCGA_AO-A0JE_A2-A0T2_AN-A0AJ
GSSMTDGGK	iTRAQ 4-plex of K@9[144.1021];iTRAQ 4-plex of peptide N-term@1[144.1021]	232614	2	1126.55	1126.55	-1.5859	564.285	14.8091	0.00854295	1	0	TCGA_A2-A0T6-01A_E2-A158-01A_E2-A15A-01A
GSSPEAGAAAMAESIII	iTRAQ 4-plex of peptide N-term@1[144.1021]	30860	2	1717.87	1717.87	-1.17863	859.942	28.8605	9.999e-05	1	0	TCGA_E2-A10A_BH-A18Q_C8-A130
GSSPEAGAAAMAESIIIR	iTRAQ 4-plex of peptide N-term@1[144.1021]	266284	3	1873.97	1873.97	-2.1854	625.665	52.1244	9.999e-05	1	0	TCGA_A2-A0EV-01A_AN-A0AM-01A_D8-A142-01A
GSSPEAGAAAMAESIIIR	iTRAQ 4-plex of peptide N-term@1[144.1021]	322638	2	1873.96	1873.97	4.99485	937.987	64.2078	9.999e-05	1	0	TCGA_A2-A0T6-01A_E2-A158-01A_E2-A15A-01A
GSSPEAGAAAMAESIIIR	iTRAQ 4-plex of peptide N-term@1[144.1021]	322617	3	1873.98	1873.97	-5.57205	625.667	53.3477	9.999e-05	1	0	TCGA_A2-A0T6-01A_E2-A158-01A_E2-A15A-01A
GSSPEAGAAAMAESIIIR	iTRAQ 4-plex of peptide N-term@1[144.1021]	278117	2	1873.98	1873.97	-3.90471	937.995	47.3712	9.999e-05	1	0	TCGA_A2-A0T7-01A_C8-A12Q-01A_A8-A079-01A
GSSPEAGAAAMAESIIIR	iTRAQ 4-plex of peptide N-term@1[144.1021]	278151	3	1873.97	1873.97	-0.904254	625.664	60.2778	9.999e-05	1	0	TCGA_A2-A0T7-01A_C8-A12Q-01A_A8-A079-01A
GSSPEAGAAAMAESIIIR	iTRAQ 4-plex of peptide N-term@1[144.1021]	273098	3	1873.97	1873.97	-3.02269	625.665	61.0636	9.999e-05	1	0	TCGA_A7-A0CD-01A_C8-A12W-01A_AN-A0AL-01A
GSSPEAGAAAMAESIIIR	iTRAQ 4-plex of peptide N-term@1[144.1021]	321939	3	1873.98	1873.97	-3.9739	625.666	52.1745	9.999e-05	1	0	TCGA_A7-A0CJ-01A_AO-A12F-01A_A2-A0YL-01A
GSSPEAGAAAMAESIIIR	iTRAQ 4-plex of peptide N-term@1[144.1021]	301101	2	1873.97	1873.97	2.09654	937.99	54.2307	9.999e-05	1	0	TCGA_A8-A09I-01A_C8-A12L-01A_A2-A0EX-01A
GSSPEAGAAAMAESIIIR	iTRAQ 4-plex of peptide N-term@1[144.1021]	302583	3	1873.98	1873.97	-3.27487	625.666	56.2948	9.999e-05	1	0	TCGA_AN-A0FL_BH-A0DG_AN-A0AS
GSSPEAGAAAMAESIIIR	iTRAQ 4-plex of peptide N-term@1[144.1021]	287275	2	1873.96	1873.97	2.25707	937.99	64.4771	9.999e-05	1	0	TCGA_AO-A0JC_A8-A08Z_AR-A0TX
GSSPEAGAAAMAESIIIR	iTRAQ 4-plex of peptide N-term@1[144.1021]	360468	2	1873.96	1873.97	2.99618	937.989	64.3401	9.999e-05	1	0	TCGA_AR-A0TR_AO-A03O_BH-A18R
GSSPEAGAAAMAESIIIR	iTRAQ 4-plex of peptide N-term@1[144.1021]	289077	2	1873.97	1873.97	1.85836	937.99	51.5466	9.999e-05	1	0	TCGA_AR-A1AP_AN-A0FK_AO-A0J6
GSSPEAGAAAMAESIIIR	iTRAQ 4-plex of peptide N-term@1[144.1021]	282459	2	1873.97	1873.97	-2.32235	937.994	51.9679	9.999e-05	1	0	TCGA_AR-A1AW_AR-A1AV_C8-A135
GSSPEAGAAAMAESIIIR	iTRAQ 4-plex of peptide N-term@1[144.1021]	279476	2	1873.97	1873.97	0.0288032	937.992	68.6508	9.999e-05	1	0	TCGA_BH-A18V_A7-A13F_BH-A0E1
GSSPEAGAAAMAESIIIR	iTRAQ 4-plex of peptide N-term@1[144.1021]	279457	3	1873.98	1873.97	-4.06207	625.666	53.2854	9.999e-05	1	0	TCGA_BH-A18V_A7-A13F_BH-A0E1
GSSPEAGAAAMAESIIIR	iTRAQ 4-plex of peptide N-term@1[144.1021]	268920	2	1873.96	1873.97	2.20749	937.99	60.0294	9.999e-05	1	0	TCGA_C8-A12P_BH-A0C1_A2-A0EY
GSSPEAGAAAMAESIIIR	iTRAQ 4-plex of peptide N-term@1[144.1021]	295879	2	1873.98	1873.97	-3.95284	937.995	62.7435	9.999e-05	1	0	TCGA_D8-A13Y_A8-A076_AO-A126
GSSPEAGAAAMAESIIIR	iTRAQ 4-plex of peptide N-term@1[144.1021]	327340	3	1873.97	1873.97	-1.6451	625.665	56.1364	9.999e-05	1	0	TCGA_AO_A12D_C8_A131_AO_A12B
GSSPEAGAAAMAESIIIR	iTRAQ 4-plex of peptide N-term@1[144.1021]	327332	2	1873.98	1873.97	-3.69664	937.995	50.4404	9.999e-05	1	0	TCGA_AO_A12D_C8_A131_AO_A12B
GSSSASSRRADSGR	iTRAQ 4-plex of peptide N-term@1[144.1021]	759769	2	1523.75	1523.75	0.850596	762.883	29.2607	0.00331259	1	0	TCGA_AN-A0FL_BH-A0DG_AN-A0AS
GSSSASSRRADSGR	iTRAQ 4-plex of peptide N-term@1[144.1021]	799883	2	1523.75	1523.75	-0.506386	762.884	26.4653	0.00260992	1	0	TCGA_AO-A0JE_A2-A0T2_AN-A0AJ
GSSSASSRRADSGR	iTRAQ 4-plex of peptide N-term@1[144.1021]	797934	2	1523.75	1523.75	0.526294	762.883	26.4213	0.00260992	1	0	TCGA_AR-A0TV_C8-A12Z_AO-A0JJ
GSVELSRELR	iTRAQ 4-plex of peptide N-term@1[144.1021]	481500	3	1288.72	1288.72	1.43432	430.581	33.9045	0.000222198	1	0	TCGA_A2-A0T7-01A_C8-A12Q-01A_A8-A079-01A
GSVMQPPPQTVPSGMAGPPPAGNPR	iTRAQ 4-plex of peptide N-term@1[144.1021];Deamidation of N@23[0.9840]	57506	3	2571.28	2571.27	-5.14353	858.102	20.4432	0.00189981	1	0	TCGA_AO-A0JC_A8-A08Z_AR-A0TX
GSVMQPPPQTVPSGMAGPPPAGNPR	iTRAQ 4-plex of peptide N-term@1[144.1021];Deamidation of N@23[0.9840]	93503	3	2571.27	2571.27	-1.51157	858.098	20.5126	0.00119988	1	0	TCGA_AO-A0JC_A8-A08Z_AR-A0TX
GTDAPIAGGTD	iTRAQ 4-plex of peptide N-term@1[144.1021]	717274	2	1117.54	1117.54	-2.25296	559.777	17.5832	0.000412626	1	0	TCGA_AR-A0TY_AR-A0U4_BH-A0HP
GTDRLLFGR	iTRAQ 4-plex of peptide N-term@1[144.1021]	264725	2	1177.68	1177.67	-6.9174	589.846	23.7806	0.00267759	1	0	TCGA_A2-A0SW-01A_AO-A0JL-01A_BH-A0BV-01A
GTFATSIK	iTRAQ 4-plex of K@8[144.1021];iTRAQ 4-plex of peptide N-term@1[144.1021]	224723	2	1111.65	1111.65	2.41452	556.83	33.053	0.00123305	1	0	TCGA_A2-A0T7-01A_C8-A12Q-01A_A8-A079-01A
GTFATSIK	iTRAQ 4-plex of K@8[144.1021];iTRAQ 4-plex of peptide N-term@1[144.1021]	216353	2	1111.64	1111.65	3.41967	556.829	32.874	0.00123305	1	0	TCGA_C8-A12P_BH-A0C1_A2-A0EY
GTFATSIK	iTRAQ 4-plex of K@8[144.1021];iTRAQ 4-plex of peptide N-term@1[144.1021]	179726	2	1111.65	1111.65	0.978376	556.831	24.2656	0.00369914	1	0	TCGA_C8-A12P_BH-A0C1_A2-A0EY
GTGSAAGAAART	iTRAQ 4-plex of peptide N-term@1[144.1021]	331975	2	1133.59	1133.59	-1.63763	567.804	19.659	0.00816549	1	0	TCGA_A7-A0CJ-01A_AO-A12F-01A_A2-A0YL-01A
GTLHDMAAGR	iTRAQ 4-plex of peptide N-term@1[144.1021]	612085	3	1171.6	1171.59	-5.31874	391.539	15.0509	0.00560135	1	0	TCGA_A2-A0T6-01A_E2-A158-01A_E2-A15A-01A
GTLHDMAAGR	iTRAQ 4-plex of peptide N-term@1[144.1021]	612049	2	1171.59	1171.59	-3.51985	586.804	23.0703	0.00243078	1	0	TCGA_A2-A0T6-01A_E2-A158-01A_E2-A15A-01A
GTLHDMAAGR	iTRAQ 4-plex of peptide N-term@1[144.1021]	612212	2	1171.59	1171.59	-3.49841	586.804	23.0687	0.000634115	1	0	TCGA_A2-A0T6-01A_E2-A158-01A_E2-A15A-01A
GTLHDMAAGR	iTRAQ 4-plex of peptide N-term@1[144.1021]	610925	2	1171.59	1171.59	-2.38027	586.803	22.8481	0.00243078	1	0	TCGA_A2-A0T7-01A_C8-A12Q-01A_A8-A079-01A
GTLHDMAAGR	iTRAQ 4-plex of peptide N-term@1[144.1021]	610877	3	1171.59	1171.59	0.223435	391.537	15.1	0.00729233	1	0	TCGA_A2-A0T7-01A_C8-A12Q-01A_A8-A079-01A
GTLHDMAAGR	iTRAQ 4-plex of peptide N-term@1[144.1021]	610804	2	1171.59	1171.59	-3.62399	586.804	23.0144	0.00243078	1	0	TCGA_A2-A0T7-01A_C8-A12Q-01A_A8-A079-01A
GTLHDMAAGR	iTRAQ 4-plex of peptide N-term@1[144.1021]	460953	3	1171.6	1171.59	-6.17216	391.539	14.9937	0.00560135	1	0	TCGA_A2-A0YM-01A_BH-A0C7-01A_A2-A0SX-01A
GTLHDMAAGR	iTRAQ 4-plex of peptide N-term@1[144.1021]	486487	3	1171.6	1171.59	-7.78488	391.54	16.3938	0.00369901	1	0	TCGA_A2-A0YM-01A_BH-A0C7-01A_A2-A0SX-01A
GTLHDMAAGR	iTRAQ 4-plex of peptide N-term@1[144.1021]	486507	2	1171.6	1171.59	-7.75831	586.806	20.7334	0.00200803	1	0	TCGA_A2-A0YM-01A_BH-A0C7-01A_A2-A0SX-01A
GTLHDMAAGR	iTRAQ 4-plex of peptide N-term@1[144.1021]	638224	2	1171.59	1171.59	-3.48707	586.804	22.9901	0.000634115	1	0	TCGA_A8-A09I-01A_C8-A12L-01A_A2-A0EX-01A
GTLHDMAAGR	iTRAQ 4-plex of peptide N-term@1[144.1021]	638383	2	1171.59	1171.59	-3.86492	586.804	23.0892	0.00243078	1	0	TCGA_A8-A09I-01A_C8-A12L-01A_A2-A0EX-01A
GTLHDMAAGR	iTRAQ 4-plex of peptide N-term@1[144.1021]	593013	2	1171.59	1171.59	-1.96936	586.803	23.1078	0.00137392	1	0	TCGA_AR-A0TV_C8-A12Z_AO-A0JJ
GTLHDMAAGR	iTRAQ 4-plex of peptide N-term@1[144.1021]	628228	2	1171.59	1171.59	-1.33721	586.803	23.1823	0.00317058	1	0	TCGA_AR-A0TV_C8-A12Z_AO-A0JJ
GTLHDMAAGR	iTRAQ 4-plex of peptide N-term@1[144.1021]	593059	3	1171.59	1171.59	-3.09037	391.538	15.0521	0.00560135	1	0	TCGA_AR-A0TV_C8-A12Z_AO-A0JJ
GTLHDMAAGR	iTRAQ 4-plex of peptide N-term@1[144.1021]	501478	3	1171.59	1171.59	-2.86812	391.538	15.0131	0.00560135	1	0	TCGA_AR-A0TY_AR-A0U4_BH-A0HP
GTLHDMAAGR	iTRAQ 4-plex of peptide N-term@1[144.1021]	501444	2	1171.59	1171.59	-3.94212	586.804	23.2563	0.00243078	1	0	TCGA_AR-A0TY_AR-A0U4_BH-A0HP
GTMQAFK	iTRAQ 4-plex of K@7[144.1021];iTRAQ 4-plex of peptide N-term@1[144.1021];Oxidation of M@3[15.9949]	112681	2	1085.58	1085.58	-5.72293	543.8	21.0687	0.00884956	1	0	TCGA_BH-A0EE_AO-A0J9_BH-A0E0
GTNVYGR	iTRAQ 4-plex of peptide N-term@1[144.1021];Deamidation of N@3[0.9840]	242273	2	910.463	910.463	0.150386	456.239	18.6082	0.00440529	1	0	TCGA_A2-A0EV-01A_AN-A0AM-01A_D8-A142-01A
[truncated: 4,304 more rows]

## Sheet: Supplemental Table 2B
Supplemental Table 2B List of all peptides validated by PepQuery mapping to protein-coding genes along with their respective peptide sequences, their Ensembl gene ID, gene symbol, gene description, peptide category, chromosomal location and total no. of PSMs.
Peptide sequence	Gene symbol	Ensembl ID	Gene description	Peptide category	Chromosome	Start	End	Total no.of PSMs
AAAAADPGEPRSE	PDS5B	ENSG00000083642	Pds5 cohesin associated factor b	5`-UTR(chr13:g.32648773)	Chr13	32586529	32586567	1
AAADGGGTWLRSGVR	CEP120	ENSG00000168944	Centrosomal protein 120	5`-UTR(chr5:g.123422998)	Chr5	123423116	123423160	1
AAAEGQGRAAAAAGGARAGGMAPAK	CEP250	ENSG00000126001	Centrosomal protein 250	FS	Chr20	35473879	35473953	1
AAAIMSDQAPK	PAXIP1	ENSG00000157212	Pax interacting protein 1	5`-UTR(chr7:g.155002929)	Chr7	155002909	155002941	3
AAAIPPIVTK	NCOR2	ENSG00000196498	Nuclear receptor corepressor 2	jnc(chr12:g.124362294GGAC>G---)	Chr12	124362286	124362294	17
AAAMGVQGFQDYIEK	FAM120A	ENSG00000048828	Family with sequence similarity 120a	5`-UTR(chr9:g.93451916)	Chr9	93451907	93451951	1
AADAILTEFGGR	HELZ2	ENSG00000130589	Helicase with zinc finger 2	Exon-extension	Chr20	63572650	63572685	14
AADPSQGEMSADAAAGAPLPR	SLC9A3R1	ENSG00000109062	Slc9a3 regulator 1	5`-UTR(chr17:g.74748847)	Chr17	74748823	74748885	4
AAGAVATQVSPAVPLPPR	PLCD1	ENSG00000187091	Phospholipase c delta 1	5`-UTR(chr3:g.38029539)	Chr3	38029552	38029605	1
AAGIPDR	SERINC2	ENSG00000168528	Serine incorporator 2	Intronic	Chr1	31413039	31413059	10
AAGLLLLPPRAPAAMFNR	RGS10	ENSG00000148908	Regulator of g protein signaling 10	5`-UTR(chr10:g.119542638)	Chr10	119542627	119542680	1
AALPLPAK	TRIM14	ENSG00000106785	Tripartite motif containing 14	Intronic	Chr9	98096084	98096107	2
AAPTPGPSAAAMAR	CDC34	ENSG00000099804	Cell division cycle 34, ubiqiutin conjugating enzyme	5`-UTR(chr19:g.531932)	Chr19	531899	531940	1
AARPEGAGVESFTPIPFLAMTDGILGK	ARFIP2	ENSG00000132254	Adp ribosylation factor interacting protein 2	5`-UTR(chr11:g.6480421)	Chr11	6480398	6480463	1
AASLPQMAAQIR	CCDC84	ENSG00000186166	Centrosomal at-ac splicing factor	Exon-extension	Chr11	119011203	119011238	2
AAVADAVAVWGAPGGDGGSR	OSBP	ENSG00000110048	Oxysterol binding protein	5`-UTR(chr11:g.59615664)	Chr11	59615704	59615763	1
AAVVLIGLLHK	RAP1GAP2	ENSG00000132359	Rap1 gtpase activating protein 2	Intronic	Chr17	2854044	2854076	6
ADPEGAAGVR	E4F1	ENSG00000167967	E4f transcription factor 1	5`-UTR(chr16:g.2223839)	Chr16	2223779	2223808	1
ADYQAFK	CTTNBP2NL	ENSG00000143079	Cttnbp2 n-terminal like	5`-UTR(chr1:g.112416166)	Chr1	112416157	112416165	1
AEADDEFRSA	PLAA	ENSG00000137055	Phospholipase a2 activating protein	5`-UTR(chr9:g.26947045)	Chr9	26947247	26947276	13
AEATESAME	HNRNPA2B1	ENSG00000122566	Heterogeneous nuclear ribonucleoprotein a2/b1	5`-UTR(chr7:g.26200577)	Chr7	26200572	26200598	10
AEATESAMEK	HNRNPA2B1	ENSG00000122566	Heterogeneous nuclear ribonucleoprotein a2/b1	5`-UTR(chr7:g.26200577)	Chr7	26200572	26200598	104
AEATESAMER	HNRNPA2B1	ENSG00000122566	Heterogeneous nuclear ribonucleoprotein a2/b1	5`-UTR(chr7:g.26200577)	Chr7	26200572	26200598	101
AEATESAMERE	HNRNPA2B1	ENSG00000122566	Heterogeneous nuclear ribonucleoprotein a2/b1	5`-UTR(chr7:g.26200577)	Chr7	26197727	26197732	1
AEATESAMEREK	HNRNPA2B1	ENSG00000122566	Heterogeneous nuclear ribonucleoprotein a2/b1	5`-UTR(chr7:g.26200577)	Chr7	26197724	26197732	22
AEEQPTMPR	ADO	ENSG00000181915	2-aminoethanethiol dioxygenase	5`-UTR(chr10:g.62805060)	Chr10	62805042	62805068	3
AEGAMALDGIR	FERMT2	ENSG00000073712	Ferm domain containing kindlin 2	5`-UTR(chr14:g.52950568)	Chr14	52950548	52950577	1
AEGSDRGPESPVK	MICAL1	ENSG00000135596	Microtubule associated monooxygenase, calponin and lim domain containing 1	Exon-extension	Chr6	109446690	109446728	1
AEMEDTR	COX10	ENSG00000006695	Cytochrome c oxidase assembly factor heme a:farnesyltransferase cox10	Intronic	Chr17	14084091	14084111	2
AEMTAEEMK	FKBP4	ENSG00000004478	Fkbp prolyl isomerase 4	5`-UTR(chr12:g.2795140)	Chr12	2795134	2795160	3
AEPTEQGTGMAK	HSPA1B	ENSG00000204388	Heat shock protein family a (hsp70) member 1b	5`-UTR(chr6:g.31827951)	Chr6	31827924	31827959	2
AESASMTER	HSPB1	ENSG00000106211	Heat shock protein family b (small) member 1	5`-UTR(chr7:g.76302713)	Chr7	76302698	76302724	10
AEVQGSGAQGGAGR	HELZ2	ENSG00000130589	Helicase with zinc finger 2	Exon-extension	Chr20	63572686	63572727	29
AEYESEAEGVMAGQAFR	HSPE1	ENSG00000115541	Heat shock protein family e (hsp10) member 1	5`-UTR(chr2:g.197500437)	Chr2	197501074	197501091	2
AEYESEAEGVMAGQAFRK	HSPE1	ENSG00000115541	Heat shock protein family e (hsp10) member 1	5`-UTR(chr2:g.197500437)	Chr2	197501074	197501094	1
AFEHTEELR	AXIN1	ENSG00000103126	Axin 1	Intronic	Chr16	319155	319181	1
AFGQGTK	PAWR	ENSG00000177425	Pro-apoptotic wt1 regulator	Intronic	Chr12	79654427	79654447	2
AFLAAMEDGVYEPPDLTPEER	CYTH2	ENSG00000105443	Cytohesin 2	5`-UTR(chr19:g.48469508)	Chr19	48470353	48470381	3
AFMVVESAQAVVSSTSLAVPGIAGGGK	ZNF561	ENSG00000171469	Zinc finger protein 561	5`-UTR(chr19:g.9619456)	Chr19	9621114	9621194	2
AGADLLVK	RRBP1	ENSG00000125844	Ribosome binding protein 1	5`-UTR(chr20:g.17660507)	Chr20	17679999	17680016	1
AGAESAPGGEYAT	TMEM63B	ENSG00000137216	Transmembrane protein 63b	Intronic	Chr6	44127654	44127692	1
AGALAGVAALR	TNFRSF12A	ENSG00000006327	Tnf receptor superfamily member 12a	FS	Chr16	3020439	3020471	16
AGDIRPGPLPGGSDAPSQLPVQETRPR	C1orf122	ENSG00000197982	Chromosome 1 open reading frame 122	5`-UTR(chr1:g.37808405)	Chr1	37808170	37808250	4
AGDQEPPALR	PPP2R5A	ENSG00000066027	Protein phosphatase 2 regulatory subunit b'alpha	5`-UTR(chr1:g.212286111)	Chr1	212285895	212285924	1
AGEVAEEGGLR	TMEM214	ENSG00000119777	Transmembrane protein 214	5`-UTR(chr2:g.27033016)	Chr2	27032980	27033012	1
AGGAADMTDNIPLQPVR	ATP9A	ENSG00000054793	Atpase phospholipid transporting 9a (putative)	5`-UTR(chr20:g.51768369)	Chr20	51768337	51768387	2
AGGGGRMNSIK	HIP1R	ENSG00000130787	Huntingtin interacting protein 1 related	5`-UTR(chr12:g.122835551)	Chr12	122835533	122835565	1
AGLHGASGVR	FAM129B	ENSG00000136830	Niban apoptosis regulator 2	5`-UTR(chr9:g.127568874)	Chr9	127568935	127568964	4
AGPAAATMIAL	ARL8A	ENSG00000143862	Adp ribosylation factor like gtpase 8a	5`-UTR(chr1:g.202144572)	Chr1	202144561	202144593	1
AGPAAATMIALFNK	ARL8A	ENSG00000143862	Adp ribosylation factor like gtpase 8a	5`-UTR(chr1:g.202144572)	Chr1	202144552	202144593	1
AGPDPGVSPAQVLLSEPEEAAALYR	APEH	ENSG00000164062	Acylaminoacyl-peptide hydrolase	Exon-extension	Chr3	49674456	49674530	1
AGPEQPK	CAPZA1	ENSG00000116489	Capping actin protein of muscle z-line subunit alpha 1	5`-UTR(chr1:g.112619845)	Chr1	112619824	112619844	2
AGPPTPVR	CREBBP	ENSG00000005339	Creb binding protein	5`-UTR(chr16:g.3879916)	Chr16	3879971	3879994	2
AGPRPGPAPPLPSPAAAMK	WDR82	ENSG00000164091	Wd repeat domain 82	5`-UTR(chr3:g.52278361)	Chr3	52278356	52278412	4
AGPRRPGSADQEK	GGTA1	ENSG00000204136	Glycoprotein alpha-galactosyltransferase 1 (inactive)	5'-UTR	Chr9	121467926	121467931	1
AGSVRPFAQAAGGGAAR	UCK2	ENSG00000143179	Uridine-cytidine kinase 2	5`-UTR(chr1:g.165827834)	Chr1	165827780	165827830	1
AGTGVAAAETPVR	PPP4C	ENSG00000149923	Protein phosphatase 4 catalytic subunit	5`-UTR(chr16:g.30076378)	Chr16	30076071	30076094	1
AGTTAAMSSR	INPP5K	ENSG00000132376	Inositol polyphosphate-5-phosphatase k	5`-UTR(chr17:g.1516499)	Chr17	1516488	1516517	2
AIEQADLLQEVR	AP1S1	ENSG00000106367	Adaptor related protein complex 1 subunit sigma 1	Exon-extension	Chr7	101159167	101159202	9
AIQGLGALGR	MPP3	ENSG00000161647	Membrane palmitoylated protein 3	Intronic	Chr17	43816129	43816158	1
ALAPLPEK	LMCD1	ENSG00000071282	Lim and cysteine rich domains 1	5`-UTR(chr3:g.8537273)	Chr3	8501885	8501908	9
ALTARAGVPAAALSRAGS	SSFA2	ENSG00000138434	Itpr interacting domain containing 2	5`-UTR(chr2:g.181892067)	Chr2	181891983	181892036	2
AMASRLLLNNGAK	AKR1B1	ENSG00000085662	Aldo-keto reductase family 1 member b	5`-UTR(chr7:g.134459062)	Chr7	134459027	134459065	7
AMDGPLPRTAGVEVGK	FLAD1	ENSG00000160688	Flavin adenine dinucleotide synthetase 1	3`-UTR(chr1:g.154992659)	Chr1	154992626	154992673	1
AMSVPSSLSQ	APBB1	ENSG00000166313	Amyloid beta precursor protein binding family b member 1	5`-UTR(chr11:g.6411347)	Chr11	6411321	6411350	1
AMVGRRALIVLAHSER	NQO1	ENSG00000181019	Nad(p)h quinone dehydrogenase 1	5`-UTR(chr16:g.69726439)	Chr16	69718497	69718534	1
ANLGSRFPAR	HDGF	ENSG00000143321	Heparin binding growth factor	5`-UTR(chr1:g.156751429)	Chr1	156751460	156751489	9
APAAAMGVQGFQDYIEK	FAM120A	ENSG00000048828	Family with sequence similarity 120a	5`-UTR(chr9:g.93451916)	Chr9	93451901	93451951	7
APAPGPSAAAGPDMAANMYRVGDY	MTA1	ENSG00000182979	Metastasis associated 1	5`-UTR(chr14:g.105420036)	Chr14	105419997	105420063	3
APGGDLEEGK	ZNF740	ENSG00000139651	Zinc finger protein 740	Exon-extension	Chr12	53182110	53182139	1
APGGPPETR	IQGAP2	ENSG00000145703	Iq motif containing gtpase activating protein 2	5`-UTR(chr5:g.76403546)	Chr5	76403516	76403542	11
APMDGPAIITQVTNPK	CTDSPL	ENSG00000144677	Ctd small phosphatase like	5`-UTR(chr3:g.37862200)	Chr3	37862194	37862241	2
APPGSTLLPNSPAATR	HELZ2	ENSG00000130589	Helicase with zinc finger 2	Exon-extension	Chr20	63573076	63573123	1
APPNGLTD	RPL7L1	ENSG00000146223	Ribosomal protein l7 like 1	Exon-extension	Chr6	42881056	42881079	1
APPQPASMSGIK	PAPSS2	ENSG00000198682	3'-phosphoadenosine 5'-phosphosulfate synthase 2	5`-UTR(chr10:g.87659982)	Chr10	87659961	87659996	1
AQNFQGR	ABCA4	ENSG00000198691	Atp binding cassette subfamily a member 4	Intronic	Chr1	94074101	94074121	1
ARGTAAMTEADVNPK	SNU13	ENSG00000100138	Small nuclear ribonucleoprotein 13	5`-UTR(chr22:g.41688796)	Chr22	41688794	41688814	1
ARLSWLETEPERVAHL	STEAP3	ENSG00000115107	Steap3 metalloreductase	5`-UTR(chr2:g.119231013)	Chr2	119230914	119230961	1
ASQPAGMATTAELFEEPFVADEYIER	EXOC5	ENSG00000070367	Exocyst complex component 5	5`-UTR(chr14:g.57268648)	Chr14	57268622	57268666	7
ASQSLTK	PTPRN2	ENSG00000155093	Protein tyrosine phosphatase receptor type n2	Intronic	Chr7	158228207	158228227	1
ASRAEPPAVAMGQNDLMG	SURF4	ENSG00000148248	Surfeit 4	5`-UTR(chr9:g.133375969)	Chr9	133375946	133375999	1
ASSQALARSSSPGNGGK	PHACTR4	ENSG00000204138	Phosphatase and actin regulator 4	FS	Chr1	28459172	28459222	3
ASVAAASLSR	KHDRBS1	ENSG00000121774	Kh rna binding domain containing, signal transduction associated 1	5`-UTR(chr1:g.32013996)	Chr1	32013942	32013971	13
ASVAEVAGR	THOP1	ENSG00000172009	Thimet oligopeptidase 1	5`-UTR(chr19:g.2790435)	Chr19	2785588	2785614	1
ATAPGSAVPAGEGGR	KCTD3	ENSG00000136636	Potassium channel tetramerization domain containing 3	5`-UTR(chr1:g.215567686)	Chr1	215567617	215567661	3
ATESAMER	HNRNPA2B1	ENSG00000122566	Heterogeneous nuclear ribonucleoprotein a2/b1	5`-UTR(chr7:g.26200577)	Chr7	26197730	26197732	3
ATGFPAR	SREBF1	ENSG00000072310	Sterol regulatory element binding transcription factor 1	FS	Chr17	17819665	17819685	2
ATGISAR	TLR3	ENSG00000164342	Toll like receptor 3	Intronic	Chr4	186079808	186079828	3
ATHLQVSSHDDLR	EPN3	ENSG00000049283	Epsin 3	5`-UTR(chr17:g.50536557)	Chr17	50536532	50536570	2
ATLPSGQR	PLEKHG3	ENSG00000126822	Pleckstrin homology and rhogef domain containing g3	Intronic	Chr14	64736311	64736334	1
ATRHSRAAAVDPTPAGK	ATAT1	ENSG00000137343	Alpha tubulin acetyltransferase 1	Exon-extension	Chr6	30640558	30640608	1
AVAAAAAMGK	DDX10	ENSG00000178105	Dead-box helicase 10	5`-UTR(chr11:g.108665154)	Chr11	108665133	108665162	1
AVAMAEAAAAAGGTGLGAGASYGSA	AGPS	ENSG00000018510	Alkylglycerone phosphate synthase	5`-UTR(chr2:g.177392790)	Chr2	177392781	177392855	3
AVRPGSARAAPR	CEBPG	ENSG00000153879	Ccaat enhancer binding protein gamma	5`-UTR(chr19:g.33379240)	Chr19	33373809	33373844	4
AVSGGVGESDQGERIRQGR	AATF	ENSG00000275700	Apoptosis antagonizing transcription factor	5`-UTR(chr17:g.36949126)	Chr17	36949000	36949056	1
AVVGPIRAMGSEAAQLLEAADFAAR	HDDC3	ENSG00000184508	Hd domain containing 3	5`-UTR(chr15:g.90932540)	Chr15	90932490	90932564	2
AWAVPNALGRR	DNAH10	ENSG00000197653	Dynein axonemal heavy chain 10	Intronic	Chr12	123934485	123934517	2
AYVDSVK	DTWD2	ENSG00000169570	Dtw domain containing 2	Intronic	Chr5	118962908	118962928	1
DAAVAMTAQGGLVANR	EMC4	ENSG00000128463	Er membrane protein complex subunit 4	5`-UTR(chr15:g.34225115)	Chr15	34225100	34225147	2
DAETPRPGSAR	PPP1R1B	ENSG00000131771	Protein phosphatase 1 regulatory inhibitor subunit 1b	5`-UTR(chr17:g.39627393)	Chr17	39627099	39627131	1
DAMSGYSSDRDR	DDX5	ENSG00000108654	Dead-box helicase 5	5`-UTR(chr17:g.64506119)	Chr17	64506090	64506125	5
DGGSILGLGR	EDC4	ENSG00000038358	Enhancer of mrna decapping 4	Exon-extension	Chr16	67881881	67881910	5
DGWGGATAGASTHPR	MFI2	ENSG00000163975	Melanotransferrin	Intronic	Chr3	197015194	197015238	1
DLRPWRLRSFESK	MS4A1	ENSG00000156738	Membrane spanning 4-domains a1	5`-UTR(chr11:g.60462375)	Chr11	60455923	60455945	2
DLSTFAR	VRK1	ENSG00000100749	Vrk serine/threonine kinase 1	Intronic	Chr14	96908280	96908300	1
DMAHAPAR	GMDS	ENSG00000112699	Gdp-mannose 4,6-dehydratase	5`-UTR(chr6:g.2245422)	Chr6	2245402	2245425	11
DMEPPGGSLGPGRGTR	DIAPH1	ENSG00000131504	Diaphanous related formin 1	5`-UTR(chr5:g.141618914)	Chr5	141618870	141618917	2
DPAAAEMLMPK	RPS10	ENSG00000124614	Ribosomal protein s10	5`-UTR(chr6:g.34425221)	Chr6	34426032	34426049	1
DPSWIIR	GPC5	ENSG00000179399	Glypican 5	Intronic	Chr13	92222693	92222713	29
DRRMFPAQEEADR	RBM11	ENSG00000185272	Rna binding motif protein 11	5`-UTR(chr21:g.14216187)	Chr21	14216178	14216216	1
DSGDRVRAPGAGSK	IRF3	ENSG00000126456	Interferon regulatory factor 3	Exon-extension	Chr19	49663554	49663595	3
DSPVLGGQQGSSAGRYGLAH	IDUA	ENSG00000127415	Alpha-l-iduronidase	Exon-extension	Chr4	1001428	1001487	1
DSYVPLELAK	MAP4	ENSG00000047849	Microtubule associated protein 4	Exon-skipping(chr3:g.47917174)	Chr3	47921765	47921774	49
DVGREAGNGMAAGTPAK	FBXL8	ENSG00000135722	F-box and leucine rich repeat protein 8	3`-UTR(chr16:g.67162669)	Chr16	67162726	67162776	2
EAMDVQR	PHACTR1	ENSG00000112137	Phosphatase and actin regulator 1	Intronic	Chr6	13221010	13221030	1
EATESAMER	HNRNPA2B1	ENSG00000122566	Heterogeneous nuclear ribonucleoprotein a2/b1	5`-UTR(chr7:g.26200577)	Chr7	26200572	26200595	22
EAVYLVSRMDGPVAEHAK	SDSL	ENSG00000139410	Serine dehydratase like	5`-UTR(chr12:g.113427983)	Chr12	113427962	113428012	1
EDDTVLK	GRIA4	ENSG00000152578	Glutamate ionotropic receptor ampa type subunit 4	Intronic	Chr11	105625204	105625224	1
EEAPGTVMER	HAAO	ENSG00000162882	3-hydroxyanthranilate 3,4-dioxygenase	5`-UTR(chr2:g.42792536)	Chr2	42792528	42792557	1
EEFISTLQAQLSQTQAEQAAQVGTSQN	GOLGB1	ENSG00000173230	Golgin b1	Exon-extension	Chr3	121722244	121722324	1
EEFISTLQAQLSQTQAEQAAQVV	GOLGB1	ENSG00000173230	Golgin b1	jnc(chr3:g.121719750GGAC>G---)	Chr3	121722262	121722324	1
EEFISTLQAQLSQTQAEQAAQVVR	GOLGB1	ENSG00000173230	Golgin b1	jnc(chr3:g.121719750GGAC>G---)	Chr3	121719742	121719750	3
EENPEGPPNANEDYR	STK39	ENSG00000198648	Serine/threonine kinase 39	Exon-skipping(chr2:g.168063570)	Chr2	168063541	168063570	1
EFIATTPSITTETISTTMTVK	EPB41L1	ENSG00000088367	Erythrocyte membrane protein band 4.1 like 1	Exon-skipping(chr20:g.36214440)	Chr20	36221864	36221872	3
EFILEINSRNR	ZFP90	ENSG00000184939	Zfp90 zinc finger protein	3`-UTR(chr16:g.68564695)	Chr16	68564673	68564705	2
EGLAMSSLIRR	HRSP12	ENSG00000132541	Reactive intermediate imine deaminase a homolog	CDS	Chr8	98117076	98117108	4
EGSNEWLAEMR	RP11-201K10.3	ENSG00000273088	Novel protein	Intronic	Chr1	155178914	155178946	1
EHEAWLGAR	PCED1A	ENSG00000132635	Pc-esterase domain containing 1a	5`-UTR(chr20:g.2839912)	Chr20	2840280	2840306	2
EHPAPLPR	PPP2R5A	ENSG00000066027	Protein phosphatase 2 regulatory subunit b'alpha	5`-UTR(chr1:g.212286111)	Chr1	212286012	212286035	6
EIYEAVTAVMPAGMK	IKBKAP	ENSG00000070061	Elongator acetyltransferase complex subunit 1	Intronic	Chr9	108871874	108871918	1
ELAVVARPR	CDC34	ENSG00000099804	Cell division cycle 34, ubiqiutin conjugating enzyme	5`-UTR(chr19:g.531932)	Chr19	531872	531898	2
ELGAQPSAR	BEAN1	ENSG00000166546	Brain expressed associated with nedd4 1	FS	Chr16	66469648	66469674	1
ELGAVALK	NEU3	ENSG00000162139	Neuraminidase 3	5`-UTR(chr11:g.74989061)	Chr11	74988676	74988699	2
ELGGGAHLR	FZD5	ENSG00000163251	Frizzled class receptor 5	FS	Chr2	207767286	207767312	1
ELLNWQIK	PTPRE	ENSG00000132334	Protein tyrosine phosphatase receptor type e	FS	Chr10	128056148	128056171	2
ELPPDPGTMSQGPPTGESSEPEAK	SMG5	ENSG00000198952	Smg5 nonsense mediated mrna decay factor	5`-UTR(chr1:g.156282680)	Chr1	156282633	156282704	29
ELSDRDQGLHDGIQK	AMPH	ENSG00000078053	Amphiphysin	Exon-extension	Chr7	38428750	38428794	1
EMENLMTSSTLPPLFADEDGSK	HMG20A	ENSG00000140382	High mobility group 20a	5`-UTR(chr15:g.77458408)	Chr15	77458405	77458470	1
EMTAEEMK	FKBP4	ENSG00000004478	Fkbp prolyl isomerase 4	5`-UTR(chr12:g.2795140)	Chr12	2795137	2795160	14
ENGLPDGR	GFRA1	ENSG00000151892	Gdnf family receptor alpha 1	Intronic	Chr10	116271255	116271278	1
ENLIPATPGA	FBLIM1	ENSG00000162458	Filamin binding lim protein 1	5`-UTR(chr1:g.15764984)	Chr1	15764532	15764547	1
EPPADANQQPRR	NCOR2	ENSG00000196498	Nuclear receptor corepressor 2	Intronic	Chr12	124388797	124388832	6
EPSIIFFK	CXCL17	ENSG00000189377	C-x-c motif chemokine ligand 17	5`-UTR(chr19:g.42442832)	Chr19	42442860	42442883	11
EQPYNFWVDK	RAP1GAP	ENSG00000076864	Rap1 gtpase activating protein	5`-UTR(chr1:g.21620032)	Chr1	21665211	21665230	2
ERLGYPMNEPTENR	ADIPOR2	ENSG00000006831	Adiponectin receptor 2	5`-UTR(chr12:g.1754344)	Chr12	1754326	1754367	1
ESAELPLPAGWEEAR	WWC3	ENSG00000047644	Wwc family member 3	CDS	ChrX	10015743	10015787	11
ESAELPLPAGWEEARDYDGR	WWC3	ENSG00000047644	Wwc family member 3	CDS	ChrX	10015743	10015802	1
ETENVETGRHLIK	ELF2	ENSG00000109381	E74 like ets transcription factor 2	Exon-extension	Chr4	139125147	139125185	1
ETNGPDRDEERNR	CLEC11A	ENSG00000105472	C-type lectin domain containing 11a	5`-UTR(chr19:g.50723526)	Chr19	50723346	50723384	1
EVARPHPGPPPQAPPR	CDK16	ENSG00000102225	Cyclin dependent kinase 16	5`-UTR(chrX:g.47223558)	ChrX	47219019	47219066	1
EVIYDMLNALAAYHAPEEDK	HUWE1	ENSG00000086758	Hect, uba and wwe domain containing e3 ubiquitin protein ligase 1	jnc(chrX:g.53575785AGAC>A---)	ChrX	53575781	53575785	9
EWALDVVLK	DPH1	ENSG00000108963	Diphthamide biosynthesis 1	Exon-extension	Chr17	2041203	2041229	2
EYTLVRNPINVRNVEK	ZNF420	ENSG00000197050	Zinc finger protein 420	FS	Chr19	37128223	37128270	4
FAGSSVVLAR	EPRS	ENSG00000136628	Glutamyl-prolyl-trna synthetase 1	5`-UTR(chr1:g.220046388)	Chr1	220046428	220046457	5
FGAVVIPK	CNTROB	ENSG00000170037	Centrobin, centriole duplication and spindle assembly protein	FS	Chr17	7936306	7936329	12
FHLFQLQGGGSLPESL	GALE	ENSG00000117308	Udp-galactose-4-epimerase	5`-UTR(chr1:g.23798659)	Chr1	23798705	23798730	2
FIPVPEK	RNF167	ENSG00000108523	Ring finger protein 167	5`-UTR(chr17:g.4940910)	Chr17	4940668	4940688	1
FLSEYTWNTK	MAK	ENSG00000111837	Male germ cell associated kinase	Exon-extension	Chr6	10764587	10764616	1
FLSLESDR	TNS4	ENSG00000131746	Tensin 4	Intronic	Chr17	40495762	40495785	1
FNVPAPGLK	PHF8	ENSG00000172943	Phd finger protein 8	5`-UTR(chrX:g.54044890)	ChrX	54045011	54045037	1
FPPLPIPQNNNEFPLPPSPHQVK	PIP	ENSG00000159763	Prolactin induced protein	Exon-extension	Chr7	143139012	143139080	1
FQMSLVDLGK	GABPB1	ENSG00000104064	Ga binding protein transcription factor subunit beta 1	5`-UTR(chr15:g.50309798)	Chr15	50354985	50354990	2
FSLDNAGGRPGFPGGALQFF	CCNL2	ENSG00000221978	Cyclin l2	3`-UTR(chr1:g.1391541)	Chr1	1390883	1390942	1
FSSGEESTSHLIMSR	SUN2	ENSG00000100242	Sad1 and unc84 domain containing 2	5`-UTR(chr22:g.38752628)	Chr22	38752620	38752664	1
GAGLVPGNR	TROVE2	ENSG00000116747	Ro60, y rna binding protein	5`-UTR(chr1:g.193076525)	Chr1	193059604	193059630	1
GAGPPAAGQR	KIAA1919	ENSG00000173214	Major facilitator superfamily domain containing 4b	5`-UTR(chr6:g.111259701)	Chr6	111259563	111259592	1
GAGSMATGLGEPVYGLSEDEGESR	NEDD4L	ENSG00000049759	Nedd4 like e3 ubiquitin protein ligase	5`-UTR(chr18:g.58044661)	Chr18	58044649	58044708	2
GAMAADSREEK	YTHDC1	ENSG00000083896	Yth domain containing 1	5`-UTR(chr4:g.68349753)	Chr4	68349727	68349759	1
GAMATFVSELEAAK	TADA1	ENSG00000152382	Transcriptional adaptor 1	5`-UTR(chr1:g.166876233)	Chr1	166876198	166876239	1
GAMWSAGR	SDF2L1	ENSG00000128228	Stromal cell derived factor 2 like 1	5`-UTR(chr22:g.21642337)	Chr22	21642331	21642354	1
GAPPGGPSAQAATMRVNEK	ANO1	ENSG00000131620	Anoctamin 1	5`-UTR(chr11:g.70078607)	Chr11	70078568	70078624	2
GAQPNTPQK	PDLIM4	ENSG00000131435	Pdz and lim domain 4	Exon-extension	Chr5	132271712	132271738	1
GASRLPGPK	MFSD2A	ENSG00000168389	Major facilitator superfamily domain containing 2a	5`-UTR(chr1:g.39955293)	Chr1	39955248	39955274	5
GAVDDDVAEDIISTVEFNHSGELLATGDK	PPP2R2A	ENSG00000221914	Protein phosphatase 2 regulatory subunit balpha	jnc(chr8:g.26338890CAGA>---A)	Chr8	26338893	26338951	1
GDGIPAR	SKP2	ENSG00000145604	S-phase kinase associated protein 2	FS	Chr5	36152827	36152847	1
GDGVAAAAR	FKBP9	ENSG00000122642	Fkbp prolyl isomerase 9	5`-UTR(chr7:g.32957574)	Chr7	32957439	32957465	4
GDWGTVGR	AC013461.1	ENSG00000091436	Mitogen-activated protein kinase kinase kinase 20	Intronic	Chr2	173076408	173076431	1
GEAMVGRGSGR	ATHL1	ENSG00000142102	Protein-glucosylgalactosylhydroxylysine glucosidase	Exon-extension	Chr11	292997	293029	3
GELPPAAAAAVLSASPGALEREAR	MAP1LC3A	ENSG00000101460	Microtubule associated protein 1 light chain 3 alpha	5`-UTR(chr20:g.34558869)	Chr20	34558719	34558790	1
GETPAASMSLPPEK	CEP76	ENSG00000101624	Centrosomal protein 76	5`-UTR(chr18:g.12702548)	Chr18	12702528	12702569	1
GGAVLAPGPAGK	SBNO1	ENSG00000139697	Strawberry notch homolog 1	5`-UTR(chr12:g.123350441)	Chr12	123364701	123364736	2
GGAVVLQR	TMEM266	ENSG00000169758	Transmembrane protein 266	Intronic	Chr15	76086932	76086955	1
GGDRGGWRGAAR	CEP55	ENSG00000138180	Centrosomal protein 55	5`-UTR(chr10:g.93500052)	Chr10	93496699	93496734	1
GGGGVEMAAPLRIQSDW	PAAF1	ENSG00000175575	Proteasomal atpase associated factor 1	5`-UTR(chr11:g.73877022)	Chr11	73877004	73877054	1
GGPAEVAAAGGR	MGEA5	ENSG00000198408	O-glcnacase	5`-UTR(chr10:g.101818022)	Chr10	101818026	101818061	1
GGPMAPLGGAPR	PMVK	ENSG00000163344	Phosphomevalonate kinase	5`-UTR(chr1:g.154936685)	Chr1	154936659	154936694	2
GGRAPGGPPETR	IQGAP2	ENSG00000145703	Iq motif containing gtpase activating protein 2	5`-UTR(chr5:g.76403546)	Chr5	76403507	76403542	11
GGSPPAGPGR	VDAC2	ENSG00000165637	Voltage dependent anion channel 2	5`-UTR(chr10:g.75211159)	Chr10	75210658	75210687	1
GGTMQVTLK	RAD23B	ENSG00000119318	Rad23 homolog b, nucleotide excision repair protein	5`-UTR(chr9:g.107283630)	Chr9	107283621	107283647	2
GIMNIDVEFHIR	FAM91A1	ENSG00000176853	Family with sequence similarity 91 member a1	5`-UTR(chr8:g.123768703)	Chr8	123768697	123768732	5
GLEDTNMN	DCUN1D1	ENSG00000043093	Defective in cullin neddylation 1 domain containing 1	5`-UTR(chr3:g.182980489)	Chr3	182965751	182965753	1
GLEWIGK	MITF	ENSG00000187098	Melanocyte inducing transcription factor	Intronic	Chr3	69779912	69779932	7
GLGQLWGR	PHF1	ENSG00000112511	Phd finger protein 1	Exon-extension	Chr6	33413674	33413697	1
GLMNVENVESHFIR	ZNF418	ENSG00000196724	Zinc finger protein 418	FS	Chr19	57926533	57926574	4
GLPDPSLTDK	CSNK1E	ENSG00000213923	Casein kinase 1 epsilon	CDS	Chr22	38293315	38293319	3
GLPGPGRGSMATWR	SLC25A43	ENSG00000077713	Solute carrier family 25 member 43	5`-UTR(chrX:g.119399404)	ChrX	119399377	119399418	4
GLPTEPVRR	PTPN13	ENSG00000163629	Protein tyrosine phosphatase non-receptor type 13	Exon-skipping(chr4:g.86693674)	Chr4	86716530	86716543	1
GLVAPSPGTK	ACTG1	ENSG00000184009	Actin gamma 1	5`-UTR(chr17:g.81512354)	Chr17	81512621	81512650	1
GLWSTDSAEEVR	MPHOSPH8	ENSG00000196199	M-phase phosphoprotein 8	Exon-extension	Chr13	19647262	19647297	1
GMSMPDAMPLPGVGEELK	AHCYL1	ENSG00000168710	Adenosylhomocysteinase like 1	5`-UTR(chr1:g.109985053)	Chr1	109985050	109985103	8
GMVAMAEAEAGVAVEVR	PARP10	ENSG00000178685	Poly(adp-ribose) polymerase family member 10	5`-UTR(chr8:g.143986359)	Chr8	143986358	143986362	1
GMVPGSEGPAR	MED25	ENSG00000104973	Mediator complex subunit 25	5`-UTR(chr19:g.49818342)	Chr19	49818339	49818371	9
GNQFVLFLERDGTTDVTR	XPNPEP1	ENSG00000108039	X-prolyl aminopeptidase 1	Exon-extension	Chr10	109873403	109873456	1
GNSGLAALMASPSK	RBBP9	ENSG00000089050	Rb binding protein 9, serine hydrolase	5`-UTR(chr20:g.18497167)	Chr20	18497150	18497191	3
GNSNYNFLIK	ZNF337	ENSG00000130684	Zinc finger protein 337	FS	Chr20	25676954	25676983	2
GPGGREGGRPSAR	TBC1D14	ENSG00000132405	Tbc1 domain family member 14	5`-UTR(chr4:g.6987347)	Chr4	6987263	6987301	2
GPGGREVPPPPR	ZMYM4	ENSG00000146463	Zinc finger mym-type containing 4	5`-UTR(chr1:g.35269047)	Chr1	35268978	35269013	1
GPGHGAGLIR	FAM102B	ENSG00000162636	Family with sequence similarity 102 member b	5`UTR(chr1:g.108560429)	Chr1	108560333	108560362	2
GPGPEDPSSMPEESSPR	MGLL	ENSG00000074416	Monoglyceride lipase	5`-UTR(chr3:g.127821818)	Chr3	127823084	127823090	1
GPLAREGAARR	STOML1	ENSG00000067221	Stomatin like 1	5`-UTR(chr15:g.73989236)	Chr15	73992251	73992283	1
GPLTLHSPGPAMSQK	ENSA	ENSG00000143420	Endosulfine alpha	5`-UTR(chr1:g.150629470)	Chr1	150629459	150629503	1
GPMAAVQMDPELAK	AAR2	ENSG00000131043	Aar2 splicing factor	5`-UTR(chr20:g.36239869)	Chr20	36239863	36239904	2
GPPAEAAPER	AP2A2	ENSG00000183020	Adaptor related protein complex 2 subunit alpha 2	5`-UTR(chr11:g.926022)	Chr11	925986	926015	1
GPPGATSPLTLTR	C21orf2	ENSG00000160226	Cilia and flagella associated protein 410	Exon-extension	Chr21	44330937	44330975	2
GPPTVSVVK	CRLS1	ENSG00000088766	Cardiolipin synthase 1	Intronic	Chr20	6006733	6006759	3
GPRPEPAAAMDAPAR	GABRD	ENSG00000187730	Gamma-aminobutyric acid type a receptor subunit delta	5`-UTR(chr1:g.2019424)	Chr1	2019397	2019441	6
GPRPPPAPPIR	CDV3	ENSG00000091527	Cdv3 homolog	5`-UTR(chr3:g.133574045)	Chr3	133573994	133574026	2
GPRPPPAPPIRVEEAEAMAETEER	CDV3	ENSG00000091527	Cdv3 homolog	5`-UTR(chr3:g.133574045)	Chr3	133573994	133574065	6
GPSASSLGAAGPTLSLPMGIR	SLC35F3	ENSG00000183780	Solute carrier family 35 member f3	5`-UTR(chr1:g.233905078)	Chr1	233905027	233905089	2
GPWPELQRDK	ARHGAP8	ENSG00000241484	Rho gtpase activating protein 8	5`-UTR(chr22:g.44786528)	Chr22	44752615	44752627	5
GQAMNLGDGLK	CCDC66	ENSG00000180376	Coiled-coil domain containing 66	5`-UTR(chr3:g.56557243)	Chr3	56558846	56558858	10
GQELSGTPARR	CDH3	ENSG00000062038	Cadherin 3	5`-UTR(chr16:g.68645380)	Chr16	68645314	68645346	1
GQFRPPRTVR	POLR3B	ENSG00000013503	Rna polymerase iii subunit b	5`-UTR(chr12:g.106357880)	Chr12	106357772	106357801	7
GQLPALAAR	LARP1B	ENSG00000138709	La ribonucleoprotein 1b	5`-UTR(chr4:g.128074952)	Chr4	128061308	128061334	1
GRFIVSR	SYT1	ENSG00000067715	Synaptotagmin 1	Intronic	Chr12	79438279	79438299	3
GRFTTSR	ACACB	ENSG00000076555	Acetyl-coa carboxylase beta	Intronic	Chr12	109126370	109126390	3
GRFVISR	CREB3L2	ENSG00000182158	Camp responsive element binding protein 3 like 2	Intronic	Chr7	137976572	137976592	1
GRNAMSAVNVENPLSR	ZFP1	ENSG00000184517	Zfp1 zinc finger protein	FS	Chr16	75170069	75170116	3
GRPGFWRGAMEVVEAAAAQLETLK	NAF1	ENSG00000145414	Nuclear assembly factor 1 ribonucleoprotein	5`-UTR(chr4:g.163166727)	Chr4	163166683	163166754	2
GRPGLREAMEPGK	WDR60	ENSG00000126870	Dynein 2 intermediate chain 1	5`-UTR(chr7:g.158856736)	Chr7	158856712	158856750	1
GRSGLEPGTFRK	ISOC2	ENSG00000063241	Isochorismatase domain containing 2	5`-UTR(chr19:g.55456486)	Chr19	55456487	55456489	1
GRVSAPVPGK	TM2D2	ENSG00000169490	Tm2 domain containing 2	5`-UTR(chr8:g.38995503)	Chr8	38996440	38996469	1
GSFPSQLSR	IL32	ENSG00000008517	Interleukin 32	5`-UTR(chr16:g.3065812)	Chr16	3065304	3065330	1
GSGRSEGLNGSPK	BRD3	ENSG00000169925	Bromodomain containing 3	Intronic	Chr9	134049676	134049714	2
GSGSMTTETFVK	NABP2	ENSG00000139579	Nucleic acid binding protein 2	5`-UTR(chr12:g.56224857)	Chr12	56224845	56224880	4
GSLAAGSAGTGRAGR	FLT1	ENSG00000102755	Fms related receptor tyrosine kinase 1	5`-UTR(chr13:g.28494843)	Chr13	28494856	28494900	1
GSLFPAQGPARLTMGPLSR	AP5B1	ENSG00000254470	Adaptor related protein complex 5 subunit beta 1	5`-UTR(chr11:g.65780591)	Chr11	65780574	65780630	7
GSLGGGAMVGQLSEGAIAAIMQ	RPA1	ENSG00000132383	Replication protein a1	5`-UTR(chr17:g.1830094)	Chr17	1842803	1842814	1
GSLGGGAMVGQLSEGAIAAIMQK	RPA1	ENSG00000132383	Replication protein a1	5`-UTR(chr17:g.1830094)	Chr17	1830073	1830126	85
GSLRSLLPSAGPLRR	BTG3	ENSG00000154640	Btg anti-proliferation factor 3	5`-UTR(chr21:g.17609144)	Chr21	17612772	17612816	1
GSSMTDGGK	IFT57	ENSG00000114446	Intraflagellar transport 57	Exon-extension	Chr3	108163658	108163684	1
GSSPEAGAAAMAESIII	NPLOC4	ENSG00000182446	Npl4 homolog, ubiquitin recognition factor	5`-UTR(chr17:g.81636930)	Chr17	81629800	81629805	1
GSSPEAGAAAMAESIIIR	NPLOC4	ENSG00000182446	Npl4 homolog, ubiquitin recognition factor	5`-UTR(chr17:g.81636930)	Chr17	81636916	81636960	19
GSSSASSRRADSGR	AAMP	ENSG00000127837	Angio associated migratory cell protein	5`-UTR(chr2:g.218270086)	Chr2	218270126	218270167	3
GSVMQPPPQTVPSGMAGPPPAGNPR	SEC16A	ENSG00000148396	Sec16 homolog a, endoplasmic reticulum export factor	5`-UTR(chr9:g.136477615)	Chr9	136477550	136477624	2
GTDAPIAGGTD	RFTN1	ENSG00000131378	Raftlin, lipid raft linker 1	5`-UTR(chr3:g.16493869)	Chr3	16513599	16513631	1
GTFATSIK	SH2D4A	ENSG00000104611	Sh2 domain containing 4a	5`-UTR(chr8:g.19319548)	Chr8	19319506	19319529	3
GTGSAAGAAART	ASPH	ENSG00000198363	Aspartate beta-hydroxylase	5`-UTR(chr8:g.61714371)	Chr8	61714474	61714509	1
GTPMAGYLK	FTSJ2	ENSG00000122687	Mitochondrial rrna methyltransferase 2	5`-UTR(chr7:g.2242169)	Chr7	2239698	2239707	7
GTSILVVSIVGSGLIK	MTHFD1	ENSG00000100714	Methylenetetrahydrofolate dehydrogenase, cyclohydrolase and formyltetrahydrofolate synthetase 1	CDS	Chr14	64388377	64388424	1
GVGGMSAFSEAALEK	RPRD1A	ENSG00000141425	Regulation of nuclear pre-mrna domain containing 1a	5`-UTR(chr18:g.36067404)	Chr18	36067372	36067416	2
GVLTPVNPLPK	PRSS8	ENSG00000052344	Serine protease 8	Intronic	Chr16	31133465	31133497	1
GVSGTGTLSAASR	CCDC9	ENSG00000105321	Coiled-coil domain containing 9	5`-UTR(chr19:g.47258401)	Chr19	47256594	47256609	1
GVVEGAIVK	ZNF79	ENSG00000196152	Zinc finger protein 79	5`-UTR(chr9:g.127444103)	Chr9	127424808	127424834	45
GWSPGLSGAGWGSR	TMEM134	ENSG00000172663	Transmembrane protein 134	FS	Chr11	67468034	67468075	1
GYATDESTVSSVQGS	FXR1	ENSG00000114416	Fmr1 autosomal homolog 1	Exon-extension	Chr3	180962988	180963032	2
GYATDESTVSSVQGSR	FXR1	ENSG00000114416	Fmr1 autosomal homolog 1	Exon-extension	Chr3	180962988	180963035	61
GYFIQGDK	GCLM	ENSG00000023909	Glutamate-cysteine ligase modifier subunit	Intronic	Chr1	93893948	93893971	3
HAAEMPLFATNPFDQDVEK	STAM	ENSG00000136738	Signal transducing adaptor molecule	5`-UTR(chr10:g.17644340)	Chr10	17644328	17644379	1
HAEEQPTMPR	ADO	ENSG00000181915	2-aminoethanethiol dioxygenase	5`-UTR(chr10:g.62805060)	Chr10	62805039	62805068	32
HFFTFQTAPVALEAENR	SYTL2	ENSG00000137501	Synaptotagmin like 2	Exon-extension	Chr11	85700561	85700611	1
HGEPRAQSLDMEEK	EPB41L1	ENSG00000088367	Erythrocyte membrane protein band 4.1 like 1	5`-UTR(chr20:g.36175560)	Chr20	36175551	36175571	1
HGLVNMGRSGK	RRP12	ENSG00000052749	Ribosomal rna processing 12 homolog	5`-UTR(chr10:g.97401231)	Chr10	97401214	97401246	1
HGVRPHGENLPGDFQR	SLC35E2B	ENSG00000189339	Solute carrier family 35 member e2b	FS	Chr1	1668327	1668371	5
HLLAMGDVLSTHLDDAR	FAM129B	ENSG00000136830	Niban apoptosis regulator 2	5`-UTR(chr9:g.127568874)	Chr9	127568836	127568886	3
HMAGPRPPGDSPAIK	SLC10A3	ENSG00000126903	Solute carrier family 10 member 3	5`-UTR(chrX:g.154489964)	ChrX	154489064	154489082	1
HPALPELGAR	ABAT	ENSG00000183044	4-aminobutyrate aminotransferase	5`-UTR(chr16:g.8722830)	Chr16	8674624	8674653	1
HPPAGTMK	ST3GAL2	ENSG00000157350	St3 beta-galactoside alpha-2,3-sialyltransferase 2	5`-UTR(chr16:g.70398530)	Chr16	70398525	70398548	1
HRAATGRGAGAAMATGGQQK	SLC25A33	ENSG00000171612	Solute carrier family 25 member 33	5`-UTR(chr1:g.9539692)	Chr1	9539656	9539715	1
HVALHAPITESAFSR	ZNF618	ENSG00000157657	Zinc finger protein 618	Exon-skipping(chr9:g.114016784)	Chr9	114016760	114016784	12
HWPQTGATLR	EPS8L2	ENSG00000177106	Eps8 like 2	5`-UTR(chr11:g.709408)	Chr11	709342	709371	1
HYTDSVK	SYNPR	ENSG00000163630	Synaptoporin	Intronic	Chr3	63484669	63484689	2
IAGTNSAAEAK	FBLN7	ENSG00000144152	Fibulin 7	5`-UTR(chr2:g.112138656)	Chr2	112138584	112138616	2
IARVTGNPVQGAPPS	RAB14	ENSG00000119396	Rab14, member ras oncogene family	Intronic	Chr9	121201866	121201910	1
IEALGAAGR	CSNK1D	ENSG00000141551	Casein kinase 1 delta	5`-UTR(chr17:g.82273381)	Chr17	82273526	82273552	2
IFQVTTEELK	SCRN3	ENSG00000144306	Secernin 3	5`-UTR(chr2:g.174398284)	Chr2	174397381	174397404	1
IGTVGPQPPAMPR	KAT7	ENSG00000136504	Lysine acetyltransferase 7	5`-UTR(chr17:g.49788835)	Chr17	49788805	49788843	48
ILETGSTTWHR	EDC4	ENSG00000038358	Enhancer of mrna decapping 4	Exon-extension	Chr16	67881848	67881880	1
ILNRIQFDMTAK	TFDP2	ENSG00000114126	Transcription factor dp-2	5`-UTR(chr3:g.142101749)	Chr3	142101738	142101773	2
IMAAQSSLYNDDRNLLR	AFF1	ENSG00000172493	Af4/fmr2 family member 1	5`-UTR(chr4:g.87007408)	Chr4	87046166	87046196	5
IMAELQNLEFFHEDVR	KIAA1217	ENSG00000120549	Kiaa1217	Exon-skipping(chr10:g.24533237)	Chr10	24533220	24533237	3
IMSGTSSPEAVK	MON2	ENSG00000061987	Mon2 homolog, regulator of endosome-to-golgi trafficking	5`-UTR(chr12:g.62467208)	Chr12	62467205	62467240	1
INPTLGR	C1orf105	ENSG00000180999	Chromosome 1 open reading frame 105	Intronic	Chr1	172445747	172445767	1
IPVNIVAQK	IL16	ENSG00000172349	Interleukin 16	Intronic	Chr15	81308143	81308169	1
IQAGANESGGIAR	CDK16	ENSG00000102225	Cyclin dependent kinase 16	5`-UTR(chrX:g.47223558)	ChrX	47218824	47218862	1
IQAQQQVR	SRCIN1	ENSG00000277363	Src kinase signaling inhibitor 1	Exon-extension	Chr17	38543817	38543840	1
IQLSWRPR	FAM63B	ENSG00000128923	Mindy lysine 48 deubiquitinase 2	5`-UTR(chr15:g.58771396)	Chr15	58771315	58771338	1
IQVGVTQVQR	MFI2	ENSG00000163975	Melanotransferrin	Exon-extension	Chr3	197015341	197015370	2
IRVIMNLNGR	MRRF	ENSG00000148187	Mitochondrial ribosome recycling factor	5`-UTR(chr9:g.122270892)	Chr9	122265734	122265763	1
ISLAPTDVPGLQNEQK	ATXN2L	ENSG00000168488	Ataxin 2 like	Exon-skipping(chr16:g.28832399)	Chr16	28832817	28832842	4
ISSEAPELATTSTMPYQYPALTPEQK	ALDOA	ENSG00000149925	Aldolase, fructose-bisphosphate a	5`-UTR(chr16:g.30067255)	Chr16	30067234	30067293	7
ISSSTPVVEDTQS	FMNL2	ENSG00000157827	Formin like 2	Intronic	Chr2	152645487	152645525	15
IVEFIVNK	ZNF254	ENSG00000213096	Zinc finger protein 254	3`-UTR(chr19:g.24127977)	Chr19	24128344	24128367	1
IVSYVIDEK	ENPP1	ENSG00000197594	Ectonucleotide pyrophosphatase/phosphodiesterase 1	Intronic	Chr6	131844951	131844977	1
IYADSVK	KIAA1841	ENSG00000162929	Sant and btb domain regulator of csr	Intronic	Chr2	61079439	61079459	1
LAAGPRDALGMSSGAPQK	PPM1F	ENSG00000100034	Protein phosphatase, mg2+/mn2+ dependent 1f	5`-UTR(chr22:g.21946048)	Chr22	21946025	21946078	1
LAEMSNAK	POP1	ENSG00000104356	Pop1 homolog, ribonuclease p/mrp subunit	5`-UTR(chr8:g.98123338)	Chr8	98117384	98117390	2
LASGVMAQR	LANCL1	ENSG00000115365	Lanc like 1	5`-UTR(chr2:g.210476396)	Chr2	210476385	210476411	2
LAVLGQPK	TMEM241	ENSG00000134490	Transmembrane protein 241	Intronic	Chr18	23230851	23230874	20
LDPQAGVR	GPRC5B	ENSG00000167191	G protein-coupled receptor class c group 5 member b	5`-UTR(chr16:g.19872845)	Chr16	19884813	19884836	1
LESGALSR	MAML3	ENSG00000196782	Mastermind like transcriptional coactivator 3	Intronic	Chr4	140003713	140003736	1
LETSPANRPSASPVR	RNFT2	ENSG00000135119	Ring finger protein, transmembrane 2	Intronic	Chr12	116760577	116760621	1
LFLNSWAQAVLYK	ZMYM2	ENSG00000121741	Zinc finger mym-type containing 2	Exon-extension	Chr13	20025448	20025486	3
LFLYGGAVLGRK	SEC16A	ENSG00000148396	Sec16 homolog a, endoplasmic reticulum export factor	Intronic	Chr9	136445543	136445578	1
LGAMSTLFPSLFPR	ANAPC15	ENSG00000110200	Anaphase promoting complex subunit 15	5`-UTR(chr11:g.72111276)	Chr11	72111244	72111285	1
LGPAAGAAMGK	BRD9	ENSG00000028310	Bromodomain containing 9	5`-UTR(chr5:g.892657)	Chr5	892649	892681	4
LIYDVSK	FOXP2	ENSG00000128573	Forkhead box p2	Intronic	Chr7	114289263	114289283	1
LLFGVTMTTAGR	ZKSCAN7	ENSG00000196345	Zinc finger with krab and scan domains 7	5`-UTR(chr3:g.44557048)	Chr3	44557030	44557065	18
LLHPGASETILSLTSRAAPEAAWFPLLRP	ARFGAP1	ENSG00000101199	Adp ribosylation factor gtpase activating protein 1	Exon-extension	Chr20	63282867	63282953	3
LLIYDVSK	FOXP2	ENSG00000128573	Forkhead box p2	Intronic	Chr7	114289260	114289283	3
LLIYEVTK	ENOX1	ENSG00000120658	Ecto-nox disulfide-thiol exchanger 1	Intronic	Chr13	43544432	43544455	29
LLLAFRMK	MED1	ENSG00000125686	Mediator complex subunit 1	5`-UTR(chr17:g.39451062)	Chr17	39451057	39451080	3
LLLRPHWAAR	CSNK1E	ENSG00000213923	Casein kinase 1 epsilon	CDS	Chr22	38294134	38294163	3
LLLSSGGK	OCIAD1	ENSG00000109180	Ocia domain containing 1	5`-UTR(chr4:g.48842659)	Chr4	48832620	48832624	1
LLPSPQSLDHRPASGEGRR	HINT3	ENSG00000111911	Histidine triad nucleotide binding protein 3	5`-UTR(chr6:g.125956978)	Chr6	125956826	125956882	1
LLQLVEDRGSGK	DDX5	ENSG00000108654	Dead-box helicase 5	Exon-extension	Chr17	64500544	64500579	3
LLSSGWIQSPGGK	CARD14	ENSG00000141527	Caspase recruitment domain family member 14	Intronic	Chr17	80201678	80201716	1
LLSSPLGTQRS	GRIPAP1	ENSG00000068400	Grip1 associated protein 1	Exon-extension	ChrX	48975911	48975943	1
LMNDMTAGK	HSPH1	ENSG00000120694	Heat shock protein family h (hsp110) member 1	Exon-extension	Chr13	31152847	31152873	1
LMQENMAK	FMO1	ENSG00000010932	Flavin containing dimethylaniline monoxygenase 1	5`-UTR(chr1:g.171258088)	Chr1	171258073	171258096	2
LNDIMYVMQLAK	FCHSD1	ENSG00000197948	Fch and double sh3 domains 1	5`-UTR(chr5:g.141646284)	Chr5	141646261	141646296	1
LPALAAPAARAMPSYT	ALOX5	ENSG00000012779	Arachidonate 5-lipoxygenase	5`-UTR(chr10:g.45374280)	Chr10	45374247	45374294	1
LPPESSVGTLDLRSVSWRGSGSR	MUTYH	ENSG00000132781	Muty dna glycosylase	Exon-extension	Chr1	45340172	45340240	1
LPRSPSLPAVPTP	FKBP10	ENSG00000141756	Fkbp prolyl isomerase 10	5`-UTR(chr17:g.41813035)	Chr17	41812990	41813028	3
LQLAMVRPLNPR	GFRA3	ENSG00000146013	Gdnf family receptor alpha 3	5`-UTR(chr5:g.138274424)	Chr5	138274401	138274436	3
LQQAMTAPLPSSMGDRAK	ERMP1	ENSG00000099219	Endoplasmic reticulum metallopeptidase 1	Intronic	Chr9	5778719	5778772	1
LRESETLSASIR	YWHAE	ENSG00000108953	Tyrosine 3-monooxygenase/tryptophan 5-monooxygenase activation protein epsilon	5`-UTR(chr17:g.1400110)	Chr17	1400141	1400176	2
LRNQALNFMPLEMEPK	PRICKLE1	ENSG00000139174	Prickle planar cell polarity protein 1	5`-UTR(chr12:g.42472516)	Chr12	42472493	42472540	1
LSAITMALQYGSESEEDAALAGRH	PBRM1	ENSG00000163939	Polybromo 1	Exon-extension	Chr3	52641946	52642017	1
LSDVAAAAQK	RPL28	ENSG00000108107	Ribosomal protein l28	3`-UTR(chr19:g.55388329)	Chr19	55390493	55390522	1
LSGLPQGAVVAVTGDGVNDSPALK	ATP1A4	ENSG00000132681	Atpase na+/k+ transporting subunit alpha 4	Exon-extension	Chr1	160174561	160174632	1
LSIHWVR	XRRA1	ENSG00000166435	X-ray radiation resistance associated 1	Intronic	Chr11	74938688	74938708	1
LSLVDWTNYLK	SULF1	ENSG00000137573	Sulfatase 1	3`-UTR(chr8:g.69658532)	Chr8	69658630	69658662	2
LSRPPAGHVVSSGPK	KIAA0226L	ENSG00000102445	Rubicon like autophagy enhancer	5`-UTR(chr13:g.46372475)	Chr13	46372548	46372592	1
LSSAGNSGGVGR	FAM129B	ENSG00000136830	Niban apoptosis regulator 2	5`-UTR(chr9:g.127568874)	Chr9	127568899	127568934	21
LSSVAPGGR	NME6	ENSG00000172113	Nme/nm23 nucleoside diphosphate kinase 6	5`-UTR(chr3:g.48298516)	Chr3	48301373	48301399	1
LSVDTSK	KIAA1671	ENSG00000197077	Kiaa1671	Intronic	Chr22	25166703	25166723	1
LSVGAGVR	HMGCR	ENSG00000113161	3-hydroxy-3-methylglutaryl-coa reductase	5`-UTR(chr5:g.75342606)	Chr5	75337255	75337278	7
LSVMEGSGEQPGPQPQHPGDHR	TRMT6	ENSG00000089195	Trna methyltransferase 6 non-catalytic subunit	5`-UTR(chr20:g.5950405)	Chr20	5950349	5950414	11
LSVPALGK	TBC1D17	ENSG00000104946	Tbc1 domain family member 17	Exon-extension	Chr19	49887424	49887447	1
LTLYGSGLPSK	GRB14	ENSG00000115290	Growth factor receptor bound protein 14	Intronic	Chr2	164510717	164510749	2
LVLSDHMVS	SCRN3	ENSG00000144306	Secernin 3	CDS	Chr2	174427885	174427911	3
LVMAQPGPASQPDVSLQQR	RABEP1	ENSG00000029725	Rabaptin, rab gtpase binding effector protein 1	5`-UTR(chr17:g.5282487)	Chr17	5282481	5282520	3
LYGGAVLGR	SEC16A	ENSG00000148396	Sec16 homolog a, endoplasmic reticulum export factor	Intronic	Chr9	136445546	136445572	3
MEEAQPER	RHBDD2	ENSG00000005486	Rhomboid domain containing 2	Intronic	Chr7	75882940	75882963	1
MFFIIDVK	BCLAF1	ENSG00000029363	Bcl2 associated transcription factor 1	Exon-extension	Chr6	136268519	136268542	1
MFSLIIGSSTLSK	DHRSX	ENSG00000169084	Dehydrogenase/reductase x-linked	Intronic	ChrX	2333801	2333839	1
MLAGGASK	GALNT8	ENSG00000130035	Polypeptide n-acetylgalactosaminyltransferase 8	FS	Chr12	4850743	4850766	1
MLSVQALAEANAVK	PLEKHA6	ENSG00000143850	Pleckstrin homology domain containing a6	Exon-skipping(chr1:g.204222779)	Chr1	204228083	204228092	7
MPEAAPR	LMX1B	ENSG00000136944	Lim homeobox transcription factor 1 beta	Intronic	Chr9	126623234	126623254	1
MTVSINK	NADK2	ENSG00000152620	Nad kinase 2, mitochondrial	Intronic	Chr5	36234534	36234554	13
NASGLTNGLSSQQERPK	PLEKHA6	ENSG00000143850	Pleckstrin homology domain containing a6	jnc(chr1:g.204230586G--->GGAC)	Chr1	204230575	204230589	48
NFGSARGTRDQAETR	NR4A1	ENSG00000123358	Nuclear receptor subfamily 4 group a member 1	5`-UTR(chr12:g.52054431)	Chr12	52051487	52051531	1
NHFDYHLALLPVMVTK	MED21	ENSG00000152944	Mediator complex subunit 21	Intronic	Chr12	27030781	27030828	1
NISDRLLNLIK	RARRES1	ENSG00000118849	Retinoic acid receptor responder 1	Intronic	Chr3	158705615	158705647	1
NMATSNLLK	CUL5	ENSG00000166266	Cullin 5	5`-UTR(chr11:g.108009349)	Chr11	108009346	108009372	1
NMGGPYGGGNL	HNRNPA2B1	ENSG00000122566	Heterogeneous nuclear ribonucleoprotein a2/b1	Exon-extension	Chr7	26193243	26193275	1
NPMNAMNVGK	ZNF717	ENSG00000227124	Zinc finger protein 717	FS	Chr3	75738164	75738193	1
NPTTGATPSSSLR	SRGAP2	ENSG00000266028	Slit-robo rho gtpase activating protein 2	Intronic	Chr1	206459606	206459644	5
NPTTGATPSSSLRR	SRGAP2	ENSG00000266028	Slit-robo rho gtpase activating protein 2	Intronic	Chr1	206459606	206459647	3
NQALNFMPLEMEPK	PRICKLE1	ENSG00000139174	Prickle planar cell polarity protein 1	5`-UTR(chr12:g.42472516)	Chr12	42472493	42472534	1
NQFFLTLK	CLDN11	ENSG00000013297	Claudin 11	Intronic	Chr3	170426203	170426226	1
NSQVSELTQR	GPRC5C	ENSG00000170412	G protein-coupled receptor class c group 5 member c	Exon-extension	Chr17	74446990	74446998	3
NVSYVSR	PLEKHG1	ENSG00000120278	Pleckstrin homology and rhogef domain containing g1	Intronic	Chr6	150818463	150818483	3
NWTMNHFRK	FAM227A	ENSG00000184949	Family with sequence similarity 227 member a	5`-UTR(chr22:g.38650168)	Chr22	38650151	38650177	1
NYADSVR	ZNF449	ENSG00000173275	Zinc finger protein 449	Intronic	ChrX	135346323	135346343	1
NYANSVK	CNTN4	ENSG00000144619	Contactin 4	Intronic	Chr3	2685558	2685578	1
PAMETPSQR	LMNA	ENSG00000160789	Lamin a/c	5`-UTR(chr1:g.156114919)	Chr1	156114913	156114939	63
PAPPVSAMAK	RAB13	ENSG00000143545	Rab13, member ras oncogene family	5`-UTR(chr1:g.153986236)	Chr1	153986228	153986257	1
PGAPPPSPPPQRR	ZNF703	ENSG00000183779	Zinc finger protein 703	5`-UTR(chr8:g.37695980)	Chr8	37695929	37695967	2
PGSQNRPR	TLCD1	ENSG00000160606	Tlc domain containing 1	5`-UTR(chr17:g.28726097)	Chr17	28726134	28726157	1
PLADPAMDPFLVLLHSVSSSLSSSELTELK	FADD	ENSG00000168040	Fas associated via death domain	5`-UTR(chr11:g.70203460)	Chr11	70203442	70203531	1
PLPRPSPLPEAGR	RABEP1	ENSG00000029725	Rabaptin, rab gtpase binding effector protein 1	5`-UTR(chr17:g.5282487)	Chr17	5282442	5282480	1
PPPLPLTRVPH	PYGO2	ENSG00000163348	Pygopus family phd finger 2	5`-UTR(chr1:g.154961576)	Chr1	154961580	154961612	1
PPPLSSLPMAALVLEDGSVLR	CAD	ENSG00000084774	Carbamoyl-phosphate synthetase 2, aspartate transcarbamylase, and dihydroorotase	5`-UTR(chr2:g.27217552)	Chr2	27217528	27217590	1
PPRGLPAR	EPB41L1	ENSG00000088367	Erythrocyte membrane protein band 4.1 like 1	5`-UTR(chr20:g.36173778)	Chr20	36154815	36154838	1
PPTTAAERSWGLTR	OSBPL8	ENSG00000091039	Oxysterol binding protein like 8	5`-UTR(chr12:g.76487551)	Chr12	76559483	76559524	56
PQTQLETPASQK	SULF2	ENSG00000196562	Sulfatase 2	5`-UTR(chr20:g.47757363)	Chr20	47757390	47757425	1
PRPPAAGPAATMK	UBXN6	ENSG00000167671	Ubx domain protein 6	5`-UTR(chr19:g.4457697)	Chr19	4457692	4457730	1
PSHQQPPSATMATAPYNYSYIFK	RAB14	ENSG00000119396	Rab14, member ras oncogene family	5`-UTR(chr9:g.121193412)	Chr9	121193374	121193419	9
PVPGSVSGFGGGRQAEPPGRPGLYGAGEA	PPP1R21	ENSG00000162869	Protein phosphatase 1 regulatory subunit 21	5`-UTR(chr2:g.48440954)	Chr2	48440867	48440953	2
PVSPASTMPILLFLIDTSASMNQR	INTS6	ENSG00000102786	Integrator complex subunit 6	5`-UTR(chr13:g.51452525)	Chr13	51452475	51452546	1
QAAAGSVGVAASPTYLHL	ATHL1	ENSG00000142102	Protein-glucosylgalactosylhydroxylysine glucosidase	Exon-extension	Chr11	293309	293362	1
QAASVAEVAGR	THOP1	ENSG00000172009	Thimet oligopeptidase 1	5`-UTR(chr19:g.2790435)	Chr19	2785582	2785614	14
QAGLGLTQR	ABI3	ENSG00000108798	Abi family member 3	5`-UTR(chr17:g.49210725)	Chr17	49210593	49210619	12
QGSVGPRPAPGR	PLCB3	ENSG00000149782	Phospholipase c beta 3	5`-UTR(chr11:g.64251650)	Chr11	64251611	64251646	1
QIETLQNK	SULF2	ENSG00000196562	Sulfatase 2	Exon-extension	Chr20	47665273	47665296	5
QIGMGFRPSST	FXR1	ENSG00000114416	Fmr1 autosomal homolog 1	Exon-extension	Chr3	180962934	180962966	1
QIGMGFRPSSTR	FXR1	ENSG00000114416	Fmr1 autosomal homolog 1	Exon-extension	Chr3	180962934	180962969	36
QIGMGFRPSSTRGPEK	FXR1	ENSG00000114416	Fmr1 autosomal homolog 1	Exon-extension	Chr3	180962934	180962981	7
QIGVYYMDHINK	WWC3	ENSG00000047644	Wwc family member 3	CDS	ChrX	10067287	10067288	17
QIPLPNFLK	GDAP2	ENSG00000196505	Ganglioside induced differentiation associated protein 2	3`-UTR(chr1:g.117877967)	Chr1	117877695	117877721	1
QLGSGLAARGR	CEP120	ENSG00000168944	Centrosomal protein 120	5`-UTR(chr5:g.123422998)	Chr5	123423173	123423205	1
QLQNLHIFWIK	ANP32B	ENSG00000136938	Acidic nuclear phosphoprotein 32 family member b	Intronic	Chr9	98008520	98008552	9
QLTMEANGLGPQGFPELK	UROD	ENSG00000126088	Uroporphyrinogen decarboxylase	5`-UTR(chr1:g.45012266)	Chr1	45012257	45012285	2
QLVVPGRPQR	NOC2L	ENSG00000188976	Noc2 like nucleolar associated transcriptional repressor	Exon-extension	Chr1	954463	954492	1
QNAVSTGDRGGGTSLVGR	MYO9B	ENSG00000099331	Myosin ixb	Exon-extension	Chr19	17209701	17209754	1
QPERPAMAASTASHRPIK	PPP1R2	ENSG00000184203	Protein phosphatase 1 regulatory inhibitor subunit 2	5`-UTR(chr3:g.195543025)	Chr3	195542990	195543043	53
QQFVVVRPRPR	HELZ2	ENSG00000130589	Helicase with zinc finger 2	Exon-extension	Chr20	63572482	63572514	1
QRAAEEEPPSSER	ZBTB7B	ENSG00000160685	Zinc finger and btb domain containing 7b	5`-UTR(chr1:g.155010920)	Chr1	155002775	155002813	22
QSERPLRPSAAR	KDM1A	ENSG00000004487	Lysine demethylase 1a	5`-UTR(chr1:g.23019597)	Chr1	23019552	23019587	9
QSQNQGMDDYK	SV2B	ENSG00000185518	Synaptic vesicle glycoprotein 2b	5`-UTR(chr15:g.91226264)	Chr15	91226246	91226278	1
QSWMVPAK	PARVG	ENSG00000138964	Parvin gamma	5`-UTR(chr22:g.44183330)	Chr22	44172994	44173017	1
QSWWTSR	NAPA	ENSG00000105402	Nsf attachment protein alpha	CDS	Chr19	47493418	47493438	1
[truncated: 176 more rows]

## Sheet: Supplemental Table 2C
Supplemental Table 2C List of all peptides validated by PepQuery mapping to non-coding genes along with their respective peptide sequences, their Ensembl gene ID, gene symbol, gene description, gene type, peptide category, chromosomal location and total no. of PSMs.
[truncated: 148 more rows]

[truncated: 1 more sheets: Supplemental Table 2D]
