# Supplementary material for: Proteogenomic Analysis of Breast Cancer Transcriptomic and Proteomic Data, Using De Novo Transcript Assembly: Genome-Wide Identification of Novel Peptides and Clinical Implications
Source: Mol Cell Proteomics. 2022 Feb 26;21(4):100220. doi: 10.1016/j.mcpro.2022.100220 (PMC9020135; doi:10.1016/j.mcpro.2022.100220)
Supplement: Supplemental Table S3 [file mmc3.xlsx]

## Sheet: Supplemental Table 3
Supplemental Table 3 List of novel peptides validated by PepQuery (Supplemental Table 2A) along with the median RNA expression values for normal and tumor samples obtained from TCGA, their respective log2 fold change, fold change and p value. In addition, the total number of normal and tumor samples from which the peptides are detected are provided in percentage.
Peptide sequence	Gene Symbol	Ensembl ID	Gene description	Normal median	Tumor median	Fold change	Log2FC	p value	% present in Normal	%present in Tumor
AAAAADPGEPRSE	PDS5B	ENSG00000083642	Pds5 cohesin associated factor b	0.0466414	0.0343484	0.736436	-0.441368	0.0244979	97.3451	91.7733
AAADGGGTWLRSGVR	CEP120	ENSG00000168944	Centrosomal protein 120	0.0215657	0.0171549	0.79547	-0.330121	0.24287	96.4602	88.2998
AAAEGQGRAAAAAGGARAGGMAPAK	CEP250	ENSG00000126001	Centrosomal protein 250	0.0627927	0.0754381	1.20138	0.264696	4.55449e-10	99.115	97.075
AAAIMSDQAPK	PAXIP1	ENSG00000157212	Pax interacting protein 1	0.0409492	0.0584934	1.42844	0.51444	5.84592e-11	99.115	94.8812
AAAIPPIVTK	NCOR2	ENSG00000196498	Nuclear receptor corepressor 2	0.430332	0.433307	1.00692	0.00994216	0.217906	100	98.1718
AAAMGVQGFQDYIEK	FAM120A	ENSG00000048828	Family with sequence similarity 120a	0.00470886	0.00871072	1.84986	0.887413	8.10912e-08	57.5221	72.3035
AAAPPGPSLNR	CDC42EP3	ENSG00000163171	Cdc42 effector protein 3	0.032712	0.0202279	0.618364	-0.693472	0.000682938	99.115	91.6819
AAASGPTPPTSIR	TSPAN11	ENSG00000110900	Tetraspanin 11	0.0145246	0.0054844	0.377593	-1.4051	8.39025e-07	88.4956	75.5027
AADLSGALSSQILQK	FAM234B	ENSG00000084444	Family with sequence similarity 234 member b	0	0.00272646	Inf	Inf	3.2154e-07	46.0177	58.5923
AADPSQGEMSADAAAGAPLPR	SLC9A3R1	ENSG00000109062	Slc9a3 regulator 1	0.336845	1.28911	3.82702	1.93622	6.3801e-48	100	98.0804
AAGAVATQVSPAVPLPPR	PLCD1	ENSG00000187091	Phospholipase c delta 1	0.0545998	0.0152765	0.279791	-1.83758	2.48333e-09	99.115	87.5686
AAGIPDR	SERINC2	ENSG00000168528	Serine incorporator 2	0	0	NA	NA	0.0169733	19.469	27.2395
AAGLLLLPPRAPAAMFNR	RGS10	ENSG00000148908	Regulator of g protein signaling 10	0.30741	0.678844	2.20827	1.14291	5.36713e-44	100	98.2633
AALPLPAK	TRIM14	ENSG00000106785	Tripartite motif containing 14	0	0	NA	NA	4.36778e-08	11.5044	31.4442
AALSLDNR	DAP3	ENSG00000132676	Death associated protein 3	0.00544641	0.0135571	2.48918	1.31567	2.97369e-22	69.0265	86.3803
AAPPSGGTRSGAAVPSTEQR	CDV3	ENSG00000091527	Cdv3 homolog	0.0252098	0.0267116	1.05957	0.0834849	0.00413733	99.115	95.064
AAPPSSPGR	FOXK1	ENSG00000164916	Forkhead box k1	0.0872323	0.0880106	1.00892	0.0128153	0.0376766	100	98.4461
AAPPVAPVW	NAALAD2	ENSG00000077616	N-acetylated alpha-linked acidic dipeptidase 2	0	0	NA	NA	2.4022e-05	31.8584	7.22121
AAPRPRVPGGPGIR	MIDN	ENSG00000167470	Midnolin	0.117764	0.174161	1.47889	0.564517	6.16078e-08	100	97.8062
AAPTMSNYLTQDANSAETEK	DAAM2	ENSG00000146122	Dishevelled associated activator of morphogenesis 2	0	0	NA	NA	0.00213975	32.7434	17.8245
AAPTPGPSAAAMAR	CDC34	ENSG00000099804	Cell division cycle 34, ubiqiutin conjugating enzyme	0.0955213	0.138714	1.45218	0.538222	2.35975e-15	100	98.1718
AARPEGAGVESFTPIPFLAMTDGILGK	ARFIP2	ENSG00000132254	Adp ribosylation factor interacting protein 2	0.312307	0.464209	1.48638	0.571807	5.27195e-20	100	98.4461
AARRPLAAAR	NTRK3-AS1	ENSG00000260305	Ntrk3 antisense rna 1	0	0	NA	NA	0.390188	2.65487	5.57587
AASLPQMAAQIR	CCDC84	ENSG00000186166	Centrosomal at-ac splicing factor	0.14	0.121567	0.868339	-0.20367	0.080393	100	98.3547
AASPPLGPGASGWR	SCARF2	ENSG00000244486	Scavenger receptor class f member 2	0.261138	0.392114	1.50156	0.586461	4.01226e-29	100	98.3547
AAVADAVAVWGAPGGDGGSR	OSBP	ENSG00000110048	Oxysterol binding protein	0.0122694	0.0151199	1.23232	0.301382	0.00484573	84.0708	82.8154
AAVVLIGLLHK	RAP1GAP2	ENSG00000132359	Rap1 gtpase activating protein 2	0.0110861	0.00804657	0.725824	-0.462308	0.00951347	84.9558	72.8519
ADFILVNK	C2orf88	ENSG00000187699	Chromosome 2 open reading frame 88	0.0172789	0.0089043	0.515328	-0.956438	3.33595e-06	92.9204	81.0786
ADGLGGAGLTR	MSLN	ENSG00000102854	Mesothelin	0.0150655	0.00911883	0.605277	-0.724332	0.0532928	85.8407	77.4223
ADPEGAAGVR	E4F1	ENSG00000167967	E4f transcription factor 1	0	0.0064216	Inf	Inf	9.59344e-22	46.9027	75.4113
ADYQAFK	CTTNBP2NL	ENSG00000143079	Cttnbp2 n-terminal like	0.298258	0.173766	0.582603	-0.779416	2.67636e-11	100	96.6179
AEADDEFRSA	PLAA	ENSG00000137055	Phospholipase a2 activating protein	0.0165016	0.0184779	1.11976	0.163195	0.000434754	95.5752	88.9397
AEATESAME	HNRNPA2B1	ENSG00000122566	Heterogeneous nuclear ribonucleoprotein a2/b1	10.4589	14.9604	1.4304	0.516415	6.42494e-31	100	98.5375
AEATESAMEK	HNRNPA2B1	ENSG00000122566	Heterogeneous nuclear ribonucleoprotein a2/b1	10.4589	14.9604	1.4304	0.516415	6.42494e-31	100	98.5375
AEATESAMER	HNRNPA2B1	ENSG00000122566	Heterogeneous nuclear ribonucleoprotein a2/b1	10.4589	14.9604	1.4304	0.516415	6.42494e-31	100	98.5375
AEATESAMERE	HNRNPA2B1	ENSG00000122566	Heterogeneous nuclear ribonucleoprotein a2/b1	8.70062	11.8807	1.3655	0.449424	1.76186e-26	100	98.5375
AEATESAMEREK	HNRNPA2B1	ENSG00000122566	Heterogeneous nuclear ribonucleoprotein a2/b1	9.10303	12.3045	1.3517	0.434772	5.52931e-26	100	98.5375
AEEPGQPEWATGFR	BDH1	ENSG00000161267	3-hydroxybutyrate dehydrogenase 1	0.0431174	0.100556	2.33215	1.22166	2.14869e-32	98.2301	97.532
AEEQPTMPR	ADO	ENSG00000181915	2-aminoethanethiol dioxygenase	0.00923476	0.01442	1.5615	0.642929	0.000252104	80.531	84.7349
AEETAHLGFHGGNSVAVNAR	GALNT10	ENSG00000164574	Polypeptide n-acetylgalactosaminyltransferase 10	0.00247521	0.00449843	1.81739	0.86187	6.02967e-06	69.0265	76.3254
AEGAMALDGIR	FERMT2	ENSG00000073712	Ferm domain containing kindlin 2	0.344915	0.122032	0.353802	-1.49899	3.57341e-15	99.115	96.1609
AELEVGK	RP11-192P3.4	ENSG00000272381	Long intergenic non-protein coding rna 2664	0	0	NA	NA	0.404973	4.42478	2.55941
AEMEDTR	COX10	ENSG00000006695	Cytochrome c oxidase assembly factor heme a:farnesyltransferase cox10	0	0	NA	NA	0.00449111	41.5929	25.2285
AEMTAEEMK	FKBP4	ENSG00000004478	Fkbp prolyl isomerase 4	0.478881	1.3111	2.73784	1.45304	1.0686e-41	100	98.3547
AEPGLSALVRER	PIP5K1C	ENSG00000186111	Phosphatidylinositol-4-phosphate 5-kinase type 1 gamma	0.00165104	0.00364139	2.20552	1.14112	0.000364459	61.9469	67.0018
AEPTEQGTGMAK	HSPA1B	ENSG00000204388	Heat shock protein family a (hsp70) member 1b	2.91056	3.77359	1.29651	0.374637	0.165862	100	98.4461
AESASMTER	HSPB1	ENSG00000106211	Heat shock protein family b (small) member 1	3.21883	7.87489	2.4465	1.29072	2.69075e-40	100	98.3547
AESFPDK	ZNF274	ENSG00000171606	Zinc finger protein 274	0	0	NA	NA	0.727275	15.9292	20.0183
AESPNLR	AL162759.1	ENSG00000235269	Long intergenic non-protein coding rna 2331	0	0	NA	NA	0.329169	5.30973	2.01097
AEVIIGGK	SLC26A7	ENSG00000147606	Solute carrier family 26 member 7	0.0119205	0.0018915	0.158677	-2.65584	0.177601	87.6106	54.1133
AEYESEAEGVMAGQAFR	HSPE1	ENSG00000115541	Heat shock protein family e (hsp10) member 1	3.95477	8.42589	2.13056	1.09124	1.27689e-99	100	98.4461
AEYESEAEGVMAGQAFRK	HSPE1	ENSG00000115541	Heat shock protein family e (hsp10) member 1	3.98008	8.47243	2.12871	1.08998	7.75592e-101	100	98.4461
AFEHTEELR	AXIN1	ENSG00000103126	Axin 1	0.011879	0.0146162	1.23042	0.299149	2.71002e-06	86.7257	88.117
AFGQGTK	PAWR	ENSG00000177425	Pro-apoptotic wt1 regulator	0	0	NA	NA	5.34633e-05	0.884956	6.03291
AFIAGTK	ALOX5	ENSG00000012779	Arachidonate 5-lipoxygenase	0.0129076	0.00575454	0.445827	-1.16544	0.0163928	83.1858	68.1901
AFLAAMEDGVYEPPDLTPEER	CYTH2	ENSG00000105443	Cytohesin 2	0.536628	0.656791	1.22392	0.291513	1.26341e-08	100	98.4461
AFMVVESAQAVVSSTSLAVPGIAGGGK	ZNF561	ENSG00000171469	Zinc finger protein 561	0.158443	0.104365	0.658693	-0.602323	1.19279e-11	100	98.0804
AGADLLVK	RRBP1	ENSG00000125844	Ribosome binding protein 1	0.453981	0.479745	1.05675	0.0796373	0.00316682	100	98.4461
AGAEADPISGGR	MMP24	ENSG00000125966	Matrix metallopeptidase 24	0.0428448	0.00973002	0.227099	-2.1386	5.88505e-10	99.115	82.5411
AGAESAPGGEYAT	TMEM63B	ENSG00000137216	Transmembrane protein 63b	0.0761546	0.166412	2.18518	1.12775	7.71139e-68	100	97.989
AGALAGVAALR	TNFRSF12A	ENSG00000006327	Tnf receptor superfamily member 12a	0.0927458	0.304623	3.2845	1.71567	7.06501e-29	99.115	96.3437
AGDHLWR	CCNB3	ENSG00000147082	Cyclin b3	0.00490869	0.00462433	0.942071	-0.0860926	0.0285288	69.0265	60.5119
AGDIRPGPLPGGSDAPSQLPVQETRPR	C1orf122	ENSG00000197982	Chromosome 1 open reading frame 122	0.0998437	0.33868	3.3921	1.76218	1.60515e-52	100	98.0804
AGDQEPPALR	PPP2R5A	ENSG00000066027	Protein phosphatase 2 regulatory subunit b'alpha	0.0920658	0.0805938	0.875394	-0.191996	0.648048	99.115	95.7038
AGEVAEEGGLR	TMEM214	ENSG00000119777	Transmembrane protein 214	0	0.00450032	Inf	Inf	0.00243143	49.5575	62.6143
AGGAADMTDNIPLQPVR	ATP9A	ENSG00000054793	Atpase phospholipid transporting 9a (putative)	0.0522348	0.0352883	0.67557	-0.565823	0.00770021	98.2301	90.2194
AGGGGRMNSIK	HIP1R	ENSG00000130787	Huntingtin interacting protein 1 related	0.0488699	0.0717263	1.4677	0.553557	0.00226266	97.3451	93.6015
AGGLNFLR	EZR	ENSG00000092820	Ezrin	0	0.00399302	Inf	Inf	8.92746e-07	44.2478	64.4424
AGIGSAEIQPSNLR	HOMEZ	ENSG00000215271	Homeobox and leucine zipper encoding	0.132543	0.165801	1.25092	0.322989	2.47359e-08	100	98.4461
AGLDLELR	RP4-565E6.1	ENSG00000227733	Novel transcript	0	0	NA	NA	0.00342589	0	0.914077
AGLHGASGVR	FAM129B	ENSG00000136830	Niban apoptosis regulator 2	0.00119851	0.00649929	5.42281	2.43904	3.94533e-08	66.3717	75.1371
AGLISQGR	ERRFI1	ENSG00000116285	Erbb receptor feedback inhibitor 1	0.0443756	0.0138394	0.311869	-1.68099	0.000104166	95.5752	81.2614
AGMEASASAK	VPS51	ENSG00000149823	Vps51 subunit of garp complex	0.00458037	0.00437135	0.954368	-0.0673832	0.711582	62.8319	67.0932
AGNQAQGDEFTTEVAPK	PIN1	ENSG00000127445	Peptidylprolyl cis/trans isomerase, nima-interacting 1	0.00678596	0.0143941	2.12117	1.08486	1.34409e-21	89.3805	92.0475
AGPAAATMIAL	ARL8A	ENSG00000143862	Adp ribosylation factor like gtpase 8a	0.433218	0.672499	1.55233	0.634439	1.24315e-35	100	98.4461
AGPAAATMIALFNK	ARL8A	ENSG00000143862	Adp ribosylation factor like gtpase 8a	0.48694	0.743394	1.52666	0.610381	1.05022e-36	100	98.4461
AGPEQPK	CAPZA1	ENSG00000116489	Capping actin protein of muscle z-line subunit alpha 1	0.191806	0.259183	1.35127	0.43432	2.95835e-20	100	97.532
AGPPTPVR	CREBBP	ENSG00000005339	Creb binding protein	0.00734278	0.00791804	1.07834	0.108817	0.720349	83.1858	79.4333
AGPRPGPAPPLPSPAAAMK	WDR82	ENSG00000164091	Wd repeat domain 82	0.15589	0.119216	0.764743	-0.386953	3.52099e-08	100	97.532
AGSEPPADLK	TMEM258	ENSG00000134825	Transmembrane protein 258	0.0129679	0.0111038	0.856251	-0.223895	0.678739	83.1858	82.5411
AGSVRPFAQAAGGGAAR	UCK2	ENSG00000143179	Uridine-cytidine kinase 2	0.0467147	0.0949108	2.03171	1.0227	7.2952e-21	98.2301	97.532
AGTGVAAAETPVR	PPP4C	ENSG00000149923	Protein phosphatase 4 catalytic subunit	0.106343	0.531347	4.99652	2.32092	4.23693e-61	97.3451	97.075
AGTTAAMSSR	INPP5K	ENSG00000132376	Inositol polyphosphate-5-phosphatase k	0.288235	0.183232	0.635703	-0.653576	4.35981e-12	100	97.8062
AHRPMEQNREPK	AC104820.2	ENSG00000234663	Long intergenic non-protein coding rna 1934	0	0	NA	NA	0.486965	12.3894	9.32358
AIDLTVK	RP11-298I3.1	ENSG00000257285	Prmt5 divergent transcript	0.0172277	0.0179771	1.0435	0.0614286	0.251478	89.3805	89.6709
AIEQADLLQEVR	AP1S1	ENSG00000106367	Adaptor related protein complex 1 subunit sigma 1	0.817773	1.80648	2.20903	1.14341	4.08542e-70	100	98.3547
AIGAGELR	MTUS2-AS1	ENSG00000179141	Mtus2 antisense rna 1	0	0	NA	NA	0.0962634	0.884956	1.00548
AIGEISGR	SMYD3	ENSG00000185420	Set and mynd domain containing 3	0.00624506	0.00760423	1.21764	0.284087	2.16927e-06	76.1062	77.1481
AINVQIK	TMEM244	ENSG00000203756	Transmembrane protein 244	0	0	NA	NA	0.0018745	0	1.37112
AIQGLGALGR	MPP3	ENSG00000161647	Membrane palmitoylated protein 3	0.00782381	0.0109043	1.39373	0.478954	2.22484e-06	83.1858	82.6325
ALAPLPEK	LMCD1	ENSG00000071282	Lim and cysteine rich domains 1	0.735773	0.562495	0.764495	-0.38742	0.0389998	100	98.3547
ALDQAMWAGEMQR	S100A16	ENSG00000188643	S100 calcium binding protein a16	0.00515549	0.00569944	1.10551	0.144711	0.0128268	74.3363	70.4753
ALGPTLHLR	PHYKPL	ENSG00000175309	5-phosphohydroxy-l-lysine phospho-lyase	0.0534202	0.0532916	0.997592	-0.00347808	0.0781004	99.115	96.6179
ALLAGHQK	ZC3H4	ENSG00000130749	Zinc finger ccch-type containing 4	0.000259436	0.00160333	6.18007	2.62762	0.455334	50.4425	55.4845
ALLFGDAIMK	SCD	ENSG00000099194	Stearoyl-coa desaturase	0	0	NA	NA	0.243706	37.1681	46.1609
ALNVSGIQR	RP11-77K12.8	ENSG00000259992	Adat1 and tmem231 readthrough transcript	0.0327717	0.0229243	0.699515	-0.515573	3.62834e-05	100	93.3272
ALSGVYR	PKP4	ENSG00000144283	Plakophilin 4	0	0	NA	NA	0.00319382	4.42478	7.86106
ALSISGTFIPDVGQGGGPAHFR	KRT86	ENSG00000170442	Keratin 86	0.0327733	0.0162674	0.496362	-1.01054	0.0017166	90.2655	89.5795
ALTARAGVPAAALSRAGS	SSFA2	ENSG00000138434	Itpr interacting domain containing 2	0.0436404	0.0451293	1.03412	0.0484008	2.27686e-06	98.2301	89.3053
ALTDLVSGK	GPR155	ENSG00000163328	G protein-coupled receptor 155	0.0960066	0.0495846	0.51647	-0.953243	6.93858e-17	100	97.2578
ALVSFPLAGLR	RGCC	ENSG00000102760	Regulator of cell cycle	0.0745962	0.0107386	0.143956	-2.7963	1.24175e-18	100	82.0841
AMASRLLLNNGAK	AKR1B1	ENSG00000085662	Aldo-keto reductase family 1 member b	0.397231	0.283943	0.714807	-0.484375	0.00259722	100	98.0804
AMDGPLPRTAGVEVGK	FLAD1	ENSG00000160688	Flavin adenine dinucleotide synthetase 1	0.0304519	0.0649119	2.13162	1.09195	2.22407e-48	99.115	98.1718
AMGMVVEK	MARCKS	ENSG00000277443	Myristoylated alanine rich protein kinase c substrate	0	0	NA	NA	0.735181	9.73451	9.14077
AMSVPSSLSQ	APBB1	ENSG00000166313	Amyloid beta precursor protein binding family b member 1	0.217481	0.109345	0.502782	-0.991994	7.56672e-18	100	97.532
AMVGRRALIVLAHSER	NQO1	ENSG00000181019	Nad(p)h quinone dehydrogenase 1	1.74622	2.4142	1.38253	0.467309	0.00950381	100	98.3547
AMYALVQISK	MKL2	ENSG00000186260	Myocardin related transcription factor b	0.00480843	0	0	-Inf	0.0631341	65.4867	44.5155
ANAAFSEK	GABRP	ENSG00000094755	Gamma-aminobutyric acid type a receptor subunit pi	0.0513983	0.000966785	0.0188097	-5.73238	0.0462722	87.6106	50.5484
ANGHTIQK	FAR2	ENSG00000064763	Fatty acyl-coa reductase 2	0.0294946	0.0200937	0.681265	-0.553712	0.00786131	96.4602	90.4936
ANLGSRFPAR	HDGF	ENSG00000143321	Heparin binding growth factor	0.0626257	0.20154	3.21817	1.68624	4.23283e-40	100	97.8976
APAAAMGVQGFQDYIEK	FAM120A	ENSG00000048828	Family with sequence similarity 120a	0.00426055	0.00846254	1.98625	0.99005	3.86182e-08	59.292	72.3035
APAPGPSAAAGPDMAANMYRVGDY	MTA1	ENSG00000182979	Metastasis associated 1	0.133682	0.114517	0.856639	-0.223242	0.165954	100	98.4461
APGGPPETR	IQGAP2	ENSG00000145703	Iq motif containing gtpase activating protein 2	0.0279158	0.0143653	0.514596	-0.958488	0.013006	92.0354	77.6051
APGTGSDAGIYR	PIDD1	ENSG00000177595	P53-induced death domain protein 1	0.00466183	0.00919149	1.97165	0.979402	1.18395e-09	71.6814	83.181
APLAPLERK	COL7A1	ENSG00000114270	Collagen type vii alpha 1 chain	0.0743029	0.0354042	0.476485	-1.0695	0.000383121	92.9204	92.3218
APMDGPAIITQVTNPK	CTDSPL	ENSG00000144677	Ctd small phosphatase like	0.0623418	0.0421562	0.676212	-0.564453	1.00928e-07	99.115	96.9835
APPQPASMSGIK	PAPSS2	ENSG00000198682	3'-phosphoadenosine 5'-phosphosulfate synthase 2	0.146416	0.10043	0.685925	-0.543877	0.217652	98.2301	95.7038
APTHPSIR	5	ENSG00000132749	Testis expressed metallothionein like protein	0	0.00570092	Inf	Inf	8.03574e-07	45.1327	66.9104
APVIASVPSNLVK	MPHOSPH9	ENSG00000051825	M-phase phosphoprotein 9	0.0200932	0.0136251	0.678097	-0.560436	0.00424703	95.5752	89.9452
AQAAAPVPVR	HS3ST1	ENSG00000002587	Heparan sulfate-glucosamine 3-sulfotransferase 1	0.013545	0.00786815	0.58089	-0.783663	0.002244	96.4602	82.0841
AQALLVWR	ZNF707	ENSG00000181135	Zinc finger protein 707	0.149523	0.257053	1.71915	0.781699	2.61266e-48	100	98.3547
AQLGLSGLVAEK	HOXB-AS3	ENSG00000233101	Hoxb cluster antisense rna 3	0.00587662	0.0033831	0.575688	-0.796641	3.39826e-08	75.2212	63.894
AQMPLPGAR	LEF1-AS1	ENSG00000232021	Lef1 antisense rna 1	0.011688	0.0486189	4.15972	2.05649	2.99356e-52	76.1062	93.8757
AQNFQGR	ABCA4	ENSG00000198691	Atp binding cassette subfamily a member 4	0	0	NA	NA	0.147557	0.884956	5.11883
ARDSSPGLREEPGWK	NT5E	ENSG00000135318	5'-nucleotidase ecto	0.0562043	0.0263295	0.46846	-1.094	6.99293e-08	100	93.3272
ARELGENRVYR	SYNGR1	ENSG00000100321	Synaptogyrin 1	0.0314823	0.0100805	0.320195	-1.64298	4.15898e-13	98.2301	84.4607
ARGTAAMTEADVNPK	SNU13	ENSG00000100138	Small nuclear ribonucleoprotein 13	1.96924	2.43773	1.23791	0.307902	1.00901e-19	100	98.4461
ARLSWLETEPERVAHL	STEAP3	ENSG00000115107	Steap3 metalloreductase	0.12294	0.0971004	0.789821	-0.340401	0.355191	100	97.075
ASEEAVF	SGCD	ENSG00000170624	Sarcoglycan delta	0	0	NA	NA	0.185624	0.884956	0.457038
ASELGGAR	MMP14	ENSG00000157227	Matrix metallopeptidase 14	0.00571972	0.00449877	0.786537	-0.346413	0.595676	70.7965	66.2706
ASHMNLR	CCDC57	ENSG00000176155	Coiled-coil domain containing 57	0.0625366	0.0567975	0.908227	-0.138875	0.68859	96.4602	97.6234
ASLEELVGPATGFR	RP11-66N24.4	ENSG00000157306	Zfhx2 antisense rna 1	0.026071	0.0334146	1.28168	0.358035	2.57408e-08	97.3451	96.2523
ASMVSGQR	CANX	ENSG00000127022	Calnexin	0.00677656	0.0109195	1.61137	0.688287	0.00117936	69.9115	81.9013
ASPDSEVILIQAGLLQAR	EDC3	ENSG00000179151	Enhancer of mrna decapping 3	0.0227539	0.0175965	0.77334	-0.370825	0.00549429	92.9204	89.7623
ASQEGVAPLSK	CAB39	ENSG00000135932	Calcium binding protein 39	0.351771	0.597678	1.69905	0.764729	2.12379e-38	100	98.4461
ASQFLALTGGR	SLC44A2	ENSG00000129353	Solute carrier family 44 member 2	0.0122396	0.0171073	1.3977	0.483052	9.53437e-13	86.7257	90.585
ASQGLRPNPPPK	ZNF469	ENSG00000225614	Zinc finger protein 469	0.00562862	0.0120062	2.13307	1.09293	8.17913e-19	72.5664	81.7185
ASQPAGMATTAELFEEPFVADEYIER	EXOC5	ENSG00000070367	Exocyst complex component 5	0.17646	0.15005	0.850334	-0.233899	0.0217184	98.2301	96.5265
ASQSLTK	PTPRN2	ENSG00000155093	Protein tyrosine phosphatase receptor type n2	0	0	NA	NA	0.034485	0	0.548446
ASRAEPPAVAMGQNDLMG	SURF4	ENSG00000148248	Surfeit 4	0.832826	1.04689	1.25703	0.330021	2.38557e-07	100	98.4461
ASSGLAGR	PSMG4	ENSG00000180822	Proteasome assembly chaperone 4	0	0	NA	NA	0.0264698	15.0442	5.57587
ASSQALARSSSPGNGGK	PHACTR4	ENSG00000204138	Phosphatase and actin regulator 4	0.250752	0.213203	0.850255	-0.234032	0.0588564	100	97.6234
ASSTPLTSPR	CNOT3	ENSG00000088038	Ccr4-not transcription complex subunit 3	0	0.00504229	Inf	Inf	5.68516e-09	49.5575	65.9963
ASVAAASLSR	KHDRBS1	ENSG00000121774	Kh rna binding domain containing, signal transduction associated 1	0.28012	0.416764	1.48781	0.573187	4.94385e-08	100	97.8976
ASVAEVAGR	THOP1	ENSG00000172009	Thimet oligopeptidase 1	0.0485655	0.0844054	1.73797	0.797404	1.20883e-21	97.3451	96.8007
ASVAVNIAK	KCNC4	ENSG00000116396	Potassium voltage-gated channel subfamily c member 4	0.039302	0.00941691	0.239604	-2.06128	4.26311e-16	97.3451	76.5996
ASVRPAVAVGQSK	GRAMD1A	ENSG00000089351	Gram domain containing 1a	0.0165391	0.021189	1.28115	0.357438	0.0142297	88.4956	92.2303
ASVRVPGLR	KCTD12	ENSG00000178695	Potassium channel tetramerization domain containing 12	0.0865878	0.0236113	0.272687	-1.87468	1.71027e-08	94.6903	86.0146
ASVTSTLR	NCKAP5	ENSG00000176771	Nck associated protein 5	0	0	NA	NA	0.813536	0.884956	3.01645
ATAPGSAVPAGEGGR	KCTD3	ENSG00000136636	Potassium channel tetramerization domain containing 3	0	0.000427887	Inf	Inf	1.11077e-09	32.7434	54.5704
ATAPSLEALFNIK	PPWD1	ENSG00000113593	Peptidylprolyl isomerase domain and wd repeat containing 1	0.02798	0.0118756	0.424432	-1.23639	1.85129e-12	96.4602	84.8263
ATESAMER	HNRNPA2B1	ENSG00000122566	Heterogeneous nuclear ribonucleoprotein a2/b1	8.40604	11.4204	1.35859	0.442114	9.38825e-26	100	98.5375
ATGFPAR	SREBF1	ENSG00000072310	Sterol regulatory element binding transcription factor 1	0.96988	1.47032	1.51598	0.600254	1.42594e-28	100	98.4461
ATGISAR	TLR3	ENSG00000164342	Toll like receptor 3	0	0	NA	NA	0.904873	8.84956	9.78062
ATGVPDR	AC004112.4	ENSG00000226851	Novel transcript, antisense to znf277	0	0	NA	NA	0.981746	2.65487	1.82815
ATHLQVSSHDDLR	EPN3	ENSG00000049283	Epsin 3	0.141486	0.420867	2.97463	1.57271	8.48523e-51	92.9204	98.2633
ATLPSGQR	PLEKHG3	ENSG00000126822	Pleckstrin homology and rhogef domain containing g3	0.0259676	0.0299255	1.15242	0.204661	0.00015782	90.2655	93.9671
AVAAAAAMGK	DDX10	ENSG00000178105	Dead-box helicase 10	0.111206	0.105049	0.944635	-0.0821706	0.299416	99.115	97.532
AVADEGGR	GABRR2	ENSG00000111886	Gamma-aminobutyric acid type a receptor subunit rho2	0	0	NA	NA	0.256954	4.42478	1.73675
AVAMAEAAAAAGGTGLGAGASYGSA	AGPS	ENSG00000018510	Alkylglycerone phosphate synthase	0.000940522	0.00247012	2.62632	1.39305	3.35809e-08	58.4071	64.0768
AVIFLENVK	CCDC162P	ENSG00000203799	Coiled-coil domain containing 162, pseudogene	0	0	NA	NA	0.0789648	23.0088	28.1536
AVRPGSARAAPR	CEBPG	ENSG00000153879	Ccaat enhancer binding protein gamma	0.0423653	0.0608187	1.43558	0.521632	1.6404e-09	99.115	97.6234
AVSGGVGESDQGERIRQGR	AATF	ENSG00000275700	Apoptosis antagonizing transcription factor	0.252795	0.339238	1.34195	0.424332	1.61928e-13	98.2301	97.532
AVSLAGAAK	SGSM1	ENSG00000167037	Small g protein signaling modulator 1	0	0	NA	NA	0.785883	5.30973	3.47349
AVVGPIRAMGSEAAQLLEAADFAAR	HDDC3	ENSG00000184508	Hd domain containing 3	0.100233	0.130429	1.30126	0.379905	8.85265e-07	100	97.8976
AWARGESLLR	PRR7	ENSG00000131188	Proline rich 7, synaptic	0.00588524	0.005276	0.89648	-0.157657	0.223529	68.1416	69.6527
AWAVPNALGRR	DNAH10	ENSG00000197653	Dynein axonemal heavy chain 10	0.00466835	0.00742087	1.58961	0.668674	2.64791e-19	68.1416	72.9433
AWRPRPGR	FAM83H	ENSG00000180921	Family with sequence similarity 83 member h	0	0.000636468	Inf	Inf	2.10944e-14	25.6637	53.5649
AYESYPTSQQGR	RIC8B	ENSG00000111785	Ric8 guanine nucleotide exchange factor b	0.138844	0.0860475	0.619743	-0.690259	3.71996e-17	100	98.1718
AYLFSENK	NUP50-AS1	ENSG00000226328	Nup50 divergent transcript	0.00622737	0.00413411	0.663861	-0.591047	0.070631	67.2566	61.2431
AYVDSVK	DTWD2	ENSG00000169570	Dtw domain containing 2	0	0	NA	NA	0.00853977	1.76991	3.47349
DAAVAMTAQGGLVANR	EMC4	ENSG00000128463	Er membrane protein complex subunit 4	1.27068	1.48714	1.17035	0.226941	4.30254e-06	100	98.2633
DAETPRPGSAR	PPP1R1B	ENSG00000131771	Protein phosphatase 1 regulatory inhibitor subunit 1b	0.171511	0.022725	0.132499	-2.91595	0.283517	96.4602	78.0622
DAGGVAGVR	KIDINS220	ENSG00000134313	Kinase d interacting substrate 220	0	0	NA	NA	0.249192	46.0177	42.5046
DAGSLLK	RP11-1334A24.6	ENSG00000248996	Pdlim7 antisense rna 1	0.0412538	0.0841092	2.03882	1.02774	2.64533e-23	99.115	97.7148
DAMSGYSSDRDR	DDX5	ENSG00000108654	Dead-box helicase 5	8.2686	7.13861	0.863339	-0.212001	0.000552436	100	98.4461
DAVQGNGLSGWRQGWK	CTD-2047H16.4	ENSG00000263069	Rnf213 antisense rna 1	0.00540932	0.0106372	1.96647	0.975605	1.18574e-08	76.1062	85.9232
DDGNPHDYR	CTD-2410N18.4	ENSG00000273345	Novel transcript	0.0118444	0.02042	1.72402	0.785775	1.54096e-11	84.0708	90.128
DDLMVSPK	NTRK3	ENSG00000140538	Neurotrophic receptor tyrosine kinase 3	0.024749	0.000989888	0.0399972	-4.64396	4.10624e-09	96.4602	51.7367
DEAGPAVRVK	MLPH	ENSG00000115648	Melanophilin	0.129339	0.348917	2.69769	1.43172	8.53016e-30	98.2301	92.2303
DEGEINLK	HNRNPC	ENSG00000092199	Heterogeneous nuclear ribonucleoprotein c	0.0106552	0.0136097	1.27728	0.353074	3.35978e-06	87.6106	88.9397
DEITALR	KHNYN	ENSG00000100441	Kh and nyn domain containing	1.66299	1.55023	0.932197	-0.101293	0.265917	100	98.4461
DFPFVMLLK	CTD-2023M8.1	ENSG00000248693	Long intergenic non-protein coding rna 2100	0	0	NA	NA	9.49515e-09	27.4336	39.5795
DGAISNTRFK	HDLBP	ENSG00000115677	High density lipoprotein binding protein	0.0113754	0.00910876	0.800742	-0.320591	0.053906	94.6903	86.4717
DGDLSFK	EGLN3	ENSG00000129521	Egl-9 family hypoxia inducible factor 3	0	0	NA	NA	0.000810535	30.9735	43.5101
DGLHLPR	MAGI2	ENSG00000187391	Membrane associated guanylate kinase, ww and pdz domain containing 2	0	0	NA	NA	0.0236609	0	0.731261
DGSEMLDNLK	ZNF385C	ENSG00000187595	Zinc finger protein 385c	0.00239041	0.00433767	1.81462	0.859664	0.174005	58.4071	63.2541
DGWGGATAGASTHPR	MFI2	ENSG00000163975	Melanotransferrin	0.00451204	0.00231967	0.514106	-0.959862	0.524317	65.4867	61.0603
DIQDLNSALDQVDPIDIYRTLHP	ESR1	ENSG00000091831	Estrogen receptor 1	0.0625447	0.114232	1.8264	0.869006	3.44662e-36	89.3805	81.0786
DIQNRLK	ZEB1	ENSG00000148516	Zinc finger e-box binding homeobox 1	0	0	NA	NA	0.0352461	10.6195	4.93601
DLNRYYSK	NHS	ENSG00000188158	Nhs actin remodeling regulator	0	0	NA	NA	0.0303134	3.53982	3.93053
DLQGAVK	ARMC8	ENSG00000114098	Armadillo repeat containing 8	0	0	NA	NA	0.0250076	7.07965	10.9689
DLQLYFMLYLNNGLR	TBC1D2	ENSG00000095383	Tbc1 domain family member 2	0	0.00355502	Inf	Inf	3.74674e-08	48.6726	66.0878
DLRPWRLRSFESK	MS4A1	ENSG00000156738	Membrane spanning 4-domains a1	0.0124074	0.0104039	0.838523	-0.254077	0.189409	78.7611	69.0128
DLSGAAAAGPGR	RNF40	ENSG00000103549	Ring finger protein 40	0.00809444	0.0252961	3.12512	1.64391	5.76318e-33	79.646	90.7678
DLSTFAR	VRK1	ENSG00000100749	Vrk serine/threonine kinase 1	0	0	NA	NA	0.214267	7.9646	4.57038
DMAHAPAR	GMDS	ENSG00000112699	Gdp-mannose 4,6-dehydratase	0.0432922	0.0790338	1.82559	0.868364	1.37758e-22	100	97.6234
DMDPTLK	NUAK1	ENSG00000074590	Nuak family kinase 1	0	0	NA	NA	0.677108	14.1593	9.23218
DMEPPGGSLGPGRGTR	DIAPH1	ENSG00000131504	Diaphanous related formin 1	0.0517387	0.0653914	1.26388	0.337859	1.30349e-05	99.115	94.6069
DPAAAEMLMPK	RPS10	ENSG00000124614	Ribosomal protein s10	45.0687	39.7276	0.88149	-0.181984	0.00508385	100	98.4461
DPATAAAHTALSAFTAIPAVLAA	GSTT2	ENSG00000099984	Glutathione s-transferase theta 2 (gene/pseudogene)	0.069768	0.0578497	0.829171	-0.270258	0.153421	100	96.5265
DPLRGVVGAPGAR	GAREML	ENSG00000157833	Grb2 associated regulator of mapk1 subtype 2	0	0	NA	NA	2.85264e-05	23.0088	32.8154
DPSWIIR	GPC5	ENSG00000179399	Glypican 5	0	0	NA	NA	0.0170043	0	0.731261
DQALSDVYSIK	MRPS25	ENSG00000131368	Mitochondrial ribosomal protein s25	0.00786214	0.00675169	0.858759	-0.219674	0.84386	80.531	80.0731
DRAQEASEALLAEIR	CIC	ENSG00000079432	Capicua transcriptional repressor	0.0148874	0.0116062	0.779601	-0.359192	0.0118161	88.4956	81.0786
DRDFAGR	OBSL1	ENSG00000124006	Obscurin like cytoskeletal adaptor 1	0.427224	0.202701	0.474461	-1.07564	5.14728e-08	100	97.989
DRFLNPK	VASH1	ENSG00000071246	Vasohibin 1	0.0273529	0.031694	1.15871	0.212519	0.00105511	94.6903	96.3437
DRGTIVFK	HOMEZ	ENSG00000215271	Homeobox and leucine zipper encoding	0.148115	0.189421	1.27888	0.354882	1.74053e-16	100	98.2633
DRRMFPAQEEADR	RBM11	ENSG00000185272	Rna binding motif protein 11	0.0275304	0.0350811	1.27427	0.349667	2.69276e-11	92.0354	88.3912
DSNPIVGQK	MIR4435-2HG	ENSG00000172965	Mir4435-2 host gene	0	0	NA	NA	0.101888	0	0.365631
DSPVLGGQQGSSAGRYGLAH	IDUA	ENSG00000127415	Alpha-l-iduronidase	0.131938	0.153637	1.16446	0.219666	4.38592e-08	100	98.3547
DSYVPLELAK	MAP4	ENSG00000047849	Microtubule associated protein 4	2.55155	1.47333	0.577428	-0.792288	4.28644e-15	100	97.6234
DTLDGSFMVLFSAVPK	TBL1XR1	ENSG00000177565	Tbl1x receptor 1	0.0717912	0.0852171	1.18701	0.247335	8.7547e-06	100	97.989
DTSLEVSAR	ZNF334	ENSG00000198185	Zinc finger protein 334	0.0320028	0.00504612	0.157677	-2.66496	8.47674e-12	90.2655	61.883
DVGREAGNGMAAGTPAK	FBXL8	ENSG00000135722	F-box and leucine rich repeat protein 8	0.046752	0.0483169	1.03347	0.0474991	0.00790933	100	98.1718
DWEAYRYMGR	RP11-57H12.3	ENSG00000226026	Novel transcript	0.0943051	0.045094	0.478172	-1.0644	2.65275e-09	100	91.8647
EAGQLVSK	RGMB	ENSG00000174136	Repulsive guidance molecule bmp co-receptor b	0	0	NA	NA	0.317506	38.9381	43.7843
EAILNGK	SHC4	ENSG00000185634	Shc adaptor protein 4	0	0	NA	NA	0.285729	0.884956	2.19378
EALENREK	SLFNL1-AS1	ENSG00000281207	Slfnl1 antisense rna 1	0.00728359	0.00642313	0.881863	-0.181373	0.694012	71.6814	71.3894
EALRMVAVR	ASTN2	ENSG00000148219	Astrotactin 2	0.179406	0.234323	1.30611	0.385272	1.98061e-17	100	98.0804
EAMDVQR	PHACTR1	ENSG00000112137	Phosphatase and actin regulator 1	0	0	NA	NA	0.960618	6.19469	5.48446
EATESAMER	HNRNPA2B1	ENSG00000122566	Heterogeneous nuclear ribonucleoprotein a2/b1	10.4228	14.8645	1.42616	0.512135	5.1748e-31	100	98.5375
EAVYLVSRMDGPVAEHAK	SDSL	ENSG00000139410	Serine dehydratase like	0.16444	0.349785	2.12713	1.08891	2.38244e-38	100	98.2633
EDDTVLK	GRIA4	ENSG00000152578	Glutamate ionotropic receptor ampa type subunit 4	0	0	NA	NA	0.00697257	9.73451	0.914077
EDLEEQQSR	OPRD1	ENSG00000116329	Opioid receptor delta 1	0	0	NA	NA	1.001e-22	22.1239	46.8921
EDLELQK	CENPN	ENSG00000166451	Centromere protein n	0.0498681	0.0937771	1.8805	0.911118	6.13793e-50	100	98.1718
EDLGAILK	RP11-513G19.1	ENSG00000255968	Novel transcript to itpr2	0	0	NA	NA	0.15269	18.5841	9.14077
EEAPGTVMER	HAAO	ENSG00000162882	3-hydroxyanthranilate 3,4-dioxygenase	0.159452	0.0501235	0.314349	-1.66956	7.16554e-05	100	96.0695
EEFISTLQAQLSQTQAEQAAQVGTSQN	GOLGB1	ENSG00000173230	Golgin b1	0.257201	0.174104	0.676918	-0.562948	0.000569272	99.115	96.7093
EEFISTLQAQLSQTQAEQAAQVV	GOLGB1	ENSG00000173230	Golgin b1	0.316801	0.215823	0.681257	-0.553729	0.000455648	99.115	96.7093
EEFISTLQAQLSQTQAEQAAQVVR	GOLGB1	ENSG00000173230	Golgin b1	0.300718	0.203336	0.676169	-0.564545	0.000205121	99.115	94.6069
EENPEGPPNANEDYR	STK39	ENSG00000198648	Serine/threonine kinase 39	0.553143	0.715225	1.29302	0.370745	8.00493e-23	100	98.8117
EEPGNMVR	C7orf50	ENSG00000146540	Chromosome 7 open reading frame 50	0.0805552	0.0157893	0.196006	-2.35103	6.5312e-25	100	87.7514
EFIATTPSITTETISTTMTVK	EPB41L1	ENSG00000088367	Erythrocyte membrane protein band 4.1 like 1	1.50525	1.16228	0.772153	-0.373041	9.21776e-07	100	98.4461
EFILEINSRNR	ZFP90	ENSG00000184939	Zfp90 zinc finger protein	0.333876	0.204574	0.612725	-0.706688	7.29555e-18	100	98.1718
EFNIRLK	LINC01006	ENSG00000182648	Long intergenic non-protein coding rna 1006	0	0	NA	NA	0.000421505	0	2.28519
EGHLQTEEGGLR	N4BP2L2	ENSG00000244754	Nedd4 binding protein 2 like 2	0.0144414	0.0109525	0.75841	-0.398951	0.337146	91.1504	86.5631
EGLAMSSLIRR	HRSP12	ENSG00000132541	Reactive intermediate imine deaminase a homolog	0.435899	0.501002	1.14935	0.200822	0.0227467	100	98.4461
EGPMYLPVSHRLIQYGNRNGR	TMEM120B	ENSG00000188735	Transmembrane protein 120b	0.0190052	0.0118542	0.623734	-0.680998	0.00264685	93.8053	89.0311
EGSNEWLAEMR	RP11-201K10.3	ENSG00000273088	Novel protein	0	0	NA	NA	3.24747e-09	16.8142	36.5631
EGWEPQGVFTTAQLPAR	PARP8	ENSG00000151883	Poly(adp-ribose) polymerase family member 8	0.0220525	0.0183299	0.831195	-0.266741	0.764815	98.2301	91.5905
EHEAWLGAR	PCED1A	ENSG00000132635	Pc-esterase domain containing 1a	0.0717912	0.106449	1.48276	0.568282	2.59646e-11	98.2301	95.7952
EHPAPLPR	PPP2R5A	ENSG00000066027	Protein phosphatase 2 regulatory subunit b'alpha	0.007805	0.0110437	1.41495	0.50075	1.85353e-06	74.3363	74.5887
EINQYLK	AF212831.2	ENSG00000232886	Novel transcript	0	0	NA	NA	0.117094	0	1.00548
EIRPGLPESEPR	YBX3	ENSG00000060138	Y-box binding protein 3	0.0240545	0.0202457	0.841657	-0.248695	0.812028	97.3451	83.8208
EIYEAVTAVMPAGMK	IKBKAP	ENSG00000070061	Elongator acetyltransferase complex subunit 1	0.00759268	0.00740653	0.975484	-0.0358104	0.220878	79.646	79.159
ELAVVARPR	CDC34	ENSG00000099804	Cell division cycle 34, ubiqiutin conjugating enzyme	0.00315634	0.00602876	1.91005	0.933609	2.3541e-10	85.8407	84.0037
ELGAQPSAR	BEAN1	ENSG00000166546	Brain expressed associated with nedd4 1	0.0224498	0.0172638	0.768997	-0.37895	0.288815	95.5752	90.8592
ELGAVALK	NEU3	ENSG00000162139	Neuraminidase 3	0.00277912	0	0	-Inf	0.142655	59.292	49.0859
ELGGGAHLR	FZD5	ENSG00000163251	Frizzled class receptor 5	0.0419684	0.0199552	0.475481	-1.07254	1.9299e-07	97.3451	91.4991
ELLFHELLPLR	UBAP2L	ENSG00000143569	Ubiquitin associated protein 2 like	0.0213531	0.0182114	0.852868	-0.229606	0.684982	93.8053	89.8537
ELLNSFIK	PRRX1	ENSG00000116132	Paired related homeobox 1	0.0106178	0.00480786	0.45281	-1.14302	0.000498848	77.8761	59.3236
ELLNWQIK	PTPRE	ENSG00000132334	Protein tyrosine phosphatase receptor type e	0.190489	0.112169	0.588849	-0.764029	2.68461e-09	100	96.3437
ELMNISK	SPCS2	ENSG00000118363	Signal peptidase complex subunit 2	0.00639626	0.0127483	1.99309	0.995009	3.29803e-09	72.5664	86.5631
ELNLLLRMFIGGSFAGR	DHDDS	ENSG00000117682	Dehydrodolichyl diphosphate synthase subunit	0.00889212	0.00528577	0.594433	-0.750413	0.00656255	83.1858	73.309
ELNPINTDSVQR	GLYATL1P4	ENSG00000254399	Glycine-n-acyltransferase like 1 pseudogene 4	0.00309247	0.00418531	1.35338	0.436571	0.408833	53.9823	58.1353
ELPEESGDRHSISELR	RP11-739L10.1	ENSG00000265943	Novel transcript, antisense to rbbp8	0	0	NA	NA	0.192411	49.5575	47.4406
ELPPDPGTMSQGPPTGESSEPEAK	SMG5	ENSG00000198952	Smg5 nonsense mediated mrna decay factor	0.191732	0.273068	1.42421	0.510165	3.59867e-23	100	98.2633
ELQEHLK	ARFGEF3	ENSG00000112379	Arfgef family member 3	0	0	NA	NA	0.00416315	15.0442	18.3729
EMDLGWK	RP11-386M24.9	ENSG00000271763	Novel transcript, antisense to fam174b	0	0	NA	NA	0.559638	32.7434	31.4442
EMENLMTSSTLPPLFADEDGSK	HMG20A	ENSG00000140382	High mobility group 20a	0.317012	0.256645	0.809574	-0.304764	4.2899e-05	100	97.8062
EMRNYSLK	TTBK2	ENSG00000128881	Tau tubulin kinase 2	0.344797	0.212566	0.616495	-0.697839	5.08902e-20	100	98.4461
EMTAEEMK	FKBP4	ENSG00000004478	Fkbp prolyl isomerase 4	0.483919	1.31939	2.72647	1.44703	1.03012e-41	100	98.3547
ENGLPDGR	GFRA1	ENSG00000151892	Gdnf family receptor alpha 1	0	0.00357707	Inf	Inf	7.57368e-20	35.3982	54.1133
ENIEEINK	RP11-340A13.2	ENSG00000251266	Long intergenic non-protein coding rna 2429	0	0	NA	NA	0.101416	4.42478	1.00548
ENIGGLR	DZIP1	ENSG00000134874	Daz interacting zinc finger protein 1	0.00645406	0	0	-Inf	0.00217924	69.0265	44.7898
ENILGAFHSNIK	RP11-903H12.3	ENSG00000258451	Egfr interacting lncrna	0.0343602	0.011972	0.348426	-1.52108	2.00805e-13	95.5752	86.2888
ENLIPATPGA	FBLIM1	ENSG00000162458	Filamin binding lim protein 1	0.263298	0.235978	0.896239	-0.158044	0.500246	100	98.3547
ENNSLARLFHTVVQR	RP11-440L14.1	ENSG00000249592	Novel transcript, antisense to pcgf3	0.0293799	0.0432472	1.472	0.557775	1.51676e-09	92.9204	95.064
ENPGSAR	RP11-680H20.2	ENSG00000250519	Novel transcript	0	0	NA	NA	0.771569	1.76991	1.73675
ENPSYTGSLK	GCHFR	ENSG00000137880	Gtp cyclohydrolase i feedback regulator	0.0320665	0.0142249	0.443607	-1.17265	9.02975e-11	92.0354	88.9397
ENRVSIPSGGR	BCL2L2	ENSG00000129473	Bcl2 like 2	0.122141	0.0918549	0.75204	-0.411118	1.93289e-08	100	98.2633
ENTAPSNLK	SHISA3	ENSG00000178343	Shisa family member 3	0.0421986	0.00125668	0.0297801	-5.06951	0.0828395	95.5752	52.2852
EPLPAERERGGAQNEAGR	DSCR3	ENSG00000157538	Vps26 endosomal protein sorting factor c	0.0668708	0.0686545	1.02667	0.0379784	0.307669	99.115	97.1664
EPPADANQQPRR	NCOR2	ENSG00000196498	Nuclear receptor corepressor 2	0.010402	0.025054	2.40858	1.26818	1.81396e-11	92.0354	89.2139
EPSIIFFK	CXCL17	ENSG00000189377	C-x-c motif chemokine ligand 17	0.132137	0.0783837	0.5932	-0.753409	2.9826e-07	92.0354	91.1335
EQDPTAIK	RP11-362A9.3	ENSG00000243305	Novel transcript	2.58699	1.52891	0.591003	-0.758764	1.60706e-17	100	98.4461
EQEAARAAVGSGQRVR	RP1-28O10.1	ENSG00000227591	Hsd11b1 antisense rna 1	3.8533	0.16207	0.0420601	-4.5714	1.30056e-14	100	97.7148
EQGMTLNLR	LINC01057	ENSG00000224081	Slc44a3 antisense rna 1	0.00771945	0.00522463	0.676813	-0.56317	0.0337475	78.7611	66.1792
EQLLPLLNDVV	PLEKHA8	ENSG00000106086	Pleckstrin homology domain containing a8	0.00323598	0.00348348	1.07648	0.106327	0.369879	63.7168	65.5393
EQPEAFAVNPPR	C1orf95	ENSG00000203685	Stum, mechanosensory transduction mediator homolog	0.0404847	0.00739718	0.182716	-2.45233	0.944715	98.2301	68.3729
EQPGQSGADQSLQENEVK	FRG1HP	ENSG00000276291	Fshd region gene 1 family member h, pseudogene	0.0221707	0.0102302	0.461428	-1.11582	1.78636e-13	99.115	88.117
EQPYNFWVDK	RAP1GAP	ENSG00000076864	Rap1 gtpase activating protein	0	0	NA	NA	1.78375e-07	33.6283	39.4881
EQTRGLEK	CDC14A	ENSG00000079335	Cell division cycle 14a	0.00950538	0.00320246	0.33691	-1.56956	0.000240245	79.646	58.6837
EQVGLAAGK	TRAF1	ENSG00000056558	Tnf receptor associated factor 1	0.0254087	0.0184337	0.725486	-0.462981	0.0613087	91.1504	87.2029
ERLGYPMNEPTENR	ADIPOR2	ENSG00000006831	Adiponectin receptor 2	0.747004	0.613962	0.821899	-0.282966	0.761775	100	98.1718
ESAELPLPAGWEEAR	WWC3	ENSG00000047644	Wwc family member 3	0.0311007	0.0283632	0.911978	-0.132928	0.380086	97.3451	91.8647
ESAELPLPAGWEEARDYDGR	WWC3	ENSG00000047644	Wwc family member 3	0.0356508	0.0319146	0.895199	-0.15972	0.826932	98.2301	93.8757
ESLIPPK	SYNPR-AS1	ENSG00000241359	Synpr antisense rna 1	0	0	NA	NA	0.0241697	0.884956	0.914077
ESYSETLVFSR	ESR1	ENSG00000091831	Estrogen receptor 1	0	0.00641459	Inf	Inf	4.03266e-11	46.0177	64.2596
ETAGALQK	MAP2K3	ENSG00000034152	Mitogen-activated protein kinase kinase 3	0.0231067	0.00799456	0.345984	-1.53122	2.19304e-10	95.5752	81.5356
ETENVETGRHLIK	ELF2	ENSG00000109381	E74 like ets transcription factor 2	0.211946	0.155402	0.733214	-0.447693	3.11444e-10	100	98.3547
ETLSDPSK	PPP3CA	ENSG00000138814	Protein phosphatase 3 catalytic subunit alpha	0	0	NA	NA	0.00949389	4.42478	3.5649
ETNGPDRDEERNR	CLEC11A	ENSG00000105472	C-type lectin domain containing 11a	0.0594341	0.0859468	1.44609	0.532154	5.5004e-16	99.115	97.8062
ETQVDPSYMGAGPRDSR	ZBTB45	ENSG00000119574	Zinc finger and btb domain containing 45	0.150529	0.208571	1.38558	0.470494	3.18339e-18	100	98.3547
ETRFSLSSPTGK	AIG1	ENSG00000146416	Androgen induced 1	0.0284593	0.00531351	0.186706	-2.42116	4.98624e-21	92.9204	65.7221
EVARPHPGPPPQAPPR	CDK16	ENSG00000102225	Cyclin dependent kinase 16	0.005788	0.0126968	2.19364	1.13333	1.01999e-13	96.4602	95.7038
EVDAGLR	FAM66A	ENSG00000227888	Family with sequence similarity 66 member a	0	0	NA	NA	0.143556	11.5044	5.9415
EVIYDMLNALAAYHAPEEDK	HUWE1	ENSG00000086758	Hect, uba and wwe domain containing e3 ubiquitin protein ligase 1	0.391121	0.324256	0.829042	-0.270483	0.0968859	100	96.0695
EVNRAPR	VWF	ENSG00000110799	Von willebrand factor	0	0	NA	NA	0.0105824	29.2035	5.75868
EVTPAGPPSSAENGTPPMR	PACS2	ENSG00000179364	Phosphofurin acidic cluster sorting protein 2	0.0255633	0.0222907	0.87198	-0.197633	0.875783	99.115	93.5101
EWEGHSVR	PPARA	ENSG00000186951	Peroxisome proliferator activated receptor alpha	0.0877838	0.0224734	0.256009	-1.96574	9.70094e-21	97.3451	88.0256
EWLWGLESARGDR	ZNF12	ENSG00000164631	Zinc finger protein 12	0.0268612	0.0232978	0.867341	-0.205329	0.0553093	98.2301	94.6069
EWRGSQVPMPR	CPNE2	ENSG00000140848	Copine 2	0.0257972	0.00925114	0.35861	-1.47951	2.96572e-17	98.2301	84.9177
EYTLVRNPINVRNVEK	ZNF420	ENSG00000197050	Zinc finger protein 420	0.153256	0.123615	0.806591	-0.31009	0.00107596	100	98.0804
FAGSSVVLAR	EPRS	ENSG00000136628	Glutamyl-prolyl-trna synthetase 1	0.419231	0.526071	1.25485	0.327512	1.70647e-19	100	97.1664
FAGTSSIMLNR	TMED7-TICAM2	ENSG00000251201	Tmed7-ticam2 readthrough	0.0124336	0.0105036	0.844776	-0.243359	0.862904	87.6106	81.8099
FEAVADK	FBXW11	ENSG00000072803	F-box and wd repeat domain containing 11	0	0	NA	NA	1.88565e-05	23.0088	39.2139
FEISQIIQELLNSR	PTPRT	ENSG00000196090	Protein tyrosine phosphatase receptor type t	0	0	NA	NA	2.66234e-10	15.0442	28.8848
FFRTQATNDSQSK	CAMK4	ENSG00000152495	Calcium/calmodulin dependent protein kinase iv	0.00650337	0.00731535	1.12486	0.16974	0.413847	71.6814	73.1261
FFRVSENVIMR	DLG5	ENSG00000151208	Discs large maguk scaffold protein 5	0	0	NA	NA	8.68183e-20	30.9735	47.8976
FFVEQLFFFLIK	SBNO1	ENSG00000139697	Strawberry notch homolog 1	0.0850689	0.0411705	0.483967	-1.04702	2.94433e-16	98.2301	92.5046
FGAVVIPK	CNTROB	ENSG00000170037	Centrobin, centriole duplication and spindle assembly protein	0.022854	0.0181809	0.795527	-0.330018	0.291537	97.3451	92.9616
FHLFQLQGGGSLPESL	GALE	ENSG00000117308	Udp-galactose-4-epimerase	0.259789	0.642063	2.47148	1.30537	1.22431e-60	100	98.2633
FIPVPEK	RNF167	ENSG00000108523	Ring finger protein 167	1.41685	1.42772	1.00768	0.0110314	0.0104006	100	98.4461
FLEGGVLR	RP11-879F14.1	ENSG00000267175	Novel transcript	0	0	NA	NA	0.031953	0.884956	1.1883
FLHAGVR	PVT1	ENSG00000249859	Pvt1 oncogene	0	0	NA	NA	5.81254e-06	6.19469	15.6307
FLLTSSRK	MTRR	ENSG00000124275	5-methyltetrahydrofolate-homocysteine methyltransferase reductase	0.0159204	0.0136195	0.85548	-0.225195	0.152118	81.4159	83.0896
FLSEYTWNTK	MAK	ENSG00000111837	Male germ cell associated kinase	0.0128608	0.00803309	0.62462	-0.67895	0.814004	85.8407	79.7989
FLSFNMEFLLHAK	NEK3	ENSG00000136098	Nima related kinase 3	0.0145749	0.00514646	0.353104	-1.50183	4.2762e-10	88.4956	71.2066
FLSLESDR	TNS4	ENSG00000131746	Tensin 4	0.00836978	0.00361264	0.431629	-1.21214	0.056732	68.1416	55.3016
FMALTVMFLFK	PARK2	ENSG00000185345	Parkin rbr e3 ubiquitin protein ligase	0.0616671	0.0104299	0.169132	-2.56378	8.97769e-29	98.2301	81.6271
FMIWSLNFSK	PTPRK	ENSG00000152894	Protein tyrosine phosphatase receptor type k	0.000622239	0.00205021	3.29489	1.72023	0.173038	53.9823	61.6088
FMTPIDSVTAVFSEAS	TUBGCP2	ENSG00000130640	Tubulin gamma complex associated protein 2	0.0330005	0.0158815	0.48125	-1.05514	1.33421e-08	95.5752	91.1335
FNLVLNFSFRSK	NDUFAF2	ENSG00000164182	Nadh:ubiquinone oxidoreductase complex assembly factor 2	0.0218672	0.0197927	0.905128	-0.143806	0.319633	92.9204	93.1444
FNQENIK	RP11-269F21.3	ENSG00000249815	Novel transcript	0	0	NA	NA	0.149524	0	0.914077
FNVPAPGLK	PHF8	ENSG00000172943	Phd finger protein 8	0.0131169	0.0180418	1.37546	0.459918	0.00712249	86.7257	86.5631
FPAVQYSLR	UBN2	ENSG00000157741	Ubinuclein 2	0.0171826	0.0156695	0.91194	-0.132989	0.214089	96.4602	90.4022
FPGFAEDLVSLEMPQK	KCNIP2	ENSG00000120049	Potassium voltage-gated channel interacting protein 2	1.25564	0.0311867	0.0248372	-5.33135	1.30771e-14	100	95.8867
FPLVNTLSK	FBXL7	ENSG00000183580	F-box and leucine rich repeat protein 7	0	0	NA	NA	7.00305e-05	44.2478	43.9671
FPNLETDK	CCDC170	ENSG00000120262	Coiled-coil domain containing 170	0	0	NA	NA	5.37927e-11	4.42478	20.5667
FPPLPIPQNNNEFPLPPSPHQVK	PIP	ENSG00000159763	Prolactin induced protein	1.06089	0.127864	0.120526	-3.05258	0.425486	92.9204	93.3272
FQGLIDPSK	C2CD2L	ENSG00000172375	C2cd2 like	0.0160681	0.0128597	0.800321	-0.321349	0.750907	86.7257	84.7349
FQMSLVDLGK	GABPB1	ENSG00000104064	Ga binding protein transcription factor subunit beta 1	0.172947	0.220729	1.27629	0.351951	3.48888e-07	100	98.0804
FRGGISYGGWK	ANO3	ENSG00000134343	Anoctamin 3	0.0209955	0	0	-Inf	0.000342117	91.1504	41.6819
FSAQIPLPR	RP11-538I12.2	ENSG00000261063	Novel transcript, antisense to mon1b & syce1l	0.0134649	0.003706	0.275233	-1.86127	6.57614e-08	84.0708	58.1353
FSGSSFPNQFWLR	DNAJB13	ENSG00000187726	Dnaj heat shock protein family (hsp40) member b13	0	0.002308	Inf	Inf	3.27812e-11	43.3628	58.4095
FSLDNAGGRPGFPGGALQFF	CCNL2	ENSG00000221978	Cyclin l2	0.669028	0.493507	0.737648	-0.438996	0.000334906	100	98.4461
FSSGEESTSHLIMSR	SUN2	ENSG00000100242	Sad1 and unc84 domain containing 2	1.0799	0.470419	0.435614	-1.19888	7.45416e-35	100	98.2633
GADADSEAGGMLR	SERPINA6	ENSG00000170099	Serpin family a member 6	0	0	NA	NA	0.000297475	23.8938	16.6362
GAEILNFK	JMJD6	ENSG00000070495	Jumonji domain containing 6, arginine demethylase and lysine hydroxylase	0.0253661	0.0103257	0.407066	-1.29666	3.35221e-11	98.2301	84.2779
GAFSSTPFLSMFR	C3orf70	ENSG00000187068	Chromosome 3 open reading frame 70	0.0425089	0.0208711	0.490983	-1.02626	0.0292344	100	91.4991
GAGATGLGAGR	CTD-2537I9.12	ENSG00000267523	Novel transcript, antisense to u2af2a	1.73552	2.75221	1.58581	0.665224	3.93558e-49	100	98.4461
GAGAVDGALR	CTXN1	ENSG00000178531	Cortexin 1	0.039678	0.273815	6.90093	2.78679	1.98159e-114	97.3451	97.989
GAGGLILSR	CDC42EP1	ENSG00000128283	Cdc42 effector protein 1	0.0127642	0.0051855	0.406254	-1.29955	1.26909e-06	85.8407	69.3784
GAGLVPGNR	TROVE2	ENSG00000116747	Ro60, y rna binding protein	0.042803	0.054631	1.27634	0.352008	1.10243e-09	97.3451	95.7952
GAGPPAAGQR	KIAA1919	ENSG00000173214	Major facilitator superfamily domain containing 4b	0.00732829	0.00642984	0.877399	-0.188695	0.357134	76.1062	71.3894
GAGSMATGLGEPVYGLSEDEGESR	NEDD4L	ENSG00000049759	Nedd4 like e3 ubiquitin protein ligase	0.145998	0.134775	0.923132	-0.115391	0.0822613	100	98.4461
GALIAGGR	RPRD1B	ENSG00000101413	Regulation of nuclear pre-mrna domain containing 1b	0.0204875	0.0162852	0.794883	-0.331185	0.0649976	93.8053	86.6545
GALSQALAR	SPIN3	ENSG00000204271	Spindlin family member 3	0.0920233	0.0793442	0.862219	-0.213874	0.198006	100	96.2523
GAMAADSREEK	YTHDC1	ENSG00000083896	Yth domain containing 1	0.308206	0.30844	1.00076	0.00109081	0.0562879	100	97.8976
GAMATFVSELEAAK	TADA1	ENSG00000152382	Transcriptional adaptor 1	0.131905	0.184821	1.40117	0.486632	8.11281e-19	99.115	97.532
GAMWSAGR	SDF2L1	ENSG00000128228	Stromal cell derived factor 2 like 1	0.00327612	0.0376983	11.507	3.52444	7.06299e-47	69.9115	85.9232
GANPAQNTLNR	MCF2L	ENSG00000126217	Mcf.2 cell line derived transforming sequence like	0.00414343	0.0178324	4.30377	2.1056	4.51897e-35	64.6018	77.7879
GAPPGGPSAQAATMRVNEK	ANO1	ENSG00000131620	Anoctamin 1	0.365746	0.154494	0.422408	-1.24329	2.49043e-05	100	96.7093
GARSILLR	C5orf56	ENSG00000197536	Irf1 antisense rna 1	0.033168	0.0166529	0.502078	-0.994016	9.77531e-08	97.3451	86.7459
GASLNPGVK	TBC1D1	ENSG00000065882	Tbc1 domain family member 1	0.231901	0.157737	0.680191	-0.555988	1.99473e-13	100	98.3547
GASRLPGPK	MFSD2A	ENSG00000168389	Major facilitator superfamily domain containing 2a	0.0112645	0.0175715	1.5599	0.641452	0.00235555	78.7611	86.3803
GAVDDDVAEDIISTVEFNHSGELLATGDK	PPP2R2A	ENSG00000221914	Protein phosphatase 2 regulatory subunit balpha	0.63122	0.504862	0.79982	-0.322253	0.000180587	100	98.2633
GAVEIAL	ITGB5	ENSG00000082781	Integrin subunit beta 5	0	0	NA	NA	3.89096e-05	7.07965	15.3565
GAVTLRGAPG	MTX1	ENSG00000173171	Metaxin 1	0.0234234	0.0321773	1.37372	0.458092	1.53567e-08	96.4602	95.1554
GDELLGAR	CBR4	ENSG00000145439	Carbonyl reductase 4	0.0352044	0.033981	0.965249	-0.051027	0.106149	98.2301	88.7569
GDGIPAR	SKP2	ENSG00000145604	S-phase kinase associated protein 2	0.13067	0.136064	1.04128	0.058361	9.83543e-08	99.115	97.6234
GDGVAAAAR	FKBP9	ENSG00000122642	Fkbp prolyl isomerase 9	0.00701299	0.00880365	1.25533	0.328072	3.84945e-06	69.9115	72.1207
GDLSQRPTPRPFSTGGPGNR	UBQLN2	ENSG00000188021	Ubiquilin 2	0.149602	0.161892	1.08215	0.113901	0.13839	100	97.4406
GDWGTVGR	AC013461.1	ENSG00000091436	Mitogen-activated protein kinase kinase kinase 20	0.00285783	0	0	-Inf	0.000670318	58.4071	42.4132
GEEPGPQRR	KIF26B	ENSG00000162849	Kinesin family member 26b	0	0.0111732	Inf	Inf	5.12026e-84	24.7788	79.4333
GEFLDPK	LRIG1	ENSG00000144749	Leucine rich repeats and immunoglobulin like domains 1	0.00771945	0.0046013	0.596066	-0.746456	0.0432366	70.7965	59.872
GEIVTLYSSSDTLNK	ANKRD23	ENSG00000163126	Ankyrin repeat domain 23	0.381281	0.383809	1.00663	0.00953411	0.170555	100	98.4461
GELPPAAAAAVLSASPGALEREAR	MAP1LC3A	ENSG00000101460	Microtubule associated protein 1 light chain 3 alpha	0.00741053	0.0189041	2.55097	1.35105	4.69537e-16	78.7611	87.7514
GEMPWPYHNPILSNK	BCL2L11	ENSG00000153094	Bcl2 like 11	0.00788295	0.00796251	1.01009	0.0144882	0.0226081	81.4159	79.7989
GETPAASMSLPPEK	CEP76	ENSG00000101624	Centrosomal protein 76	0.0488933	0.0548473	1.12178	0.165785	3.18525e-09	99.115	97.6234
GFGSHFDK	GNB1L	ENSG00000185838	G protein subunit beta 1 like	0.011237	0.0103605	0.921999	-0.117163	0.0382597	84.0708	79.5247
GGAVLAPGPAGK	SBNO1	ENSG00000139697	Strawberry notch homolog 1	0.0871933	0.070529	0.808881	-0.306001	0.756958	97.3451	94.4241
GGAVVLQR	TMEM266	ENSG00000169758	Transmembrane protein 266	0	0	NA	NA	0.994346	3.53982	4.29616
GGDRGGWRGAAR	CEP55	ENSG00000138180	Centrosomal protein 55	0	0.00593192	Inf	Inf	3.08726e-58	28.3186	80.8958
GGGDGHRSVRPGK	MED27	ENSG00000160563	Mediator complex subunit 27	0.0100146	0.0137338	1.37139	0.455637	0.335981	82.3009	92.8702
GGGGVEMAAPLRIQSDW	PAAF1	ENSG00000175575	Proteasomal atpase associated factor 1	0.111168	0.116916	1.0517	0.0727294	0.000462613	100	97.8062
GGGNEEEEEK	IL3RA	ENSG00000185291	Interleukin 3 receptor subunit alpha	0.0296859	0.013402	0.451459	-1.14733	3.41442e-06	93.8053	82.1755
GGLPLQPR	LDB2	ENSG00000169744	Lim domain binding 2	0	0	NA	NA	6.42163e-07	46.0177	9.96344
GGLSGVPR	RNF225	ENSG00000269855	Ring finger protein 225	0	0	NA	NA	0.340656	18.5841	21.8464
GGNLISLIK	ITGB3BP	ENSG00000142856	Integrin subunit beta 3 binding protein	0.00358334	0.00131711	0.367563	-1.44394	0.00161979	64.6018	54.5704
GGPAEVAAAGGR	MGEA5	ENSG00000198408	O-glcnacase	0.127305	0.10529	0.827072	-0.273915	0.969143	98.2301	96.9835
GGPMAPLGGAPR	PMVK	ENSG00000163344	Phosphomevalonate kinase	0.693741	1.22019	1.75886	0.814639	1.00114e-36	100	98.3547
GGQEEQVGLLESLEEVGLAR	ERI3	ENSG00000117419	Eri1 exoribonuclease family member 3	0.00438249	0.00187417	0.42765	-1.2255	0.0122746	64.6018	58.1353
GGRAPGGPPETR	IQGAP2	ENSG00000145703	Iq motif containing gtpase activating protein 2	0.0240561	0.0132962	0.552716	-0.855389	0.0212976	92.0354	78.1536
GGRGAADAVAARVGDLAVR	SOX9-AS1	ENSG00000234899	Sox9 antisense rna 1	0.177694	0.119826	0.674337	-0.568458	0.62672	98.2301	96.1609
GGSPPAGPGR	VDAC2	ENSG00000165637	Voltage dependent anion channel 2	0.0136215	0.0209226	1.536	0.619183	1.03915e-05	92.9204	92.9616
GGTMQVTLK	RAD23B	ENSG00000119318	Rad23 homolog b, nucleotide excision repair protein	0.662972	0.759198	1.14514	0.195528	0.000692273	100	98.2633
GGWELIER	DNAJC17	ENSG00000104129	Dnaj heat shock protein family (hsp40) member c17	0.0137406	0.0112813	0.821017	-0.284515	0.305298	87.6106	83.0896
GGWYLSK	HAPLN1	ENSG00000145681	Hyaluronan and proteoglycan link protein 1	0	0.00700687	Inf	Inf	1.87628e-10	17.6991	65.8135
GHMVHDSVYIK	GRIP2	ENSG00000144596	Glutamate receptor interacting protein 2	0.00973321	0.00500945	0.514676	-0.958265	0.000188087	81.4159	70.7495
GIEGLLSWSSR	ALDH3B1	ENSG00000006534	Aldehyde dehydrogenase 3 family member b1	0.152146	0.195458	1.28467	0.361401	1.14429e-11	100	98.3547
GIFIIMVTL	USP53	ENSG00000145390	Ubiquitin specific peptidase 53	0.100579	0.0595136	0.591711	-0.757036	9.66536e-07	100	97.7148
GIMANPSSR	ID4	ENSG00000172201	Inhibitor of dna binding 4, hlh protein	2.05232	0.198464	0.0967023	-3.37031	1.69481e-27	100	98.1718
GIMNIDVEFHIR	FAM91A1	ENSG00000176853	Family with sequence similarity 91 member a1	0.0496641	0.0652482	1.31379	0.393735	1.9158e-12	99.115	93.6929
GIYLVSTIFIIPK	C9orf147	ENSG00000230185	Hsdl2 antisense rna 1	0.00360169	0.00093296	0.259034	-1.94879	0.07331	68.1416	55.7587
GLEDTNMN	DCUN1D1	ENSG00000043093	Defective in cullin neddylation 1 domain containing 1	0.297137	0.308584	1.03852	0.0545343	1.00828e-05	100	98.2633
GLEGDSYLEIRGR	PYROXD2	ENSG00000119943	Pyridine nucleotide-disulphide oxidoreductase domain 2	0.00726697	0.00396065	0.545022	-0.875614	0.00249345	73.4513	62.2486
GLEPIIQDSTGTK	KHDRBS1	ENSG00000121774	Kh rna binding domain containing, signal transduction associated 1	0.00784654	0.00815223	1.03896	0.0551379	0.318515	84.9558	81.5356
GLERNMIPRTDENFK	CCZ1B	ENSG00000146574	Ccz1 homolog b, vacuolar protein trafficking and biogenesis associated	0.0123699	0.0083186	0.672487	-0.572421	0.00609066	85.8407	79.8903
GLEWIGK	MITF	ENSG00000187098	Melanocyte inducing transcription factor	0	0	NA	NA	0.0117309	1.76991	2.01097
GLFLVSLNLRHLGK	PTRH2	ENSG00000141378	Peptidyl-trna hydrolase 2	0.00735417	0.00966178	1.31378	0.393728	5.83617e-10	85.8407	86.9287
GLGAGAWYVQIAASRPEWPEGSK	TSPAN16	ENSG00000130167	Tetraspanin 16	0.0699191	0.136253	1.94873	0.962531	2.33084e-38	99.115	98.4461
GLGARSPR	FBXO24	ENSG00000106336	F-box protein 24	0.00192265	0.000866704	0.450787	-1.14948	0.411944	52.2124	51.4625
GLGLNSQPVESDAISR	E2F5	ENSG00000133740	E2f transcription factor 5	0.0353482	0.0432109	1.22244	0.289758	1.59217e-05	99.115	96.9835
GLHGPSGGSLSLK	RAB25	ENSG00000132698	Rab25, member ras oncogene family	0.00211814	0.00843503	3.98229	1.9936	1.70275e-17	54.8673	79.3419
GLLSESLAEVPELK	CA12	ENSG00000074410	Carbonic anhydrase 12	0	0.00215592	Inf	Inf	5.96919e-11	24.7788	56.5814
GLMNVENVESHFIR	ZNF418	ENSG00000196724	Zinc finger protein 418	0.0736944	0.0732561	0.994052	-0.0086063	0.867172	99.115	96.6179
GLPDPSLTDK	CSNK1E	ENSG00000213923	Casein kinase 1 epsilon	1.49272	1.23419	0.826806	-0.27438	2.03981e-07	100	98.4461
GLPGPGRGSMATWR	SLC25A43	ENSG00000077713	Solute carrier family 25 member 43	0.00964868	0.0116657	1.20904	0.273866	5.18419e-07	83.1858	80.4388
GLPTEPVRR	PTPN13	ENSG00000163629	Protein tyrosine phosphatase non-receptor type 13	0.194501	0.0784973	0.403584	-1.30906	7.18258e-09	99.115	90.6764
GLSLGPMAPGR	VSTM2L	ENSG00000132821	V-set and transmembrane domain containing 2 like	0.0284218	0.060126	2.11549	1.08099	1.82711e-24	93.8053	93.9671
GLVAPSPGTK	ACTG1	ENSG00000184009	Actin gamma 1	0.133256	0.252916	1.89797	0.924458	1.0378e-46	100	98.2633
GLWSTDSAEEVR	MPHOSPH8	ENSG00000196199	M-phase phosphoprotein 8	0.729449	0.454119	0.622551	-0.683737	1.19184e-19	100	98.4461
GMLVSQGK	RNF135	ENSG00000181481	Ring finger protein 135	0.0251321	0.0306626	1.22006	0.286947	4.45915e-05	97.3451	96.4351
GMSMPDAMPLPGVGEELK	AHCYL1	ENSG00000168710	Adenosylhomocysteinase like 1	0.595726	0.511695	0.858944	-0.219363	0.684099	100	97.6234
GMVAMAEAEAGVAVEVR	PARP10	ENSG00000178685	Poly(adp-ribose) polymerase family member 10	0.337063	0.483787	1.4353	0.521353	3.23186e-30	100	98.3547
GMVLSLEK	RP11-169K16.4	ENSG00000224459	Slc25a34 and tmem82 antisense rna 1	0.025054	0.00983397	0.392511	-1.34919	0.017792	96.4602	84.0951
GMVPGSEGPAR	MED25	ENSG00000104973	Mediator complex subunit 25	0.192336	0.355652	1.84912	0.886837	4.57548e-39	100	98.1718
GNSGLAALMASPSK	RBBP9	ENSG00000089050	Rb binding protein 9, serine hydrolase	0.191531	0.179429	0.936816	-0.0941627	0.21439	100	96.8007
GNSNYNFLIK	ZNF337	ENSG00000130684	Zinc finger protein 337	0.291452	0.25754	0.883646	-0.17846	0.0678642	100	98.4461
GPGAANLHVR	DDX56	ENSG00000136271	Dead-box helicase 56	0.0241948	0.0235795	0.97457	-0.0371616	0.012317	99.115	94.0585
GPGAEGMSGK	ARHGEF2	ENSG00000116584	Rho/rac guanine nucleotide exchange factor 2	0.00404722	0.00492821	1.21768	0.284134	0.00119049	63.7168	65.3565
GPGGREGGRPSAR	TBC1D14	ENSG00000132405	Tbc1 domain family member 14	0.0449272	0.028479	0.633893	-0.657689	4.62332e-07	100	92.8702
GPGGREVPPPPR	ZMYM4	ENSG00000146463	Zinc finger mym-type containing 4	0.031853	0.0358924	1.12681	0.172248	0.319889	97.3451	90.9506
GPGHGAGLIR	FAM102B	ENSG00000162636	Family with sequence similarity 102 member b	0	0.000902446	Inf	Inf	1.63989e-06	43.3628	54.3876
GPGPEDPSSMPEESSPR	MGLL	ENSG00000074416	Monoglyceride lipase	0.669215	0.132252	0.197623	-2.33918	4.28725e-16	100	97.2578
GPLAREGAARR	STOML1	ENSG00000067221	Stomatin like 1	0.0398786	0.0395671	0.992188	-0.0113151	0.319758	98.2301	94.8812
GPLGVPLFP	PPP4R3A	ENSG00000100796	Protein phosphatase 4 regulatory subunit 3a	0.0170488	0.0122001	0.715596	-0.482782	0.00191057	88.4956	80.8958
GPLTLHSPGPAMSQK	ENSA	ENSG00000143420	Endosulfine alpha	3.53792	5.78851	1.63614	0.710292	2.43364e-59	100	98.4461
GPMAAVQMDPELAK	AAR2	ENSG00000131043	Aar2 splicing factor	0.395801	0.416176	1.05148	0.0724191	0.00522479	100	98.3547
GPPAEAAPER	AP2A2	ENSG00000183020	Adaptor related protein complex 2 subunit alpha 2	0.181437	0.168533	0.928879	-0.106438	0.356136	100	97.8062
GPPTVSVVK	CRLS1	ENSG00000088766	Cardiolipin synthase 1	0.0200811	0.014486	0.721374	-0.47118	0.00584842	98.2301	89.3967
GPQAGMRAGLGR	YPEL3	ENSG00000090238	Yippee like 3	0	0.00380277	Inf	Inf	5.72876e-14	46.9027	66.819
GPRPEPAAAMDAPAR	GABRD	ENSG00000187730	Gamma-aminobutyric acid type a receptor subunit delta	0	0.00255881	Inf	Inf	1.25071e-61	19.469	68.1901
GPRPPGSQRGRR	FAM222A	ENSG00000139438	Family with sequence similarity 222 member a	0	0	NA	NA	1.41007e-15	22.1239	44.1499
GPRPPPAPPIR	CDV3	ENSG00000091527	Cdv3 homolog	0.0355323	0.0439631	1.23727	0.30716	0.000156738	97.3451	95.6124
GPRPPPAPPIRVEEAEAMAETEER	CDV3	ENSG00000091527	Cdv3 homolog	0.0406893	0.0506331	1.24438	0.315431	0.00189817	99.115	96.9835
GPSASSLGAAGPTLSLPMGIR	SLC35F3	ENSG00000183780	Solute carrier family 35 member f3	0	0	NA	NA	0.00550508	38.0531	29.5247
GPTPLGGR	ANKH	ENSG00000154122	Ankh inorganic pyrophosphate transport regulator	0.0984985	0.0616887	0.626291	-0.675095	1.29524e-09	100	97.1664
GPVQHWVSLVLRSPDR	ZBTB4	ENSG00000174282	Zinc finger and btb domain containing 4	0.0265486	0.0100567	0.378802	-1.40048	1.24563e-10	95.5752	83.2724
GPWPELQRDK	ARHGAP8	ENSG00000241484	Rho gtpase activating protein 8	0.0483104	0.125719	2.60233	1.3798	2.27009e-19	82.3009	96.8007
GQAITMTISHK	OFCC1	ENSG00000181355	Orofacial cleft 1 candidate 1	0.00759268	0.010151	1.33694	0.418936	0.00136558	71.6814	79.159
GQAMNLGDGLK	CCDC66	ENSG00000180376	Coiled-coil domain containing 66	0.109743	0.0916254	0.834911	-0.260306	0.000149177	99.115	96.7093
GQELSGTPARR	CDH3	ENSG00000062038	Cadherin 3	0.207845	0.0706793	0.340057	-1.55615	0.00178349	90.2655	94.2413
GQFRPPRTVR	POLR3B	ENSG00000013503	Rna polymerase iii subunit b	0.0317913	0.0240495	0.75648	-0.402625	0.00011059	98.2301	94.8812
GQLPALAAR	LARP1B	ENSG00000138709	La ribonucleoprotein 1b	0.0317956	0.0292658	0.920437	-0.11961	0.264777	100	93.8757
GQPPTRLFGR	MESP2	ENSG00000188095	Mesoderm posterior bhlh transcription factor 2	0.00935667	0.0152149	1.6261	0.701418	3.37656e-14	92.0354	86.0146
GRFGAGPSANLSPK	PHYKPL	ENSG00000175309	5-phosphohydroxy-l-lysine phospho-lyase	0.0323792	0.0178362	0.550855	-0.860257	1.06464e-05	97.3451	90.2194
GRFIVSR	SYT1	ENSG00000067715	Synaptotagmin 1	0	0	NA	NA	0.000576596	0.884956	6.48995
GRFTMSR	KRT87P	ENSG00000135477	Keratin 87 pseudogene	0.0210982	0.00788768	0.373855	-1.41945	1.86337e-05	83.1858	72.6691
GRFTTSR	ACACB	ENSG00000076555	Acetyl-coa carboxylase beta	0.00737689	0.000265147	0.0359429	-4.79815	2.30517e-05	76.1062	50.0914
GRFVISR	CREB3L2	ENSG00000182158	Camp responsive element binding protein 3 like 2	0	0	NA	NA	0.0748254	11.5044	8.86654
GRNAMSAVNVENPLSR	ZFP1	ENSG00000184517	Zfp1 zinc finger protein	0.148998	0.104084	0.698563	-0.517539	7.18099e-10	100	97.2578
GRPGFWRGAMEVVEAAAAQLETLK	NAF1	ENSG00000145414	Nuclear assembly factor 1 ribonucleoprotein	0.150486	0.149581	0.993985	-0.00870411	0.000331002	100	98.1718
GRPGLREAMEPGK	WDR60	ENSG00000126870	Dynein 2 intermediate chain 1	0.062738	0.0603667	0.962203	-0.0555862	0.538955	99.115	96.9835
GRSGLEPGTFRK	ISOC2	ENSG00000063241	Isochorismatase domain containing 2	0.554039	0.962995	1.73814	0.797541	4.61236e-46	100	98.3547
GRSPGIEPR	SCMH1	ENSG00000010803	Scm polycomb group protein homolog 1	0.0322591	0.0248116	0.769137	-0.378688	0.402779	92.9204	91.8647
GRVSAPVPGK	TM2D2	ENSG00000169490	Tm2 domain containing 2	0.582213	0.756619	1.29956	0.378021	5.60039e-22	100	98.1718
GSDIPHR	RP11-348J24.2	ENSG00000250049	Novel transcript	0	0	NA	NA	0.0187922	0	0.639854
GSFPSQLSR	IL32	ENSG00000008517	Interleukin 32	0.0115961	0.012527	1.08028	0.111401	0.045511	95.5752	90.7678
GSGLNPRK	RP11-60A24.3	ENSG00000265542	Novel transcript	0	0	NA	NA	0.588551	2.65487	2.92505
GSGRSEGLNGSPK	BRD3	ENSG00000169925	Bromodomain containing 3	0.0213209	0.0154165	0.723068	-0.467796	0.00824182	93.8053	91.1335
GSGSMTTETFVK	NABP2	ENSG00000139579	Nucleic acid binding protein 2	0.567366	0.902935	1.59145	0.670341	2.87157e-44	100	98.4461
GSHSAMHVYPSQASGGAAEMGQNPRGSSLR	PGS1	ENSG00000087157	Phosphatidylglycerophosphate synthase 1	0.00562538	0.00568071	1.00984	0.0141221	0.279674	86.7257	82.3583
GSINSFMLIK	RCOR3	ENSG00000117625	Rest corepressor 3	0.0462262	0.0387072	0.837343	-0.256109	0.641655	99.115	93.2358
GSLAAGSAGTGRAGR	FLT1	ENSG00000102755	Fms related receptor tyrosine kinase 1	0.0184745	0.0109508	0.592748	-0.754508	0.00108829	94.6903	84.8263
GSLFPAQGPARLTMGPLSR	AP5B1	ENSG00000254470	Adaptor related protein complex 5 subunit beta 1	0.0113164	0.013275	1.17308	0.230303	0.00132228	94.6903	90.9506
GSLGGGAMVGQLSEGAIAAIMQ	RPA1	ENSG00000132383	Replication protein a1	0.610195	0.50936	0.834749	-0.260586	0.00778847	100	97.989
GSLGGGAMVGQLSEGAIAAIMQK	RPA1	ENSG00000132383	Replication protein a1	0.513016	0.421914	0.82242	-0.282053	0.0125352	100	98.1718
GSLRSLLPSAGPLRR	BTG3	ENSG00000154640	Btg anti-proliferation factor 3	0.0686399	0.0619708	0.90284	-0.147458	0.000307744	100	95.7952
GSSILTVSAVHLDSIK	WWC1	ENSG00000113645	Ww and c2 domain containing 1	0.0479437	0.031938	0.666157	-0.586066	0.00497791	89.3805	97.1664
GSSMTDGGK	IFT57	ENSG00000114446	Intraflagellar transport 57	0.847957	0.772839	0.911413	-0.133823	0.0691749	100	98.4461
GSSPEAGAAAMAESIII	NPLOC4	ENSG00000182446	Npl4 homolog, ubiquitin recognition factor	0.225279	0.22442	0.996189	-0.00550797	0.0505347	100	97.2578
GSSPEAGAAAMAESIIIR	NPLOC4	ENSG00000182446	Npl4 homolog, ubiquitin recognition factor	0.148061	0.153887	1.03935	0.055681	2.87528e-05	100	97.8062
GSSSASSRRADSGR	AAMP	ENSG00000127837	Angio associated migratory cell protein	0.160319	0.191518	1.1946	0.256533	9.26015e-05	100	98.2633
GSVELSRELR	LRRC41	ENSG00000132128	Leucine rich repeat containing 41	0.0125455	0.00961395	0.766328	-0.383966	0.0938201	77.8761	79.8903
GSVMQPPPQTVPSGMAGPPPAGNPR	SEC16A	ENSG00000148396	Sec16 homolog a, endoplasmic reticulum export factor	0.313817	0.357524	1.13928	0.188116	2.16799e-05	100	97.2578
GTDAPIAGGTD	RFTN1	ENSG00000131378	Raftlin, lipid raft linker 1	0.0489635	0.0373417	0.762643	-0.39092	0.213735	93.8053	89.6709
GTFATSIK	SH2D4A	ENSG00000104611	Sh2 domain containing 4a	0.113867	0.13057	1.14669	0.197475	6.64914e-14	99.115	96.6179
GTGSAAGAAART	ASPH	ENSG00000198363	Aspartate beta-hydroxylase	0.0546739	0.0506887	0.927109	-0.109189	0.353089	98.2301	89.4881
GTLHDMAAGR	RP11-440L14.1	ENSG00000249592	Novel transcript, antisense to pcgf3	0.00357394	0.00974975	2.72801	1.44785	5.41145e-20	60.177	79.9817
GTMQAFK	LTBP1	ENSG00000049323	Latent transforming growth factor beta binding protein 1	0	0	NA	NA	0.0120916	0	1.09689
GTNVYGR	LINC00958	ENSG00000251381	Long intergenic non-protein coding rna 958	0.00518978	0	0	-Inf	0.00012719	62.8319	25.3199
GTPAITMMVATG	HVCN1	ENSG00000122986	Hydrogen voltage gated channel 1	0.0193379	0.0177389	0.917311	-0.124518	0.778035	88.4956	88.8483
GTPARSVSRLPR	ZNF213	ENSG00000085644	Zinc finger protein 213	0.0293275	0.0350283	1.19438	0.256265	0.0296141	96.4602	97.1664
GTPMAGYLK	FTSJ2	ENSG00000122687	Mitochondrial rrna methyltransferase 2	0.236512	0.3184	1.34623	0.428928	1.35616e-19	99.115	98.1718
GTQGALEHWGK	KRT86	ENSG00000170442	Keratin 86	0.0416659	0.0186462	0.447518	-1.15998	0.000419564	86.7257	86.5631
GTSILVVSIVGSGLIK	MTHFD1	ENSG00000100714	Methylenetetrahydrofolate dehydrogenase, cyclohydrolase and formyltetrahydrofolate synthetase 1	0.607839	0.486974	0.801157	-0.319844	2.49944e-07	100	97.6234
GVAESSAPGLHATVK	SLC35A3	ENSG00000117620	Solute carrier family 35 member a3	0.0265137	0.0258975	0.976758	-0.0339263	0.0467272	99.115	95.6124
GVDYTVNGVGR	HSBP1L1	ENSG00000226742	Heat shock factor binding protein 1 like 1	0.0217946	0.0196013	0.899366	-0.15302	0.743312	90.2655	89.5795
GVELPALWK	PLXDC1	ENSG00000161381	Plexin domain containing 1	0.0191544	0.0100005	0.522101	-0.937598	0.000147171	92.9204	83.7294
GVGGMSAFSEAALEK	RPRD1A	ENSG00000141425	Regulation of nuclear pre-mrna domain containing 1a	0.259784	0.284879	1.0966	0.133037	7.45274e-05	100	98.0804
GVGTFETPGVVNMSQR	KLHL22	ENSG00000099910	Kelch like family member 22	0.0039075	0.00580638	1.48596	0.571392	0.000778451	71.6814	78.4278
GVLESEGEEPTTR	HIC1	ENSG00000177374	Hic zbtb transcriptional repressor 1	0.420403	0.218294	0.519249	-0.945502	2.99283e-13	100	98.4461
GVLTPVNPLPK	PRSS8	ENSG00000052344	Serine protease 8	0.0120338	0.0216568	1.79967	0.847733	2.8884e-08	75.2212	91.2249
GVNAQYLNIVSK	ZNF234	ENSG00000263002	Zinc finger protein 234	0.108383	0.104489	0.964068	-0.0527932	0.729154	100	98.1718
GVSGTGTLSAASR	CCDC9	ENSG00000105321	Coiled-coil domain containing 9	0.294035	0.292295	0.994083	-0.00856194	0.770942	100	98.3547
GVVEGAIVK	ZNF79	ENSG00000196152	Zinc finger protein 79	0.0289485	0.0267454	0.923898	-0.114195	0.481418	98.2301	95.6124
GVVRGSDGIQPR	ARRDC1-AS1	ENSG00000203993	Arrdc1 antisense rna 1	0.0335585	0.0404471	1.20527	0.269357	8.66403e-05	98.2301	97.2578
GWGRTVGNVSGTIK	SPC25	ENSG00000152253	Spc25 component of ndc80 kinetochore complex	0.00638211	0.00442092	0.692704	-0.529688	0.998018	72.5664	67.6417
GWSPGLSGAGWGSR	TMEM134	ENSG00000172663	Transmembrane protein 134	0.650016	1.10187	1.69514	0.761408	1.82831e-38	100	98.4461
GYDTFNAK	GIGYF2	ENSG00000204120	Grb10 interacting gyf protein 2	0.0196412	0.0187387	0.954049	-0.0678647	0.45133	93.8053	93.4186
GYFIQGDK	GCLM	ENSG00000023909	Glutamate-cysteine ligase modifier subunit	0.0136232	0.0131282	0.96366	-0.0534035	0.724462	93.8053	87.7514
HAAEMPLFATNPFDQDVEK	STAM	ENSG00000136738	Signal transducing adaptor molecule	0.242281	0.236422	0.975817	-0.0353178	0.348379	100	97.4406
HAEEQPTMPR	ADO	ENSG00000181915	2-aminoethanethiol dioxygenase	0.00979638	0.0144305	1.47304	0.558798	0.000251145	81.4159	85.1005
HFADMIK	AC097662.2	ENSG00000236432	Mff divergent transcript	0	0	NA	NA	0.000120923	38.9381	16.9104
HFPHVLR	RP11-443B7.2	ENSG00000237520	Novel transcript	0.0116126	0.0101929	0.877741	-0.188133	0.330621	77.8761	81.2614
HFWGRRNLFSGLPGPDLR	ATP2C1	ENSG00000017260	Atpase secretory pathway ca2+ transporting 1	0.0216659	0.0142551	0.657951	-0.603948	0.00448522	92.9204	88.2084
HGALDLR	RP11-538I12.2	ENSG00000261063	Novel transcript, antisense to mon1b & syce1l	0.0825118	0.0420951	0.510171	-0.970948	0.175631	100	92.4132
HGEPRAQSLDMEEK	EPB41L1	ENSG00000088367	Erythrocyte membrane protein band 4.1 like 1	0.418705	0.322369	0.76992	-0.37722	0.000944485	100	97.8062
HGGLPVPR	LRP5	ENSG00000162337	Ldl receptor related protein 5	0	0	NA	NA	0.940186	10.6195	9.96344
HGLVNMGRSGK	RRP12	ENSG00000052749	Ribosomal rna processing 12 homolog	0.117465	0.154897	1.31867	0.399081	8.7544e-12	100	97.8976
HGVRPHGENLPGDFQR	SLC35E2B	ENSG00000189339	Solute carrier family 35 member e2b	0.57227	0.474499	0.829152	-0.270291	0.041267	100	98.4461
HGVVEFIK	RBM46	ENSG00000151962	Rna binding motif protein 46	0	0	NA	NA	0.70443	11.5044	6.12431
HIPMPASLQLNSR	USP3-AS1	ENSG00000259248	Usp3 antisense rna 1	0.0174223	0.0182957	1.05013	0.0705648	0.0588141	91.1504	89.3967
HLAQEDLK	LTBP2	ENSG00000119681	Latent transforming growth factor beta binding protein 2	0	0	NA	NA	0.198559	7.07965	2.19378
HLHVNLYGR	ELP2	ENSG00000134759	Elongator acetyltransferase complex subunit 2	0.0493714	0.0452576	0.916676	-0.125516	4.12789e-07	98.2301	94.6984
HLLAMGDVLSTHLDDAR	FAM129B	ENSG00000136830	Niban apoptosis regulator 2	0.396366	0.514412	1.29782	0.37609	4.20082e-10	100	98.4461
HLLPQAFRGGSGQQVSLGGR	GEMIN8	ENSG00000046647	Gem nuclear organelle associated protein 8	0.0195396	0.0209851	1.07398	0.102966	0.40048	95.5752	93.6015
HLNGTVDVK	SUZ12	ENSG00000178691	Suz12 polycomb repressive complex 2 subunit	0.101536	0.16768	1.65143	0.723714	8.18828e-28	100	97.7148
HLPGTGVR	RANGAP1	ENSG00000100401	Ran gtpase activating protein 1	0.0231453	0.0343568	1.4844	0.569875	5.20833e-08	97.3451	92.0475
HLPPLSSGHLR	SRRM3	ENSG00000177679	Serine/arginine repetitive matrix 3	0	0	NA	NA	1.07745e-07	3.53982	7.95247
HLTRSNVIK	CHKA	ENSG00000110721	Choline kinase alpha	0.0281349	0.0157312	0.559134	-0.838735	6.64877e-07	92.9204	85.5576
HMAGPRPPGDSPAIK	SLC10A3	ENSG00000126903	Solute carrier family 10 member 3	0.392826	0.419389	1.06762	0.0943978	9.65572e-06	100	98.4461
HNVQGVYK	SLC35G1	ENSG00000176273	Solute carrier family 35 member g1	0.0117142	0.00805683	0.687786	-0.539969	0.905332	84.9558	75.4113
HPAISPLPGSGR	FBXL16	ENSG00000127585	F-box and leucine rich repeat protein 16	0	0	NA	NA	0.0442441	32.7434	43.1444
HPALPELGAR	ABAT	ENSG00000183044	4-aminobutyrate aminotransferase	0.0419283	0.0567363	1.35317	0.436345	7.35471e-23	97.3451	91.042
HPNLLSVR	CA14	ENSG00000118298	Carbonic anhydrase 14	0	0	NA	NA	0.000107839	14.1593	30.5302
HPPAGTMK	ST3GAL2	ENSG00000157350	St3 beta-galactoside alpha-2,3-sialyltransferase 2	0.153507	0.112986	0.736028	-0.442167	4.78873e-07	100	97.3492
HPVAAPNLGTRR	APBB3	ENSG00000113108	Amyloid beta precursor protein binding family b member 3	0.213006	0.154454	0.725116	-0.463716	0.0405226	99.115	98.3547
HRAATGRGAGAAMATGGQQK	SLC25A33	ENSG00000171612	Solute carrier family 25 member 33	0.0247022	0.0178874	0.724119	-0.465702	0.000635082	100	96.4351
HSLFMDAHFQFNRGIPGAR	NOXA1	ENSG00000188747	Nadph oxidase activator 1	0.0161776	0.0137297	0.848686	-0.236698	0.627881	92.0354	89.9452
HSLLNSWQTK	ATP2C1	ENSG00000017260	Atpase secretory pathway ca2+ transporting 1	0.0272186	0.0180505	0.66317	-0.592549	0.00245181	91.1504	87.1115
HTERLNLFK	DGKI	ENSG00000157680	Diacylglycerol kinase iota	0.039102	0.0138889	0.355197	-1.49331	2.99345e-11	95.5752	83.8208
HVALHAPITESAFSR	ZNF618	ENSG00000157657	Zinc finger protein 618	0.116456	0.0951958	0.817441	-0.290813	0.0193393	100	97.1664
HVATNTIDK	ADAMTS4	ENSG00000158859	Adam metallopeptidase with thrombospondin type 1 motif 4	0.015047	0.0335816	2.23178	1.15819	3.20465e-06	88.4956	94.4241
HVTLGAGR	TTN-AS1	ENSG00000237298	Ttn antisense rna 1	0.0123839	0.0058878	0.47544	-1.07267	0.306997	86.7257	68.3729
HWPQTGATLR	EPS8L2	ENSG00000177106	Eps8 like 2	0.277214	0.354013	1.27704	0.352801	2.17962e-09	99.115	98.2633
HYTDSVK	SYNPR	ENSG00000163630	Synaptoporin	0	0	NA	NA	0.000805936	0	1.46252
IAEVGAR	MBNL1	ENSG00000152601	Muscleblind like splicing regulator 1	2.49476	1.13907	0.456585	-1.13104	2.1203e-31	100	98.1718
IAFFHLLRTIFALMLK	SEC61A1	ENSG00000058262	Sec61 translocon subunit alpha 1	0.00878604	0.00826672	0.940893	-0.0878969	0.856562	86.7257	82.9068
IAGDSTFNRIPR	C4orf33	ENSG00000151470	Chromosome 4 open reading frame 33	0.0526626	0.0624059	1.18501	0.244903	1.30288e-06	100	97.4406
IAGTNSAAEAK	FBLN7	ENSG00000144152	Fibulin 7	0.0539567	0.027032	0.500995	-0.997132	2.66563e-12	100	93.4186
IALFENSK	TTLL7	ENSG00000137941	Tubulin tyrosine ligase like 7	0.0623324	0.0244537	0.392311	-1.34993	4.34301e-12	100	89.3053
IARVTGNPVQGAPPS	RAB14	ENSG00000119396	Rab14, member ras oncogene family	0.0442847	0.0492561	1.11226	0.153493	0.00878057	99.115	96.3437
IASLYLFK	RNF144B	ENSG00000137393	Ring finger protein 144b	0	0	NA	NA	0.281025	30.0885	27.4223
IDELFAGK	PCF11	ENSG00000165494	Pcf11 cleavage and polyadenylation factor subunit	0.0298923	0.0230648	0.771596	-0.374083	0.0947457	95.5752	92.1389
IDELLGANEK	RPP30	ENSG00000148688	Ribonuclease p/mrp subunit p30	0.0383267	0.0178536	0.465827	-1.10213	5.77362e-17	100	94.2413
IEALGAAGR	CSNK1D	ENSG00000141551	Casein kinase 1 delta	0.0482135	0.101188	2.09875	1.06953	3.17224e-16	88.4956	92.3218
IFAHYASDK	RP11-523L20.2	ENSG00000261231	Long intergenic non-protein coding rna 2133	0	0	NA	NA	0.0960093	0.884956	2.55941
IFEPNNQVSA	PIGF	ENSG00000151665	Phosphatidylinositol glycan anchor biosynthesis class f	0.0378659	0.0132805	0.350724	-1.51159	1.21445e-15	98.2301	82.5411
IFFFREENITNLAEGR	SLMAP	ENSG00000163681	Sarcolemma associated protein	0.0112345	0.00914983	0.814443	-0.296114	0.110294	91.1504	86.8373
IFQVTTEELK	SCRN3	ENSG00000144306	Secernin 3	0.0431021	0.0254951	0.591504	-0.757541	1.40391e-08	98.2301	92.5046
IGIVPALK	ADD2	ENSG00000075340	Adducin 2	0.0118699	0.0030253	0.254871	-1.97216	0.0216049	86.7257	57.404
IGQGGVSTEVGPLEGAWR	PIP5K1C	ENSG00000186111	Phosphatidylinositol-4-phosphate 5-kinase type 1 gamma	0.0118032	0.0183627	1.55575	0.637609	3.24452e-07	90.2655	89.9452
IGTVGPQPPAMPR	KAT7	ENSG00000136504	Lysine acetyltransferase 7	0.214041	0.21569	1.0077	0.0110694	0.0399824	100	97.6234
IHNAQTVR	TRIB2	ENSG00000071575	Tribbles pseudokinase 2	0	0	NA	NA	0.710081	49.5575	39.0311
IHSSEFNIPNIPK	CTNNB1	ENSG00000168036	Catenin beta 1	0.0252231	0.00930657	0.36897	-1.43842	6.75054e-12	94.6903	83.181
IHTNLFGK	RUNX1	ENSG00000159216	Runx family transcription factor 1	0.0206987	0.0139499	0.673953	-0.569281	0.288705	80.531	81.0786
IIFMEVTK	HECTD2	ENSG00000165338	Hect domain e3 ubiquitin protein ligase 2	0.00468112	0.0021678	0.463094	-1.11062	0.585513	73.4513	58.8665
IIFSMLGSSNSSRMALK	ATPAF2	ENSG00000171953	Atp synthase mitochondrial f1 complex assembly factor 2	0.150338	0.100236	0.666736	-0.584813	0.530396	100	97.989
IIGAIFLSK	PCED1A	ENSG00000132635	Pc-esterase domain containing 1a	0.048732	0.0527988	1.08345	0.115634	0.00242229	97.3451	97.2578
IIIGHHNR	ZNF850	ENSG00000267041	Zinc finger protein 850	0.0197308	0.0163491	0.828608	-0.271239	0.377303	95.5752	88.6654
IIIRMAMSIK	ELF1	ENSG00000120690	E74 like ets transcription factor 1	0.00015346	0	0	-Inf	0.57256	50.4425	46.8007
IIISHVNLK	UHRF1BP1L	ENSG00000111647	Uhrf1 binding protein 1 like	0.0464254	0.039222	0.84484	-0.243249	0.0253292	99.115	94.1499
IIMETSIR	PDE3A	ENSG00000172572	Phosphodiesterase 3a	0.0109613	0.00377796	0.344663	-1.53674	4.71917e-06	81.4159	61.9744
IISPLHGFVAPLRSGR	BTG3	ENSG00000154640	Btg anti-proliferation factor 3	0.0165205	0.00780938	0.472707	-1.08098	0.00965871	95.5752	80.8044
IITESETRESGK	GLRX	ENSG00000173221	Glutaredoxin	0.00430471	0.00174454	0.405263	-1.30307	0.572753	68.1416	56.3985
ILANHAIAT	URI1	ENSG00000105176	Uri1 prefoldin like chaperone	0.0153014	0.0199698	1.3051	0.384159	2.52547e-10	92.9204	91.5905
ILAPAIRTGR	GPR68	ENSG00000119714	G protein-coupled receptor 68	0.0441607	0.122038	2.76349	1.46649	5.96379e-83	98.2301	97.7148
ILEVTQLR	ADIRF	ENSG00000148671	Adipogenesis regulatory factor	0.101334	0.0367228	0.362393	-1.46437	1.94401e-22	100	95.521
ILIPGSSLK	CDC42EP1	ENSG00000128283	Cdc42 effector protein 1	0.0129001	0.00440919	0.341796	-1.54879	1.50879e-07	83.1858	60.9689
ILLPSRGEDHSSSFVGR	GARNL3	ENSG00000136895	Gtpase activating rap/rangap domain like 3	0.000125995	0	0	-Inf	0.158229	51.3274	43.3272
ILNLGAVSMR	BMPR2	ENSG00000204217	Bone morphogenetic protein receptor type 2	0.0201198	0.0175066	0.870117	-0.200718	0.33589	95.5752	93.2358
ILNRIQFDMTAK	TFDP2	ENSG00000114126	Transcription factor dp-2	0.231018	0.15126	0.654757	-0.610969	3.37608e-12	100	98.0804
ILPIMLRIPR	ANKRD28	ENSG00000206560	Ankyrin repeat domain 28	0.0122112	0.00642075	0.525806	-0.927397	0.000803087	82.3009	74.4973
ILSHILAGK	CEL	ENSG00000170835	Carboxyl ester lipase	0.00771945	0.0107248	1.38932	0.474377	0.276221	80.531	80.1645
ILVSALGWMK	RPAP2	ENSG00000122484	Rna polymerase ii associated protein 2	0.0245999	0.0128125	0.520837	-0.941097	2.0234e-07	89.3805	85.649
IMAAQSSLYNDDRNLLR	AFF1	ENSG00000172493	Af4/fmr2 family member 1	0.280522	0.127651	0.455049	-1.13591	6.18277e-12	98.2301	94.5155
IMAELQNLEFFHEDVR	KIAA1217	ENSG00000120549	Kiaa1217	0.829192	0.56258	0.678468	-0.559648	1.54604e-10	100	98.3547
IMPSYVW	OVOL2	ENSG00000125850	Ovo like zinc finger 2	0.0366297	0.0434407	1.18594	0.246034	0.216337	87.6106	93.7843
IMSEPAISNK	C12orf45	ENSG00000151131	Nop protein chaperone 1	0.0397502	0.0200668	0.504822	-0.986153	2.77088e-11	100	91.042
IMSGTSSPEAVK	MON2	ENSG00000061987	Mon2 homolog, regulator of endosome-to-golgi trafficking	0.151115	0.0984986	0.651812	-0.617473	9.46019e-07	97.3451	95.3382
INDITLNSR	SRRM1	ENSG00000133226	Serine and arginine repetitive matrix 1	0.0932281	0.0380467	0.408104	-1.29299	6.7133e-14	99.115	93.3272
INLRSLILSILR	RIC8B	ENSG00000111785	Ric8 guanine nucleotide exchange factor b	0.00681723	0.00365962	0.536819	-0.897493	0.00352455	70.7965	63.3455
INPDDRK	RP11-278H7.1	ENSG00000226828	Long intergenic non-protein coding rna 2774	0	0	NA	NA	0.317532	0	0.0914077
INPTLGR	C1orf105	ENSG00000180999	Chromosome 1 open reading frame 105	0	0	NA	NA	0.0694822	0	0.457038
INSMSTIIK	C1GALT1	ENSG00000106392	Core 1 synthase, glycoprotein-n-acetylgalactosamine 3-beta-galactosyltransferase 1	0.153632	0.0909935	0.592284	-0.75564	2.92881e-09	100	98.4461
INSYYRFLFK	ST6GALNAC5	ENSG00000117069	St6 n-acetylgalactosaminide alpha-2,6-sialyltransferase 5	0.0163775	0.0102257	0.624377	-0.67951	0.282244	81.4159	76.9653
IPISPWQP	APPL2	ENSG00000136044	Adaptor protein, phosphotyrosine interacting with ph domain and leucine zipper 2	0.0258532	0.013237	0.512006	-0.965767	3.88114e-05	99.115	86.106
IPLSNLTFYK	BMPR1B	ENSG00000138696	Bone morphogenetic protein receptor type 1b	0	0	NA	NA	1.15958e-06	3.53982	22.4863
IPVNIVAQK	IL16	ENSG00000172349	Interleukin 16	0.0334411	0.0187893	0.561862	-0.831713	0.000522638	97.3451	88.7569
IPYNLWGWGVGIR	SCARA5	ENSG00000168079	Scavenger receptor class a member 5	0.527459	0.00635588	0.01205	-6.37482	1.64098e-17	100	65.7221
IQAGANESGGIAR	CDK16	ENSG00000102225	Cyclin dependent kinase 16	0.0296893	0.0440178	1.48262	0.568146	2.80952e-08	99.115	94.9726
IQALDGR	RP11-410N8.4	ENSG00000204393	Nol4l divergent transcript	0	0	NA	NA	0.431459	1.76991	0.822669
IQAQQQVR	SRCIN1	ENSG00000277363	Src kinase signaling inhibitor 1	0.0471916	0.0837443	1.77456	0.82746	3.00056e-13	98.2301	96.3437
IQELISDADK	FEZ2	ENSG00000171055	Fasciculation and elongation protein zeta 2	2.91667	0.880996	0.302055	-1.72712	4.63796e-38	100	98.3547
IQELTMPALLR	LST1	ENSG00000204482	Leukocyte specific transcript 1	0.413685	0.575541	1.39125	0.476384	3.04514e-06	100	98.4461
IQLSWRPR	FAM63B	ENSG00000128923	Mindy lysine 48 deubiquitinase 2	0.0184279	0.0116529	0.632352	-0.6612	0.0139162	89.3805	81.3528
IQSVHAAPLTK	CDH11	ENSG00000140937	Cadherin 11	0.0139291	0.0292318	2.09862	1.06944	6.2182e-32	92.0354	93.6015
IQVGVTQVQR	MFI2	ENSG00000163975	Melanotransferrin	0.0694751	0.027666	0.398214	-1.32838	0.830574	100	97.7148
IRAGALGAHNR	SLMAP	ENSG00000163681	Sarcolemma associated protein	0.0111858	0.00863106	0.771609	-0.374059	0.107664	85.8407	83.7294
IRAPVERPQR	HEXIM2	ENSG00000168517	Hexim p-tefb complex subunit 2	0.0153331	0.0146634	0.956318	-0.0644372	0.00741367	96.4602	91.4077
IRNLGGGR	TFAP2B	ENSG00000008196	Transcription factor ap-2 beta	0.000792968	0	0	-Inf	0.00187408	52.2124	42.0475
IRVIMNLNGR	MRRF	ENSG00000148187	Mitochondrial ribosome recycling factor	0.0333545	0.0307482	0.92186	-0.11738	0.80594	98.2301	94.5155
ISEETVFINK	UBR5	ENSG00000104517	Ubiquitin protein ligase e3 component n-recognin 5	0.00381859	0.0039277	1.02857	0.0406447	0.626613	62.8319	65.9963
ISEVSGNK	CLSTN1	ENSG00000171603	Calsyntenin 1	0.0204958	0.011498	0.560994	-0.833943	0.000113659	85.8407	79.7989
ISLAPTDVPGLQNEQK	ATXN2L	ENSG00000168488	Ataxin 2 like	1.16816	1.46368	1.25298	0.325362	9.02901e-17	100	98.4461
ISMSVSTDK	RNF213	ENSG00000173821	Ring finger protein 213	0.00232747	0.0049027	2.10645	1.07481	2.30105e-07	60.177	69.4698
ISNDPRQTHVSPQGPK	WDR59	ENSG00000103091	Wd repeat domain 59	0.0793122	0.105714	1.33289	0.414552	1.43135e-17	100	98.4461
ISPSGQNIR	TBC1D7	ENSG00000145979	Tbc1 domain family member 7	0.00530138	0.00162096	0.305761	-1.70952	0.00814154	70.7965	53.1993
ISSEAPELATTSTMPYQYPALTPEQK	ALDOA	ENSG00000149925	Aldolase, fructose-bisphosphate a	17.3926	30.0946	1.73031	0.79103	8.57781e-17	100	98.4461
ISSSTPVVEDTQS	FMNL2	ENSG00000157827	Formin like 2	0.303051	0.115588	0.381415	-1.39057	6.17812e-25	100	97.075
ISVDDAVFYHK	GDPD1	ENSG00000153982	Glycerophosphodiester phosphodiesterase domain containing 1	0.0408081	0.0563287	1.38033	0.465013	1.64386e-18	99.115	96.8007
ISYIYTNQGK	SLC9C1	ENSG00000172139	Solute carrier family 9 member c1	0	0	NA	NA	0.000103136	36.2832	47.075
ISYLIGWNK	RALGPS1	ENSG00000136828	Ral gef with ph domain and sh3 binding motif 1	0.0936846	0.0175599	0.187436	-2.41553	4.86683e-18	100	88.0256
ITFAQGK	DNMT3A	ENSG00000119772	Dna methyltransferase 3 alpha	0	0	NA	NA	0.00847819	20.354	26.8739
ITGIDEK	RP11-275I14.4	ENSG00000234478	Acbd3 antisense rna 1	0.0103809	0.0174362	1.67963	0.748147	1.26215e-21	82.3009	92.4132
ITIEIAGR	TRPS1	ENSG00000104447	Transcriptional repressor gata binding 1	0.00544641	0.00981678	1.80243	0.849943	1.19338e-12	62.8319	75.5941
ITLPGLR	PVT1	ENSG00000249859	Pvt1 oncogene	0	0	NA	NA	0.00167185	7.07965	22.3949
ITSNHTTDERLIAK	RP11-933H2.4	ENSG00000250608	Nudt16 divergent transcript	0.0230159	0.0151476	0.658138	-0.603538	0.0111708	97.3451	87.4771
IVAVELR	SRBD1	ENSG00000068784	S1 rna binding domain 1	0	0	NA	NA	0.593378	7.07965	5.30165
IVDYVEGK	YWHAH	ENSG00000128245	Tyrosine 3-monooxygenase/tryptophan 5-monooxygenase activation protein eta	0.00972412	0.0124892	1.28435	0.361043	0.0665582	86.7257	83.2724
IVEFIVNK	ZNF254	ENSG00000213096	Zinc finger protein 254	0.156176	0.183104	1.17242	0.229489	0.00234752	100	98.3547
IVGRFDIK	AGO3	ENSG00000126070	Argonaute risc catalytic component 3	0.09366	0.0500179	0.534037	-0.904989	8.74257e-15	99.115	95.521
IVLSRSQSSGEK	TBC1D10B	ENSG00000169221	Tbc1 domain family member 10b	0.0192775	0.0152086	0.788932	-0.342027	0.100554	89.3805	88.3912
IVSYVIDEK	ENPP1	ENSG00000197594	Ectonucleotide pyrophosphatase/phosphodiesterase 1	0.033956	0.0401472	1.18233	0.241634	6.78718e-15	89.3805	75.8684
IVTGAGSLK	SEMA4C	ENSG00000168758	Semaphorin 4c	0.0218846	0.0239683	1.09521	0.13121	2.58482e-05	92.9204	90.128
IYADSVK	KIAA1841	ENSG00000162929	Sant and btb domain regulator of csr	0	0	NA	NA	0.00285272	7.9646	13.894
IYNDLGGK	PTPRU	ENSG00000060656	Protein tyrosine phosphatase receptor type u	0.00632934	0.00466293	0.736717	-0.440818	0.792876	69.9115	58.8665
IYVNEPK	SMIM8	ENSG00000111850	Small integral membrane protein 8	0.0634003	0.0328546	0.518209	-0.948395	2.32025e-17	99.115	97.2578
LAAGPRDALGMSSGAPQK	PPM1F	ENSG00000100034	Protein phosphatase, mg2+/mn2+ dependent 1f	0.26684	0.128992	0.483408	-1.04869	9.52976e-24	100	97.7148
LADPGHR	FRMD1	ENSG00000153303	Ferm domain containing 1	0	0	NA	NA	0.000818694	19.469	3.74771
LAEMNLSEK	DPM1	ENSG00000000419	Dolichyl-phosphate mannosyltransferase subunit 1, catalytic	0.00853323	0.00774464	0.907587	-0.139893	0.185803	84.0708	71.6636
LAEMSNAK	POP1	ENSG00000104356	Pop1 homolog, ribonuclease p/mrp subunit	0.032699	0.0470054	1.43752	0.523579	8.41763e-25	93.8053	93.053
LAGAGGRPAGARPALR	B3GALT6	ENSG00000176022	Beta-1,3-galactosyltransferase 6	0.136412	0.234239	1.71714	0.780005	2.48975e-23	100	98.0804
LAGELWR	ASAP1	ENSG00000153317	Arfgap with sh3 domain, ankyrin repeat and ph domain 1	0	0	NA	NA	0.124309	32.7434	37.8428
LAGLQQMR	AP000304.12	ENSG00000249209	Novel protein similar to atp synthase delta (oscp) subunit domain	0.0230706	0.00911596	0.395133	-1.33959	3.45838e-11	97.3451	79.159
LAGLVER	LYRM4	ENSG00000214113	Lyr motif containing 4	0	0	NA	NA	0.0671528	6.19469	7.67824
LAGRPVDR	GLUL	ENSG00000135821	Glutamate-ammonia ligase	0.0840793	0.0688591	0.818978	-0.288104	0.0295282	100	98.0804
LAGTNNLK	CD46	ENSG00000117335	Cd46 molecule	0.0262244	0.0249357	0.950859	-0.0726969	0.152451	92.0354	89.3967
LAMLSMQVL	SYNC	ENSG00000162520	Syncoilin, intermediate filament protein	0.00256983	0.000847566	0.329814	-1.60027	0.199792	61.0619	52.925
LAQNWAGPPLNFDPR	FAM69B	ENSG00000165716	Divergent protein kinase domain 1b	0.0472894	0.0427998	0.905061	-0.143913	0.361108	99.115	97.4406
LASGVMAQR	LANCL1	ENSG00000115365	Lanc like 1	0.593251	0.342568	0.577442	-0.792251	4.45428e-15	100	97.4406
LASRFIPK	ZNF83	ENSG00000167766	Zinc finger protein 83	0.0525973	0.075011	1.42614	0.512115	6.93188e-15	98.2301	98.2633
LAVLGQPK	TMEM241	ENSG00000134490	Transmembrane protein 241	0.0134681	0.0102613	0.761903	-0.392321	0.621878	87.6106	81.2614
LDESLERGEQLR	DDHD2	ENSG00000085788	Ddhd domain containing 2	0.316139	0.649142	2.05334	1.03798	2.3432e-36	100	98.4461
LDPQAGVR	GPRC5B	ENSG00000167191	G protein-coupled receptor class c group 5 member b	0	0	NA	NA	0.975037	48.6726	39.2139
LDRELNRK	ZNF324B	ENSG00000249471	Zinc finger protein 324b	0.0426735	0.0524219	1.22844	0.296827	6.33187e-06	100	97.989
LEAVGSPR	PDPK1	ENSG00000140992	3-phosphoinositide dependent protein kinase 1	0.00598546	0.00584008	0.975712	-0.0354734	0.417731	83.1858	75.777
LEGAVFSEK	EPHB1	ENSG00000154928	Eph receptor b1	0.0475387	0	0	-Inf	1.34456e-22	90.2655	33.2724
LESGALSR	MAML3	ENSG00000196782	Mastermind like transcriptional coactivator 3	0	0	NA	NA	0.000754981	5.30973	7.03839
LETSPANRPSASPVR	RNFT2	ENSG00000135119	Ring finger protein, transmembrane 2	0	0	NA	NA	9.77475e-06	38.0531	28.702
LEVAGPHR	KLHDC2	ENSG00000165516	Kelch domain containing 2	0.0277321	0.0250049	0.901659	-0.149347	0.68462	98.2301	92.6874
LEVENVMK	RP11-543A18.1	ENSG00000243149	Long intergenic non-protein coding rna 2040	0	0	NA	NA	0.446237	0.884956	0.182815
LFGFREANNNLLNLENAK	39326	ENSG00000122545	Septin 7	0.078015	0.0490021	0.628111	-0.670908	1.65836e-15	100	97.8062
LFGGESPGK	GNPTG	ENSG00000090581	N-acetylglucosamine-1-phosphate transferase subunit gamma	0.0243436	0.0237539	0.975777	-0.0353768	0.00970211	96.4602	92.6874
LFIYLEHR	SEC61A2	ENSG00000065665	Sec61 translocon subunit alpha 2	0.0143009	0.0175364	1.22624	0.294244	0.00344209	92.9204	90.585
LFLALGTHAK	SLC25A38	ENSG00000144659	Solute carrier family 25 member 38	0.0194034	0.0193931	0.999471	-0.000763433	0.399683	92.0354	87.9342
LFLNQEVK	SLC25A13	ENSG00000004864	Solute carrier family 25 member 13	0.00704943	0.00474275	0.672784	-0.571784	0.0134905	75.2212	63.3455
LFLYGGAVLGRK	SEC16A	ENSG00000148396	Sec16 homolog a, endoplasmic reticulum export factor	0.0127925	0.0160595	1.25539	0.32813	0.00401168	90.2655	91.2249
LFPGFSVITLR	IQCG	ENSG00000114473	Iq motif containing g	0.0204711	0.0261755	1.27866	0.354627	1.0036e-06	99.115	94.4241
LFQRPSLPSGR	PTMS	ENSG00000159335	Parathymosin	0.00705007	0.0218594	3.10059	1.63254	5.01979e-38	74.3363	89.3967
LFTMYFLK	HAT1	ENSG00000128708	Histone acetyltransferase 1	0	0	NA	NA	0.908977	4.42478	4.57038
LGAERASR	SMUG1	ENSG00000123415	Single-strand-selective monofunctional uracil-dna glycosylase 1	0.00927174	0.0142358	1.5354	0.618615	3.11677e-06	84.9558	88.6654
LGAETIGK	NOL8	ENSG00000198000	Nucleolar protein 8	0.0400821	0.0334126	0.833603	-0.262567	0.0426425	95.5752	91.7733
LGAMSTLFPSLFPR	ANAPC15	ENSG00000110200	Anaphase promoting complex subunit 15	0.927764	1.06966	1.15295	0.205329	4.14347e-11	100	98.4461
LGASAQASPR	ADAMTS2	ENSG00000087116	Adam metallopeptidase with thrombospondin type 1 motif 2	0.0215143	0.00508967	0.236572	-2.07965	2.40018e-15	95.5752	67.0932
LGDAVTFLQK	CTPS1	ENSG00000171793	Ctp synthase 1	0	0.00320394	Inf	Inf	1.94778e-09	44.2478	61.1517
LGELNRGEGMDPRELEE	RAET1E	ENSG00000164520	Retinoic acid early transcript 1e	0.0141343	0.0115082	0.814205	-0.296537	8.41411e-07	93.8053	83.8208
LGGEPGHR	PIP5K1C	ENSG00000186111	Phosphatidylinositol-4-phosphate 5-kinase type 1 gamma	0	0	NA	NA	0.00044232	10.6195	18.83
LGGFRVLK	RGL4	ENSG00000159496	Ral guanine nucleotide dissociation stimulator like 4	0.0774595	0.038501	0.497047	-1.00855	7.35284e-14	99.115	95.7952
LGGGGPASR	BGN	ENSG00000182492	Biglycan	2.13081	11.7204	5.50043	2.45954	1.67819e-84	100	98.4461
LGGVVGLK	TUFT1	ENSG00000143367	Tuftelin 1	0.00326422	0.0103227	3.16238	1.66101	1.93426e-10	62.8319	78.4278
LGINSFNSSIK	CNGB3	ENSG00000170289	Cyclic nucleotide gated channel subunit beta 3	0.0073099	0.00611601	0.836675	-0.257261	0.655209	75.2212	74.5887
LGISIRTLEGK	PLAGL2	ENSG00000126003	Plag1 like zinc finger 2	0.00417767	0.00392	0.938322	-0.091845	0.864535	64.6018	60.8775
LGLADALR	MROH1	ENSG00000179832	Maestro heat like repeat family member 1	0	0	NA	NA	0.0145588	0.884956	3.74771
LGLIHSLR	MYO5C	ENSG00000128833	Myosin vc	0.00586036	0.00255812	0.436513	-1.1959	0.723196	65.4867	59.5978
LGLTLPNFK	LINC01278	ENSG00000235437	Long intergenic non-protein coding rna 1278	0	0	NA	NA	0.00973048	10.6195	7.1298
LGNPGER	PRIM2	ENSG00000146143	Dna primase subunit 2	0	0	NA	NA	0.0937504	9.73451	11.7916
LGPAAGAAMGK	BRD9	ENSG00000028310	Bromodomain containing 9	0.086413	0.0844404	0.977173	-0.0333146	0.429447	99.115	97.8062
LHGLPLMGMAPTYFK	RP11-383C5.3	ENSG00000228021	Novel transcript	0.0113118	0.00872798	0.771584	-0.374106	0.868106	84.9558	82.8154
LHHSAVDK	RAB30-AS1	ENSG00000246067	Rab30 divergent transcript	0.0310541	0.0205957	0.663221	-0.592439	0.0194606	96.4602	91.4991
LIAGGFK	CTD-2582D11.1	ENSG00000266765	Novel transcript	0	0	NA	NA	0.0459412	0	0.548446
LIAGNYK	RABGAP1L	ENSG00000152061	Rab gtpase activating protein 1 like	0	0	NA	NA	0.0239419	23.8938	22.7605
LIEPESVTGFP	RP11-93K22.6	ENSG00000250643	Novel transcript	0	0	NA	NA	1.15614e-09	22.1239	45.4296
LILAGNRILK	TMEM209	ENSG00000146842	Transmembrane protein 209	0.0105119	0.0202799	1.92922	0.94802	6.49102e-32	88.4956	94.5155
LILDLMDQIVSQK	ZNF800	ENSG00000048405	Zinc finger protein 800	0.0102556	0.00793372	0.773597	-0.370346	0.0393214	81.4159	78.4278
LIPGEAK	SLC16A2	ENSG00000147100	Solute carrier family 16 member 2	0	0	NA	NA	0.550097	30.9735	28.6106
LIRELSGSEPPGAPYTLRSGLK	BCR	ENSG00000186716	Bcr activator of rhogef and gtpase	0.00695248	0.00385256	0.554127	-0.851711	4.13813e-06	84.9558	77.1481
LISLMDNTNGRLDK	PIGL	ENSG00000108474	Phosphatidylinositol glycan anchor biosynthesis class l	0.0171574	0.00910307	0.530562	-0.914405	0.000118233	91.1504	79.7075
LIYDVSK	FOXP2	ENSG00000128573	Forkhead box p2	0	0	NA	NA	0.00722019	0	0.822669
LLENVSSR	NDUFC1	ENSG00000109390	Nadh:ubiquinone oxidoreductase subunit c1	0	0	NA	NA	0.682194	2.65487	2.74223
LLFGGGTK	MIR3681HG	ENSG00000224184	Mir3681 host gene	0	0	NA	NA	0.693871	0.884956	0.731261
LLFGVTMTTAGR	ZKSCAN7	ENSG00000196345	Zinc finger with krab and scan domains 7	0.0552464	0.0285428	0.516645	-0.952755	1.74754e-13	100	94.0585
LLFLNASK	HIRA	ENSG00000100084	Histone cell cycle regulator	0.00430247	0.00525547	1.2215	0.288656	0.127083	62.8319	65.1737
LLFNQDMVELGRTQNVLK	BZW2	ENSG00000136261	Basic leucine zipper and w2 domains 2	0.0189216	0.0181448	0.958949	-0.0604737	0.179685	92.0354	91.3163
LLGGEQTRTYRMEK	RP11-849F2.5	ENSG00000265749	Novel transcript, antisense to krba2 and rpl26	0.022465	0.0154427	0.687412	-0.540754	0.00165996	93.8053	90.128
LLHSFLYLNDLNMSK	GDI2	ENSG00000057608	Gdp dissociation inhibitor 2	0.0162039	0.0215178	1.32794	0.409189	6.67564e-06	97.3451	96.5265
LLITSPAPPSGPLSLTSR	RP11-54A4.2	ENSG00000237781	Adamtsl4 antisense rna 2	0.0219657	0.00673416	0.306575	-1.70569	1.92267e-07	94.6903	78.3364
LLIYDSNK	AC009264.1	ENSG00000234352	Novel transcript, antisense to chrm2	0	0	NA	NA	0.167723	0	0.182815
LLIYDVSK	FOXP2	ENSG00000128573	Forkhead box p2	0	0	NA	NA	0.00753229	0	0.822669
LLIYEVTK	ENOX1	ENSG00000120658	Ecto-nox disulfide-thiol exchanger 1	0	0	NA	NA	0.0560632	2.65487	5.30165
LLLAFRMK	MED1	ENSG00000125686	Mediator complex subunit 1	0.216259	0.168876	0.780895	-0.356799	0.00068062	100	96.2523
LLLLSHAEHMVRDPR	RNF44	ENSG00000146083	Ring finger protein 44	0.0045803	0.00635462	1.38738	0.472365	0.000124856	82.3009	84.6435
LLLRPHWAAR	CSNK1E	ENSG00000213923	Casein kinase 1 epsilon	1.11971	0.943967	0.843049	-0.246311	0.00014585	100	98.4461
LLLSSGGK	OCIAD1	ENSG00000109180	Ocia domain containing 1	2.4584	2.56844	1.04476	0.0631713	0.0481343	100	98.4461
LLLVFGGTQARGR	PTPRT	ENSG00000196090	Protein tyrosine phosphatase receptor type t	0	0	NA	NA	9.8606e-12	7.9646	19.7441
LLLYVEFK	LHFPL3	ENSG00000187416	Lhfpl tetraspan subfamily member 3	0	0	NA	NA	0.0507086	0	0.457038
LLNGAPPK	PKMYT1	ENSG00000127564	Protein kinase, membrane associated tyrosine/threonine 1	0	0.0190157	Inf	Inf	1.55689e-113	25.6637	84.9177
LLNISPESRTLK	RP11-64D24.2	ENSG00000256947	Novel transcript	0.0083742	0.00732828	0.875102	-0.192476	0.447813	85.8407	76.0512
LLNQTYLSSR	ADK	ENSG00000156110	Adenosine kinase	0	0.00512443	Inf	Inf	0.00021666	47.7876	70.7495
LLNSYNVHYSSDGYHK	ZNF91	ENSG00000167232	Zinc finger protein 91	0.0138559	0.0220917	1.59439	0.673007	1.14786e-15	93.8053	94.6069
LLPGLNEMMFAK	FAM65A	ENSG00000039523	Rho family interacting cell polarization regulator 1	0.00462126	0.00374929	0.811312	-0.301671	0.981329	68.1416	65.0823
LLPGLPGGSANTTK	MLLT1	ENSG00000130382	Mllt1 super elongation complex subunit	0.53504	0.617701	1.15449	0.207261	2.89112e-10	100	98.4461
LLPSPQSLDHRPASGEGRR	HINT3	ENSG00000111911	Histidine triad nucleotide binding protein 3	0.20676	0.204099	0.98713	-0.0186877	0.705535	100	98.1718
LLQLVEDRGSGK	DDX5	ENSG00000108654	Dead-box helicase 5	11.2863	10.0319	0.888855	-0.16998	0.00811796	100	98.4461
LLSFYRQGNRHR	CDH3	ENSG00000062038	Cadherin 3	0.0246025	0.00777565	0.316051	-1.66177	7.6828e-06	84.9558	73.1261
LLSQQAVLIK	TSHZ2	ENSG00000182463	Teashirt zinc finger homeobox 2	0.169355	0.018777	0.110873	-3.17302	4.67993e-39	100	88.3912
LLSSGWIQSPGGK	CARD14	ENSG00000141527	Caspase recruitment domain family member 14	0.111659	0.0976735	0.874745	-0.193065	0.716148	97.3451	98.0804
LLSSLPVELR	IQCB1	ENSG00000173226	Iq motif containing b1	0.0293789	0.0253009	0.861193	-0.215591	0.198085	94.6903	91.6819
LLTLEGGSK	FBXW8	ENSG00000174989	F-box and wd repeat domain containing 8	0.00519217	0	0	-Inf	0.00226807	60.177	49.3601
LLYPYSELLLGNK	MYO1D	ENSG00000176658	Myosin id	0.00414534	0.00377067	0.909616	-0.136671	0.781557	73.4513	66.1792
LMNDMTAGK	HSPH1	ENSG00000120694	Heat shock protein family h (hsp110) member 1	0.729826	0.945224	1.29514	0.373104	1.54408e-13	100	98.1718
LMNPHQGEDTE	ABCC6	ENSG00000091262	Atp binding cassette subfamily c member 6	0.0119793	0.00848125	0.70799	-0.498199	0.428921	84.0708	82.1755
LMNYTILLTR	MDH1	ENSG00000014641	Malate dehydrogenase 1	0.00997363	0.00264825	0.265526	-1.91308	6.99299e-08	81.4159	58.8665
LMQENMAK	FMO1	ENSG00000010932	Flavin containing dimethylaniline monoxygenase 1	0.0309701	0.00884225	0.28551	-1.80839	5.16424e-11	96.4602	78.5192
LNDIMYVMQLAK	FCHSD1	ENSG00000197948	Fch and double sh3 domains 1	0.0326042	0.0195243	0.598826	-0.739791	3.65328e-05	96.4602	90.6764
LNISAGVR	ST8SIA1	ENSG00000111728	St8 alpha-n-acetyl-neuraminide alpha-2,8-sialyltransferase 1	0.0206647	0.00639414	0.309423	-1.69235	0.249397	85.8407	62.9799
LNLQFPTR	ASPH	ENSG00000198363	Aspartate beta-hydroxylase	0.0424459	0.0212539	0.500729	-0.997898	0.0166102	100	89.6709
LNPSQELTGK	CCL5	ENSG00000271503	C-c motif chemokine ligand 5	0.6052	0.710431	1.17388	0.231283	3.3826e-17	100	98.4461
LNQLVQVSLHSPFWNR	C2CD2L	ENSG00000172375	C2cd2 like	0.0121787	0.00969598	0.796143	-0.3289	0.0733248	91.1504	85.4662
LNVLENSQNK	VAV3	ENSG00000134215	Vav guanine nucleotide exchange factor 3	0.0125868	0.0172167	1.36784	0.451899	2.49482e-11	84.9558	81.8099
LPALAAPAARAMPSYT	ALOX5	ENSG00000012779	Arachidonate 5-lipoxygenase	0.0692332	0.0501999	0.725085	-0.463779	0.60674	97.3451	94.7898
LPESASGVK	YBX2	ENSG00000006047	Y-box binding protein 2	0.0018519	0.0044702	2.41385	1.27134	1.12226e-16	56.6372	62.1572
LPGAAGLGEPGGR	ZCCHC2	ENSG00000141664	Zinc finger cchc-type containing 2	0.0136045	0.0196674	1.44565	0.531723	5.22139e-06	91.1504	85.2834
LPPESSVGTLDLRSVSWRGSGSR	MUTYH	ENSG00000132781	Muty dna glycosylase	0.12822	0.114079	0.889713	-0.168588	0.115114	100	98.2633
LPRSPSLPAVPTP	FKBP10	ENSG00000141756	Fkbp prolyl isomerase 10	0.0768483	0.214271	2.78823	1.47935	3.15068e-49	99.115	97.6234
LQDSDRDSAGGEARVR	MSLN	ENSG00000102854	Mesothelin	0.00255247	0.00941457	3.68842	1.883	8.59694e-40	57.5221	78.9762
LQLAMVRPLNPR	GFRA3	ENSG00000146013	Gdnf family receptor alpha 3	0	0	NA	NA	0.0234999	48.6726	28.4278
LQPQLLPPR	ZNF696	ENSG00000185730	Zinc finger protein 696	0.0148911	0.0279561	1.87736	0.908708	6.73538e-20	90.2655	86.7459
LQQAMTAPLPSSMGDRAK	ERMP1	ENSG00000099219	Endoplasmic reticulum metallopeptidase 1	0.0232492	0.0256819	1.10463	0.143567	2.26752e-12	98.2301	96.1609
LQSLLSSPAPPHGR	GSTO2	ENSG00000065621	Glutathione s-transferase omega 2	0.0333551	0.0243889	0.73119	-0.451681	0.412302	85.8407	90.0366
LRAMSVEGIK	ASB14	ENSG00000239388	Ankyrin repeat and socs box containing 14	0.0158905	0.00778796	0.490103	-1.02884	2.1081e-09	94.6903	79.7989
LRARALSPR	PDZRN3	ENSG00000121440	Pdz domain containing ring finger 3	0.00036884	0	0	-Inf	0.383693	54.8673	35.9232
LRESETLSASIR	YWHAE	ENSG00000108953	Tyrosine 3-monooxygenase/tryptophan 5-monooxygenase activation protein epsilon	6.05887	6.13203	1.01208	0.0173166	0.0541834	100	98.4461
LRFALEQPIINK	GNG5	ENSG00000174021	G protein subunit gamma 5	0.0119281	0.00936606	0.785209	-0.348851	0.286345	89.3805	82.7239
LRNDLMEEIQK	PLEKHG4B	ENSG00000153404	Pleckstrin homology and rhogef domain containing g4b	0.133247	0.0730556	0.548273	-0.867034	0.356725	90.2655	91.8647
LRNQALNFMPLEMEPK	PRICKLE1	ENSG00000139174	Prickle planar cell polarity protein 1	0.094834	0.0854829	0.901395	-0.149768	0.000268127	100	95.8867
LRSPGPPAVAR	FZD1	ENSG00000157240	Frizzled class receptor 1	0.0223572	0.0199363	0.891716	-0.165344	0.0972089	91.1504	84.4607
LRSPGVSSR	GLB1	ENSG00000170266	Galactosidase beta 1	0.00692242	0.00696139	1.00563	0.00809997	0.180848	78.7611	77.7879
LSAGASIPSGLPLLTTSPR	HDAC5	ENSG00000108840	Histone deacetylase 5	0.0625729	0.0334301	0.534259	-0.904389	4.19382e-10	100	96.8921
LSAITMALQYGSESEEDAALAGRH	PBRM1	ENSG00000163939	Polybromo 1	0.338655	0.18071	0.53361	-0.906142	4.69296e-11	100	97.8062
LSDVAAAAQK	RPL28	ENSG00000108107	Ribosomal protein l28	0.103894	0.0689205	0.663374	-0.592105	2.33227e-05	100	97.3492
LSGDLNEIIPGK	PXN	ENSG00000089159	Paxillin	0.0690357	0.0282232	0.408821	-1.29046	1.23803e-16	98.2301	93.6015
LSGIEDVSHFGRR	LRRFIP1	ENSG00000124831	Lrr binding flii interacting protein 1	0.00532671	0.00402262	0.755179	-0.405109	0.175413	76.1062	64.351
LSGLPQGAVVAVTGDGVNDSPALK	ATP1A4	ENSG00000132681	Atpase na+/k+ transporting subunit alpha 4	0.00229794	0.00336449	1.46413	0.550043	8.99367e-05	65.4867	63.5283
LSGNLPEK	SOX2-OT	ENSG00000242808	Sox2 overlapping transcript	0	0	NA	NA	0.0561296	0	0.822669
LSIHWVR	XRRA1	ENSG00000166435	X-ray radiation resistance associated 1	0	0	NA	NA	0.280191	0.884956	2.92505
LSLGSPYLAASGVGFNFLLDK	GATA3	ENSG00000107485	Gata binding protein 3	0.0165494	0.068683	4.15018	2.05317	2.70194e-41	89.3805	90.0366
LSLPVAFK	NAV1	ENSG00000134369	Neuron navigator 1	0	0	NA	NA	0.00134108	5.30973	9.14077
LSLSNVIK	LHFP	ENSG00000183722	Lhfpl tetraspan subfamily member 6	0	0	NA	NA	0.000965069	0	1.73675
LSLVDWTNYLK	SULF1	ENSG00000137573	Sulfatase 1	0.623369	1.7711	2.84117	1.50649	3.74133e-80	100	98.4461
LSNNFDRK	ADCY3	ENSG00000138031	Adenylate cyclase 3	0.00735614	0.0121629	1.65343	0.725462	6.33694e-06	77.8761	82.2669
LSPNPPPGHLK	PCK2	ENSG00000100889	Phosphoenolpyruvate carboxykinase 2, mitochondrial	0.015348	0.0191694	1.24898	0.320752	0.000340988	93.8053	92.0475
LSPTNIFK	ZBTB44	ENSG00000196323	Zinc finger and btb domain containing 44	0.0933523	0.0402176	0.430815	-1.21486	1.55203e-15	99.115	93.8757
LSRPPAGHVVSSGPK	KIAA0226L	ENSG00000102445	Rubicon like autophagy enhancer	0.0416172	0.0209599	0.503636	-0.989545	0.000178399	98.2301	87.8428
LSSAGNSGGVGR	FAM129B	ENSG00000136830	Niban apoptosis regulator 2	0.0454924	0.100809	2.21594	1.14792	1.01662e-15	99.115	97.7148
LSSHRASGEVGPMPARSR	CDC42BPB	ENSG00000198752	Cdc42 binding protein kinase beta	0.0448473	0.0345723	0.77089	-0.375404	0.0267235	95.5752	97.4406
LSSVAPGGR	NME6	ENSG00000172113	Nme/nm23 nucleoside diphosphate kinase 6	0.0608293	0.0558329	0.917863	-0.123649	0.481951	100	97.532
LSVASASTK	TGIF1	ENSG00000177426	Tgfb induced factor homeobox 1	0.00688202	0.00366585	0.532671	-0.908684	0.000795848	76.9912	63.1627
LSVDTSK	KIAA1671	ENSG00000197077	Kiaa1671	0	0	NA	NA	0.939049	8.84956	5.66728
LSVGAGVR	HMGCR	ENSG00000113161	3-hydroxy-3-methylglutaryl-coa reductase	0.126988	0.147302	1.15997	0.214087	0.47215	99.115	95.3382
LSVMEGSGEQPGPQPQHPGDHR	TRMT6	ENSG00000089195	Trna methyltransferase 6 non-catalytic subunit	0.0901995	0.124113	1.37598	0.46046	3.76451e-13	100	97.8062
LSVPSPLGIR	C2orf72	ENSG00000204128	Chromosome 2 open reading frame 72	0.0937573	0.0624638	0.666229	-0.58591	0.230644	91.1504	89.8537
LTGLAELR	RP11-429B14.1	ENSG00000259713	Novel transcript	0	0	NA	NA	0.917767	1.76991	0.365631
LTLTFWWR	LMCD1-AS1	ENSG00000227110	Lmcd1 antisense rna 1	0.0303552	0.0216755	0.714064	-0.485875	0.0484812	93.8053	87.3857
LTLYGSGLPSK	GRB14	ENSG00000115290	Growth factor receptor bound protein 14	0	0	NA	NA	3.71606e-10	16.8142	36.1974
LTNPIHEGPTLMTQLPPK	SLC25A4	ENSG00000151729	Solute carrier family 25 member 4	0.0305522	0.00672469	0.220105	-2.18374	4.70044e-11	99.115	80.8958
LTSINTNTDLK	CAPS2	ENSG00000180881	Calcyphosine 2	0.038007	0.0197556	0.519788	-0.944006	1.12091e-11	99.115	93.2358
LVDGADGPR	ZNF687	ENSG00000143373	Zinc finger protein 687	0.0120049	0.0193293	1.61013	0.687175	3.2049e-20	85.8407	89.8537
LVLSDHMVS	SCRN3	ENSG00000144306	Secernin 3	0.177917	0.194367	1.09246	0.127579	0.000117294	100	98.0804
LVLTMIILMSMIDNK	TERF1	ENSG00000147601	Telomeric repeat binding factor 1	0.0632986	0.0761779	1.20347	0.267199	0.00154064	99.115	97.8062
LVMAQPGPASQPDVSLQQR	RABEP1	ENSG00000029725	Rabaptin, rab gtpase binding effector protein 1	0.30516	0.271261	0.888913	-0.169885	0.531119	100	98.5375
LVPGASALR	THSD7A	ENSG00000005108	Thrombospondin type 1 domain containing 7a	0.0292892	0.0077974	0.26622	-1.90931	1.75743e-13	93.8053	76.9653
LWHAHLSMPEPPGSK	RP11-355B11.2	ENSG00000270820	Usp34 divergent transcript	0	0.00082038	Inf	Inf	2.24165e-05	38.0531	54.1133
LYEGFHLAINTSLGGQGGR	SCIMP	ENSG00000161929	Slp adaptor and csk interacting membrane protein	0.0320163	0.0365139	1.14048	0.18964	0.00512056	97.3451	96.6179
LYGGAVLGR	SEC16A	ENSG00000148396	Sec16 homolog a, endoplasmic reticulum export factor	0.0117355	0.0155846	1.32799	0.409241	0.00835588	89.3805	90.7678
LYQYAFSK	SFT2D3	ENSG00000173349	Sft2 domain containing 3	0.0511869	0.0482377	0.942383	-0.0856148	0.091189	98.2301	97.8062
MATPSTPVPGARPR	KDM4B	ENSG00000127663	Lysine demethylase 4b	0.00473602	0.00983522	2.07669	1.05428	3.92219e-10	70.7965	81.3528
MDVDRIK	CHD9	ENSG00000177200	Chromodomain helicase dna binding protein 9	0.00939047	0.00648666	0.690771	-0.533721	0.00373769	84.0708	76.4168
MEEAQPER	RHBDD2	ENSG00000005486	Rhomboid domain containing 2	0.0299187	0.0185628	0.620441	-0.688633	1.97381e-05	96.4602	91.1335
MEIVINISVALLFASK	SOBP	ENSG00000112320	Sine oculis binding protein homolog	0.000692975	0	0	-Inf	0.00300484	59.292	28.8848
MELGAQSK	CDH23	ENSG00000107736	Cadherin related 23	0.146057	0.0377302	0.258324	-1.95274	1.617e-27	100	95.4296
MFSLIIGSSTLSK	DHRSX	ENSG00000169084	Dehydrogenase/reductase x-linked	0.00366272	0.00475893	1.29929	0.37772	0.0855737	66.3717	70.3839
MIQFITR	NBPF3	ENSG00000142794	Nbpf member 3	0	0	NA	NA	0.67296	30.9735	29.5247
MLAGGASK	GALNT8	ENSG00000130035	Polypeptide n-acetylgalactosaminyltransferase 8	0.0660199	0.0123032	0.186355	-2.42387	9.84668e-14	99.115	78.9762
MLGSGLFVPENWLLTMTR	ENO4	ENSG00000188316	Enolase 4	0.0461143	0.0736621	1.59738	0.675707	4.58057e-15	97.3451	96.9835
MLSVQALAEANAVK	PLEKHA6	ENSG00000143850	Pleckstrin homology domain containing a6	0.279676	0.355763	1.27206	0.347162	2.88704e-10	99.115	97.7148
MMILPPFPC	RPL6	ENSG00000089009	Ribosomal protein l6	0.0337717	0.0462193	1.36858	0.45268	5.65849e-09	97.3451	96.4351
MNPRNVMLNK	ELMOD2	ENSG00000179387	Elmo domain containing 2	0.0135143	0.0099284	0.734661	-0.444849	0.0722737	82.3009	79.159
MPEAAPR	LMX1B	ENSG00000136944	Lim homeobox transcription factor 1 beta	0	0	NA	NA	0.023468	5.30973	12.7971
MTHFLFLMLIAIIASK	MLK7-AS1	ENSG00000238133	Map3k20 antisense rna 1	0.0156074	0.0166065	1.06402	0.0895194	0.000827782	96.4602	93.3272
MTTERTEADTR	CNTRL	ENSG00000119397	Centriolin	0.00501474	0.00219985	0.438676	-1.18877	0.0109993	70.7965	57.8611
MTVSINK	NADK2	ENSG00000152620	Nad kinase 2, mitochondrial	0	0	NA	NA	0.352863	6.19469	7.95247
MWVSPLRAEPQK	GGA1	ENSG00000100083	Golgi associated, gamma adaptin ear containing, arf binding protein 1	0.0155119	0.0149579	0.964287	-0.0524657	0.0994307	95.5752	92.6874
NASGLTNGLSSQQERPK	PLEKHA6	ENSG00000143850	Pleckstrin homology domain containing a6	0.348632	0.412069	1.18196	0.241178	1.44108e-05	100	98.0804
NDQLANRTPAR	SHANK2	ENSG00000162105	Sh3 and multiple ankyrin repeat domains 2	0.00864078	0.00389654	0.450947	-1.14897	0.0599829	63.7168	59.7806
NEMENLVTLVSQMNLMGK	ACLY	ENSG00000131473	Atp citrate lyase	0.00597066	0.0052951	0.886853	-0.173233	0.622016	76.1062	76.1426
NFGNYTDNMEIK	RP11-849H4.2	ENSG00000254469	Novel protein similar to transient receptor potential cation channel, subfamily c, member 2 trpc2	0.00918791	0.00729415	0.793885	-0.332998	0.0996892	82.3009	75.0457
NFGSARGTRDQAETR	NR4A1	ENSG00000123358	Nuclear receptor subfamily 4 group a member 1	1.27231	0.211974	0.166606	-2.58549	1.90134e-07	100	97.8062
NFPSGPWELR	IFNLR1	ENSG00000185436	Interferon lambda receptor 1	0.0695545	0.00558258	0.0802619	-3.63914	3.42474e-15	88.4956	64.351
NFVLGIEEIK	ARID1A	ENSG00000117713	At-rich interaction domain 1a	0.0268441	0.0319966	1.19194	0.253309	0.0029406	95.5752	93.6015
NGMFFYISK	MRPS25	ENSG00000131368	Mitochondrial ribosomal protein s25	0.00862873	0.00901772	1.04508	0.0636131	0.347555	85.8407	85.8318
NHFDYHLALLPVMVTK	MED21	ENSG00000152944	Mediator complex subunit 21	0.0791664	0.0416363	0.525934	-0.927045	2.09489e-08	98.2301	95.1554
NHMIILVNAEK	CCDC39	ENSG00000145075	Coiled-coil domain containing 39	0	0	NA	NA	0.336336	15.0442	5.11883
NHVQSLIK	PRPF38A	ENSG00000134748	Pre-mrna processing factor 38a	0.249792	0.162094	0.648917	-0.623893	1.02205e-09	100	97.8976
NIMVGRSK	SLC24A1	ENSG00000074621	Solute carrier family 24 member 1	0.0375408	0.0200075	0.532954	-0.907916	5.86196e-10	96.4602	92.8702
NISDRLLNLIK	RARRES1	ENSG00000118849	Retinoic acid receptor responder 1	0.00905376	0.000188091	0.0207749	-5.58902	0.00282698	78.7611	50.0914
NIWLLGVK	TLL2	ENSG00000095587	Tolloid like 2	0	0	NA	NA	0.000545847	0	1.91956
NLAGWGQSR	CDK13	ENSG00000065883	Cyclin dependent kinase 13	0.0208612	0.011002	0.527393	-0.92305	4.68992e-07	89.3805	82.6325
NLGIRSGK	RP11-299G20.2	ENSG00000259172	Snrpa1 divergent transcript	0.0473202	0.0834392	1.76329	0.818269	4.31612e-33	97.3451	95.521
NLIVMLELHP	THEMIS	ENSG00000172673	Thymocyte selection associated	0.00950538	0.00939968	0.98888	-0.0161324	0.106782	75.2212	72.9433
NLSPMGLPK	NAP1L3	ENSG00000186310	Nucleosome assembly protein 1 like 3	0.035598	0.0201957	0.567326	-0.81775	1.9157e-08	100	88.3912
NLSYNMR	TRPS1	ENSG00000104447	Transcriptional repressor gata binding 1	0	0	NA	NA	0.00351025	38.0531	45.7038
NLTRLDSLVGK	PRPF38A	ENSG00000134748	Pre-mrna processing factor 38a	0.214515	0.146627	0.683531	-0.548921	1.3926e-07	100	98.1718
NMATSNLLK	CUL5	ENSG00000166266	Cullin 5	0.121172	0.077189	0.637021	-0.650587	1.12337e-07	98.2301	96.6179
NMGGPYGGGNL	HNRNPA2B1	ENSG00000122566	Heterogeneous nuclear ribonucleoprotein a2/b1	8.07602	12.4114	1.53682	0.619946	9.66032e-31	100	98.5375
NMLVRDSDQAQETTMSSR	RP1-283E3.4	ENSG00000227775	Ribosomal protein s7 (rps7) pseudogene	0.0954146	0.0638112	0.668778	-0.580401	3.12135e-06	100	96.5265
NMPAVGGR	PRKCA	ENSG00000154229	Protein kinase c alpha	0.065488	0.0174926	0.267111	-1.90449	3.97142e-16	98.2301	85.192
NMVNIVFSLSELK	ZBTB38	ENSG00000177311	Zinc finger and btb domain containing 38	0.00223619	0.00443224	1.98205	0.986996	4.36241e-07	61.9469	65.8135
NNLSSPDALSPNK	SEC23IP	ENSG00000107651	Sec23 interacting protein	0.0147342	0.00894165	0.606862	-0.720558	0.000419403	87.6106	79.9817
NPGPSALHK	TMEM2	ENSG00000135048	Cell migration inducing hyaluronidase 2	0.0099588	0.00555622	0.55792	-0.841869	0.00762504	79.646	70.1097
NPHIGGK	TGM4	ENSG00000163810	Transglutaminase 4	0	0	NA	NA	0.0121483	0	0.639854
NPMNAMNVGK	ZNF717	ENSG00000227124	Zinc finger protein 717	0.0367855	0.0203655	0.553628	-0.85301	4.79435e-08	95.5752	86.3803
NPPLVQDTVSGK	ADAMTSL4	ENSG00000143382	Adamts like 4	0.158623	0.0349028	0.220036	-2.18419	8.47515e-17	100	94.6984
NPPVFGVV	CHRDL1	ENSG00000101938	Chordin like 1	4.2583	0.112659	0.0264562	-5.24025	4.7502e-25	100	91.8647
NPTTGATPSSSLR	SRGAP2	ENSG00000266028	Slit-robo rho gtpase activating protein 2	0.0161247	0.0426636	2.64584	1.40373	8.88659e-49	97.3451	96.0695
NPTTGATPSSSLRR	SRGAP2	ENSG00000266028	Slit-robo rho gtpase activating protein 2	0.0158326	0.0421565	2.66263	1.41285	8.84132e-50	97.3451	96.0695
NQALNFMPLEMEPK	PRICKLE1	ENSG00000139174	Prickle planar cell polarity protein 1	0.0979813	0.0891979	0.910356	-0.135497	0.000238366	100	95.7038
NQFFLTLK	CLDN11	ENSG00000013297	Claudin 11	0.00430688	0	0	-Inf	2.71536e-09	58.4071	17.3675
NRNMVNIVFSLSELK	ZBTB38	ENSG00000177311	Zinc finger and btb domain containing 38	0.00314156	0.00429774	1.36803	0.452098	2.82371e-07	66.3717	67.8245
NSEVGINANK	RP11-430B1.2	ENSG00000259577	Competing endogenous lncrna 1 for mir-4707-5p and mir-4767	0.0137205	0.0125275	0.913051	-0.131233	0.201105	84.0708	82.8154
NSLTRNVSSGK	1	ENSG00000100029	Pescadillo ribosomal biogenesis factor 1	0.0106582	0.0094468	0.886344	-0.174061	0.0398278	91.1504	84.8263
NSNPPSGPGR	PTCH1	ENSG00000185920	Patched 1	0.0108399	0.00621964	0.573774	-0.801445	0.208146	86.7257	70.4753
NTQMNYTQMR	SIK2	ENSG00000170145	Salt inducible kinase 2	0.0216343	0.00466079	0.215436	-2.21467	8.39748e-17	90.2655	66.6362
NVEVIDNLK	BAG2	ENSG00000112208	Bag cochaperone 2	0.240448	0.287582	1.19603	0.25825	8.55667e-11	100	98.4461
NVGIAIEPSHK	TMEM63A	ENSG00000196187	Transmembrane protein 63a	0.014314	0.0118375	0.826986	-0.274065	0.30435	86.7257	83.8208
NVSFMIMLFK	TMPO	ENSG00000120802	Thymopoietin	0.00922099	0.00726968	0.788384	-0.34303	0.157401	75.2212	73.1261
NVSYVSR	PLEKHG1	ENSG00000120278	Pleckstrin homology and rhogef domain containing g1	0	0	NA	NA	0.519318	12.3894	5.66728
NWEGGIK	RP11-64D24.2	ENSG00000256947	Novel transcript	0.00748662	0	0	-Inf	1.67935e-08	77.8761	39.5795
NWTMNHFRK	FAM227A	ENSG00000184949	Family with sequence similarity 227 member a	0.00780292	0.00904715	1.15946	0.213449	0.00478314	69.0265	79.3419
NYADSVR	ZNF449	ENSG00000173275	Zinc finger protein 449	0	0	NA	NA	0.135949	0.884956	2.19378
NYANSVK	CNTN4	ENSG00000144619	Contactin 4	0	0	NA	NA	0.114797	0	0.548446
NYFSMFLAK	MUC4	ENSG00000145113	Mucin 4, cell surface associated	0	0	NA	NA	0.0041317	49.5575	23.8574
NYVHIFNSFPK	FCHO2	ENSG00000157107	Fch and mu domain containing endocytic adaptor 2	0	0	NA	NA	0.141206	6.19469	4.11335
NYYWILTLILR	TTC19	ENSG00000011295	Tetratricopeptide repeat domain 19	0.0390098	0.023685	0.607154	-0.719865	7.36549e-09	100	94.7898
PAMETPSQR	LMNA	ENSG00000160789	Lamin a/c	0.796891	1.0955	1.37472	0.459142	0.000165012	100	97.7148
PAPPVSAMAK	RAB13	ENSG00000143545	Rab13, member ras oncogene family	1.20465	1.77756	1.47558	0.561279	2.41797e-49	100	98.4461
PGAPPPSPPPQRR	ZNF703	ENSG00000183779	Zinc finger protein 703	0.00554048	0.0210774	3.80425	1.92761	3.41936e-11	72.5664	88.3912
PGIISLSVPQFR	CTD-2026D20.3	ENSG00000228782	Mitochondrial ribosomal protein l45 pseudogene 2	0.00704412	0.00836365	1.18732	0.247714	1.71361e-05	78.7611	81.2614
PGSQNRPR	TLCD1	ENSG00000160606	Tlc domain containing 1	0	0.0161141	Inf	Inf	4.14077e-42	43.3628	83.181
PLADPAMDPFLVLLHSVSSSLSSSELTELK	FADD	ENSG00000168040	Fas associated via death domain	0.104741	0.199402	1.90376	0.928853	2.38005e-45	100	98.1718
PLPRPSPLPEAGR	RABEP1	ENSG00000029725	Rabaptin, rab gtpase binding effector protein 1	0.195941	0.194361	0.991939	-0.0116762	0.0108548	100	98.3547
PPPLPLTRVPH	PYGO2	ENSG00000163348	Pygopus family phd finger 2	0.0862656	0.164447	1.90629	0.930769	2.24105e-34	100	96.8921
PPPLSSLPMAALVLEDGSVLR	CAD	ENSG00000084774	Carbamoyl-phosphate synthetase 2, aspartate transcarbamylase, and dihydroorotase	0.0983677	0.106157	1.07919	0.109949	0.0228757	99.115	96.1609
PPPYQALR	ADGRD2	ENSG00000180264	Adhesion g protein-coupled receptor d2	0.00654327	0	0	-Inf	8.05694e-08	65.4867	18.5558
PPRGLPAR	EPB41L1	ENSG00000088367	Erythrocyte membrane protein band 4.1 like 1	0.0112249	0.0126382	1.1259	0.171084	0.679816	84.0708	81.3528
PPTTAAERSWGLTR	OSBPL8	ENSG00000091039	Oxysterol binding protein like 8	0.0546805	0.0371323	0.679077	-0.558352	0.00240897	98.2301	87.1115
PQTQLETPASQK	SULF2	ENSG00000196562	Sulfatase 2	0.547775	0.816174	1.48998	0.575294	2.49074e-38	100	98.0804
PRPPAAGPAATMK	UBXN6	ENSG00000167671	Ubx domain protein 6	0.284918	0.267677	0.939488	-0.090054	0.70232	100	98.4461
PSHQQPPSATMATAPYNYSYIFK	RAB14	ENSG00000119396	Rab14, member ras oncogene family	0.860524	0.73526	0.854434	-0.22696	0.00147236	100	98.4461
PSLGTIQSR	ZSCAN22	ENSG00000182318	Zinc finger and scan domain containing 22	0	0.00299106	Inf	Inf	0.0234183	43.3628	58.5009
PSLGTLASGR	TNRC18	ENSG00000182095	Trinucleotide repeat containing 18	0.00774947	0.0151349	1.95302	0.965705	4.55872e-14	81.4159	87.66
PSPLAATPPRGR	FOXC1	ENSG00000054598	Forkhead box c1	0.0133821	0.00293476	0.219305	-2.18899	0.280114	92.0354	63.894
PTEITGIK	LINC00624	ENSG00000278811	Long intergenic non-protein coding rna 624	0.000178229	0.00636302	35.7014	5.15791	3.70186e-12	50.4425	76.691
PTSLSYLK	HPN	ENSG00000105707	Hepsin	0.00152417	0.0142526	9.35109	3.22513	2.93753e-39	53.9823	81.0786
PVAMGEEK	GCC1	ENSG00000179562	Grip and coiled-coil domain containing 1	4.90031	7.7301	1.57747	0.657615	5.53579e-40	100	98.4461
PVPGSVSGFGGGRQAEPPGRPGLYGAGEA	PPP1R21	ENSG00000162869	Protein phosphatase 1 regulatory subunit 21	0.0200898	0.0169042	0.841436	-0.249075	0.0648877	97.3451	93.9671
PVSPASTMPILLFLIDTSASMNQR	INTS6	ENSG00000102786	Integrator complex subunit 6	0.120621	0.124411	1.03142	0.0446384	0.109982	100	97.8976
QAASVAEVAGR	THOP1	ENSG00000172009	Thimet oligopeptidase 1	0.0458327	0.0821371	1.79211	0.841658	1.54486e-22	97.3451	96.8921
QAGLGLTQR	ABI3	ENSG00000108798	Abi family member 3	0.0541096	0.0446446	0.825078	-0.277398	0.0404043	99.115	96.4351
QAVNDHPSR	HHIPL1	ENSG00000182218	Hhip like 1	0.028176	0.0292819	1.03925	0.0555443	0.29029	99.115	94.5155
QEEAVSR	TLX1	ENSG00000107807	T cell leukemia homeobox 1	0	0	NA	NA	1.62844e-10	0.884956	8.50091
QESTYAPEK	ST6GALNAC2	ENSG00000070731	St6 n-acetylgalactosaminide alpha-2,6-sialyltransferase 2	0.00994719	0.00611209	0.614454	-0.702623	0.781836	70.7965	67.3675
QGGGEPHLSNRVIGEAG	ARPC5L	ENSG00000136950	Actin related protein 2/3 complex subunit 5 like	0.00443687	0.00498938	1.12453	0.169318	0.00898318	70.7965	75.9598
QGLAVLFK	CTPS2	ENSG00000047230	Ctp synthase 2	0.00604871	0	0	-Inf	0.0353851	61.9469	33.181
QGLLTLPK	RP11-625L16.1	ENSG00000255745	Novel transcript	0	0	NA	NA	0.283288	0	1.37112
QGLRPEVGR	ZNF696	ENSG00000185730	Zinc finger protein 696	0.0236225	0.0395885	1.67588	0.744916	6.92969e-16	97.3451	90.6764
QGMPAGGVVGR	LYNX1	ENSG00000180155	Ly6/neurotoxin 1	0.131324	0.0298147	0.227031	-2.13904	7.62105e-14	99.115	90.128
QGPSFILRLSLFGGK	C1orf147	ENSG00000162888	Chromosome 1 open reading frame 147	0.00105194	0.00568747	5.40665	2.43474	1.26449e-10	58.4071	76.8739
QGPSPTGPHTPEPH	TNK2	ENSG00000061938	Tyrosine kinase non receptor 2	0	0.00356077	Inf	Inf	1.72659e-05	48.6726	63.9854
QGRGLLPRGSPR	CORO6	ENSG00000167549	Coronin 6	0.03998	0.0225441	0.563884	-0.826531	0.0643323	99.115	92.6874
QGSVGPRPAPGR	PLCB3	ENSG00000149782	Phospholipase c beta 3	0	0.00123936	Inf	Inf	6.57909e-08	40.708	58.5923
QGSYDLQLDK	IQCB1	ENSG00000173226	Iq motif containing b1	0.0303443	0.0219214	0.722422	-0.469087	0.0441639	92.0354	88.117
QGVPGDAR	RP5-898J17.1	ENSG00000231987	Long intergenic non-protein coding rna 1787	0	0	NA	NA	0.10584	0	0.274223
QIETLQNK	SULF2	ENSG00000196562	Sulfatase 2	1.27253	2.09433	1.64581	0.718798	9.03546e-52	100	98.3547
QIGVYYMDHINK	WWC3	ENSG00000047644	Wwc family member 3	0.244088	0.185667	0.760657	-0.394683	0.00107709	100	95.1554
QILGSAGR	CSAD	ENSG00000139631	Cysteine sulfinic acid decarboxylase	0.139414	0.0851256	0.610596	-0.711709	0.0128989	100	96.5265
QINEVMSTVK	DNAH14	ENSG00000185842	Dynein axonemal heavy chain 14	0.00832697	0.0223054	2.67869	1.42153	4.76989e-31	73.4513	93.1444
QIPLPNFLK	GDAP2	ENSG00000196505	Ganglioside induced differentiation associated protein 2	0.0168047	0.0267213	1.59011	0.669123	1.47662e-19	97.3451	96.1609
QIQADAQR	SAMD12	ENSG00000177570	Sterile alpha motif domain containing 12	0	0	NA	NA	0.000231951	8.84956	12.7057
QIVPSFGVLYHTDNIK	AC107081.5	ENSG00000236498	Novel transcript	0.0190512	0.0140928	0.739732	-0.434926	0.0581753	97.3451	90.3108
QIYPLFNK	PPARA	ENSG00000186951	Peroxisome proliferator activated receptor alpha	0.106468	0.0275995	0.259228	-1.9477	4.47633e-24	99.115	88.6654
QLGPMVNILREK	AC159540.1	ENSG00000230606	Novel transcript	0.0307418	0.0481199	1.56529	0.646432	4.22452e-11	93.8053	94.6069
QLGSGLAARGR	CEP120	ENSG00000168944	Centrosomal protein 120	0.0249451	0.018153	0.727721	-0.458544	0.10259	96.4602	86.9287
QLNRTLGLMVRTPGTAL	ANKRD11	ENSG00000167522	Ankyrin repeat domain 11	0.0123992	0.0119971	0.96757	-0.0475622	0.869409	97.3451	89.9452
QLQNLHIFWIK	ANP32B	ENSG00000136938	Acidic nuclear phosphoprotein 32 family member b	0.00737689	0.0071309	0.966654	-0.0489283	0.904256	82.3009	75.5027
QLTMEANGLGPQGFPELK	UROD	ENSG00000126088	Uroporphyrinogen decarboxylase	0.870041	0.63463	0.729425	-0.455168	6.422e-27	100	98.4461
QMETQLIK	FNDC3B	ENSG00000075420	Fibronectin type iii domain containing 3b	0.0112385	0.00709501	0.631315	-0.663569	0.00109282	87.6106	74.4059
QMISTNRSGSTR	FZD10	ENSG00000111432	Frizzled class receptor 10	0.0312267	0.0211813	0.678309	-0.559987	0.0874645	97.3451	89.2139
QNAVSTGDRGGGTSLVGR	MYO9B	ENSG00000099331	Myosin ixb	0.0953052	0.121693	1.27688	0.352619	1.49967e-11	100	98.4461
QNGWTGPFSGFLPGLMLSHSSSPR	STC1	ENSG00000159167	Stanniocalcin 1	0.00249757	0	0	-Inf	0.938382	65.4867	44.7898
QNLPFLHILQVSPSIAK	ARPC1A	ENSG00000241685	Actin related protein 2/3 complex subunit 1a	0.0107041	0.0124716	1.16512	0.220479	0.0181277	78.7611	87.1115
QNYSPGLK	LMO3	ENSG00000048540	Lim domain only 3	0.156646	0.0325145	0.207567	-2.26835	2.01885e-06	100	88.3912
QPALPEGR	RP11-68E19.2	ENSG00000280878	Novel transcript	0	0	NA	NA	0.698701	7.07965	7.76965
QPERPAMAASTASHRPIK	PPP1R2	ENSG00000184203	Protein phosphatase 1 regulatory inhibitor subunit 2	0.337611	0.520076	1.54046	0.623362	3.52965e-14	100	98.4461
QPLGETPK	AC002117.1	ENSG00000224505	Novel transcript, antisense to hexim1 and hexim2	0.0717407	0.0538235	0.75025	-0.414556	0.00577943	100	97.989
QPLLQPLVPAK	STAC2	ENSG00000141750	Sh3 and cysteine rich domain 2	0.0185597	0	0	-Inf	2.52763e-09	81.4159	32.5411
QPNHIIPLLASPK	RP11-348J24.2	ENSG00000250049	Novel transcript	0	0	NA	NA	0.19834	0	1.09689
QPPSMVRTSPFK	CTD-2561J22.3	ENSG00000269237	Novel transcript	0.0392217	0.00725102	0.184873	-2.4354	1.54026e-07	84.0708	68.2815
QPSLIPREPR	ANO1	ENSG00000131620	Anoctamin 1	0.0183169	0.00728552	0.397749	-1.33007	0.000737434	84.0708	73.4918
QRAAEEEPPSSER	ZBTB7B	ENSG00000160685	Zinc finger and btb domain containing 7b	0.0339659	0.0895718	2.63711	1.39896	6.13938e-27	99.115	97.075
QRGNVGLGLVGEGLSQEAESVLDGGGK	HSPA8	ENSG00000109971	Heat shock protein family a (hsp70) member 8	0.0753635	0.0280942	0.372782	-1.42359	9.59571e-12	100	96.8921
QRHFGSGANTPFPASGK	ISLR2	ENSG00000167178	Immunoglobulin superfamily containing leucine rich repeat 2	0.0636888	0.0285488	0.448254	-1.15761	2.69036e-11	100	94.0585
QRSVSTVFLPFSK	DNM3	ENSG00000197959	Dynamin 3	0	0	NA	NA	0.00176946	1.76991	4.02194
QSALTPK	ATXN10	ENSG00000130638	Ataxin 10	0	0	NA	NA	0.413164	6.19469	6.94698
QSDFHIHSLK	DTX4	ENSG00000110042	Deltex e3 ubiquitin ligase 4	0.0161549	0.00447257	0.276856	-1.85279	3.40579e-06	85.8407	64.1682
QSERPLRPSAAR	KDM1A	ENSG00000004487	Lysine demethylase 1a	0.0100828	0.0212092	2.10349	1.07279	1.53256e-06	80.531	84.0951
QSGQLPQRAPVDAGK	ITPR2	ENSG00000123104	Inositol 1,4,5-trisphosphate receptor type 2	0.0163505	0.00588782	0.3601	-1.47353	1.50022e-05	93.8053	75.3199
QSQNQGMDDYK	SV2B	ENSG00000185518	Synaptic vesicle glycoprotein 2b	0.0378451	0.00346149	0.0914649	-3.45064	2.17391e-17	95.5752	58.3181
QSWMVPAK	PARVG	ENSG00000138964	Parvin gamma	0	0.0045872	Inf	Inf	0.0685867	39.823	69.7441
QSWWTSR	NAPA	ENSG00000105402	Nsf attachment protein alpha	3.05938	4.02471	1.31553	0.395643	3.06523e-30	100	98.4461
QTNQNVGHSAK	TRMT10B	ENSG00000165275	Trna methyltransferase 10b	0.123008	0.0999387	0.812456	-0.299638	0.0194443	100	98.2633
QTQVSLNK	RBBP5	ENSG00000117222	Rb binding protein 5, histone lysine methyltransferase complex subunit	0.451349	0.600703	1.33091	0.412408	9.09513e-24	100	98.4461
QYYVEEDK	PCF11	ENSG00000165494	Pcf11 cleavage and polyadenylation factor subunit	0.00559145	0.0048221	0.862406	-0.213561	0.445422	74.3363	64.0768
RAAMALHSPQYIFGDFSPDEFNQFFVTPR	USP10	ENSG00000103194	Ubiquitin specific peptidase 10	0.295502	0.305436	1.03362	0.0477018	0.344791	100	97.7148
RAAPAASPR	MICALL2	ENSG00000164877	Mical like 2	0	0.00173702	Inf	Inf	8.7929e-09	38.0531	53.8391
RADPAGAAAAMDDREDLVYQAK	YWHAE	ENSG00000108953	Tyrosine 3-monooxygenase/tryptophan 5-monooxygenase activation protein epsilon	4.83164	4.866	1.00711	0.0102242	0.0168508	100	98.4461
RAEMTAEEMK	FKBP4	ENSG00000004478	Fkbp prolyl isomerase 4	0.469376	1.31065	2.79232	1.48146	1.86081e-41	100	98.3547
RAGAGDAGTRPL	FGFR1	ENSG00000077782	Fibroblast growth factor receptor 1	0.207344	0.0990368	0.477645	-1.06599	0.00187721	100	96.8921
RAGPGSPSR	ACOT9	ENSG00000123130	Acyl-coa thioesterase 9	0.220691	0.176798	0.801112	-0.319925	0.0373386	100	98.2633
RAPGDGRK	FUK	ENSG00000157353	Fucose kinase	0.0744382	0.0730835	0.981801	-0.0264979	0.745168	100	96.5265
RARAVIQAGGDGGLNEGSGHGGGEK	KCNAB1	ENSG00000169282	Potassium voltage-gated channel subfamily a regulatory beta subunit 1	0.0176012	0.00503125	0.285847	-1.80668	9.62236e-13	92.9204	72.2121
RAWQEDSAAAGLR	ESM1	ENSG00000164283	Endothelial cell specific molecule 1	0	0.0108162	Inf	Inf	4.88425e-36	42.4779	83.3638
RDAPSLK	ZHX2	ENSG00000178764	Zinc fingers and homeoboxes 2	0.371833	0.389678	1.04799	0.067624	0.00506541	100	98.3547
RDGYMFLK	GATA3	ENSG00000107485	Gata binding protein 3	3.89026	11.3802	2.92531	1.54859	1.76829e-82	100	98.4461
REGVVTRNWEGSFMK	TUBA3D	ENSG00000075886	Tubulin alpha 3d	0.0058816	0.00793235	1.34867	0.43154	0.000608924	73.4513	78.3364
REIFLPLGSQK	RP4-735C1.6	ENSG00000228420	Long intergenic non-protein coding rna 1768	0	0	NA	NA	0.0948378	47.7876	24.3144
RELALVK	LINC01269	ENSG00000258689	Long intergenic non-protein coding rna 1269	0	0	NA	NA	0.000426706	9.73451	26.3254
REPAAAAAPAGDPRPQGR	CCDC85C	ENSG00000205476	Coiled-coil domain containing 85c	0.0171115	0.0301003	1.75907	0.814814	4.04394e-05	93.8053	92.3218
RERSSIAGR	LDLRAD3	ENSG00000179241	Low density lipoprotein receptor class a domain containing 3	0.00025585	0.00357589	13.9765	3.80493	2.86105e-07	51.3274	63.0713
RESVTHGLK	TCHP	ENSG00000139437	Trichoplein keratin filament binding	0.00636992	0.00491216	0.771149	-0.374918	0.068335	75.2212	68.4644
RETGNVPGLLK	PPP1R10	ENSG00000204569	Protein phosphatase 1 regulatory subunit 10	0.895987	1.15778	1.29218	0.36981	1.70948e-28	100	98.4461
REVIMSGRG	H2AFJ	ENSG00000246705	H2a.j histone	2.43611	4.1597	1.70752	0.771903	4.91311e-35	100	98.3547
REVSADEVTLYFGALMEAGRR	RP11-203J24.8	ENSG00000227218	Novel transcript	0.0308354	0.0663705	2.15241	1.10595	5.00885e-43	99.115	98.2633
RFGESLAFIEK	XRCC5	ENSG00000079246	X-ray repair cross complementing 5	0.0134108	0.0125748	0.937662	-0.0928604	0.534766	86.7257	86.1974
RGELGLGAAAAGR	RBPMS-AS1	ENSG00000254109	Rbpms antisense rna 1	1.03533	0.615861	0.594846	-0.749411	1.76462e-11	100	98.2633
RGGGSRIPAVSTHVAPGR	CRISPLD1	ENSG00000121005	Cysteine rich secretory protein lccl domain containing 1	0.329075	0.0572751	0.174049	-2.52244	0.198601	100	94.1499
RGGPMAPLGGAPR	PMVK	ENSG00000163344	Phosphomevalonate kinase	0.678318	1.19782	1.76586	0.820373	2.91919e-36	100	98.3547
RGGSIALPFLK	SPOPL	ENSG00000144228	Speckle type btb/poz protein like	0.0476442	0.0361142	0.757997	-0.399735	0.00250773	98.2301	91.1335
RGHGHGGRGQK	FKBP2	ENSG00000173486	Fkbp prolyl isomerase 2	1.50532	2.29582	1.52514	0.608939	2.6271e-16	100	98.4461
RGPQAPGTR	HMGN1	ENSG00000205581	High mobility group nucleosome binding domain 1	0.126054	0.406057	3.22129	1.68764	1.07905e-31	100	97.8062
RGSLSSIYTSLSIPVENRELER	GNPTAB	ENSG00000111670	N-acetylglucosamine-1-phosphate transferase subunits alpha and beta	0.0602683	0.0282843	0.469307	-1.0914	8.00486e-05	99.115	95.4296
RGTPAPALR	LPGAT1	ENSG00000123684	Lysophosphatidylglycerol acyltransferase 1	0.0165309	0.0231843	1.40248	0.487981	6.51666e-06	92.0354	89.1225
RHPGRHTPR	UBE2Q2	ENSG00000140367	Ubiquitin conjugating enzyme e2 q2	0.00878935	0.00945102	1.07528	0.104714	0.302486	87.6106	79.7989
RILAPAIRTGR	GPR68	ENSG00000119714	G protein-coupled receptor 68	0.0428883	0.119063	2.77612	1.47307	6.3628e-82	98.2301	97.7148
RILYLDSK	PSMD1	ENSG00000173692	Proteasome 26s subunit, non-atpase 1	0.014891	0.0192219	1.29084	0.368311	0.00431935	94.6903	95.9781
RISPTSR	CHRDL1	ENSG00000101938	Chordin like 1	0	0	NA	NA	0.404701	1.76991	0.457038
RLEALITGK	RILPL1	ENSG00000188026	Rab interacting lysosomal protein like 1	0.0192085	0.0118337	0.616065	-0.698846	4.61222e-05	91.1504	81.9927
RLHEALDMNK	SHC1	ENSG00000160691	Shc adaptor protein 1	0.277427	0.39438	1.42157	0.507481	4.38252e-20	100	98.2633
RLIDGAR	ADAM22	ENSG00000008277	Adam metallopeptidase domain 22	0.00908301	0.00688826	0.758367	-0.399031	0.889808	78.7611	68.0073
RLNYYPIK	RCN2	ENSG00000117906	Reticulocalbin 2	0.00769308	0.0055797	0.725288	-0.463375	0.0988643	81.4159	72.3949
RLPAHLPHPGRR	MGAT3	ENSG00000128268	Beta-1,4-mannosyl-glycoprotein 4-beta-n-acetylglucosaminyltransferase	0.061004	0.0124071	0.203382	-2.29774	1.26346e-17	100	84.0037
RLPGGLGSQLPGR	RADIL	ENSG00000157927	Rap associating with dil domain	0.0912826	0.0468756	0.513522	-0.961502	0.000446983	100	95.3382
RLSIMAEPVSPLK	MFN1	ENSG00000171109	Mitofusin 1	0.332028	0.335153	1.00941	0.0135153	0.0892317	100	97.3492
RLTVSSLR	SLC35A5	ENSG00000138459	Solute carrier family 35 member a5	0.00156039	0	0	-Inf	0.00128643	54.8673	35.649
RMASLFHQLQILVWK	ABCA12	ENSG00000144452	Atp binding cassette subfamily a member 12	0.00342093	0.00533577	1.55974	0.641306	0.0223882	60.177	64.7166
RMPHEELPSLQRPR	IQGAP2	ENSG00000145703	Iq motif containing gtpase activating protein 2	0.0642084	0.0234439	0.365122	-1.45355	5.75195e-05	97.3451	87.2029
RNASGLTNGLSSQQERPK	PLEKHA6	ENSG00000143850	Pleckstrin homology domain containing a6	0.39359	0.444332	1.12892	0.174946	4.46659e-05	100	98.2633
RNGGNGFK	PPARG	ENSG00000132170	Peroxisome proliferator activated receptor gamma	0	0	NA	NA	0.473331	10.6195	3.83912
RNLFFPTVTGRPR	CTC-429P9.2	ENSG00000268087	Novel transcript	0.00933804	0.0123395	1.32142	0.402088	4.9532e-07	84.9558	88.574
RNRVNESHQK	FAM217B	ENSG00000196227	Family with sequence similarity 217 member b	0.125518	0.131214	1.04539	0.0640385	0.0116133	100	98.4461
RPAAGTPR	ZNF267	ENSG00000185947	Zinc finger protein 267	0	0	NA	NA	0.010851	2.65487	7.49543
RPDGLQSAAIMSEIRK	IFIT5	ENSG00000152778	Interferon induced protein with tetratricopeptide repeats 5	0.183569	0.14485	0.789074	-0.341767	0.0229988	100	97.6234
RPGASVK	AL592528.1	ENSG00000205424	Pcbp3 antisense rna 1	0	0	NA	NA	0.00468738	1.76991	5.30165
RPGLGPAQRAR	MAP2K1	ENSG00000169032	Mitogen-activated protein kinase kinase 1	0.0603498	0.0602103	0.997689	-0.0033386	0.402784	100	96.2523
RPGPRRVPNSGGGGGG	FZD8	ENSG00000177283	Frizzled class receptor 8	0.00500673	0.00501262	1.00118	0.0016952	0.00176841	72.5664	66.6362
RPIVGGTR	FHL3	ENSG00000183386	Four and a half lim domains 3	0.257744	0.250944	0.973619	-0.0385712	0.412841	100	98.4461
RPPGVSDR	KIAA1328	ENSG00000150477	Kiaa1328	0	0	NA	NA	0.219606	1.76991	3.01645
RPRGGASPRPR	TSEN34	ENSG00000170892	Trna splicing endonuclease subunit 34	0.0178249	0.0356948	2.00253	1.00182	1.77263e-28	99.115	97.3492
RPSGHWRQRMHGEK	FAM195B	ENSG00000225663	Mapk regulated corepressor interacting protein 1	0.0128476	0.0204124	1.58881	0.667951	1.07907e-11	82.3009	86.4717
RPSGIPAR	BHMG1	ENSG00000237452	Meiosis initiator	0	0	NA	NA	0.000426659	0	2.10238
RPSGVPGR	MED12L	ENSG00000144893	Mediator complex subunit 12l	0	0	NA	NA	0.691524	6.19469	2.01097
RPSGVPSR	FLJ12825	ENSG00000248265	Uncharacterized loc440101	0	0	NA	NA	0.187962	7.9646	5.02742
RPVPLWGK	CDK19	ENSG00000155111	Cyclin dependent kinase 19	0.0171664	0.0245452	1.42984	0.51585	0.00389336	83.1858	89.6709
RRPEQQQQQQEPASMMK	NUDT4	ENSG00000173598	Nudix hydrolase 4	0.0370001	0.0398952	1.07825	0.108689	0.000562865	97.3451	96.9835
RRSAAMAGR	CPE	ENSG00000109472	Carboxypeptidase e	0.0252797	0.0239506	0.947424	-0.0779186	0.16191	95.5752	82.8154
RSAPGHHGK	SOD2	ENSG00000112096	Superoxide dismutase 2	0.0991795	0.076218	0.768486	-0.379909	0.750626	99.115	96.2523
RSGGGRGLEPSQTPFSPGAR	GPSM1	ENSG00000160360	G protein signaling modulator 1	0.0192894	0.0160926	0.834271	-0.261411	0.395253	90.2655	91.2249
RSIAPLVITEEPGVWRDHGER	FCF1	ENSG00000119616	Fcf1 rrna-processing protein	0.148002	0.104588	0.706664	-0.500904	3.51678e-10	100	97.7148
RSLNGSLPDWR	ATP1B1	ENSG00000143153	Atpase na+/k+ transporting subunit beta 1	0.0238481	0.0174489	0.731668	-0.450739	0.646339	94.6903	87.1115
RSWHMAEMHSRGWGK	NCKAP1L	ENSG00000123338	Nck associated protein 1 like	0.0913404	0.0836955	0.916304	-0.126102	0.786877	100	97.3492
RTAASVAGGMGNAR	PHACTR3	ENSG00000087495	Phosphatase and actin regulator 3	0	0.00359615	Inf	Inf	3.2263e-16	31.8584	61.1517
RTAGLPGR	SREK1	ENSG00000153914	Splicing regulatory glutamic acid and lysine rich protein 1	0	0	NA	NA	0.275052	14.1593	12.2486
RTAMIPAPEK	SUN1	ENSG00000164828	Sad1 and unc84 domain containing 1	0.0132221	0.00604009	0.456817	-1.13031	5.23734e-08	88.4956	75.3199
RTHSGVAK	UTRN	ENSG00000152818	Utrophin	0.039699	0	0	-Inf	2.29844e-16	86.7257	28.245
RTPPQDK	RP11-894J14.5	ENSG00000272305	Novel transcript	0.00204517	0	0	-Inf	0.0011947	57.5221	34.1865
RTQLTIK	MRPL39	ENSG00000154719	Mitochondrial ribosomal protein l39	0	0	NA	NA	0.00990327	35.3982	20.841
RVLLHIK	SENP5	ENSG00000119231	Sumo specific peptidase 5	0	0	NA	NA	0.188684	2.65487	3.83912
RVMVGPGPTAAAAVEER	CKAP2L	ENSG00000169607	Cytoskeleton associated protein 2 like	0.00510194	0.0551183	10.8034	3.43341	2.33381e-101	70.7965	94.3327
RVPFPGAAAAGRR	PTMS	ENSG00000159335	Parathymosin	0.166622	0.161755	0.970787	-0.0427727	0.107817	100	97.6234
RWALPSSGPPNVLGK	38596	ENSG00000184702	Septin 5	0.0340737	0.0249849	0.73326	-0.447603	0.204305	94.6903	91.8647
RWLNFIHR	CAST	ENSG00000153113	Calpastatin	0.0119205	0.01011	0.848122	-0.237656	0.205231	88.4956	83.638
RYLEFLR	RP11-436D23.1	ENSG00000271860	Novel transcript	0	0	NA	NA	0.317532	0	0.0914077
RYLLAGVGGSR	CYP20A1	ENSG00000119004	Cytochrome p450 family 20 subfamily a member 1	0.167525	0.170219	1.01608	0.0230172	0.54044	100	98.4461
RYLLDTK	FBXL4	ENSG00000112234	F-box and leucine rich repeat protein 4	0	0	NA	NA	0.930701	40.708	29.6161
RYSLLNNK	RP11-145G20.1	ENSG00000248510	Long intergenic non-protein coding rna 2267	0	0	NA	NA	0.127352	0	0.274223
SAAAQNSIR	SLC9C1	ENSG00000172139	Solute carrier family 9 member c1	0.00430909	0.00540551	1.25444	0.327048	0.00512579	66.3717	62.2486
SAAEPSAPHFSEQTSR	HSPB1	ENSG00000106211	Heat shock protein family b (small) member 1	1.50296	3.05844	2.03494	1.02499	3.36782e-39	100	98.4461
SAAGNRAEATESAMEK	HNRNPA2B1	ENSG00000122566	Heterogeneous nuclear ribonucleoprotein a2/b1	10.6682	15.2381	1.42837	0.514367	2.95425e-30	100	98.5375
SAAGNRAEATESAMER	HNRNPA2B1	ENSG00000122566	Heterogeneous nuclear ribonucleoprotein a2/b1	8.40604	11.4204	1.35859	0.442114	9.38825e-26	100	98.5375
SAAGNRAEATESAMEREK	HNRNPA2B1	ENSG00000122566	Heterogeneous nuclear ribonucleoprotein a2/b1	9.10303	12.3045	1.3517	0.434772	5.52931e-26	100	98.5375
SAGAGRGGGEGMSVSARSAAA	39326	ENSG00000122545	Septin 7	0.251501	0.189302	0.752688	-0.409876	2.14217e-12	100	97.989
SAGRFPK	ADORA1	ENSG00000163485	Adenosine a1 receptor	0	0	NA	NA	0.00784954	28.3186	11.7002
SAGVTMTK	LRRC59	ENSG00000108829	Leucine rich repeat containing 59	0.483537	1.01617	2.10153	1.07144	9.48207e-49	100	98.4461
SALPPFARTMADQLTEEQIAEFK	CALM1	ENSG00000198668	Calmodulin 1	3.57608	3.18619	0.890973	-0.166547	0.000188507	100	98.4461
SANMAAATVGR	PLEKHA7	ENSG00000166689	Pleckstrin homology domain containing a7	0.0256804	0.0224417	0.873885	-0.194485	0.557463	98.2301	90.9506
SAPATMRPR	PDIA4	ENSG00000155660	Protein disulfide isomerase family a member 4	0.532238	1.02453	1.92495	0.944821	3.64347e-36	100	98.3547
SARNSVLGGK	SLK	ENSG00000065613	Ste20 like kinase	0.264324	0.143991	0.544751	-0.876332	2.13428e-14	99.115	96.0695
SAVIGGGTELQR	KDM4A	ENSG00000066135	Lysine demethylase 4a	0.00965835	0.012641	1.30882	0.388261	0.0264449	86.7257	88.3912
SDLPDAK	TTC25	ENSG00000204815	Outer dynein arm docking complex subunit 4	0.0310886	0.023864	0.767613	-0.381549	0.286991	96.4602	90.3108
SDPPELPGK	UBE2E2	ENSG00000182247	Ubiquitin conjugating enzyme e2 e2	0.00517901	0.00560845	1.08292	0.114926	0.0222384	74.3363	71.1152
SEEVGVGLFAR	SOX10	ENSG00000100146	Sry-box transcription factor 10	0.184442	0.00321634	0.0174383	-5.8416	2.34673e-12	92.0354	53.1993
SEQEMALPESFAHWR	SLC19A2	ENSG00000117479	Solute carrier family 19 member 2	0.00962004	0.00600151	0.623855	-0.680717	0.0473248	73.4513	69.9269
SEQPGGRMDGAAGP	EML3	ENSG00000149499	Emap like 3	0.0674342	0.0536272	0.795253	-0.330515	0.248858	98.2301	96.4351
SEVPAPPGR	MED16	ENSG00000175221	Mediator complex subunit 16	0.0812876	0.0229686	0.282559	-1.82337	8.84385e-09	97.3451	87.0201
SFLSTIINSAYYFFLFAK	SVIL	ENSG00000197321	Supervillin	0.0252982	0.00877138	0.34672	-1.52816	8.35144e-10	92.9204	83.0896
SGADATAEPMILEQYVVVSNYK	SH3PXD2A	ENSG00000107957	Sh3 and px domains 2a	0.0671618	0.0497679	0.741015	-0.432425	0.892132	95.5752	90.585
SGAPRAVLVGSSWPAK	MRPS7	ENSG00000125445	Mitochondrial ribosomal protein s7	0.128458	0.163112	1.26976	0.344561	1.38639e-21	100	98.1718
SGDILIVGR	RP1-167A14.2	ENSG00000227598	Novel transcript	0.0033576	0.00480451	1.43093	0.516957	0.30566	61.0619	64.1682
SGDNPSIK	UFC1	ENSG00000143222	Ubiquitin-fold modifier conjugating enzyme 1	0.828348	1.43383	1.73095	0.791563	9.69358e-69	100	98.4461
SGFAYFQVDSSRIVPLK	PRKAB1	ENSG00000111725	Protein kinase amp-activated non-catalytic subunit beta 1	0.00494251	0.00486931	0.98519	-0.0215267	0.644794	75.2212	72.4863
SGLAIMLIIK	ETS2	ENSG00000157557	Ets proto-oncogene 2, transcription factor	0.0246145	0.00543533	0.220818	-2.17907	5.37407e-15	96.4602	67.5503
SGPGTPLTGNAATEEER	COL12A1	ENSG00000111799	Collagen type xii alpha 1 chain	0.17325	0.460211	2.65634	1.40944	8.3882e-68	100	97.2578
SGPGTPLTGNAATEEERGSPQDLVTK	COL12A1	ENSG00000111799	Collagen type xii alpha 1 chain	0.171459	0.43918	2.56143	1.35695	6.88218e-65	98.2301	95.7038
SGQQSGRDR	YPEL4	ENSG00000166793	Yippee like 4	0.0690338	0.0184209	0.266838	-1.90596	2.28208e-20	99.115	89.5795
SGREMMAD	TTC5	ENSG00000136319	Tetratricopeptide repeat domain 5	0.148412	0.116087	0.782191	-0.354406	0.00191997	100	97.7148
SGSASLPAQK	WWTR1	ENSG00000018408	Ww domain containing transcription regulator 1	0.100816	0.0758532	0.752391	-0.410446	0.736235	99.115	96.1609
SGTSSSPIASVLK	RP11-603J24.14	ENSG00000257809	Myl6b antisense rna 1	0.0214182	0.0337195	1.57433	0.654742	1.30739e-09	91.1504	97.7148
SHGAGAAVSTMEL	ERBB2	ENSG00000141736	Erb-b2 receptor tyrosine kinase 2	0.286389	0.396858	1.38573	0.470646	1.62751e-18	100	96.7093
SIFQEMVESMK	YWHAE	ENSG00000108953	Tyrosine 3-monooxygenase/tryptophan 5-monooxygenase activation protein epsilon	0.672442	0.295961	0.440129	-1.184	1.47222e-26	100	98.1718
SIGITEEER	SHANK2	ENSG00000162105	Sh3 and multiple ankyrin repeat domains 2	0.0832642	0.0548576	0.658837	-0.602006	0.346541	94.6903	90.4936
SIISGTMTLR	MOAP1	ENSG00000165943	Modulator of apoptosis 1	0.416226	0.328282	0.788711	-0.342431	0.00610585	100	98.2633
SIPFFPFFVYHLA	STAMBP	ENSG00000124356	Stam binding protein	0.100833	0.0669929	0.664396	-0.589885	3.9201e-09	100	97.532
SIQGILYK	MMP23B	ENSG00000189409	Matrix metallopeptidase 23b	0.00888878	0.00516436	0.580998	-0.783396	0.00118167	80.531	69.0128
SLAAPGLAGEPAMRGK	RAD51C	ENSG00000108384	Rad51 paralog c	0.205387	0.223781	1.08956	0.123743	1.2029e-13	100	98.4461
SLAGEPGWQPPR	RUNX2	ENSG00000124813	Runx family transcription factor 2	0.00248536	0.00449184	1.80732	0.853849	5.45224e-08	57.5221	69.4698
SLAPAAARPQR	PRKAR1A	ENSG00000108946	Protein kinase camp-dependent type i regulatory subunit alpha	1.33546	1.0433	0.781227	-0.356186	0.00100289	100	98.3547
SLFAEDSK	RP11-332H18.5	ENSG00000267131	Novel transcript, antisense to bcas3	0.00396283	0	0	-Inf	1.97558e-05	75.2212	39.0311
SLGISGVEGSLWGR	SERPINA1	ENSG00000197249	Serpin family a member 1	0	4.38e-05	Inf	Inf	0.00295397	48.6726	50
SLGLANVK	RP11-729L2.2	ENSG00000267699	Novel protein	0.0129908	0.0112253	0.864093	-0.210741	0.368215	81.4159	80.713
SLGLLPGAAGPSARR	RNASEH2B	ENSG00000136104	Ribonuclease h2 subunit b	0.0674308	0.0732909	1.0869	0.120225	0.00193339	100	97.2578
SLGLLPGVLGAR	TNK2	ENSG00000061938	Tyrosine kinase non receptor 2	0.0346603	0.0245713	0.708916	-0.496313	0.0409533	98.2301	91.5905
SLGNASDALK	EMP2	ENSG00000213853	Epithelial membrane protein 2	1.44132	2.0544	1.42536	0.511329	1.45973e-34	100	98.4461
SLIDTRNLR	DLD	ENSG00000091140	Dihydrolipoamide dehydrogenase	0.0064859	0.000745106	0.114881	-3.12179	0.000676983	74.3363	51.9196
SLNPSHTSSNGVR	CCDC137	ENSG00000185298	Coiled-coil domain containing 137	0.310107	0.594611	1.91744	0.939183	3.79689e-68	100	98.4461
SLPFAAR	RAD51B	ENSG00000182185	Rad51 paralog b	0	0	NA	NA	0.364122	47.7876	48.5375
SLPGLTAATMSSFSESALEK	RPRD1B	ENSG00000101413	Regulation of nuclear pre-mrna domain containing 1b	0.110019	0.125453	1.14028	0.189385	0.00037441	100	96.9835
SLPGQALSR	PTPRF	ENSG00000142949	Protein tyrosine phosphatase receptor type f	0.0313963	0.035989	1.14628	0.196959	0.07284	94.6903	91.4077
SLPNTSSK	CTD-2143L24.1	ENSG00000249781	Long intergenic non-protein coding rna 2112	0	0	NA	NA	0.0198875	0	0.639854
SLPPTWVEGNVGSAR	BTBD7	ENSG00000011114	Btb domain containing 7	0.0208244	0.0236399	1.1352	0.182952	0.369932	98.2301	95.064
SLSAPRGK	ICAM2	ENSG00000108622	Intercellular adhesion molecule 2	0.0256582	0.029306	1.14217	0.191778	2.22478e-16	95.5752	93.1444
SLSASSLASLK	RAD9A	ENSG00000172613	Rad9 checkpoint clamp component a	0.0179254	0.0151595	0.845699	-0.241783	0.578452	92.9204	84.9177
SLSQIQGPDK	BACE1	ENSG00000186318	Beta-secretase 1	0.007805	0.000962133	0.123271	-3.02009	2.12116e-07	71.6814	52.1938
SLTVLSNGILLK	ZNF678	ENSG00000181450	Zinc finger protein 678	0.00256024	0.00400082	1.56268	0.644018	0.00103814	60.177	66.4534
SMPYMLLPLILGGGNK	TNPO1	ENSG00000083312	Transportin 1	0.00395185	0.0041735	1.05609	0.0787281	0.205919	70.7965	65.3565
SMSSVFTFQVR	C16orf52	ENSG00000185716	Modulator of smoothened	0.00566701	0.00112178	0.19795	-2.33679	0.000379197	79.646	56.2157
SNIEGVAR	DPM3	ENSG00000179085	Dolichyl-phosphate mannosyltransferase subunit 3, regulatory	0	0.0043505	Inf	Inf	4.07879e-07	46.0177	61.7916
SNNYLNQESLIGK	PLCH1-AS1	ENSG00000239508	Plch1 antisense rna 1	0	0	NA	NA	0.0775451	23.8938	24.6801
SPAAMGSSQSVEIPGGGTEGYHVLR	GORASP2	ENSG00000115806	Golgi reassembly stacking protein 2	0.456417	0.563394	1.23438	0.303791	1.48355e-13	100	98.4461
SPAAPNPSEPR	FAM102A	ENSG00000167106	Family with sequence similarity 102 member a	0.228773	0.416073	1.81872	0.862921	3.54725e-27	100	97.8976
SPATILHR	LRRFIP1	ENSG00000124831	Lrr binding flii interacting protein 1	0.0327055	0.0217727	0.665719	-0.587015	0.000139562	95.5752	91.4077
SPETLDSYQPGHSTR	TRIM38	ENSG00000112343	Tripartite motif containing 38	0.140513	0.112566	0.801108	-0.319931	0.000420299	100	98.3547
SPGLFLPLTLWK	FOSB	ENSG00000125740	Fosb proto-oncogene, ap-1 transcription factor subunit	0.294869	0.0107759	0.0365446	-4.7742	6.81335e-17	97.3451	73.6746
SPGLMIGAIQDLSSLPSQR	FAM120A	ENSG00000048828	Family with sequence similarity 120a	0.0241525	0.0150986	0.625138	-0.677752	0.000988675	94.6903	90.3108
SPGTNTIFSAGDR	IMPDH1	ENSG00000106348	Inosine monophosphate dehydrogenase 1	0.043864	0.0411034	0.937063	-0.0937817	0.746523	97.3451	95.9781
SPPMLGDTGR	LINC01237	ENSG00000233806	Long intergenic non-protein coding rna 1237	0	0	NA	NA	8.78121e-13	8.84956	26.1426
SPQDNFAMK	SIN3B	ENSG00000127511	Sin3 transcription regulator family member b	0.0301652	0.0379007	1.25644	0.32934	1.57004e-13	100	97.4406
SPRVLSPADR	RASL12	ENSG00000103710	Ras like family 12	0.441345	0.155686	0.352753	-1.50327	5.96422e-23	100	97.989
SPVRPGRPGHAQAPQAMK	TNFRSF18	ENSG00000186891	Tnf receptor superfamily member 18	0	0.00554591	Inf	Inf	8.98238e-32	46.9027	71.9378
SPVVSVEEAPTPTLMRVK	ZNF618	ENSG00000157657	Zinc finger protein 618	0.0780903	0.0790368	1.01212	0.0173808	0.535633	99.115	96.9835
SQAPPRSAESGSPK	TJP2	ENSG00000119139	Tight junction protein 2	0.00284254	0.00312905	1.10079	0.138545	0.706157	57.5221	58.958
SQEVPSASQVR	FAF1	ENSG00000185104	Fas associated factor 1	0.0577031	0.0542059	0.939393	-0.0901995	0.857102	100	96.4351
SQNHSAPPGAWEGSRAR	TP53I3	ENSG00000115129	Tumor protein p53 inducible protein 3	0.108263	0.0981334	0.906434	-0.141727	0.970433	100	97.989
SQVLYLPR	IGFBP5	ENSG00000115461	Insulin like growth factor binding protein 5	0.00704032	0	0	-Inf	0.000278466	60.177	46.9835
SQYLGAK	RP11-479O9.4	ENSG00000272693	Nuclear protein 2, transcriptional regulator (nupr2) pseudogene	0.0266194	0.0143031	0.537318	-0.896152	1.49613e-06	90.2655	81.8099
SRHSPSAVYLSAERLDTGK	HOXA3	ENSG00000105997	Homeobox a3	0.152551	0.0407137	0.266885	-1.90571	1.72147e-35	100	96.8921
SRLSAGASIPSGLPLLTTSPR	HDAC5	ENSG00000108840	Histone deacetylase 5	0.0629525	0.0340045	0.540161	-0.88854	5.25622e-10	100	96.9835
SRMAAAAAAGEAR	QDPR	ENSG00000151552	Quinoid dihydropteridine reductase	0.0695605	0.11319	1.62721	0.702404	2.20574e-17	98.2301	96.8921
SRPDPGYK	LGI4	ENSG00000153902	Leucine rich repeat lgi family member 4	0.025106	0	0	-Inf	2.84117e-05	92.0354	34.0037
SRPPLAWPGPEAAPHGLGLAR	BRD7	ENSG00000166164	Bromodomain containing 7	0.0114335	0.0093215	0.815282	-0.294629	0.157254	99.115	94.6069
SRQGGSYGSWEDPK	LINC00623	ENSG00000226067	Long intergenic non-protein coding rna 623	0.00587423	0.00434936	0.740415	-0.433595	0.150843	78.7611	68.0987
SRYPQRI	SNED1	ENSG00000162804	Sushi, nidogen and egf like domains 1	0.0446661	0.0282087	0.631546	-0.663039	0.0346689	98.2301	91.4991
SSFGGSGEPLVSHWR	RABL6	ENSG00000196642	Rab, member ras oncogene family like 6	0.00770664	0.0113828	1.47701	0.562682	3.09479e-10	90.2655	90.0366
SSFSSLLAAAAVAATSSDLR	HSDL2	ENSG00000119471	Hydroxysteroid dehydrogenase like 2	0.370675	0.256693	0.692501	-0.530113	1.00864e-10	100	98.1718
SSGDPSGLAK	LPIN1	ENSG00000134324	Lipin 1	0.252391	0.0932151	0.369328	-1.43702	9.07331e-10	100	96.1609
SSGGGRIIGVR	ARMC9	ENSG00000135931	Armadillo repeat containing 9	0.0546175	0.0675721	1.23719	0.307066	6.33451e-06	99.115	96.7093
SSQSVLYR	UBR3	ENSG00000144357	Ubiquitin protein ligase e3 component n-recognin 3	0	0	NA	NA	0.199413	2.65487	3.74771
SSTSLIMEMQHK	CD160	ENSG00000117281	Cd160 molecule	0.00700672	0.0121371	1.73221	0.792613	4.56055e-10	76.9912	86.5631
SSVDPRFSLLINVGQFETGSR	MTERF2	ENSG00000120832	Mitochondrial transcription termination factor 2	0.0827752	0.0421498	0.509209	-0.973671	2.85417e-09	100	94.9726
SSVVLVAGR	DNAAF5	ENSG00000164818	Dynein axonemal assembly factor 5	0.0425761	0.0198215	0.465555	-1.10298	0.613773	99.115	89.9452
STAAGSASDPAR	NEDD4L	ENSG00000049759	Nedd4 like e3 ubiquitin protein ligase	0.0666826	0.0683097	1.0244	0.0347804	8.53695e-06	99.115	97.1664
STASGLSMVSLK	PSMG1	ENSG00000183527	Proteasome assembly chaperone 1	0.00784559	0.0111108	1.41619	0.502014	0.0125255	82.3009	89.2139
STMQAFLK	RFC4	ENSG00000163918	Replication factor c subunit 4	0.192393	0.314806	1.63626	0.710406	2.76737e-61	100	98.4461
STNQFSLK	LUZP2	ENSG00000187398	Leucine zipper protein 2	0	0	NA	NA	0.182498	0	0.182815
STQNLDVPWG	PDLIM7	ENSG00000196923	Pdz and lim domain 7	0.032944	0.0201851	0.61271	-0.706724	0.0226933	92.0354	88.6654
STSGGGAPDRIGSLGR	AKAP9	ENSG00000127914	A-kinase anchoring protein 9	0.0665386	0.0418985	0.629687	-0.667292	0.0235728	95.5752	92.596
STSPTVPR	SLC12A7	ENSG00000113504	Solute carrier family 12 member 7	0.00654454	0.00684518	1.04594	0.0647961	0.155986	76.1062	75.4113
STSYMAAARENEK	ACADSB	ENSG00000196177	Acyl-coa dehydrogenase short/branched chain	0.537575	0.331813	0.61724	-0.696097	0.0205668	100	97.2578
SVDGRIILR	WDR13	ENSG00000101940	Wd repeat domain 13	0.0812104	0.0485967	0.598405	-0.740806	1.11549e-05	100	97.532
SVGMVNSQRR	RP11-382A20.3	ENSG00000166503	Hdgf like 3	0.0358742	0.0403511	1.12479	0.169662	1.42768e-06	98.2301	95.4296
SVIGTMNW	DDX42	ENSG00000198231	Dead-box helicase 42	0.655231	0.542528	0.827995	-0.272305	4.72669e-06	100	97.8976
SVLLEAEDRNHETFTRMR	RP11-479O9.4	ENSG00000272693	Nuclear protein 2, transcriptional regulator (nupr2) pseudogene	0.031372	0.0180572	0.575582	-0.796906	7.64185e-06	96.4602	89.8537
SVSDLSPPVSPSLASPR	ZNF579	ENSG00000218891	Zinc finger protein 579	0.0823788	0.0723578	0.878355	-0.187124	0.729764	100	97.2578
SVSGNDGQVDK	OXNAD1	ENSG00000154814	Oxidoreductase nad binding domain containing 1	0.024642	0.0239627	0.972432	-0.0403309	0.174145	99.115	95.4296
SVTLNGGGGK	SPAG5-AS1	ENSG00000227543	Spag5 antisense rna 1	0.0214601	0.0273707	1.27542	0.350975	6.86754e-07	92.9204	96.7093
SWGWGWEHGNSFLK	KLF13	ENSG00000169926	Kruppel like factor 13	0.210053	0.143907	0.6851	-0.545613	8.82311e-07	100	98.2633
SWHHAQAK	CPT1A	ENSG00000110090	Carnitine palmitoyltransferase 1a	0.00650337	0.00406335	0.624807	-0.678518	0.0922698	76.9912	62.6143
SWHQRGLGVAGR	KNSTRN	ENSG00000128944	Kinetochore localized astrin (spag5) binding protein	0.008186	0.0130533	1.59458	0.67318	0.00014478	85.8407	90.128
SWQMSGR	CYP2R1	ENSG00000186104	Cytochrome p450 family 2 subfamily r member 1	0.0456439	0.0491934	1.07776	0.108042	0.480448	100	97.7148
SYDYLGK	PRDM10	ENSG00000170325	Pr/set domain 10	0.0020465	0.00518652	2.53433	1.34161	0.00871578	55.7522	70.4753
TAAGLSAGLTRLGSQVGGAMR	RANBP2	ENSG00000153201	Ran binding protein 2	0.0898978	0.0471825	0.524846	-0.930033	4.53082e-07	96.4602	91.9561
TAAMPVTVTR	MYADM	ENSG00000179820	Myeloid associated differentiation marker	4.54863	2.14216	0.470946	-1.08637	6.23617e-19	100	98.3547
TAAMTEADVNPK	SNU13	ENSG00000100138	Small nuclear ribonucleoprotein 13	2.10335	2.59284	1.23272	0.301847	5.11135e-18	100	98.4461
TAAPAPAVR	PCDH1	ENSG00000156453	Protocadherin 1	0	0	NA	NA	0.000854741	23.0088	39.7623
TAMRAAGGLRAPR	IFNLR1	ENSG00000185436	Interferon lambda receptor 1	0.0558961	0.0274538	0.491157	-1.02574	8.58625e-06	89.3805	91.5905
TAPESQLHLPGR	SAT2	ENSG00000141504	Spermidine/spermine n1-acetyltransferase family member 2	0.837756	0.553887	0.661156	-0.596937	1.01707e-14	100	97.989
TDLLIYLGDSAK	KCNJ3	ENSG00000162989	Potassium inwardly rectifying channel subfamily j member 3	0	0	NA	NA	2.19797e-06	1.76991	7.86106
TDQFLNFYTMALR	ZFP82	ENSG00000181007	Zfp82 zinc finger protein	0.0879683	0.065523	0.744848	-0.424982	0.000232966	100	96.1609
TEAEAEAGAPSSPPTSDPR	MATN2	ENSG00000132561	Matrilin 2	0.190251	0.0235499	0.123783	-3.01411	2.3484e-15	100	85.2834
TEAGPGWVAELRPR	BRD3	ENSG00000169925	Bromodomain containing 3	0.0132782	0.0273448	2.05937	1.0422	2.83463e-24	93.8053	97.4406
TEDGGVGVSALK	RP11-168K11.2	ENSG00000237073	Novel transcript	0.00746134	0.00923782	1.23809	0.308118	0.00166651	81.4159	82.3583
TEEPIIK	POSTN	ENSG00000133110	Periostin	2.87581	13.6343	4.74105	2.24521	7.2698e-83	100	98.4461
TFLPIDVLK	TRPS1	ENSG00000104447	Transcriptional repressor gata binding 1	0	0.000637942	Inf	Inf	3.13278e-05	30.0885	52.2852
TGLEGALSK	HGSNAT	ENSG00000165102	Heparan-alpha-glucosaminide n-acetyltransferase	0.0234928	0.0109767	0.467238	-1.09777	6.56794e-07	93.8053	81.6271
TGLVIDWK	BPGM	ENSG00000172331	Bisphosphoglycerate mutase	0.0125416	0.0231468	1.8456	0.884088	4.41534e-13	87.6106	92.3218
TGPGLGRPR	ECHDC3	ENSG00000134463	Enoyl-coa hydratase domain containing 3	0.0166397	0.0139301	0.837161	-0.256424	0.399579	96.4602	86.106
TGQAGGLLNR	CXCL16	ENSG00000161921	C-x-c motif chemokine ligand 16	0.103914	0.134211	1.29156	0.369116	1.99342e-06	100	97.4406
TGRPGQPALK	DDX21	ENSG00000165732	Dexd-box helicase 21	0.513738	0.440259	0.856971	-0.222683	0.88147	100	97.2578
TGVFPQPK	SIRT5	ENSG00000124523	Sirtuin 5	0.0294286	0.0291575	0.990788	-0.0133518	0.105841	100	96.5265
THFHQDLGFQK	NOP14-AS1	ENSG00000249673	Nop14 antisense rna 1	0.0208799	0.0176313	0.844417	-0.243972	0.293457	93.8053	92.6874
THLELMNK	ASAP1	ENSG00000153317	Arfgap with sh3 domain, ankyrin repeat and ph domain 1	0.00578073	0.00536297	0.927732	-0.10822	0.0163565	62.8319	66.819
THPTGLLESIQASNR	PRR15L	ENSG00000167183	Proline rich 15 like	0.00292429	0.00748842	2.56077	1.35658	5.96383e-09	67.2566	78.3364
THRHSEPMTVVGA	DYNLRB1	ENSG00000125971	Dynein light chain roadblock-type 1	0.00619958	0.00900232	1.45209	0.538126	0.220429	77.8761	83.181
TIIPIPIFSFNK	LMO3	ENSG00000048540	Lim domain only 3	0.00359381	0	0	-Inf	0.0319558	70.7965	48.1718
TLETLSLNLR	CAPN8	ENSG00000203697	Calpain 8	0.00159975	0	0	-Inf	0.000566205	53.0973	49.8172
TLFLIASLPGSK	RP11-467K18.2	ENSG00000253973	Nrip3 divergent transcript	0.00171867	0	0	-Inf	0.00107074	51.3274	43.6015
TLGGAGIR	PAX5	ENSG00000196092	Paired box 5	0	0	NA	NA	0.165504	29.2035	36.8373
TLGGLDLVGEK	MPP3	ENSG00000161647	Membrane palmitoylated protein 3	0.00578023	0.00599267	1.03675	0.052071	0.211767	67.2566	72.1207
TLGLAFA	AC097721.2	ENSG00000228043	Novel transcript	0	0	NA	NA	0.00450878	2.65487	6.03291
TLGQLVK	SGOL1-AS1	ENSG00000231304	Sgo1 antisense rna 1	0	0	NA	NA	0.549569	0.884956	1.37112
TLMDTNAMESGK	DNAH10	ENSG00000197653	Dynein axonemal heavy chain 10	0.0062635	0.00766327	1.22348	0.290992	1.6552e-12	76.1062	78.245
TMAGAPTVSLPELR	TSTD1	ENSG00000215845	Thiosulfate sulfurtransferase like domain containing 1	1.50822	3.32037	2.20152	1.1385	2.06486e-48	100	98.3547
TMPSATSHSGSGSK	CAPRIN1	ENSG00000135387	Cell cycle associated protein 1	0.052027	0.0947907	1.82195	0.865486	8.68397e-20	98.2301	90.585
TNTLYLHK	C11orf49	ENSG00000149179	Chromosome 11 open reading frame 49	0	0	NA	NA	0.0375613	4.42478	4.57038
TPAPGEEHR	EPN3	ENSG00000049283	Epsin 3	0.20612	0.554254	2.68899	1.42706	2.49272e-53	92.0354	98.2633
TPFTNVPK	SDR42E1	ENSG00000184860	Short chain dehydrogenase/reductase family 42e, member 1	0.0567537	0.0168216	0.296397	-1.7544	1.50536e-11	94.6903	80.3473
TPQTSASQQMLNFPDK	SMARCC2	ENSG00000139613	Swi/snf related, matrix associated, actin dependent regulator of chromatin subfamily c member 2	1.1963	0.879392	0.735096	-0.443996	1.17545e-17	100	98.1718
TPRSLDVDGPAK	FOXO1	ENSG00000150907	Forkhead box o1	0.0719847	0.0183139	0.254414	-1.97475	1.357e-19	99.115	89.7623
TPSANMMVLK	ANKRD1	ENSG00000148677	Ankyrin repeat domain 1	0	0	NA	NA	0.565785	38.0531	45.4296
TPTAMGAAGGAR	ADM5	ENSG00000224420	Adrenomedullin 5 (putative)	0.0573329	0.0192741	0.336178	-1.5727	7.92065e-07	100	90.4936
TPWDTVFHFLR	SOX10	ENSG00000100146	Sry-box transcription factor 10	0.191328	0.00315055	0.0164667	-5.9243	7.73505e-12	91.1504	55.5759
TQLPASPR	DOCK6	ENSG00000130158	Dedicator of cytokinesis 6	0.0401305	0.0133954	0.333797	-1.58296	5.38021e-16	98.2301	87.3857
TQNVSITTK	NKIRAS1	ENSG00000197885	Nfkb inhibitor interacting ras like 1	0.00454122	0.00268116	0.590405	-0.760223	0.0248519	68.1416	58.1353
TQQGLAQR	GCFC2	ENSG00000005436	Gc-rich sequence dna-binding factor 2	0.0778689	0.0306153	0.393164	-1.3468	1.32868e-20	100	93.7843
TRAQPGGSR	COCH	ENSG00000100473	Cochlin	0.00603722	0.00300583	0.497883	-1.00612	1.44192e-07	79.646	60.4205
TRASEAAR	EEFSEC	ENSG00000132394	Eukaryotic elongation factor, selenocysteine-trna specific	0	0	NA	NA	4.42464e-09	31.8584	49.1773
TRIYSMSQPQYNPAK	UBL7-AS1	ENSG00000247240	Ubl7 divergent transcript	0.0218624	0.019994	0.914541	-0.128881	0.447792	97.3451	92.1389
TRLHHVGPAGLK	FHL2	ENSG00000115641	Four and a half lim domains 2	0	0	NA	NA	0.000113628	4.42478	8.50091
TRLTFMLLQR	ANKRD23	ENSG00000163126	Ankyrin repeat domain 23	0.0871438	0.07375	0.846303	-0.240754	0.24885	100	98.0804
TRMMIQQIWMNQMK	FBXO3	ENSG00000110429	F-box protein 3	0.590815	0.515876	0.87316	-0.195681	0.0042121	100	98.4461
TRMSTLTTSIK	PCNXL4	ENSG00000126773	Pecanex 4	0.0103335	0.00741754	0.717818	-0.478311	0.0569028	85.8407	78.6106
TRSLEAYTK	PTCHD1	ENSG00000165186	Patched domain containing 1	0.0578944	0	0	-Inf	4.3131e-16	88.4956	38.2998
TSFVALRLYK	LCLAT1	ENSG00000172954	Lysocardiolipin acyltransferase 1	0	0	NA	NA	0.210518	34.5133	39.4881
TSGDTFR	ZDHHC14	ENSG00000175048	Zinc finger dhhc-type palmitoyltransferase 14	0	0	NA	NA	0.00595008	1.76991	4.11335
TSLDHPDREMDSHPR	BOD1	ENSG00000145919	Biorientation of chromosomes in cell division 1	0.0450847	0.0429743	0.953191	-0.0691634	0.0214696	96.4602	93.6015
TSLNLIPSK	ARRB2	ENSG00000141480	Arrestin beta 2	0.404299	0.476867	1.17949	0.238163	0.130865	100	98.4461
TSNSINSLK	FRG1HP	ENSG00000276291	Fshd region gene 1 family member h, pseudogene	0	0	NA	NA	0.894062	30.9735	27.1481
TSQFFFSALVAMEK	MICAL1	ENSG00000135596	Microtubule associated monooxygenase, calponin and lim domain containing 1	0.158716	0.210418	1.32575	0.406812	1.02364e-11	100	98.5375
TSRRELMK	NDUFB3	ENSG00000119013	Nadh:ubiquinone oxidoreductase subunit b3	0.010414	0.0127836	1.22754	0.295764	0.0032737	82.3009	84.3693
TSVLSVASR	PCBD2	ENSG00000132570	Pterin-4 alpha-carbinolamine dehydratase 2	0.0108739	0.00669897	0.616062	-0.698852	0.0157284	79.646	71.5722
TTEDLFQPLSYIK	STRN	ENSG00000115808	Striatin	0.00527807	0.00814675	1.54351	0.626215	1.59214e-07	72.5664	74.6801
TTHVYENLPILK	ZNF287	ENSG00000141040	Zinc finger protein 287	0.0590504	0.0369648	0.625987	-0.675795	4.32084e-08	100	96.6179
TTMTHFNK	CNN3	ENSG00000117519	Calponin 3	3.21773	2.26625	0.7043	-0.505738	2.81743e-08	100	98.3547
TVAFSAGNWIRSLTK	ACACB	ENSG00000076555	Acetyl-coa carboxylase beta	0.0728985	0.00425855	0.0584176	-4.09745	7.52487e-13	98.2301	68.0073
TVAVQLK	RMND1	ENSG00000155906	Required for meiotic nuclear division 1 homolog	0.00690636	0.0114307	1.6551	0.726915	1.06945e-19	69.9115	80.5302
TVGGYISK	TAGLN2	ENSG00000158710	Transgelin 2	0.014544	0.00876331	0.602536	-0.730881	0.000227683	89.3805	78.7934
TVMLLHSSR	ESR1	ENSG00000091831	Estrogen receptor 1	0.0372963	0.0239536	0.642252	-0.63879	0.120356	95.5752	83.0896
TVNAAGIGR	KLHL24	ENSG00000114796	Kelch like family member 24	0.00555547	0.00772423	1.39038	0.47548	0.00166637	75.2212	75.8684
TVQELRK	TMOD2	ENSG00000128872	Tropomodulin 2	0	0	NA	NA	0.127885	2.65487	3.65631
TVSISGSVR	EPS15	ENSG00000085832	Epidermal growth factor receptor pathway substrate 15	0.0978346	0.0664313	0.679016	-0.558482	9.93158e-10	100	96.9835
TVSYLFSDK	FZD6	ENSG00000164930	Frizzled class receptor 6	0.0230159	0.0199835	0.868249	-0.203819	0.0765865	97.3451	87.8428
TWLDGAATEK	RIPK1	ENSG00000137275	Receptor interacting serine/threonine kinase 1	0.0415306	0.0378589	0.911589	-0.133545	0.939249	96.4602	94.2413
TWPALSSPAAEELPVR	PHLDA2	ENSG00000181649	Pleckstrin homology like domain family a member 2	0.132813	0.244911	1.84402	0.882857	1.74389e-29	100	98.2633
VAAHSGPSGGSAMR	KCTD9	ENSG00000104756	Potassium channel tetramerization domain containing 9	0.0818869	0.0452313	0.552363	-0.856311	1.00393e-09	100	95.7038
VAFSSDSIK	RUBCN	ENSG00000145016	Rubicon autophagy regulator	0.0211502	0.0210423	0.994898	-0.0073789	0.0185096	96.4602	92.5046
VAGAAHVDPR	INHA	ENSG00000123999	Inhibin subunit alpha	0	0.00084566	Inf	Inf	0.0013195	39.823	54.3876
VDRFSTLK	LMF1	ENSG00000103227	Lipase maturation factor 1	0.00801514	0.0088662	1.10618	0.145589	0.294231	84.9558	81.6271
VEEAEAMAETEER	CDV3	ENSG00000091527	Cdv3 homolog	0.0444182	0.0523023	1.1775	0.235723	0.020829	99.115	96.8007
VEGNDGVLFK	FIGNL1	ENSG00000132436	Fidgetin like 1	0.0508835	0.0433618	0.852177	-0.230776	0.15694	100	96.4351
VESAIAEGGASR	EIF4G2	ENSG00000110321	Eukaryotic translation initiation factor 4 gamma 2	5.65531	4.91519	0.869128	-0.202359	0.0163484	100	98.4461
VETVETTETSGR	POC1B	ENSG00000139323	Poc1 centriolar protein b	0.251571	0.229696	0.913047	-0.13124	0.937775	100	97.989
VFPVPAGGFSLSLSLQGGG	GNB2L1	ENSG00000204628	Receptor for activated c kinase 1	1.36057	1.17088	0.860582	-0.216615	0.000999998	100	98.4461
VFSWNASSPSISHALYGHFK	ALOX5	ENSG00000012779	Arachidonate 5-lipoxygenase	0	0	NA	NA	0.0680219	31.8584	33.9122
VGASETEENGSDSFMHSMDPQLER	DNM1	ENSG00000106976	Dynamin 1	0.202658	0.144345	0.712261	-0.489522	0.0020169	100	97.6234
VGEGGLIR	GSTO2	ENSG00000065621	Glutathione s-transferase omega 2	0.0165072	0.0120716	0.731291	-0.451483	0.441955	83.1858	79.3419
VGLEPVTMPRR	ZNF513	ENSG00000163795	Zinc finger protein 513	0.0647629	0.0900097	1.38983	0.474913	4.24998e-08	99.115	97.532
VGMLASQK	IMPDH1	ENSG00000106348	Inosine monophosphate dehydrogenase 1	0.0013436	0.00371437	2.7645	1.46702	0.00118513	53.9823	61.7916
VGNMSGSVPVPLPGWVGVR	LMO3	ENSG00000048540	Lim domain only 3	0.00401854	0.00094452	0.235041	-2.08902	0.0323086	72.5664	53.8391
VGSAHRVPTK	MECP2	ENSG00000169057	Methyl-cpg binding protein 2	0.268654	0.124767	0.464414	-1.10652	3.2703e-17	100	95.7038
VGTLRLTR	ADAMTS16	ENSG00000145536	Adam metallopeptidase with thrombospondin type 1 motif 16	0	0	NA	NA	0.177617	43.3628	34.2779
VGTQQVAEVTR	NR2C2	ENSG00000177463	Nuclear receptor subfamily 2 group c member 2	0.0983481	0.0557039	0.566396	-0.820118	1.08433e-07	99.115	94.3327
VHGMALSELGTFLRR	EXOC3L1	ENSG00000179044	Exocyst complex component 3 like 1	0.0808038	0.0690626	0.854694	-0.22652	0.0568661	99.115	98.0804
VHLGEAPR	SNRPD3	ENSG00000100028	Small nuclear ribonucleoprotein d3 polypeptide	0.616761	0.488659	0.792299	-0.335883	0.00320518	100	98.4461
VHQSWNGLLYTLSK	NFKBIZ	ENSG00000144802	Nfkb inhibitor zeta	0.0806956	0.0291845	0.361662	-1.46729	0.4977	100	92.0475
VIGELSK	AC073987.1	ENSG00000229209	Novel transcript	0	0	NA	NA	0.0854392	0	0.365631
VIILPTTPPLPR	HECTD2	ENSG00000165338	Hect domain e3 ubiquitin protein ligase 2	0.00175701	0	0	-Inf	0.654222	60.177	45.7038
VIIYEVFK	RP11-6N13.1	ENSG00000251574	Novel transcript	0	0	NA	NA	0.162638	0	0.274223
VILVNYSSVYK	AADACL2-AS1	ENSG00000242908	Aadacl2 antisense rna 1	0.023536	0.010779	0.457981	-1.12664	5.29945e-05	90.2655	80.5302
VLADVGR	SNX29	ENSG00000048471	Sorting nexin 29	0	0	NA	NA	0.65155	17.6991	10.7861
VLDSGLLNK	GSTA4	ENSG00000170899	Glutathione s-transferase alpha 4	0.0180706	0.0107544	0.595135	-0.74871	0.00305664	89.3805	79.159
VLHFVDGDK	CDK5RAP2	ENSG00000136861	Cdk5 regulatory subunit associated protein 2	0.240659	0.239082	0.993448	-0.00948333	0.0974371	100	98.4461
VLIHIGK	RP11-383C5.3	ENSG00000228021	Novel transcript	0.0136494	0.0140988	1.03292	0.0467343	0.531833	90.2655	84.4607
VLLGATGR	NOL7	ENSG00000225921	Nucleolar protein 7	0.00562481	0.00508801	0.904566	-0.144703	0.555603	68.1416	68.1901
VLLLSTGTQLK	CLK3	ENSG00000179335	Cdc like kinase 3	0.0117106	0.00833289	0.71157	-0.490923	0.632031	86.7257	76.4168
VLPTSEGLK	IFT122	ENSG00000163913	Intraflagellar transport 122	0.0105936	0.007694	0.726289	-0.461384	0.857067	79.646	75.1371
VLQGGLK	GRIA4	ENSG00000152578	Glutamate ionotropic receptor ampa type subunit 4	0	0	NA	NA	0.164551	3.53982	0.639854
VLRPLNYLPTPRVPVR	GUK1	ENSG00000143774	Guanylate kinase 1	0.0358079	0.0346598	0.967938	-0.0470139	0.00308819	100	96.9835
VLSAFIVPK	FXR1	ENSG00000114416	Fmr1 autosomal homolog 1	0.208184	0.274229	1.31724	0.397521	7.28523e-13	100	98.2633
VLSNAPK	ABI1	ENSG00000136754	Abl interactor 1	0	0	NA	NA	0.00121131	3.53982	8.40951
VLSPALSR	ICMT	ENSG00000116237	Isoprenylcysteine carboxyl methyltransferase	0.856388	0.804114	0.93896	-0.0908637	0.141153	100	98.4461
VLSPGLGR	RP11-706C16.8	ENSG00000253715	Novel transcript	0	0	NA	NA	0.694944	5.30973	3.65631
VLVGLDK	RIPK1	ENSG00000137275	Receptor interacting serine/threonine kinase 1	0	0	NA	NA	0.0212623	49.5575	40.8592
VLWSPLK	RBMS1	ENSG00000153250	Rna binding motif single stranded interacting protein 1	0	0	NA	NA	0.160409	4.42478	4.38757
VMAGRRAEPK	OGT	ENSG00000147162	O-linked n-acetylglucosamine (glcnac) transferase	0.00863614	0.00260463	0.301596	-1.72931	3.17392e-08	78.7611	55.9415
VMASGEVAMSNFPWK	NUTM2B-AS1	ENSG00000225484	Nutm2b antisense rna 1	0	0	NA	NA	0.18954	27.4336	26.1426
VMPPGLVASVGWGRELPK	CPT1A	ENSG00000110090	Carnitine palmitoyltransferase 1a	0.00353195	0.00549259	1.55511	0.637021	7.09312e-07	63.7168	75.777
VNIERFK	SLC9C1	ENSG00000172139	Solute carrier family 9 member c1	0	0	NA	NA	4.97582e-06	43.3628	47.7148
VNLVTSIDFLLRNQEGR	CBX3	ENSG00000122565	Chromobox 3	0.0086755	0.0128249	1.47829	0.563926	0.000124947	74.3363	85.192
VNTVSQHLQQPPGNGLDHVNK	CCDC146	ENSG00000135205	Coiled-coil domain containing 146	0.0209142	0.0145635	0.696348	-0.522119	0.0025835	98.2301	90.2194
VNVYEDLK	CCDC59	ENSG00000133773	Coiled-coil domain containing 59	0.0252466	0.0119929	0.475032	-1.0739	5.50063e-10	92.9204	84.1865
VPAAMEAVPRMPMIWLDLK	PTPN23	ENSG00000076201	Protein tyrosine phosphatase non-receptor type 23	0.152745	0.167938	1.09947	0.136809	0.00203796	100	98.0804
VPAGGFGPR	CCDC40	ENSG00000141519	Coiled-coil domain containing 40	0.0469343	0.0785878	1.67442	0.743665	3.2094e-17	100	97.075
VPLSAASLLEPWR	C5orf56	ENSG00000197536	Irf1 antisense rna 1	0.0144822	0.00598468	0.413243	-1.27494	2.08904e-05	87.6106	71.6636
VPNGFLHLRTPESVK	SETD7	ENSG00000145391	Set domain containing 7, histone lysine methyltransferase	0.0119767	0.0102296	0.854124	-0.227482	0.946425	93.8053	87.9342
VPPAPHTPSK	EEF1A2	ENSG00000101210	Eukaryotic translation elongation factor 1 alpha 2	0.102686	0.682918	6.65053	2.73347	7.42026e-06	92.9204	95.9781
VPPSAMAAR	CLPTM1L	ENSG00000049656	Clptm1 like	0.0273671	0.0389464	1.42311	0.509051	6.77137e-14	98.2301	97.3492
VPSSNMSK	PUS1	ENSG00000177192	Pseudouridine synthase 1	0.0147896	0.0189907	1.28406	0.360712	0.00222872	90.2655	89.9452
VPVTQATR	MDGA2	ENSG00000139915	Mam domain containing glycosylphosphatidylinositol anchor 2	0	0	NA	NA	0.674507	2.65487	1.91956
VQAGAGWPAPHSGGAEGGAGAR	TNFAIP2	ENSG00000185215	Tnf alpha induced protein 2	0.124915	0.118881	0.951692	-0.0714327	0.0349199	99.115	97.1664
VQENIFLK	DSC3	ENSG00000134762	Desmocollin 3	0.320855	0.0390198	0.121612	-3.03964	2.53483e-05	92.0354	82.5411
VQIISHLR	SPATA17	ENSG00000162814	Spermatogenesis associated 17	0.00139192	0.0107037	7.68992	2.94297	6.93772e-29	56.6372	83.181
VQNLGGELVVSGVSIS	CTNNA1	ENSG00000044115	Catenin alpha 1	3.57124	4.22809	1.18393	0.243578	2.08536e-14	100	98.4461
VQNQLFYSQSAR	ARHGAP32	ENSG00000134909	Rho gtpase activating protein 32	0.256292	0.272565	1.06349	0.0888088	8.04505e-09	100	97.8062
VRAAMDPNTIIEALRGTMDP	IPO7	ENSG00000205339	Importin 7	0.436857	0.374129	0.85641	-0.223627	0.828047	99.115	97.2578
VREESFR	EDEM3	ENSG00000116406	Er degradation enhancing alpha-mannosidase like protein 3	0.39076	0.375041	0.959774	-0.0592327	1.36864e-05	100	96.0695
VSAFGAR	HUNK	ENSG00000142149	Hormonally up-regulated neu-associated kinase	0	0	NA	NA	0.932464	11.5044	12.6143
VSAPDPPPPHPAR	PTMS	ENSG00000159335	Parathymosin	0.0115174	0.0294784	2.55947	1.35585	3.62455e-31	84.0708	93.053
VSFTADK	PPP4R3B	ENSG00000275052	Protein phosphatase 4 regulatory subunit 3b	0	0	NA	NA	0.583005	15.9292	15.4479
VSGEGRLETSPWK	FGFR2	ENSG00000066468	Fibroblast growth factor receptor 2	0.00851283	0.00433281	0.508974	-0.974337	0.989393	75.2212	64.2596
VSGMQYLRGGR	MCMBP	ENSG00000197771	Minichromosome maintenance complex binding protein	0.0153995	0.0130266	0.845914	-0.241417	0.471731	82.3009	85.0091
VSISVDK	GUCY1A2	ENSG00000152402	Guanylate cyclase 1 soluble subunit alpha 2	0	0	NA	NA	0.103056	1.76991	3.38208
VSLSVFQSPGAVVQGLGLVMASPSR	TSPAN6	ENSG00000000003	Tetraspanin 6	0.73298	0.386059	0.526699	-0.924951	3.96886e-21	100	98.4461
VSRNPIPSDRISPPQP	SYNCRIP	ENSG00000135316	Synaptotagmin binding cytoplasmic rna interacting protein	0.877799	1.00489	1.14478	0.195073	1.24578e-06	100	98.4461
VSVGALSGRR	GPRC5C	ENSG00000170412	G protein-coupled receptor class c group 5 member c	0.0497805	0.0452988	0.90997	-0.136109	0.267636	97.3451	91.7733
VTFTADK	RP11-276H19.2	ENSG00000269994	Long intergenic non-protein coding rna 2893	0	0	NA	NA	0.205891	10.6195	5.21024
VTGGRNQSLPK	ZNF195	ENSG00000005801	Zinc finger protein 195	0.0387719	0.0323426	0.834178	-0.261573	0.12519	98.2301	95.1554
VTGIPAR	NQO2	ENSG00000124588	N-ribosyldihydronicotinamide:quinone reductase 2	0	0	NA	NA	0.100015	26.5487	23.1261
VTINSVK	PTPRZ1	ENSG00000106278	Protein tyrosine phosphatase receptor type z1	0	0	NA	NA	0.740905	1.76991	0.822669
VTLMPMGSK	DTWD1	ENSG00000104047	Dtw domain containing 1	0.00807085	0.00621456	0.770001	-0.377068	0.837863	75.2212	73.5832
VTPPNIK	IRF4	ENSG00000137265	Interferon regulatory factor 4	0	0	NA	NA	0.12991	24.7788	12.8885
VTQFQILGR	NDRG3	ENSG00000101079	Ndrg family member 3	0.819922	0.96951	1.18244	0.24177	1.23875e-14	100	98.4461
VVAVPGQFLLPTPPAAWGR	MFI2	ENSG00000163975	Melanotransferrin	0.00499599	0.00335676	0.671891	-0.5737	0.927636	76.9912	67.5503
VVGGAGIK	COPG1	ENSG00000181789	Copi coat complex subunit gamma 1	0.00585811	0.00619106	1.05684	0.079751	0.584624	79.646	74.5887
VVGLDPTELTLLELRRR	PPT2-EGFL8	ENSG00000258388	Ppt2-egfl8 readthrough (nmd candidate)	0.0293141	0.0177135	0.604268	-0.72674	3.45804e-05	98.2301	93.1444
VVSLSPNLLYFFPSPK	FAM122C	ENSG00000156500	Pabir family member 3	0.0192669	0.00922549	0.478826	-1.06243	1.38516e-09	97.3451	80.0731
VVVSEFTVGITYTVMGK	SNAP91	ENSG00000065609	Synaptosome associated protein 91	0.00473518	0	0	-Inf	0.571377	67.2566	47.4406
VWAEDNPLGLAVNEAPVTR	TPTE2P5	ENSG00000168852	Transmembrane phosphoinositide 3-phosphatase and tensin homolog 2 pseudogene 5	0.0166988	0.0108087	0.647275	-0.627549	0.00134384	92.0354	83.9122
VWLEIVFSR	HNRNPM	ENSG00000099783	Heterogeneous nuclear ribonucleoprotein m	0.0187373	0.0118054	0.630048	-0.666466	0.000397739	92.9204	82.8154
WALNPERLAMPLHK	MRPL28	ENSG00000086504	Mitochondrial ribosomal protein l28	0.416666	0.57913	1.38991	0.474994	8.2298e-23	100	98.3547
WEGGLGQDK	GALK1	ENSG00000108479	Galactokinase 1	0.326139	0.052764	0.161784	-2.62786	2.62917e-41	100	97.3492
WEGSIIFPPLR	PHC2	ENSG00000134686	Polyhomeotic homolog 2	0.0115298	0.00562532	0.487896	-1.03536	0.000218218	92.0354	74.1316
WERESHLDNLK	LINC00662	ENSG00000261824	Long intergenic non-protein coding rna 662	0.00976516	0.0130105	1.33234	0.413966	0.000704701	79.646	87.2943
WEVNEMGVAGPGFASGQRGLSLSGMQLR	MAPKAPK5	ENSG00000089022	Mapk activated protein kinase 5	0.00653692	0.00639863	0.978845	-0.0308478	0.52553	82.3009	83.3638
WNGLGFLNK	SOCS5	ENSG00000171150	Suppressor of cytokine signaling 5	0.411037	0.234518	0.570552	-0.80957	1.34e-17	100	98.1718
WSGGVLSSPGR	COMMD6	ENSG00000188243	Comm domain containing 6	0.53008	0.490686	0.925684	-0.111409	0.0233998	100	98.3547
WSIMADMQNLVER	CAP1	ENSG00000131236	Cyclase associated actin cytoskeleton regulatory protein 1	2.42412	2.78951	1.15073	0.202549	8.22631e-07	100	98.4461
WVDVIER	TMEM161B-AS1	ENSG00000247828	Tmem161b divergent transcript	0.0337765	0.0175441	0.519416	-0.945037	3.44874e-06	90.2655	91.8647
WVLLGAPGR	NDUFA12	ENSG00000184752	Nadh:ubiquinone oxidoreductase subunit a12	0.00523363	0.0115881	2.21417	1.14676	1.32101e-21	98.2301	96.5265
X	ELAVL1	ENSG00000066044	Elav like rna binding protein 1	1.35001	1.14423	0.847575	-0.238587	7.51745e-07	100	98.4461
YEDILSSWNL	PLPPR4	ENSG00000117600	Phospholipid phosphatase related 4	0.0482995	0.0183914	0.380779	-1.39298	2.31271e-12	100	91.9561
YEVSVIPEYFSGPGTPLTGNAATEEER	COL12A1	ENSG00000111799	Collagen type xii alpha 1 chain	0.143053	0.385616	2.6956	1.43061	4.34128e-68	97.3451	94.8812
YGADSVK	PIN4	ENSG00000102309	Peptidylprolyl cis/trans isomerase, nima-interacting 4	0	0	NA	NA	0.02074	15.0442	9.96344
YGLHWVR	TCF4	ENSG00000196628	Transcription factor 4	0	0	NA	NA	0.0171788	19.469	4.11335
YGNAADDRTDK	USF2	ENSG00000105698	Upstream transcription factor 2, c-fos interacting	0.0151388	0.018801	1.24191	0.312557	0.00696912	90.2655	89.8537
YGNNFSINTSK	HSPA4L	ENSG00000164070	Heat shock protein family a (hsp70) member 4 like	0.0338082	0.0111191	0.328889	-1.60433	2.3573e-09	96.4602	81.7185
YHLMPIRVATLK	VTCN1	ENSG00000134258	V-set domain containing t cell activation inhibitor 1	0.0427658	0.0250112	0.584842	-0.773882	0.00200751	88.4956	82.2669
YILGNLIATVWFR	TNRC6A	ENSG00000090905	Trinucleotide repeat containing adaptor 6a	0.0128786	0.00722727	0.561184	-0.833454	0.0147124	99.115	95.7952
YLSASSSK	HPSE2	ENSG00000172987	Heparanase 2 (inactive)	0	0	NA	NA	0.219831	0	0.182815
YLTMNVR	GRM7	ENSG00000196277	Glutamate metabotropic receptor 7	0	0	NA	NA	0.000190361	4.42478	6.21572
YNEDSVK	ARHGAP15	ENSG00000075884	Rho gtpase activating protein 15	0	0	NA	NA	0.465694	2.65487	1.91956
YNLIAVSNHYGGMR	TBC1D8	ENSG00000204634	Tbc1 domain family member 8	0.0161907	0.00941259	0.581357	-0.782504	0.000486694	88.4956	81.2614
YPQDVVGNGR	ITPR1	ENSG00000150995	Inositol 1,4,5-trisphosphate receptor type 1	0	0	NA	NA	5.3855e-24	37.1681	43.7843
YQARAGNMAAAGV	TBC1D15	ENSG00000121749	Tbc1 domain family member 15	0.193048	0.13482	0.698373	-0.517931	2.63876e-09	100	96.9835
YQSSPAYLK	PBRM1	ENSG00000163939	Polybromo 1	0.249956	0.138689	0.554854	-0.849821	4.78987e-10	99.115	95.521
YSGANGR	YPEL3	ENSG00000090238	Yippee like 3	0.0298704	0.0526465	1.7625	0.817624	4.00394e-28	98.2301	97.2578
YTVINFDK	KIAA1468	ENSG00000134444	Rab11 binding and lish domain, coiled-coil and heat repeat containing	0.0194749	0.0129228	0.663563	-0.591696	0.00409291	87.6106	83.2724
YWGVGAAGFR	EXOC7	ENSG00000182473	Exocyst complex component 7	0.440566	0.336792	0.764453	-0.3875	1.07931e-05	100	98.2633
YYNTALK	IL27RA	ENSG00000104998	Interleukin 27 receptor subunit alpha	0	0	NA	NA	0.564783	8.84956	9.04936
YYTNSVK	TDRD3	ENSG00000083544	Tudor domain containing 3	0	0	NA	NA	0.458088	23.0088	17.4589
YYVDSVR	WWP1	ENSG00000123124	Ww domain containing e3 ubiquitin protein ligase 1	0	0	NA	NA	3.82977e-07	9.73451	24.4059
