# Supplementary material for: Proteogenomic Analysis of Breast Cancer Transcriptomic and Proteomic Data, Using De Novo Transcript Assembly: Genome-Wide Identification of Novel Peptides and Clinical Implications
Source: Mol Cell Proteomics. 2022 Feb 26;21(4):100220. doi: 10.1016/j.mcpro.2022.100220 (PMC9020135; doi:10.1016/j.mcpro.2022.100220)
Supplement: Supplemental Table S4 [file mmc4.xlsx]

## Sheet: Supplemental Table 4
Supplemental Table 4 List of protein coding genes corresponding to novel peptides that mapped to cancer hallmarks along with the peptide sequence, gene symbol, CHG class, peptide category, total no. of PSMs, chromosomal location and RNA expression (p value as per Supplemental Table 3)
Peptide Sequence	Gene Symbol	CHG class	Peptide category	Total No. of PSMs	Chromosome	Start	End	p value (RNA expression)
AAGAVATQVSPAVPLPPR	PLCD1	Sustaining Proliferative Signaling	5`-UTR(chr3:g.38029539)	1	Chr3	38029552	38029605	2.48333e-09
AEPTEQGTGMAK	HSPA1B	Sustaining Proliferative Signaling; Activating Invasion and Metastasis	5`-UTR(chr6:g.31827951)	2	Chr6	31827924	31827959	0.165862
AESASMTER	HSPB1	Resisting Cell Death; Activating Invasion and Metastasis; Inducing Angiogenesis; Sustaining Proliferative Signaling	5`-UTR(chr7:g.76302713)	10	Chr7	76302698	76302724	2.69075e-40
AFEHTEELR	AXIN1	Sustaining Proliferative Signaling; Activating Invasion and Metastasis; Evading Growth Suppressors; Enabling Replicative Immortality	Intronic	1	Chr16	319155	319181	2.71002e-06
AGALAGVAALR	TNFRSF12A	Resisting Cell Death; Inducing Angiogenesis	FS	16	Chr16	3020439	3020471	7.06501e-29
AGDQEPPALR	PPP2R5A	Reprogramming Energy Metabolism; Resisting Cell Death; Sustaining Proliferative Signaling	5`-UTR(chr1:g.212286111)	1	Chr1	212285895	212285924	0.648048
AGPPTPVR	CREBBP	Resisting Cell Death; Sustaining Proliferative Signaling; Activating Invasion and Metastasis; Evading Growth Suppressors; Reprogramming Energy Metabolism; Enabling Replicative Immortality	5`-UTR(chr16:g.3879916)	2	Chr16	3879971	3879994	0.720349
AGTGVAAAETPVR	PPP4C	Reprogramming Energy Metabolism	5`-UTR(chr16:g.30076378)	1	Chr16	30076071	30076094	4.23693e-61
AIEQADLLQEVR	AP1S1	Resisting Cell Death	Exon-extension	9	Chr7	101159167	101159202	4.08542e-70
APPQPASMSGIK	PAPSS2	Reprogramming Energy Metabolism	5`-UTR(chr10:g.87659982)	1	Chr10	87659961	87659996	0.217652
ARLSWLETEPERVAHL	STEAP3	Resisting Cell Death; Genome Instability and Mutation	5`-UTR(chr2:g.119231013)	1	Chr2	119230914	119230961	0.355191
ATGFPAR	SREBF1	Reprogramming Energy Metabolism	FS	2	Chr17	17819665	17819685	1.42594e-28
ATGISAR	TLR3	Evading Immune Destruction	Intronic	3	Chr4	186079808	186079828	0.904873
DAMSGYSSDRDR	DDX5	Sustaining Proliferative Signaling; Inducing Angiogenesis; Activating Invasion and Metastasis	Exon-extension	5	Chr17	64506090	64506125	0.000552436
DMEPPGGSLGPGRGTR	DIAPH1	Activating Invasion and Metastasis	5`-UTR(chr5:g.141618914)	2	Chr5	141618870	141618917	1.30349e-05
DSGDRVRAPGAGSK	IRF3	Evading Immune Destruction	Exon-extension	1	Chr19	49663554	49663595	NA
DSPVLGGQQGSSAGRYGLAH	IDUA	Resisting Cell Death	Exon-extension	1	Chr4	1001428	1001487	4.38592e-08
EAVYLVSRMDGPVAEHAK	SDSL	Reprogramming Energy Metabolism	5`-UTR(chr12:g.113427983)	1	Chr12	113427962	113428012	2.38244e-38
EFIATTPSITTETISTTMTVK	EPB41L1	Activating Invasion and Metastasis	Exon-skipping(chr20:g.36214440)	3	Chr20	36221864	36221872	9.21776e-07
EHPAPLPR	PPP2R5A	Reprogramming Energy Metabolism; Resisting Cell Death; Sustaining Proliferative Signaling	5`-UTR(chr1:g.212286111)	6	Chr1	212286012	212286035	1.85353e-06
ELGGGAHLR	FZD5	Inducing Angiogenesis; Sustaining Proliferative Signaling; Activating Invasion and Metastasis; Evading Growth Suppressors; Enabling Replicative Immortality	FS	1	Chr2	207767286	207767312	1.9299e-07
EQPYNFWVDK	RAP1GAP	Activating Invasion and Metastasis	5`-UTR(chr1:g.21620032)	2	Chr1	21665211	21665230	1.78375e-07
ERLGYPMNEPTENR	ADIPOR2	Reprogramming Energy Metabolism	5`-UTR(chr12:g.1754344)	1	Chr12	1754326	1754367	0.761775
FSLDNAGGRPGFPGGALQFF	CCNL2	Evading Immune Destruction; Inducing Angiogenesis; Resisting Cell Death; Tumor-Promoting Inflammation	3`-UTR(chr1:g.1391541)	1	Chr1	1390883	1390942	0.000334906
GAVDDDVAEDIISTVEFNHSGELLATGDK	PPP2R2A	Activating Invasion and Metastasis; Evading Growth Suppressors; Reprogramming Energy Metabolism; Sustaining Proliferative Signaling; Resisting Cell Death	Jnc(chr8:g.26338890CAGA>---A)	1	Chr8	26338893	26338951	0.000180587
GDGIPAR	SKP2	Reprogramming Energy Metabolism; Resisting Cell Death	FS	1	Chr5	36152827	36152847	9.83543e-08
GLPDPSLTDK	CSNK1E	Resisting Cell Death; Sustaining Proliferative Signaling; Enabling Replicative Immortality; Evading Growth Suppressors; Activating Invasion and Metastasis; Reprogramming Energy Metabolism	CDS	2	Chr22	38293315	38293319	2.03981e-07
GLPTEPVRR	PTPN13	Resisting Cell Death	Exon-skipping(chr4:g.86693674)	1	Chr4	86716530	86716543	7.18258e-09
GLVAPSPGTK	ACTG1	Activating Invasion and Metastasis; Evading Growth Suppressors; Sustaining Proliferative Signaling; Tumor-Promoting Inflammation; Evading Immune Destruction; Inducing Angiogenesis; Resisting Cell Death	5`-UTR(chr17:g.81512354)	1	Chr17	81512621	81512650	1.0378e-46
GQELSGTPARR	CDH3	Tumor-Promoting Inflammation; Activating Invasion and Metastasis	5`-UTR(chr16:g.68645380)	1	Chr16	68645314	68645346	0.00178349
GQFRPPRTVR	POLR3B	Evading Immune Destruction	5`-UTR(chr12:g.106357880)	7	Chr12	106357772	106357801	0.00011059
GRFTTSR	ACACB	Reprogramming Energy Metabolism	Intronic	3	Chr12	109126370	109126390	2.30517e-05
GRFVISR	CREB3L2	Resisting Cell Death; Reprogramming Energy Metabolism; Sustaining Proliferative Signaling; Tumor-Promoting Inflammation	Intronic	1	Chr7	137976572	137976592	0.0748254
GSLAAGSAGTGRAGR	FLT1	Inducing Angiogenesis; Activating Invasion and Metastasis; Sustaining Proliferative Signaling; Evading Growth Suppressors; Resisting Cell Death	5`-UTR(chr13:g.28494843)	1	Chr13	28494856	28494900	0.00108829
GSLGGGAMVGQLSEGAIAAIMQ	RPA1	Genome Instability and Mutation	5`-UTR(chr17:g.1830094)	1	Chr17	1842803	1842814	0.00778847
GSLGGGAMVGQLSEGAIAAIMQK	RPA1	Genome Instability and Mutation	5`-UTR(chr17:g.1830094)	85	Chr17	1830073	1830126	0.0125352
HAAEMPLFATNPFDQDVEK	STAM	Sustaining Proliferative Signaling	5`-UTR(chr10:g.17644340)	1	Chr10	17644328	17644379	0.348379
HGEPRAQSLDMEEK	EPB41L1	Activating Invasion and Metastasis	5`-UTR(chr20:g.36175560)	1	Chr20	36175551	36175571	0.000944485
IARVTGNPVQGAPPS	RAB14	Reprogramming Energy Metabolism	Intronic	1	Chr9	121201866	121201910	0.00878057
IEALGAAGR	CSNK1D	Activating Invasion and Metastasis; Evading Growth Suppressors; Sustaining Proliferative Signaling	5`-UTR(chr17:g.82273381)	2	Chr17	82273526	82273552	3.17224e-16
ISSEAPELATTSTMPYQYPALTPEQK	ALDOA	Reprogramming Energy Metabolism	5`-UTR(chr16:g.30067255)	7	Chr16	30067234	30067293	8.57781e-17
LLLAFRMK	MED1	Sustaining Proliferative Signaling	5`-UTR(chr17:g.39451062)	3	Chr17	39451057	39451080	0.00068062
LLQLVEDRGSGK	DDX5	Sustaining Proliferative Signaling; Inducing Angiogenesis; Activating Invasion and Metastasis	5`-UTR(chr17:g.64506119)	3	Chr17	64500544	64500579	0.00811796
LPPESSVGTLDLRSVSWRGSGSR	MUTYH	Genome Instability and Mutation	Exon-extension	1	Chr1	45340172	45340240	0.115114
LRESETLSASIR	YWHAE	Sustaining Proliferative Signaling; Resisting Cell Death; Evading Growth Suppressors	5`-UTR(chr17:g.1400110)	2	Chr17	1400141	1400176	NA
LRNQALNFMPLEMEPK	PRICKLE1	Enabling Replicative Immortality; Sustaining Proliferative Signaling; Activating Invasion and Metastasis	5`-UTR(chr12:g.42472516)	1	Chr12	42472493	42472540	0.000268127
LSGLPQGAVVAVTGDGVNDSPALK	ATP1A4	Sustaining Proliferative Signaling	Exon-extension	1	Chr1	160174561	160174632	8.99367e-05
LSVGAGVR	HMGCR	Reprogramming Energy Metabolism	5`-UTR(chr5:g.75342606)	7	Chr5	75337255	75337278	0.47215
NFGSARGTRDQAETR	NR4A1	Resisting Cell Death; Sustaining Proliferative Signaling; Activating Invasion and Metastasis	5`-UTR(chr12:g.52054431)	1	Chr12	52051487	52051531	1.90134e-07
NQALNFMPLEMEPK	PRICKLE1	Enabling Replicative Immortality; Sustaining Proliferative Signaling; Activating Invasion and Metastasis	5`-UTR(chr12:g.42472516)	1	Chr12	42472493	42472534	0.000238366
NQFFLTLK	CLDN11	Tumor-Promoting Inflammation; Evading Immune Destruction; Activating Invasion and Metastasis	Intronic	1	Chr3	170426203	170426226	2.71536e-09
PAMETPSQR	LMNA	Resisting Cell Death	5`-UTR(chr1:g.156114919)	63	Chr1	156114913	156114939	0.000165012
PAPPVSAMAK	RAB13	Activating Invasion and Metastasis	5`-UTR(chr1:g.153986236)	1	Chr1	153986228	153986257	2.41797e-49
PLADPAMDPFLVLLHSVSSSLSSSELTELK	FADD	Evading Immune Destruction; Resisting Cell Death; Tumor-Promoting Inflammation	5`-UTR(chr11:g.70203460)	1	Chr11	70203442	70203531	2.38005e-45
PPRGLPAR	EPB41L1	Activating Invasion and Metastasis	5`-UTR(chr20:g.36173778)	1	Chr20	36154815	36154838	0.679816
PSHQQPPSATMATAPYNYSYIFK	RAB14	Reprogramming Energy Metabolism	5`-UTR(chr9:g.121193412)	9	Chr9	121193374	121193419	0.00147236
QGSVGPRPAPGR	PLCB3	Enabling Replicative Immortality; Activating Invasion and Metastasis; Resisting Cell Death; Sustaining Proliferative Signaling; Tumor-Promoting Inflammation; Reprogramming Energy Metabolism; Evading Immune Destruction	5`-UTR(chr11:g.64251650)	1	Chr11	64251611	64251646	6.57909e-08
QSQNQGMDDYK	SV2B	Activating Invasion and Metastasis; Resisting Cell Death	5`-UTR(chr15:g.91226264)	1	Chr15	91226246	91226278	2.17391e-17
QSWMVPAK	PARVG	Activating Invasion and Metastasis	5`-UTR(chr22:g.44183330)	1	Chr22	44172994	44173017	0.0685867
RADPAGAAAAMDDREDLVYQAK	YWHAE	Sustaining Proliferative Signaling; Resisting Cell Death; Evading Growth Suppressors	5`-UTR(chr17:g.1365056), , 5`-UTR(chr17:g.1400110)	5	Chr17	1400075	1400140	0.0168508
RAGAGDAGTRPL	FGFR1	Inducing Angiogenesis; Sustaining Proliferative Signaling; Resisting Cell Death; Activating Invasion and Metastasis; Enabling Replicative Immortality; Evading Growth Suppressors; Reprogramming Energy Metabolism	5`-UTR(chr8:g.38457446)	1	Chr8	38468031	38468066	0.00187721
RGSLSSIYTSLSIPVENRELER	GNPTAB	Resisting Cell Death	Intronic	1	Chr12	101747856	101747921	8.00486e-05
RLHEALDMNK	SHC1	Tumor-Promoting Inflammation; Evading Growth Suppressors; Evading Immune Destruction; Activating Invasion and Metastasis; Resisting Cell Death; Sustaining Proliferative Signaling	5`-UTR(chr1:g.154970196)	3	Chr1	154974248	154974265	4.38252e-20
RPGLGPAQRAR	MAP2K1	Reprogramming Energy Metabolism; Resisting Cell Death; Activating Invasion and Metastasis; Evading Immune Destruction; Evading Growth Suppressors; Enabling Replicative Immortality; Inducing Angiogenesis; Sustaining Proliferative Signaling; Tumor-Promoting Inflammation	5`-UTR(chr15:g.66387348)	1	Chr15	66387243	66387275	0.402784
RPSGVPGR	MED12L	Sustaining Proliferative Signaling	Intronic	4	Chr3	151265695	151265718	0.691524
SAAEPSAPHFSEQTSR	HSPB1	Resisting Cell Death; Activating Invasion and Metastasis; Inducing Angiogenesis; Sustaining Proliferative Signaling	5`-UTR(chr7:g.76302713)	2	Chr7	76302650	76302690	3.36782e-39
SALPPFARTMADQLTEEQIAEFK	CALM1	Sustaining Proliferative Signaling; Activating Invasion and Metastasis; Evading Growth Suppressors; Reprogramming Energy Metabolism	5`-UTR(chr14:g.90397231)	1	Chr14	90400065	90400095	0.000188507
SEVPAPPGR	MED16	Sustaining Proliferative Signaling	Intronic	1	Chr19	869352	869378	8.84385e-09
SGSASLPAQK	WWTR1	Evading Growth Suppressors; Sustaining Proliferative Signaling	5`-UTR(chr3:g.149657306)	1	Chr3	149657765	149657791	0.736235
SHGAGAAVSTMEL	ERBB2	Evading Growth Suppressors; Sustaining Proliferative Signaling; Inducing Angiogenesis; Resisting Cell Death; Activating Invasion and Metastasis; Reprogramming Energy Metabolism	5`-UTR(chr17:g.39700239)	1	Chr17	39700209	39700247	1.62751e-18
SIFQEMVESMK	YWHAE	Sustaining Proliferative Signaling; Resisting Cell Death; Evading Growth Suppressors	5`-UTR(chr17:g.1365056)	1	Chr17	1369709	1369721	1.47222e-26
SLAAPGLAGEPAMRGK	RAD51C	Genome Instability and Mutation	5`-UTR(chr17:g.58692644)	5	Chr17	58692608	58692655	1.2029e-13
SLPGQALSR	PTPRF	Sustaining Proliferative Signaling; Activating Invasion and Metastasis; Tumor-Promoting Inflammation	Intronic	2	Chr1	43601993	43602019	0.07284
SLSAPRGK	ICAM2	Activating Invasion and Metastasis; Tumor-Promoting Inflammation; Evading Immune Destruction	Intronic	7	Chr17	64003582	64003605	2.22478e-16
SQAPPRSAESGSPK	TJP2	Activating Invasion and Metastasis	Intronic	15	Chr9	69123031	69123072	0.706157
SQNHSAPPGAWEGSRAR	TP53I3	Genome Instability and Mutation; Resisting Cell Death	5`-UTR(chr2:g.24084326)	1	Chr2	24084732	24084782	0.970433
STMQAFLK	RFC4	Genome Instability and Mutation	5`-UTR(chr3:g.186804713)	6	Chr3	186804696	186804719	2.76737e-61
TGQAGGLLNR	CXCL16	Inducing Angiogenesis; Evading Immune Destruction; Resisting Cell Death; Tumor-Promoting Inflammation	5`-UTR(chr17:g.4739396)	2	Chr17	4739715	4739744	1.99342e-06
TSLNLIPSK	ARRB2	Activating Invasion and Metastasis; Tumor-Promoting Inflammation; Evading Immune Destruction; Sustaining Proliferative Signaling	Exon-extension	2	Chr17	4720619	4720645	0.130865
TVSYLFSDK	FZD6	Enabling Replicative Immortality; Inducing Angiogenesis; Sustaining Proliferative Signaling; Activating Invasion and Metastasis; Evading Growth Suppressors	Intronic	1	Chr8	103331222	103331248	0.0765865
TWLDGAATEK	RIPK1	Evading Immune Destruction; Resisting Cell Death; Tumor-Promoting Inflammation	5`-UTR(chr6:g.3076824)	1	Chr6	3068626	3068655	0.939249
VQNLGGELVVSGVSIS	CTNNA1	Sustaining Proliferative Signaling; Activating Invasion and Metastasis; Evading Immune Destruction; Evading Growth Suppressors; Tumor-Promoting Inflammation	Exon-extension	1	Chr5	138932677	138932724	2.08536e-14
VREIQAAIK	TEAD1	Sustaining Proliferative Signaling; Evading Growth Suppressors	Exon-extension	13	Chr11	12864722	12864748	NA
VSISVDK	GUCY1A2	Activating Invasion and Metastasis	Intronic	2	Chr11	106688590	106688610	0.103056
YPQDVVGNGR	ITPR1	Reprogramming Energy Metabolism; Sustaining Proliferative Signaling; Resisting Cell Death; Inducing Angiogenesis; Activating Invasion and Metastasis	Intronic	1	Chr3	4811979	4812008	5.3855e-24
YYNTALK	IL27RA	Sustaining Proliferative Signaling	Intronic	1	Chr19	14045661	14045681	0.564783
