# Supplementary material for: Proteogenomic Analysis of Breast Cancer Transcriptomic and Proteomic Data, Using De Novo Transcript Assembly: Genome-Wide Identification of Novel Peptides and Clinical Implications
Source: Mol Cell Proteomics. 2022 Feb 26;21(4):100220. doi: 10.1016/j.mcpro.2022.100220 (PMC9020135; doi:10.1016/j.mcpro.2022.100220)
Supplement: Supplemental Table S5 [file mmc5.xlsx]

## Sheet: Supplemental Table 5
Supplemental Table 5 List of novel peptides corresponding to the 10 protein-coding genes significantly associated with survival along with their peptide sequence, gene symbol, gene description, CHG class, peptide category, total no. of PSMs, chromosomal location, RNA expression (p value as per Supplemental Table 3), survival association, survival outcome, p value (Survival) and parent gene surviv…
Peptide sequence	Gene symbol	Gene description	CHG class	Peptide category	Total no. of PSMs	Chromosome	Start	End	p value (RNA expression)	Survival association	Survival outcome	p value (Survival)	p value (Parent gene survival)
ISSEAPELATTSTMPYQYPALTPEQK	ALDOA	Aldolase, fructose-bisphosphate A	Reprogramming Energy Metabolism	5`-UTR(chr16:g.30067255)	7	Chr16	30067234	30067293	8.57781e-17	Her2	High expression poor survival	0.05	0.306128
TGQAGGLLNR	CXCL16	C-X-C motif chemokine ligand 16	Inducing Angiogenesis; Evading Immune Destruction; Resisting Cell Death; Tumor-Promoting Inflammation	5`-UTR(chr17:g.4739396)	2	Chr17	4739715	4739744	1.99342e-06	Her2	High expression poor survival	0.05	0.442962
RAGAGDAGTRPL	FGFR1	Fibroblast growth factor receptor 1	Inducing Angiogenesis; Sustaining Proliferative Signaling; Resisting Cell Death; Activating Invasion and Metastasis; Enabling Replicative Immortality; Evading Growth Suppressors; Reprogramming Energy Metabolism	5`-UTR(chr8:g.38457446)	1	Chr8	38468031	38468066	0.00187721	Her2	High expression poor survival	0.05	0.882769
AESASMTER	HSPB1	Heat shock protein family b (small) member 1	Resisting Cell Death; Activating Invasion and Metastasis; Inducing Angiogenesis; Sustaining Proliferative Signaling	5`-UTR(chr7:g.76302713)	10	Chr7	76302698	76302724	2.69e-40	Her2	High expression poor survival	0.03	0.122739
QGSVGPRPAPGR	PLCB3	Phospholipase C beta 3	Enabling Replicative Immortality; Activating Invasion and Metastasis; Resisting Cell Death; Sustaining Proliferative Signaling; Tumor-Promoting Inflammation; Reprogramming Energy Metabolism; Evading Immune Destruction	5`-UTR(chr11:g.64251650)	1	Chr11	64251611	64251646	6.57909e-08	Her2	High expression poor survival	0.04	0.345964
GAVDDDVAEDIISTVEFNHSGELLATGDK	PPP2R2A	Protein phosphatase 2 regulatory subunit B alpha	Activating Invasion and Metastasis; Evading Growth Suppressors; Reprogramming Energy Metabolism; Sustaining Proliferative Signaling; Resisting Cell Death	Jnc(chr8:g.26338890CAGA>---A)	1	Chr8	26338893	26338951	0.000180587	Her2	High expression poor survival	0.02	0.355334
PSHQQPPSATMATAPYNYSYIFK	RAB14	Rab14, member ras oncogene family	Reprogramming Energy Metabolism	5`-UTR(chr9:g.121193412)	9	Chr9	121193374	121193419	0.00147236	Her2	High expression poor survival	0.01	0.0834485
GSLGGGAMVGQLSEGAIAAIMQ	RPA1	Replication protein A1	Genome Instability and Mutation	5`-UTR(chr17:g.1830094)	1	Chr17	1842803	1842814	0.00778847	Her2	High expression poor survival	0.05	0.410152
PLADPAMDPFLVLLHSVSSSLSSSELTELK	FADD	Fas associated via death domain	Evading Immune Destruction; Resisting Cell Death; Tumor-Promoting Inflammation	5`-UTR(chr11:g.70203460)	1	Chr11	70203442	70203531	2.38005e-45	Luminal	Low expression poor survival	0.04	0.195465
GSLAAGSAGTGRAGR	FLT1	Fms related receptor tyrosine kinase 1	Inducing Angiogenesis; Activating Invasion and Metastasis; Sustaining Proliferative Signaling; Evading Growth Suppressors; Resisting Cell Death	5`-UTR(chr13:g.28494843)	1	Chr13	28494856	28494900	0.00108829	Basal	Low expression poor survival	0.05	0.208531
